# Supplementary material for: Generation and Characterisation of a Reference Transcriptome for Lentil (Lens culinaris Medik.)
Source: Int J Mol Sci. 2016 Nov 12;17(11):1887. doi: 10.3390/ijms17111887 (PMC5133886; doi:10.3390/ijms17111887)
Supplement: Supplementary file 1 [file ijms-17-01887-s001.zip]

Archive with 14 entries (13 files):
- ijms-141799-Supplementary Material/
- ijms-141799-Supplementary Material/ijms-141799-supplemeantray.pdf
- ijms-141799-Supplementary Material/Supplementary Table S1.xlsx
- ijms-141799-Supplementary Material/Supplementary Table S10.xlsx
- ijms-141799-Supplementary Material/Supplementary Table S11.xlsx
- ijms-141799-Supplementary Material/Supplementary Table S12.xlsx
- ijms-141799-Supplementary Material/Supplementary Table S2.xlsx
- ijms-141799-Supplementary Material/Supplementary Table S3.xlsx
- ijms-141799-Supplementary Material/Supplementary Table S4.xlsx
- ijms-141799-Supplementary Material/Supplementary Table S5.xlsx
- ijms-141799-Supplementary Material/Supplementary Table S6.xlsx
- ijms-141799-Supplementary Material/Supplementary Table S7.xlsx
- ijms-141799-Supplementary Material/Supplementary Table S8.xlsx
- ijms-141799-Supplementary Material/Supplementary Table S9.xlsx
