# Supplementary material for: Generation and Characterisation of a Reference Transcriptome for Lentil (Lens culinaris Medik.)
Source: Int J Mol Sci. 2016 Nov 12;17(11):1887. doi: 10.3390/ijms17111887 (PMC5133886; doi:10.3390/ijms17111887)
Supplement: Supplementary file 1 [file ijms-17-01887-s001.zip › ijms-141799-Supplementary Material/Supplementary Table S1.xlsx]

## Sheet: Additional file 1
Supplementary Table S1: Filtered read counts from different tissues
Tissue	Number of trimmed and filtered reads
Flower	94997440
Immature pod	20742347
Pod	147592549
Immature seed	104020022
Leaf	77258409
Stem	121954430
Root	94277592
Total	660842789
