# Supplementary material for: Generation and Characterisation of a Reference Transcriptome for Lentil (Lens culinaris Medik.)
Source: Int J Mol Sci. 2016 Nov 12;17(11):1887. doi: 10.3390/ijms17111887 (PMC5133886; doi:10.3390/ijms17111887)
Supplement: Supplementary file 1 [file ijms-17-01887-s001.zip › ijms-141799-Supplementary Material/Supplementary Table S10.xlsx]

## Sheet: Supplemenatry table S10
Supplementary Table S10:Expression profiles of selected transcripts obtained from qRT-PCR and RNA-Seq from different tissues and the Pearson correlation between expressions measured by qRT-PCR andRNA-Seq analyses.
Transcript	Leaf		Stem		Flower		Root		Immature Pod		Immature Seed		Pearson’s correlation coefficient
	qRT-PCR	RNA-Seq	qRT-PCR	RNA-Seq	qRT-PCR	RNA-Seq	qRT-PCR	RNA-Seq	qRT-PCR	RNA-Seq	qRT-PCR	RNA-Seq
Lc_contig_13596	52.9615	6691872	13.4301	1515767	13.6011	1454479	0	1144	3.57382	738253	0.93864	13189	0.9971
Lc_scaffold_43147	36.8751	1.36835e+06	6.19346	279328	4.18524	319686	0.0443303	596.639	3.11629	87341.2	1.85109	14174.6	0.988679
Lc_contig_17152	77.2533	2.12604e+06	13.5843	397996	17.6092	565389	0.748524	3931.74	4.19578	177707	2.09614	44261.8	0.998717
Lc_contig_23525	186.03	216061	32.8409	29009	15.1777	24431.6	0.0657843	21.7223	16.5302	5678.58	5.97633	556	0.996318
Lc_contig_23526	195.609	263067	37.6607	23978	19.626	25649.3	0.0757939	27.5149	14.5201	6249.61	4.50454	236.441	0.995006
Lc_contig_38109	40.2704	2.74098e+06	3.69777	467877	2.47399	674696	0.00526795	651.669	0.0523627	86838.9	0.0102303	1103.39	0.982975
Lc_contig_38171	1.82293	21664	4.08095	31353	0.463568	53913	19.2419	1462118	0.019743	109781	0.0490227	13264	0.972143
Lc_contig_37402	0.11066	34.3257	0.0499206	35	0.022507	17	2.14246	142895	0.0461752	11	0.0175419	154	0.999234
Lc_scaffold_57037	0.111191	672	0.0335395	5072	0.0464922	1308.48	0.35632	228106	0.00753665	1142.06	0.0233306	2624.5	0.960931
Lc_contig_19564	0.0407059	9321.88	0.00152652	304	0.543924	149885	0.0014045	253.427	0	1713.09	0.0020632	32	0.999936
Lc_contig_21018	0.000664705	1407	0.00524387	934	0.00447603	1293	0.0225874	465607	20.2316	1084	112.368	2.31001e+07	0.982596
Lc_contig_17266	0.00916907	465.849	0.00173019	676	0.0129878	174.368	0.00284573	22594.1	10.6688	277961	107.669	807225	0.970022
Lc_contig_37764	0.00162986	193.695	0	1441	0.0438606	1026.03	0	402164	0.0712346	169.194	374.013	2.40425e+06	0.985955
Lc_contig_19318	0.00506388	26.9702	0.000132396	19	0.00022368	61	0.00470869	1075.98	1.87802	122715	1.85197	127272	0.999506
Lc_scaffold_46229	0.0597414	640	0.0247858	39863	0.0118192	1379.09	0.0248809	142446	0.35829	1179.07	47.2662	3.43535e+06	0.999102
Lc_contig_37524	0.107243	241793	0.0447181	45380	0.120035	32537.6	0.0797064	1685.65	0.0358212	8502.01	0.158343	1623.56	0.110159
