# Supplementary material for: Generation and Characterisation of a Reference Transcriptome for Lentil (Lens culinaris Medik.)
Source: Int J Mol Sci. 2016 Nov 12;17(11):1887. doi: 10.3390/ijms17111887 (PMC5133886; doi:10.3390/ijms17111887)
Supplement: Supplementary file 1 [file ijms-17-01887-s001.zip › ijms-141799-Supplementary Material/Supplementary Table S11.xlsx]

## Sheet: Boron
Supplementary Table S11:Summary information on identification of candidate genes for tolerance to boron toxicity
Cassab transcripts	Medicago		Nr		UniRef100	Lentil genome v1.2
	Gene ID	Annotation	Gene ID	Annotation		Pseudomolecule	Position
Lc_contig_19705	Medtr0365s0010.1	TPR1	gi|388504458|gb|AFK40295.1|	unknown [Medicago truncatula] >gi|657369695|gb|KEH16039.1| TPR1-like protein [Medicago truncatula]	UniRef100_I3SJ53_TPR1-like_protein_n=4_Tax=Medicago_truncatula_RepID=I3SJ53_MEDTR	LcChr1	128568730
Lc_contig_28307	Medtr0459s0020.1	boron transporter-like protein	gi|502080839|ref|XP_004486699.1|	PREDICTED:boron transporter 4-like [Cicer arietinum]	UniRef100_UPI00032A8ACB_PREDICTED:_boron_transporter_4-like_n=1_Tax=Cicer_arietinum_RepID=UPI00032A8ACB	LcChr2	308484389
Lc_contig_37356	Medtr0459s0020.1	boron transporter-like protein	gi|356555718|ref|XP_003546177.1|	PREDICTED:boron transporter 4-like isoform X1 [Glycine max] >gi|571514642|ref|XP_006597133.1| PREDICTED:boron transporter 4-like isoform X2 [Glycine max]	UniRef100_I1MCI9_Uncharacterized_protein_n=1_Tax=Glycine_max_RepID=I1MCI9_SOYBN	LcChr1	160734724
Lc_contig_16081	Medtr1g006490.1	major intrinsic protein (MIP) family transporter	gi|657400522|gb|AES58620.2|	major intrinsic protein (MIP) family transporter [Medicago truncatula]	UniRef100_G7IB33_Major_intrinsic_protein_(MIP)_family_transporter_n=1_Tax=Medicago_truncatula_RepID=G7IB33_MEDTR	LcChr1	76771590
Lc_scaffold_40460	Medtr1g011840.1	boron transporter-like protein	gi|502124735|ref|XP_004498650.1|	PREDICTED: probableboron transporter 7-like [Cicer arietinum]	UniRef100_UPI00032A4FBB_PREDICTED:_probable_boron_transporter_7-like_n=1_Tax=Cicer_arietinum_RepID=UPI00032A4FBB	LcChr5	236030370
Lc_contig_37211	Medtr1g077540.1	major intrinsic protein (MIP) family transporter	gi|657404107|gb|KEH42879.1|	major intrinsic protein (MIP) family transporter [Medicago truncatula]	UniRef100_A0A072VLM9_Major_intrinsic_protein_(MIP)_family_transporter_n=1_Tax=Medicago_truncatula_RepID=A0A072VLM9_MEDTR	LcChr1	83210124
Lc_scaffold_38618	Medtr1g095070.1	major intrinsic protein (MIP) family transporter	gi|414884458|tpg|DAA60472.1|	TPA: plasma membrane intrinsic protein2 [Zea mays]	UniRef100_A0A096PZA7_Uncharacterized_protein_n=1_Tax=Zea_mays_RepID=A0A096PZA7_MAIZE	LcChr1	230681096
Lc_contig_13144	Medtr1g095070.1	major intrinsic protein (MIP) family transporter	gi|574587642|gb|AHG32324.1|	PIP2-3 [Pisum sativum]	UniRef100_W0M1Z1_PIP2-3_n=1_Tax=Pisum_sativum_RepID=W0M1Z1_PEA	LcChr1	230680702
Lc_contig_19333	Medtr1g097840.1	major intrinsic protein (MIP) family transporter	gi|357443477|ref|XP_003592016.1|	Aquaporin NIP3-1 [Medicago truncatula] >gi|357443521|ref|XP_003592038.1| Aquaporin NIP3-1 [Medicago truncatula] >gi|355481064|gb|AES62267.1|major intrinsic protein (MIP) family transporter [Medicago truncatula]	UniRef100_G7IAK3_Major_intrinsic_protein_(MIP)_family_transporter_n=1_Tax=Medicago_truncatula_RepID=G7IAK3_MEDTR	LcChr1	78371097
Lc_scaffold_57273	Medtr2g017610.1	major intrinsic protein (MIP) family transporter	gi|357447021|ref|XP_003593786.1|	Aquaporin NIP1-2 [Medicago truncatula] >gi|355482834|gb|AES64037.1|major intrinsic protein (MIP) family transporter [Medicago truncatula]	UniRef100_G7ILK7_Major_intrinsic_protein_(MIP)_family_transporter_n=1_Tax=Medicago_truncatula_RepID=G7ILK7_MEDTR	LcChr2	12848399
Lc_contig_35013	Medtr2g032690.1	boron transporter-like protein	gi|356529064|ref|XP_003533117.1|	PREDICTED: probableboron transporter 2-like isoform X1 [Glycine max] >gi|571476136|ref|XP_006586870.1| PREDICTED: probableboron transporter 2-like isoform X2 [Glycine max] >gi|571476138|ref|XP_006586871.1| PREDICTED: probableboron transporter 2-like isoform X3 [Glycine max]	UniRef100_I1L0M1_Uncharacterized_protein_n=1_Tax=Glycine_max_RepID=I1L0M1_SOYBN	LcChr2	27486318
Lc_scaffold_51533	Medtr2g094270.1	major intrinsic protein (MIP) family transporter	gi|574587640|gb|AHG32323.1|	PIP2-1 [Pisum sativum]	UniRef100_W0M6C5_PIP2-2_n=1_Tax=Pisum_sativum_RepID=W0M6C5_PEA	LcChr2	293917134
Lc_scaffold_42995	Medtr2g104940.1	major intrinsic protein (MIP) family transporter	gi|502080593|ref|XP_004486614.1|	PREDICTED: aquaporin NIP6-1-like [Cicer arietinum]	UniRef100_UPI00032A6644_PREDICTED:_aquaporin_NIP6-1-like_n=1_Tax=Cicer_arietinum_RepID=UPI00032A6644	LcChr2	311103434
Lc_scaffold_42986	Medtr2g104940.1	major intrinsic protein (MIP) family transporter	gi|47531135|gb|AAT35231.1|	nodulin 26-like protein [Medicago truncatula] >gi|657400443|gb|KEH39629.1| major intrinsic protein (MIP) family transporter [Medicago truncatula]	UniRef100_Q6J1S8_Major_intrinsic_protein_(MIP)_family_transporter_n=1_Tax=Medicago_truncatula_RepID=Q6J1S8_MEDTR	LcChr2	311103428
Lc_contig_30010	Medtr3g008920.1	major intrinsic protein (MIP) family transporter	gi|357455931|ref|XP_003598246.1|	Aquaporin MIP family NIP subfamily [Medicago truncatula] >gi|355487294|gb|AES68497.1|major intrinsic protein (MIP) family transporter [Medicago truncatula]	UniRef100_G7IYK0_Major_intrinsic_protein_(MIP)_family_transporter_n=1_Tax=Medicago_truncatula_RepID=G7IYK0_MEDTR	LcContig165696	40049
Lc_scaffold_49453	Medtr3g008920.1	major intrinsic protein (MIP) family transporter	gi|357455931|ref|XP_003598246.1|	Aquaporin MIP family NIP subfamily [Medicago truncatula] >gi|355487294|gb|AES68497.1|major intrinsic protein (MIP) family transporter [Medicago truncatula]	UniRef100_UPI00032AAA52_PREDICTED:_probable_aquaporin_NIP-type-like_isoform_X1_n=1_Tax=Cicer_arietinum_RepID=UPI00032AAA52	LcContig165696	40336
Lc_contig_16760	Medtr3g070210.1	major intrinsic protein (MIP) family transporter	gi|50402524|gb|AAT76618.1|	aquaporin [Vicia faba]	UniRef100_Q6BCH6_Aquaporin_n=1_Tax=Vicia_faba_RepID=Q6BCH6_VICFA	LcChr3	114237953
Lc_contig_17350	Medtr3g070210.1	major intrinsic protein (MIP) family transporter	gi|574587638|gb|AHG32322.1|	PIP1-2 [Pisum sativum]	UniRef100_W0M5A8_PIP1-2_n=2_Tax=Pisum_sativum_RepID=W0M5A8_PEA	LcChr3	114237446
Lc_contig_35382	Medtr3g070210.3	major intrinsic protein (MIP) family transporter	gi|657394054|gb|KEH34782.1|	major intrinsic protein (MIP) family transporter [Medicago truncatula]	UniRef100_B7FHJ3_Putative_uncharacterized_protein_n=1_Tax=Medicago_truncatula_RepID=B7FHJ3_MEDTR	LcChr3	114237566
Lc_contig_37118	Medtr3g077670.1	boron transporter-like protein	gi|357461943|ref|XP_003601253.1|	Boron transporter [Medicago truncatula] >gi|355490301|gb|AES71504.1|boron transporter-like protein [Medicago truncatula]	UniRef100_G7J5E8_Boron_transporter-like_protein_n=1_Tax=Medicago_truncatula_RepID=G7J5E8_MEDTR	LcContig13904	8104
Lc_contig_37845	Medtr3g107730.3	boron transporter-like protein	gi|502132315|ref|XP_004501300.1|	PREDICTED: probableboron transporter 7-like [Cicer arietinum]	UniRef100_UPI00032A9BEC_PREDICTED:_probable_boron_transporter_7-like_n=1_Tax=Cicer_arietinum_RepID=UPI00032A9BEC	LcChr3	198885418
Lc_contig_16595	Medtr3g118010.1	major intrinsic protein (MIP) family transporter	gi|502130652|ref|XP_004500724.1|	PREDICTED: uncharacterized protein LOC101494283 [Cicer arietinum]	UniRef100_UPI00032A51AB_PREDICTED:_uncharacterized_protein_LOC101494283_n=1_Tax=Cicer_arietinum_RepID=UPI00032A51AB	LcChr3	194325861
Lc_scaffold_49198	Medtr3g118010.1	major intrinsic protein (MIP) family transporter	gi|357467539|ref|XP_003604054.1|	Aquaporin PIP22 [Medicago truncatula] >gi|355493102|gb|AES74305.1|major intrinsic protein (MIP) family transporter [Medicago truncatula]	UniRef100_G7J8J6_Major_intrinsic_protein_(MIP)_family_transporter_n=1_Tax=Medicago_truncatula_RepID=G7J8J6_MEDTR	LcChr3	194325791
Lc_contig_08876	Medtr4g006630.1	major intrinsic protein (MIP) family transporter	-	-	-	LcChr6_scaffold2417	7484
Lc_scaffold_39179	Medtr4g006650.1	major intrinsic protein (MIP) family transporter	gi|645268382|ref|XP_008239502.1|	PREDICTED: neurofilament medium polypeptide [Prunus mume]	UniRef100_UPI00046E1BE8_PREDICTED:_neurofilament_medium_polypeptide_n=1_Tax=Prunus_mume_RepID=UPI00046E1BE8	LcChr3	156847015
Lc_contig_17739	Medtr4g006730.1	major intrinsic protein (MIP) family transporter	gi|357467867|ref|XP_003604218.1|	Nodulin-like intrinsic protein NIP1-1 [Medicago truncatula] >gi|44887591|gb|AAS48063.1| NIP3 [Medicago truncatula] >gi|355505273|gb|AES86415.1| major intrinsic protein (MIP) family transporter [Medicago truncatula] >gi|388491768|gb|AFK33950.1| unknown [Medicago truncatula]	UniRef100_Q6QIL3_Major_intrinsic_protein_(MIP)_family_transporter_n=3_Tax=Medicago_truncatula_RepID=Q6QIL3_MEDTR	LcChr4	4796700
Lc_contig_14660	Medtr4g049340.1	major intrinsic protein (MIP) family transporter	gi|357471315|ref|XP_003605942.1|	Aquaporin SIP1-1 [Medicago truncatula] >gi|355506997|gb|AES88139.1|major intrinsic protein (MIP) family transporter [Medicago truncatula]	UniRef100_G7JDK7_Major_intrinsic_protein_(MIP)_family_transporter_n=1_Tax=Medicago_truncatula_RepID=G7JDK7_MEDTR	LcChr4	81735943
Lc_contig_16903	Medtr4g059390.1	major intrinsic protein (MIP) family transporter	gi|5139539|emb|CAB45651.1|	putative plasma membrane intrinsic protein [Pisum sativum]	UniRef100_Q9XGG8_Putative_plasma_membrane_intrinsic_protein_n=1_Tax=Pisum_sativum_RepID=Q9XGG8_PEA	LcChr4	123434618
Lc_scaffold_44661	Medtr4g059390.1	major intrinsic protein (MIP) family transporter	gi|357443255|ref|XP_003591905.1|	Aquaporin PIP [Medicago truncatula]	UniRef100_UPI000236092B_Aquaporin_PIP_n=1_Tax=Medicago_truncatula_RepID=UPI000236092B	LcChr4	123434176
Lc_contig_02152	Medtr4g059390.1	major intrinsic protein (MIP) family transporter	gi|267850521|gb|ACY82361.1|	putative plasma membrane intrinsic protein family member 3 [Eperua falcata]	UniRef100_D9U528_Putative_plasma_membrane_intrinsic_protein_family_member_3_(Fragment)_n=1_Tax=Eperua_falcata_RepID=D9U528_9FABA	LcChr4	123435151
Lc_contig_32421	Medtr4g075590.1	major intrinsic protein (MIP) family transporter	gi|657388723|gb|KEH30598.1|	major intrinsic protein (MIP) family transporter [Medicago truncatula]	UniRef100_A0A072UNF8_Major_intrinsic_protein_(MIP)_family_transporter_n=1_Tax=Medicago_truncatula_RepID=A0A072UNF8_MEDTR	LcChr4	160705166
Lc_scaffold_45335	Medtr4g075590.1	major intrinsic protein (MIP) family transporter	gi|657388725|gb|KEH30600.1|	major intrinsic protein (MIP) family transporter [Medicago truncatula]	UniRef100_A0A072UXK0_Major_intrinsic_protein_(MIP)_family_transporter_n=1_Tax=Medicago_truncatula_RepID=A0A072UXK0_MEDTR	LcChr4	160706587
Lc_scaffold_57993	Medtr5g010150.1	major intrinsic protein (MIP) family transporter	gi|357481587|ref|XP_003611079.1|	Aquaporin [Medicago truncatula] >gi|355512414|gb|AES94037.1|major intrinsic protein (MIP) family transporter [Medicago truncatula]	UniRef100_G7KC21_Major_intrinsic_protein_(MIP)_family_transporter_n=1_Tax=Medicago_truncatula_RepID=G7KC21_MEDTR	LcChr5	8748061
Lc_contig_14443	Medtr5g012810.1	major intrinsic protein (MIP) family transporter	gi|502160290|ref|XP_004511697.1|	PREDICTED: probable aquaporin TIP2-2-like [Cicer arietinum]	UniRef100_G7JXC6_Major_intrinsic_protein_(MIP)_family_transporter_n=1_Tax=Medicago_truncatula_RepID=G7JXC6_MEDTR	LcChr5	10115805
Lc_contig_17544	Medtr5g082070.1	major intrinsic protein (MIP) family transporter	gi|401189|sp|P25794.2|PIP2_PEA	RecName: Full=Probable aquaporin PIP-type 7a; AltName: Full=Turgor-responsive protein 31; AltName: Full=Turgor-responsive protein 7a >gi|20426|emb|CAA79159.1| trg-31 [Pisum sativum]	UniRef100_P25794_Probable_aquaporin_PIP-type_7a_n=1_Tax=Pisum_sativum_RepID=PIP2_PEA	LcChr5	226883315
Lc_contig_17286	Medtr6g033010.1	major intrinsic protein (MIP) family transporter	gi|657381650|gb|KEH25612.1|	major intrinsic protein (MIP) family transporter [Medicago truncatula]	UniRef100_A0A072U7F2_Major_intrinsic_protein_(MIP)_family_transporter_n=1_Tax=Medicago_truncatula_RepID=A0A072U7F2_MEDTR	LcContig89237	18088
Lc_contig_15798	Medtr6g069040.1	major intrinsic protein (MIP) family transporter	gi|502163005|ref|XP_004512692.1|	PREDICTED: probable aquaporin TIP-type alpha-like [Cicer arietinum]	UniRef100_UPI00032A89D9_PREDICTED:_probable_aquaporin_TIP-type_alpha-like_n=1_Tax=Cicer_arietinum_RepID=UPI00032A89D9	LcContig120043	9254
Lc_contig_28092	Medtr7g010650.1	major intrinsic protein (MIP) family transporter	gi|357501867|ref|XP_003621222.1|	Aquaporin NIP2-1 [Medicago truncatula] >gi|355496237|gb|AES77440.1|major intrinsic protein (MIP) family transporter [Medicago truncatula]	UniRef100_G7L100_Major_intrinsic_protein_(MIP)_family_transporter_n=1_Tax=Medicago_truncatula_RepID=G7L100_MEDTR	LcChr6	10072282
Lc_contig_37245	Medtr7g085070.1	major intrinsic protein (MIP) family transporter	gi|357508577|ref|XP_003624577.1|	Aquaporin SIP1-2 [Medicago truncatula] >gi|355499592|gb|AES80795.1|major intrinsic protein (MIP) family transporter [Medicago truncatula]	UniRef100_G7KYE4_Major_intrinsic_protein_(MIP)_family_transporter_n=1_Tax=Medicago_truncatula_RepID=G7KYE4_MEDTR	LcChr6	147737938
Lc_contig_15367	Medtr7g088310.1	major intrinsic protein (MIP) family transporter	gi|502107551|ref|XP_004493299.1|	PREDICTED: probable aquaporin SIP2-1-like [Cicer arietinum]	UniRef100_UPI00032A8B59_PREDICTED:_probable_aquaporin_SIP2-1-like_n=1_Tax=Cicer_arietinum_RepID=UPI00032A8B59	LcContig113428	49113
Lc_contig_14502	Medtr7g101190.1	major intrinsic protein (MIP) family transporter	gi|357510677|ref|XP_003625627.1|	Aquaporin PIP2-1 [Medicago truncatula] >gi|87240949|gb|ABD32807.1| Major intrinsic protein [Medicago truncatula] >gi|355500642|gb|AES81845.1|major intrinsic protein (MIP) family transporter [Medicago truncatula]	UniRef100_Q2HV44_Major_intrinsic_protein_n=2_Tax=Medicago_truncatula_RepID=Q2HV44_MEDTR	LcContig65373	16781
Lc_scaffold_45010	Medtr7g101190.1	major intrinsic protein (MIP) family transporter	gi|357510677|ref|XP_003625627.1|	Aquaporin PIP2-1 [Medicago truncatula] >gi|87240949|gb|ABD32807.1| Major intrinsic protein [Medicago truncatula] >gi|355500642|gb|AES81845.1|major intrinsic protein (MIP) family transporter [Medicago truncatula]	UniRef100_I3RZ74_Uncharacterized_protein_n=1_Tax=Medicago_truncatula_RepID=I3RZ74_MEDTR	LcContig65373	16711
Lc_scaffold_40252	Medtr7g109960.1	ADP-ribosylation factor-like protein A1D	gi|502080839|ref|XP_004486699.1|	PREDICTED:boron transporter 4-like [Cicer arietinum]	UniRef100_UPI00032A8ACB_PREDICTED:_boron_transporter_4-like_n=1_Tax=Cicer_arietinum_RepID=UPI00032A8ACB	LcChr7	137075546
Lc_scaffold_56160	Medtr7g110000.1	boron transporter-like protein	gi|357511449|ref|XP_003626013.1|	Boron transporter [Medicago truncatula] >gi|355501028|gb|AES82231.1|boron transporter-like protein [Medicago truncatula]	UniRef100_G7KTQ1_Boron_transporter-like_protein_n=1_Tax=Medicago_truncatula_RepID=G7KTQ1_MEDTR	LcChr6	148582168
Lc_scaffold_56161	Medtr7g110000.1	boron transporter-like protein	gi|356572828|ref|XP_003554567.1|	PREDICTED:boron transporter 1-like [Glycine max]	UniRef100_A0A0B2SF41_Putative_boron_transporter_2_n=1_Tax=Glycine_soja_RepID=A0A0B2SF41_GLYSO	LcChr6	148582168
Lc_contig_14169	Medtr8g013680.1	major intrinsic protein (MIP) family transporter	gi|357513381|ref|XP_003626979.1|	Aquaporin TIP2-1 [Medicago truncatula] >gi|355521001|gb|AET01455.1|major intrinsic protein (MIP) family transporter [Medicago truncatula]	UniRef100_G7LFV9_Major_intrinsic_protein_(MIP)_family_transporter_n=1_Tax=Medicago_truncatula_RepID=G7LFV9_MEDTR	LcChr7	214088029
Lc_contig_38005	Medtr8g013680.1	major intrinsic protein (MIP) family transporter	gi|357513379|ref|XP_003626978.1|	hypothetical protein MTR_8g013670 [Medicago truncatula] >gi|355521000|gb|AET01454.1| PPR containing plant-like protein putative [Medicago truncatula]	UniRef100_G7LFV8_PPR_containing_plant-like_protein,_putative_n=1_Tax=Medicago_truncatula_RepID=G7LFV8_MEDTR	LcChr2	296521990
Lc_contig_15198	Medtr8g013680.1	major intrinsic protein (MIP) family transporter	gi|388520985|gb|AFK48554.1|	unknown [Medicago truncatula]	UniRef100_I3T7R2_Uncharacterized_protein_n=1_Tax=Medicago_truncatula_RepID=I3T7R2_MEDTR	LcChr7	214088029
Lc_contig_15481	Medtr8g087710.1	major intrinsic protein (MIP) family transporter	gi|357519147|ref|XP_003629862.1|	Aquaporin NIP1-2 [Medicago truncatula] >gi|17025880|gb|AAL32128.1| multifunctional aquaporin [Medicago truncatula] >gi|355523884|gb|AET04338.1|major intrinsic protein (MIP) family transporter [Medicago truncatula]	UniRef100_Q8W4T7_Major_intrinsic_protein_(MIP)_family_transporter_n=1_Tax=Medicago_truncatula_RepID=Q8W4T7_MEDTR	LcChr4	225476695
Lc_contig_15593	Medtr8g087720.1	major intrinsic protein (MIP) family transporter	gi|5139541|emb|CAB45652.1|	nodulin26-like intrinsic protein [Pisum sativum]	UniRef100_Q9XGG7_Nodulin26-like_intrinsic_protein_n=1_Tax=Pisum_sativum_RepID=Q9XGG7_PEA	LcContig611029	51741
Lc_contig_02853	-	-	gi|587842670|gb|EXB33250.1|	Boron transporter 4 [Morus notabilis]	UniRef100_W9R0Z0_Boron_transporter_4_n=1_Tax=Morus_notabilis_RepID=W9R0Z0_9ROSA	LcChr4	224578205
Lc_contig_24035	-	-	gi|657376561|gb|KEH21619.1|	major intrinsic protein (MIP) family transporter [Medicago truncatula]	UniRef100_A0A072TVT3_Major_intrinsic_protein_(MIP)_family_transporter_n=1_Tax=Medicago_truncatula_RepID=A0A072TVT3_MEDTR	LcChr6	10075984
Lc_contig_29048	-	-	gi|401189|sp|P25794.2|PIP2_PEA	RecName: Full=Probable aquaporin PIP-type 7a; AltName: Full=Turgor-responsive protein 31; AltName: Full=Turgor-responsive protein 7a >gi|20426|emb|CAA79159.1| trg-31 [Pisum sativum]	UniRef100_UPI00032AB9A7_PREDICTED:_probable_aquaporin_PIP-type_7a-like_isoform_X2_n=1_Tax=Cicer_arietinum_RepID=UPI00032AB9A7	LcChr5	226883376
Lc_scaffold_40253	-	-	gi|502080839|ref|XP_004486699.1|	PREDICTED:boron transporter 4-like [Cicer arietinum]	UniRef100_UPI00032A8ACB_PREDICTED:_boron_transporter_4-like_n=1_Tax=Cicer_arietinum_RepID=UPI00032A8ACB	LcChr7	137073504
Lc_scaffold_51061	-	-	gi|357455931|ref|XP_003598246.1|	Aquaporin MIP family NIP subfamily [Medicago truncatula] >gi|355487294|gb|AES68497.1|major intrinsic protein (MIP) family transporter [Medicago truncatula]	UniRef100_G7IYK0_Major_intrinsic_protein_(MIP)_family_transporter_n=1_Tax=Medicago_truncatula_RepID=G7IYK0_MEDTR	LcContig155587	38296
Lc_scaffold_53928	-	-	gi|357447033|ref|XP_003593792.1|	Aquaporin NIP1-2 [Medicago truncatula] >gi|355482840|gb|AES64043.1|major intrinsic protein (MIP) family transporter [Medicago truncatula]	UniRef100_G7ILL3_Major_intrinsic_protein_(MIP)_family_transporter_n=1_Tax=Medicago_truncatula_RepID=G7ILL3_MEDTR	LcChr2	12865330
Lc_scaffold_57219	-	-	gi|356555718|ref|XP_003546177.1|	PREDICTED:boron transporter 4-like isoform X1 [Glycine max] >gi|571514642|ref|XP_006597133.1| PREDICTED:boron transporter 4-like isoform X2 [Glycine max]	UniRef100_I1MCI9_Uncharacterized_protein_n=1_Tax=Glycine_max_RepID=I1MCI9_SOYBN	LcChr4	224579757

## Sheet: FT
Supplementary Table S11:Summary information on identification of candidate genes for flowering time
Cassab transcripts	Medicago		Nr		UniRef100	Lentil genome v1.2
	Gene ID	Annotation	Gene ID	Annotation		Pseudomolecule	Position
Lc_contig_01140	Medtr3g070490.1	early flowering protein	gi|270356912|gb|AAX47177.2|	early flowering 4 [Pisum sativum]	UniRef100_Q52ZI3_Early_flowering_4_n=1_Tax=Pisum_sativum_RepID=Q52ZI3_PEA	LcChr3	110360745
Lc_contig_02547	Medtr4g128930.1	zinc finger constans-like protein	gi|357479803|ref|XP_003610187.1|	CONSTANS-like zinc finger protein [Medicago truncatula] >gi|355511242|gb|AES92384.1| zinc finger constans-like protein [Medicago truncatula]	-	LcChr7	238885399
Lc_contig_03920	-	-	gi|357511155|ref|XP_003625866.1|	CONSTANS-like zinc finger protein [Medicago truncatula] >gi|355500881|gb|AES82084.1| zinc finger constans-like protein [Medicago truncatula]	-	LcChr6	189443076
Lc_contig_04015	Medtr1g013450.1	zinc finger constans-like protein	gi|61611682|gb|AAX47173.1|	CONSTANS-LIKE b [Pisum sativum]	UniRef100_Q52ZI7_CONSTANS-LIKE_b_n=1_Tax=Pisum_sativum_RepID=Q52ZI7_PEA	LcChr5	245665316
Lc_contig_06722	Medtr3g110132.1	embryonic flower-like protein, putative	-	-	-	-	-
Lc_contig_07067	Medtr1g009900.1	flowering-promoting factor-like protein	gi|351723135|ref|NP_001237780.1|	uncharacterized protein LOC100527299 [Glycine max] >gi|214011450|gb|ACJ61475.1| flowering promoting factor [Glycine max] >gi|255632035|gb|ACU16370.1| unknown [Glycine max] >gi|255634258|gb|ACU17493.1| unknown [Glycine max]	UniRef100_C6T3W9_Flowering_promoting_factor_n=2_Tax=Soja_RepID=C6T3W9_SOYBN	LcChr5	239951296
Lc_contig_10245	Medtr7g109810.2	flowering time control FCA-like protein	-	-	-	LcChr6	194551916
Lc_contig_10605	-	-	gi|502159894|ref|XP_004511566.1|	PREDICTED: zinc finger protein CONSTANS-like [Cicer arietinum]	UniRef100_UPI00032A9B4B_PREDICTED:_zinc_finger_protein_CONSTANS-like_n=1_Tax=Cicer_arietinum_RepID=UPI00032A9B4B	LcChr5	8768204
Lc_contig_10958	Medtr2g041310.1	early flowering protein	-	-	-	LcChr2	28822836
Lc_contig_11206	Medtr4g119790.1	flowering-promoting factor-like protein	gi|357478757|ref|XP_003609664.1|	Flowering promoting factor-like protein [Medicago truncatula] >gi|355510719|gb|AES91861.1| flowering-promoting factor-like protein [Medicago truncatula]	UniRef100_G7JLG6_Flowering-promoting_factor-like_protein_n=1_Tax=Medicago_truncatula_RepID=G7JLG6_MEDTR	LcChr7	226122042
Lc_contig_11533	-	-	gi|357483683|ref|XP_003612128.1|	Zinc finger protein CONSTANS-like protein [Medicago truncatula] >gi|355513463|gb|AES95086.1| salt tolerance-like protein [Medicago truncatula]	-	LcChr5	21821819
Lc_contig_12036	Medtr0020s0120.1	terminal flower 1	gi|358343700|ref|XP_003635936.1|	CEN-like protein [Medicago truncatula] >gi|657371362|gb|KEH17361.1| terminal flower 1 [Medicago truncatula]	-	LcChr7	123086473
Lc_contig_12261	Medtr8g106840.1	mother of FT and TFL1-like protein	-	-	-	LcContig97929	12902
Lc_contig_12886	Medtr7g104460.1	terminal flower 1	-	-	-	LcChr6	185409875
Lc_contig_14199	Medtr4g128930.1	zinc finger constans-like protein	gi|502150150|ref|XP_004507813.1|	PREDICTED: zinc finger protein CONSTANS-LIKE 5-like isoform X2 [Cicer arietinum]	UniRef100_UPI00032A4ECE_PREDICTED:_zinc_finger_protein_CONSTANS-LIKE_5-like_isoform_X2_n=1_Tax=Cicer_arietinum_RepID=UPI00032A4ECE	LcChr7	238886575
Lc_contig_15551	-	-	gi|502145378|ref|XP_004506003.1|	PREDICTED: zinc finger protein CONSTANS-like [Cicer arietinum]	UniRef100_UPI00032ACB5C_PREDICTED:_zinc_finger_protein_CONSTANS-like_n=1_Tax=Cicer_arietinum_RepID=UPI00032ACB5C	LcChr4	113829937
Lc_contig_16580	-	-	gi|357483683|ref|XP_003612128.1|	Zinc finger protein CONSTANS-like protein [Medicago truncatula] >gi|355513463|gb|AES95086.1| salt tolerance-like protein [Medicago truncatula]	-	LcChr5	21821720
Lc_contig_17611	Medtr3g105710.1	zinc finger constans-like protein	gi|404272763|gb|AFR54356.1|	CONSTANS-like c [Pisum sativum]	UniRef100_K7QDB7_CONSTANS-like_c_n=1_Tax=Pisum_sativum_RepID=K7QDB7_PEA	LcChr3	169283554
Lc_contig_18173	Medtr7g018170.1	zinc finger constans-like protein	gi|61611678|gb|AAX47172.1|	CONSTANS-LIKE a [Pisum sativum]	UniRef100_Q52ZI8_CONSTANS-LIKE_a_n=1_Tax=Pisum_sativum_RepID=Q52ZI8_PEA	LcChr6	24748738
Lc_contig_18240	Medtr5g013150.1	polycomb group protein embryonic flower	gi|357482151|ref|XP_003611361.1|	Polycomb group protein EMBRYONIC FLOWER [Medicago truncatula] >gi|355512696|gb|AES94319.1| polycomb group protein embryonic flower [Medicago truncatula]	UniRef100_G7JXG2_Polycomb_group_protein_embryonic_flower_n=1_Tax=Medicago_truncatula_RepID=G7JXG2_MEDTR	LcChr5	10843065
Lc_contig_18465	Medtr1g090230.1	polycomb protein embryonic flower, putative	gi|502118066|ref|XP_004496084.1|	PREDICTED: polycomb group protein EMBRYONIC FLOWER 2-like [Cicer arietinum]	UniRef100_UPI00032A7ECD_PREDICTED:_polycomb_group_protein_EMBRYONIC_FLOWER_2-like_n=1_Tax=Cicer_arietinum_RepID=UPI00032A7ECD	LcChr1	236791720
Lc_contig_18481	-	-	gi|358348813|ref|XP_003638437.1|	CONSTANS-like zinc finger protein [Medicago truncatula] >gi|657405710|gb|KEH44166.1| B-box zinc finger protein putative [Medicago truncatula]	-	LcChr1	308805265
Lc_contig_19328	Medtr1g041115.1	leaf and flower-like protein	gi|657402110|gb|KEH41037.1|	leaf and flower-like protein [Medicago truncatula]	-	LcChr4	65965513
Lc_contig_20999	-	-	gi|502118066|ref|XP_004496084.1|	PREDICTED: polycomb group protein EMBRYONIC FLOWER 2-like [Cicer arietinum]	UniRef100_UPI00032A7ECD_PREDICTED:_polycomb_group_protein_EMBRYONIC_FLOWER_2-like_n=1_Tax=Cicer_arietinum_RepID=UPI00032A7ECD	LcChr1	236805229
Lc_contig_21934	Medtr1g089600.1	receptor-like kinase in in flowers protein	gi|657404637|gb|KEH43275.1|	receptor-like kinase in in flowers protein [Medicago truncatula]	UniRef100_A0A072VYY2_Receptor-like_kinase_in_in_flowers_protein_n=1_Tax=Medicago_truncatula_RepID=A0A072VYY2_MEDTR	LcChr1	210195576
Lc_contig_22016	Medtr4g122650.1	flowering time control FCA-like protein	-	-	-	LcChr7	219474809
Lc_contig_22344	Medtr5g054680.1	phytochrome and flowering time regulatory protein	-	-	-	LcChr5	24496384
Lc_contig_22419	Medtr4g068120.2	flowering time control FPA-like protein	gi|502148982|ref|XP_004507346.1|	PREDICTED: flowering time control protein FPA-like [Cicer arietinum]	UniRef100_UPI00032A6904_PREDICTED:_flowering_time_control_protein_FPA-like_n=1_Tax=Cicer_arietinum_RepID=UPI00032A6904	LcChr4	142549885
Lc_contig_25582	Medtr7g083540.1	zinc finger constans-like protein	gi|281185543|gb|ADA54554.1|	CONSTANS-like protein [Medicago truncatula] >gi|281185545|gb|ADA54555.1| CONSTANS-like protein [Medicago truncatula]	-	LcChr6	161895832
Lc_contig_26176	-	-	gi|357436503|ref|XP_003588527.1|	Zinc finger protein CONSTANS-like protein [Medicago truncatula] >gi|355477575|gb|AES58778.1| CCT motif protein [Medicago truncatula] >gi|388513829|gb|AFK44976.1| unknown [Medicago truncatula]	-	LcChr5	222128067
Lc_contig_28480	Medtr4g122650.1	flowering time control FCA-like protein	-	-	-	LcChr7	219471910
Lc_contig_31069	Medtr7g006630.1	flowering locus protein T	gi|325301627|gb|ADZ05702.1|	flowering locus T b2 [Pisum sativum] >gi|325301633|gb|ADZ05705.1| flowering locus T b2 [Pisum sativum]	UniRef100_F1CT71_Flowering_locus_T_b2_n=1_Tax=Pisum_sativum_RepID=F1CT71_PEA	LcContig279406	98426
Lc_contig_31168	Medtr7g084970.1	flowering locus protein T	gi|325301623|gb|ADZ05700.1|	flowering locus T a2 [Pisum sativum]	UniRef100_F1CT69_Flowering_locus_T_a2_n=1_Tax=Pisum_sativum_RepID=F1CT69_PEA	LcContig322819	5565
Lc_contig_31518	Medtr2g102570.1	gibberellin 2-beta-dioxygenase	-	-	-	LcChr2	307034101
Lc_contig_31919	Medtr4g068120.2	flowering time control FPA-like protein	-	-	-	LcChr4	142551577
Lc_contig_32536	Medtr1g016920.1	EARLY flowering protein, putative	gi|502125437|ref|XP_004498925.1|	PREDICTED: protein EARLY FLOWERING 3-like isoform X1 [Cicer arietinum] >gi|502125439|ref|XP_004498926.1| PREDICTED: protein EARLY FLOWERING 3-like isoform X2 [Cicer arietinum] >gi|502125442|ref|XP_004498927.1| PREDICTED: protein EARLY FLOWERING 3-like isoform X3 [Cicer arietinum]	UniRef100_UPI00032A691A_PREDICTED:_protein_EARLY_FLOWERING_3-like_isoform_X1_n=1_Tax=Cicer_arietinum_RepID=UPI00032A691A	LcChr5	249284811
Lc_contig_33014	-	-	gi|357462477|ref|XP_003601520.1|	Zinc finger protein CONSTANS-LIKE protein [Medicago truncatula]	UniRef100_UPI00023627EA_Zinc_finger_protein_CONSTANS-LIKE_protein_n=1_Tax=Medicago_truncatula_RepID=UPI00023627EA	LcChr4	107044549
Lc_contig_33888	Medtr5g054680.1	phytochrome and flowering time regulatory protein	-	-	-	LcChr5	24495799
Lc_contig_36771	Medtr8g020200.2	early flowering protein	-	-	-	LcChr7	65092829
Lc_contig_37059	Medtr2g088900.1	zinc finger constans-like protein	gi|571491334|ref|XP_006591893.1|	PREDICTED: zinc finger protein CONSTANS-LIKE 12-like isoform X3 [Glycine max]	UniRef100_A0A0B2QVX3_Zinc_finger_protein_CONSTANS-LIKE_12_n=1_Tax=Glycine_soja_RepID=A0A0B2QVX3_GLYSO	LcContig114011	31161
Lc_contig_37488	Medtr4g017650.1	phosphatidylethanolamine-binding protein	gi|657386640|gb|KEH28917.1|	phosphatidylethanolamine-binding protein [Medicago truncatula]	UniRef100_A0A072UGX9_Phosphatidylethanolamine-binding_protein_n=1_Tax=Medicago_truncatula_RepID=A0A072UGX9_MEDTR	LcChr4	22021928
Lc_contig_37792	Medtr7g084970.1	flowering locus protein T	gi|325301621|gb|ADZ05699.1|	flowering locus T a1 [Pisum sativum] >gi|325301631|gb|ADZ05704.1| flowering locus T a1 [Pisum sativum]	UniRef100_F1CT68_Flowering_locus_T_a1_n=2_Tax=Pisum_sativum_RepID=F1CT68_PEA	LcContig322819	13265
Lc_contig_38119	Medtr5g054680.1	phytochrome and flowering time regulatory protein	gi|657384935|gb|KEH27965.1|	phytochrome and flowering time regulatory protein [Medicago truncatula]	UniRef100_A0A072UQ46_Phytochrome_and_flowering_time_regulatory_protein_n=1_Tax=Medicago_truncatula_RepID=A0A072UQ46_MEDTR	LcChr4	153804234
Lc_contig_38211	Medtr3g110132.1	embryonic flower-like protein, putative	gi|657395871|gb|KEH36039.1|	embryonic flower-like protein putative [Medicago truncatula]	UniRef100_A0A072V1Y1_Embryonic_flower-like_protein,_putative_n=1_Tax=Medicago_truncatula_RepID=A0A072V1Y1_MEDTR	LcContig14924	16569
Lc_scaffold_39811	-	-	gi|357462481|ref|XP_003601522.1|	Zinc finger protein CONSTANS-LIKE protein [Medicago truncatula] >gi|355490570|gb|AES71773.1| B-box type zinc finger protein [Medicago truncatula]	UniRef100_UPI00023627EA_Zinc_finger_protein_CONSTANS-LIKE_protein_n=1_Tax=Medicago_truncatula_RepID=UPI00023627EA	LcChr3	106659518
Lc_scaffold_40403	-	-	gi|357438151|ref|XP_003589351.1|	Zinc finger protein CONSTANS-like protein [Medicago truncatula] >gi|357438157|ref|XP_003589354.1| Zinc finger protein CONSTANS-like protein [Medicago truncatula] >gi|217072400|gb|ACJ84560.1| unknown [Medicago truncatula] >gi|355478399|gb|AES59602.1| salt tolerance-like protein [Medicago truncatula] >gi|388509628|gb|AFK42880.1| unknown [Medicago truncatula]	-	LcContig191019	188292
Lc_scaffold_40404	-	-	gi|357438151|ref|XP_003589351.1|	Zinc finger protein CONSTANS-like protein [Medicago truncatula] >gi|357438157|ref|XP_003589354.1| Zinc finger protein CONSTANS-like protein [Medicago truncatula] >gi|217072400|gb|ACJ84560.1| unknown [Medicago truncatula] >gi|355478399|gb|AES59602.1| salt tolerance-like protein [Medicago truncatula] >gi|388509628|gb|AFK42880.1| unknown [Medicago truncatula]	-	LcContig191019	188292
Lc_scaffold_40465	-	-	gi|285818379|gb|AAX47171.2|	SUPPRESSOR OF OVEREXPRESSION OF CONSTANS 1 a [Pisum sativum]	UniRef100_Q52ZI9_SUPPRESSOR_OF_OVEREXPRESSION_OF_CONSTANS_1_a_n=1_Tax=Pisum_sativum_RepID=Q52ZI9_PEA	LcChr6	144090981
Lc_scaffold_41050	-	-	gi|657397554|gb|KEH37270.1|	flowering-promoting factor-like protein [Medicago truncatula]	UniRef100_A0A072VGH9_Flowering-promoting_factor-like_protein_n=1_Tax=Medicago_truncatula_RepID=A0A072VGH9_MEDTR	LcChr2	3023202
Lc_scaffold_41228	Medtr7g084970.1	flowering locus protein T	-	-	-	LcContig322819	6745
Lc_scaffold_41353	-	-	gi|325301629|gb|ADZ05703.1|	flowering locus T c [Pisum sativum] >gi|325301635|gb|ADZ05706.1| flowering locus T c [Pisum sativum]	UniRef100_F1CT72_Flowering_locus_T_c_n=1_Tax=Pisum_sativum_RepID=F1CT72_PEA	LcChr6	147765739
Lc_scaffold_41778	Medtr7g108150.1	zinc finger constans-like protein	gi|357511155|ref|XP_003625866.1|	CONSTANS-like zinc finger protein [Medicago truncatula] >gi|355500881|gb|AES82084.1| zinc finger constans-like protein [Medicago truncatula]	-	LcChr6	189443971
Lc_scaffold_43439	Medtr8g038550.1	flowering time control FY-like protein	gi|357515041|ref|XP_003627809.1|	Flowering time control protein FY [Medicago truncatula]	UniRef100_UPI0002367ADB_Flowering_time_control_protein_FY_n=1_Tax=Medicago_truncatula_RepID=UPI0002367ADB	LcChr1	12677510
Lc_scaffold_44456	Medtr7g109810.3	flowering time control FCA-like protein	gi|657380190|gb|AES82213.2|	flowering time control FCA-like protein [Medicago truncatula]	UniRef100_G7KTN3_Flowering_time_control_FCA-like_protein_n=1_Tax=Medicago_truncatula_RepID=G7KTN3_MEDTR	LcChr6	194550787
Lc_scaffold_44457	Medtr7g109810.1	flowering time control FCA-like protein	gi|657380190|gb|AES82213.2|	flowering time control FCA-like protein [Medicago truncatula]	UniRef100_A0A0B2PYB3_Flowering_time_control_protein_FCA_n=1_Tax=Glycine_soja_RepID=A0A0B2PYB3_GLYSO	LcChr6	194550787
Lc_scaffold_44458	Medtr7g109810.3	flowering time control FCA-like protein	gi|657380192|gb|KEH24436.1|	flowering time control FCA-like protein [Medicago truncatula]	UniRef100_A0A072U509_Flowering_time_control_FCA-like_protein_n=1_Tax=Medicago_truncatula_RepID=A0A072U509_MEDTR	LcChr6	194553370
Lc_scaffold_45176	-	-	gi|357436503|ref|XP_003588527.1|	Zinc finger protein CONSTANS-like protein [Medicago truncatula] >gi|355477575|gb|AES58778.1| CCT motif protein [Medicago truncatula] >gi|388513829|gb|AFK44976.1| unknown [Medicago truncatula]	-	LcChr5	222129156
Lc_scaffold_47964	-	-	gi|357462477|ref|XP_003601520.1|	Zinc finger protein CONSTANS-LIKE protein [Medicago truncatula]	UniRef100_UPI00023627EA_Zinc_finger_protein_CONSTANS-LIKE_protein_n=1_Tax=Medicago_truncatula_RepID=UPI00023627EA	LcContig17083	27939
Lc_scaffold_48123	Medtr1g110870.1	zinc finger constans-like protein	gi|657405778|gb|KEH44219.1|	zinc finger constans-like protein [Medicago truncatula]	-	LcChr1	311829746
Lc_scaffold_48618	Medtr8g038550.1	flowering time control FY-like protein	gi|502158089|ref|XP_004511026.1|	PREDICTED: flowering time control protein FY-like [Cicer arietinum]	UniRef100_UPI00032A721C_PREDICTED:_flowering_time_control_protein_FY-like_n=1_Tax=Cicer_arietinum_RepID=UPI00032A721C	LcContig124117	19353
Lc_scaffold_49964	-	-	gi|357503955|ref|XP_003622266.1|	CONSTANS-like zinc finger protein [Medicago truncatula] >gi|355497281|gb|AES78484.1| CCT motif protein [Medicago truncatula]	-	LcChr6	62302915
Lc_scaffold_50654	Medtr5g054680.1	phytochrome and flowering time regulatory protein	-	-	-	LcChr3	55935968
Lc_scaffold_51002	Medtr3g103970.1	early flowering protein	gi|429326203|gb|AFZ78447.1|	early flowering 3 [Lens culinaris]	UniRef100_V5J309_Early_flowering_3_n=1_Tax=Lens_culinaris_RepID=V5J309_LENCU	LcContig87826	12779
Lc_scaffold_51242	Medtr8g104190.1	zinc finger constans-like protein	gi|357521121|ref|XP_003630849.1|	CONSTANS-like zinc finger protein [Medicago truncatula] >gi|355524871|gb|AET05325.1| zinc finger constans-like protein [Medicago truncatula]	-	LcContig227460	107012
Lc_scaffold_54430	Medtr5g069480.4	zinc finger constans-like protein	gi|357490535|ref|XP_003615555.1|	Zinc finger protein CONSTANS-like protein [Medicago truncatula] >gi|355516890|gb|AES98513.1| zinc finger constans-like protein [Medicago truncatula]	-	LcChr5	188453815
Lc_scaffold_54431	-	-	gi|357490535|ref|XP_003615555.1|	Zinc finger protein CONSTANS-like protein [Medicago truncatula] >gi|355516890|gb|AES98513.1| zinc finger constans-like protein [Medicago truncatula]	-	LcChr5	188453815
Lc_scaffold_55026	-	-	gi|357466879|ref|XP_003603724.1|	Zinc finger protein CONSTANS-like protein [Medicago truncatula] >gi|355492772|gb|AES73975.1| salt tolerance-like protein [Medicago truncatula]	-	LcChr3	184882877
Lc_scaffold_55233	-	-	gi|657384935|gb|KEH27965.1|	phytochrome and flowering time regulatory protein [Medicago truncatula]	UniRef100_A0A072UQ46_Phytochrome_and_flowering_time_regulatory_protein_n=1_Tax=Medicago_truncatula_RepID=A0A072UQ46_MEDTR	LcChr4	80254022
Lc_scaffold_55292	Medtr1g016920.1	EARLY flowering protein, putative	gi|657400888|gb|KEH39956.1|	EARLY flowering protein putative [Medicago truncatula]	UniRef100_A0A072VEE2_EARLY_flowering_protein,_putative_n=2_Tax=Medicago_truncatula_RepID=A0A072VEE2_MEDTR	LcChr5	249285085
Lc_scaffold_56250	Medtr8g015480.1	early flowering protein, putative	gi|657372401|gb|KEH18269.1|	early flowering protein putative [Medicago truncatula]	UniRef100_A0A072TL88_Early_flowering_protein,_putative_n=1_Tax=Medicago_truncatula_RepID=A0A072TL88_MEDTR	LcChr7	28618259
Lc_scaffold_56620	Medtr7g085020.1	flowering locus protein T	gi|325301623|gb|ADZ05700.1|	flowering locus T a2 [Pisum sativum]	UniRef100_F1CT69_Flowering_locus_T_a2_n=1_Tax=Pisum_sativum_RepID=F1CT69_PEA	LcContig322819	20275
Lc_scaffold_57002	-	-	gi|357491073|ref|XP_003615824.1|	Zinc finger protein CONSTANS-like protein [Medicago truncatula] >gi|217071490|gb|ACJ84105.1| unknown [Medicago truncatula] >gi|355517159|gb|AES98782.1| CCT motif protein [Medicago truncatula] >gi|388503420|gb|AFK39776.1| unknown [Medicago truncatula]	-	LcChr5	224667654
Lc_scaffold_57745	Medtr2g436880.1	flowering-promoting factor-like protein	gi|657397554|gb|KEH37270.1|	flowering-promoting factor-like protein [Medicago truncatula]	UniRef100_A0A072VGH9_Flowering-promoting_factor-like_protein_n=1_Tax=Medicago_truncatula_RepID=A0A072VGH9_MEDTR	LcChr2	3023029
Lc_scaffold_57829	-	-	gi|357453581|ref|XP_003597068.1|	Zinc finger protein CONSTANS-like protein [Medicago truncatula] >gi|355486116|gb|AES67319.1| B-box type zinc finger protein [Medicago truncatula]	-	LcContig61438	13621
Lc_scaffold_58321	Medtr7g083540.1	zinc finger constans-like protein	gi|357508339|ref|XP_003624458.1|	Zinc finger protein CONSTANS-like protein [Medicago truncatula] >gi|355499473|gb|AES80676.1| zinc finger constans-like protein [Medicago truncatula]	-	LcChr6	161894955
