# Supplementary material for: Generation and Characterisation of a Reference Transcriptome for Lentil (Lens culinaris Medik.)
Source: Int J Mol Sci. 2016 Nov 12;17(11):1887. doi: 10.3390/ijms17111887 (PMC5133886; doi:10.3390/ijms17111887)
Supplement: Supplementary file 1 [file ijms-17-01887-s001.zip › ijms-141799-Supplementary Material/Supplementary Table S12.xlsx]

## Sheet: Sheet1
Supplementary Table S12: Primers used in qRT-PCR validation
Primer Name	Forward primer (5’–>3’)	Annealing temperature	Primer Name	Reverse primer (5’–>3’)	Annealing temperature
Lc_contig_13596_F	GTGAGAGGTGGAAGGTATGAAAG	54.9383	Lc_contig_13596_R	GCAAGCAATGGTTCAAGAGTG	54.8418
Lc_contig_17152_F	CTCCACCAACTCTGTAACCTTC	55.0319	Lc_contig_17152_R	GAGGGTGGCCTTGACTATTT	54.6025
Lc_contig_17266_F	TCCGTACTCCTTAGCTCTATCC	54.8582	Lc_contig_17266_R	TATGTCTCTGGTAACCGTCCT	54.7179
Lc_contig_19318_F	TGGAGACCAAGCAGTAATGTG	54.7876	Lc_contig_19318_R	CCACCAATGGGACCATGTAA	54.9029
Lc_contig_19564_F	GCTCTTGGTGGCTCTCTTT	54.9594	Lc_contig_19564_R	CAGGTGTGCATGTTTCCTTTC	54.5915
Lc_contig_21018_F	GAGCAACAAGAGAGGGAAGATAA	54.2898	Lc_contig_21018_R	GGTGACCTGCTGGAATGATAA	54.6721
Lc_contig_23525_F	GGGTTCCTTGCTTGGAATTTG	54.7214	Lc_contig_23525_R	CTTCCACATTGGCCAGTATCT	54.6987
Lc_contig_23526_F	CCTCAAGCTCTCGTTCGTATC	54.9571	Lc_contig_23526_R	CTTAGTAGGTATCTGGTGTGTGTG	54.4999
Lc_contig_37402_F	GAGAGCTTGTTCAGAGCCATAA	54.6475	Lc_contig_37402_R	CATGCAAGAAAGACACCAAAGAA	54.0581
Lc_contig_37764_F	AGAAAGCAGCACAGGCTAAA	54.7001	Lc_contig_37764_R	CCGCAGCAGGAGTAACATAAT	54.908
Lc_contig_38109_F	TAGCCCTTTCCCATTTCTTCTC	54.5292	Lc_contig_38109_R	CTTCTTCCTCTTCTTTCCCTTCTC	54.7695
Lc_contig_38171_F	CTCCTCTTCCTCTCTCTCTCTTATC	55.0018	Lc_contig_38171_R	CCTAGCAGTCATGGGCAATAG	55.261
Lc_scaffold_43147_F	GCGGTCCATTCGATCCATTA	54.872	Lc_scaffold_43147_R	GCAAACATAGCAAGTCTACCATTC	54.2617
Lc_scaffold_46229_F	CTTTGTGAGTGGTGCTATCCT	54.5651	Lc_scaffold_46229_R	CGGGAAAGGAAGGGAAAGAA	54.7683
Lc_scaffold_57037_F	CAGGTGCAGAAAGGTTCTCATA	54.6407	Lc_scaffold_57037_R	CAAGTGTGCCAAGATTGCATAG	54.517
Lc_contig_37524_F	GCAAGATGCTGAGGTTGTAGA	54.7947	Lc_contig_37524_R	CCCTTTATCCTTCCCAGATTCC	54.8967
GAPDH_F	ATACCAGGTCGAGCATCTTTG	54.6142	GAPDH_R	GGGTACTGTAACCCAACTCATT	54.4388
