# Supplementary material for: Generation and Characterisation of a Reference Transcriptome for Lentil (Lens culinaris Medik.)
Source: Int J Mol Sci. 2016 Nov 12;17(11):1887. doi: 10.3390/ijms17111887 (PMC5133886; doi:10.3390/ijms17111887)
Supplement: Supplementary file 1 [file ijms-17-01887-s001.zip › ijms-141799-Supplementary Material/Supplementary Table S2.xlsx]

## Sheet: Supplementary Table S2
Supplementary Table S2 : Bioinformatic annotation (BLAST) of Cassab reference unigene transcripts against the nr and Uniref100
	Nr			Uniref100
Contig	Subject ID/Hits	%_identity	e_value	Subject ID/Hits	%_identity	e_value
Lc_contig_00001	gi|502161123|ref|XP_004512037.1|	85.71	5e-48	UniRef100_UPI00032AB0E3_PREDICTED:_ATP-dependent_DNA_helicase_DDM1-like_isoform_X1_n=1_Tax=Cicer_arietinum_RepID=UPI00032AB0E3	85.71	6e-48
Lc_contig_00002	No hit	No hit	No hit	No hit	No hit	No hit
Lc_contig_00003	gi|357443983|ref|XP_003592269.1|	95.92	6e-46	UniRef100_G7IAL5_60S_ribosomal_protein_L36_n=2_Tax=Medicago_truncatula_RepID=G7IAL5_MEDTR	96.91	9e-46
Lc_contig_00004	gi|657387071|gb|AES87618.2|	93.55	4e-57	UniRef100_G7JKV2_Hybrid_sensory_histidine_kinase_n=2_Tax=Medicago_truncatula_RepID=G7JKV2_MEDTR	93.55	5e-57
Lc_contig_00005	No hit	No hit	No hit	No hit	No hit	No hit
Lc_contig_00006	No hit	No hit	No hit	No hit	No hit	No hit
Lc_contig_00007	gi|657392518|gb|KEH33451.1|	84.68	2e-55	UniRef100_A0A072UVM7_TPR_superfamily_protein_n=1_Tax=Medicago_truncatula_RepID=A0A072UVM7_MEDTR	84.68	3e-55
Lc_contig_00008	gi|502085505|ref|XP_004487933.1|	91.94	6e-51	UniRef100_UPI00032A7469_PREDICTED:_cellulose_synthase-like_protein_D1-like_n=1_Tax=Cicer_arietinum_RepID=UPI00032A7469	91.94	7e-51
Lc_contig_00009	gi|657379002|gb|KEH23530.1|	96.7	3e-45	UniRef100_I3SBB8_Adenylyl-sulfate_kinase_n=1_Tax=Medicago_truncatula_RepID=I3SBB8_MEDTR	96.7	4e-45
Lc_contig_00010	gi|87241081|gb|ABD32939.1|	90.28	3e-21	UniRef100_Q2HSD4_Transmembrane_protein,_putative_n=1_Tax=Medicago_truncatula_RepID=Q2HSD4_MEDTR	90.28	4e-21
Lc_contig_00011	No hit	No hit	No hit	No hit	No hit	No hit
Lc_contig_00012	No hit	No hit	No hit	No hit	No hit	No hit
Lc_contig_00013	gi|571540793|ref|XP_006601599.1|	60.16	9e-37	UniRef100_UPI0003DEB425_PREDICTED:_uncharacterized_protein_LOC102665580_n=1_Tax=Glycine_max_RepID=UPI0003DEB425	60.16	1e-36
Lc_contig_00014	gi|357487305|ref|XP_003613940.1|	94.35	2e-60	UniRef100_G7JWM6_Argininosuccinate_synthase_n=1_Tax=Medicago_truncatula_RepID=G7JWM6_MEDTR	94.35	2e-60
Lc_contig_00015	No hit	No hit	No hit	No hit	No hit	No hit
Lc_contig_00016	gi|657401540|gb|KEH40518.1|	20	8e-22	UniRef100_B7FM69_Aldehyde_dehydrogenase_n=1_Tax=Medicago_truncatula_RepID=B7FM69_MEDTR	20	9e-22
Lc_contig_00017	No hit	No hit	No hit	No hit	No hit	No hit
Lc_contig_00018	No hit	No hit	No hit	No hit	No hit	No hit
Lc_contig_00019	No hit	No hit	No hit	No hit	No hit	No hit
Lc_contig_00020	No hit	No hit	No hit	No hit	No hit	No hit
Lc_contig_00021	gi|12311795|emb|CAC24490.1|	94.23	4e-22	UniRef100_Q9AVR9_Choline_kinase_n=1_Tax=Pisum_sativum_RepID=Q9AVR9_PEA	94.23	4e-22
Lc_contig_00022	No hit	No hit	No hit	No hit	No hit	No hit
Lc_contig_00023	No hit	No hit	No hit	No hit	No hit	No hit
Lc_contig_00024	No hit	No hit	No hit	No hit	No hit	No hit
Lc_contig_00025	No hit	No hit	No hit	No hit	No hit	No hit
Lc_contig_00026	No hit	No hit	No hit	No hit	No hit	No hit
Lc_contig_00027	gi|502131978|ref|XP_004501179.1|	76.61	2e-48	UniRef100_UPI00032A56D8_PREDICTED:_uncharacterized_protein_LOC101504608_n=1_Tax=Cicer_arietinum_RepID=UPI00032A56D8	76.61	2e-48
Lc_contig_00028	No hit	No hit	No hit	No hit	No hit	No hit
Lc_contig_00029	No hit	No hit	No hit	No hit	No hit	No hit
Lc_contig_00030	gi|502131490|ref|XP_004501001.1|	77.55	3e-11	UniRef100_UPI00032AC077_PREDICTED:_uncharacterized_sugar_kinase_slr0537-like_n=1_Tax=Cicer_arietinum_RepID=UPI00032AC077	77.55	3e-11
Lc_contig_00031	gi|388505936|gb|AFK41034.1|	94.59	8e-27	UniRef100_I3SL92_Transmembrane_protein,_putative_n=1_Tax=Medicago_truncatula_RepID=I3SL92_MEDTR	94.59	1e-26
Lc_contig_00032	No hit	No hit	No hit	No hit	No hit	No hit
Lc_contig_00033	No hit	No hit	No hit	No hit	No hit	No hit
Lc_contig_00034	No hit	No hit	No hit	No hit	No hit	No hit
Lc_contig_00035	No hit	No hit	No hit	No hit	No hit	No hit
Lc_contig_00036	No hit	No hit	No hit	No hit	No hit	No hit
Lc_contig_00037	No hit	No hit	No hit	No hit	No hit	No hit
Lc_contig_00038	No hit	No hit	No hit	No hit	No hit	No hit
Lc_contig_00039	gi|502140402|ref|XP_004504204.1|	98.39	1e-60	UniRef100_UPI00032A5D01_PREDICTED:_LETM1_and_EF-hand_domain-containing_protein_1,_mitochondrial-like_n=1_Tax=Cicer_arietinum_RepID=UPI00032A5D01	98.39	2e-60
Lc_contig_00040	gi|357436711|ref|XP_003588631.1|	90.32	2e-48	UniRef100_A0A072VCI7_Uncharacterized_protein_n=2_Tax=Medicago_truncatula_RepID=A0A072VCI7_MEDTR	90.32	2e-48
Lc_contig_00041	gi|357513745|ref|XP_003627161.1|	72.22	1e-34	UniRef100_G7LI87_DUF3511_domain_protein_n=1_Tax=Medicago_truncatula_RepID=G7LI87_MEDTR	72.22	2e-34
Lc_contig_00042	No hit	No hit	No hit	No hit	No hit	No hit
Lc_contig_00043	No hit	No hit	No hit	No hit	No hit	No hit
Lc_contig_00044	No hit	No hit	No hit	No hit	No hit	No hit
Lc_contig_00045	No hit	No hit	No hit	No hit	No hit	No hit
Lc_contig_00046	No hit	No hit	No hit	No hit	No hit	No hit
Lc_contig_00047	No hit	No hit	No hit	No hit	No hit	No hit
Lc_contig_00048	No hit	No hit	No hit	No hit	No hit	No hit
Lc_contig_00049	gi|657398188|gb|KEH37810.1|	92.8	5e-61	UniRef100_A0A072VI50_Transmembrane_protein,_putative_n=1_Tax=Medicago_truncatula_RepID=A0A072VI50_MEDTR	92.8	6e-61
Lc_contig_00050	gi|657396051|gb|KEH36198.1|	75.47	2e-13	UniRef100_A0A072V2W7_Group_1_family_glycosyltransferase_n=1_Tax=Medicago_truncatula_RepID=A0A072V2W7_MEDTR	75.47	2e-13
Lc_contig_00051	gi|502135296|ref|XP_004502284.1|	91.87	2e-64	UniRef100_UPI00032AB4C1_PREDICTED:_F-box_only_protein_6-like_n=1_Tax=Cicer_arietinum_RepID=UPI00032AB4C1	91.87	3e-64
Lc_contig_00052	No hit	No hit	No hit	No hit	No hit	No hit
Lc_contig_00053	No hit	No hit	No hit	No hit	No hit	No hit
Lc_contig_00054	No hit	No hit	No hit	No hit	No hit	No hit
Lc_contig_00055	gi|502158766|ref|XP_004511274.1|	87.23	3e-15	UniRef100_UPI00032A91D1_PREDICTED:_chaperone_protein_dnaJ_10-like_n=1_Tax=Cicer_arietinum_RepID=UPI00032A91D1	87.23	4e-15
Lc_contig_00056	No hit	No hit	No hit	No hit	No hit	No hit
Lc_contig_00057	gi|357510711|ref|XP_003625644.1|	64.23	1e-38	UniRef100_UPI00023674C9_Serine_carboxypeptidase_n=1_Tax=Medicago_truncatula_RepID=UPI00023674C9	64.23	1e-38
Lc_contig_00058	gi|502090787|ref|XP_004489340.1|	80.95	1e-27	UniRef100_UPI00032AA394_PREDICTED:_chloroplastic_group_IIA_intron_splicing_facilitator_CRS1,_chloroplastic-like_isoform_X2_n=1_Tax=Cicer_arietinum_RepID=UPI00032AA394	80.95	1e-27
Lc_contig_00059	No hit	No hit	No hit	No hit	No hit	No hit
Lc_contig_00060	gi|356523060|ref|XP_003530160.1|	95.97	3e-67	UniRef100_I1KGP3_alpha-1,2-Mannosidase_n=1_Tax=Glycine_max_RepID=I1KGP3_SOYBN	95.97	3e-67
Lc_contig_00061	gi|674944515|emb|CDX88582.1|	87.32	4e-21	UniRef100_A0A0A0LFS8_40S_ribosomal_protein_S30-like_n=1_Tax=Cucumis_sativus_RepID=A0A0A0LFS8_CUCSA	89.19	2e-21
Lc_contig_00062	gi|543177544|gb|AGV54793.1|	95.12	4e-35	UniRef100_T2DPZ8_Uncharacterized_protein_n=2_Tax=Papilionoideae_RepID=T2DPZ8_PHAVU	95.12	5e-35
Lc_contig_00063	gi|502080992|ref|XP_004486732.1|	81.45	3e-53	UniRef100_UPI00032A7E99_PREDICTED:_uncharacterized_protein_LOC101506888_isoform_X1_n=1_Tax=Cicer_arietinum_RepID=UPI00032A7E99	81.45	4e-53
Lc_contig_00064	No hit	No hit	No hit	No hit	No hit	No hit
Lc_contig_00065	gi|502082996|ref|XP_004487336.1|	76.92	1e-24	UniRef100_UPI00032A82D3_PREDICTED:_uncharacterized_protein_LOC101509772_n=1_Tax=Cicer_arietinum_RepID=UPI00032A82D3	76.92	1e-24
Lc_contig_00066	No hit	No hit	No hit	No hit	No hit	No hit
Lc_contig_00067	gi|571561888|ref|XP_006605183.1|	51.16	3e-25	UniRef100_UPI0003DEB20C_PREDICTED:_uncharacterized_protein_LOC102663533_n=1_Tax=Glycine_max_RepID=UPI0003DEB20C	51.16	3e-25
Lc_contig_00068	No hit	No hit	No hit	No hit	No hit	No hit
Lc_contig_00069	gi|502152252|ref|XP_004508838.1|	81.52	1e-34	UniRef100_UPI00032AC3AF_PREDICTED:_snakin-2-like_n=1_Tax=Cicer_arietinum_RepID=UPI00032AC3AF	81.52	1e-34
Lc_contig_00070	gi|502126416|ref|XP_004499299.1|	70	3e-34	UniRef100_UPI00032A782A_PREDICTED:_GDSL_esterase/lipase_EXL1-like_n=1_Tax=Cicer_arietinum_RepID=UPI00032A782A	70	4e-34
Lc_contig_00071	gi|357492559|ref|XP_003616568.1|	95.16	3e-62	UniRef100_G7KBX0_MYB_transcription_factor_MYB51_n=1_Tax=Medicago_truncatula_RepID=G7KBX0_MEDTR	95.16	3e-62
Lc_contig_00072	No hit	No hit	No hit	No hit	No hit	No hit
Lc_contig_00073	gi|289540883|gb|ADD09560.1|	91.94	4e-49	UniRef100_D3YBA9_Putative_uncharacterized_protein_n=1_Tax=Trifolium_repens_RepID=D3YBA9_TRIRP	91.94	5e-49
Lc_contig_00074	gi|657390218|gb|KEH31784.1|	86.29	6e-54	UniRef100_A0A072UPM3_Plant_intracellular_ras_group-related_LRR_protein_n=1_Tax=Medicago_truncatula_RepID=A0A072UPM3_MEDTR	86.29	7e-54
Lc_contig_00075	gi|657383114|gb|AES76419.2|	73.39	3e-32	UniRef100_UPI0002366685_hypothetical_protein_MTR_6g078430_n=1_Tax=Medicago_truncatula_RepID=UPI0002366685	73.39	3e-32
Lc_contig_00076	No hit	No hit	No hit	No hit	No hit	No hit
Lc_contig_00077	gi|565400112|ref|XP_006365576.1|	71.77	4e-44	UniRef100_B5U9V7_Putative_uncharacterized_protein_n=1_Tax=Lotus_japonicus_RepID=B5U9V7_LOTJA	68.55	3e-43
Lc_contig_00078	gi|357508095|ref|XP_003624336.1|	64.81	5e-11	UniRef100_G7KUA4_Peptidase_M50B-like_protein_n=1_Tax=Medicago_truncatula_RepID=G7KUA4_MEDTR	64.81	6e-11
Lc_contig_00079	gi|502143033|ref|XP_004505191.1|	97.58	9e-63	UniRef100_UPI00032AB5E8_PREDICTED:_CDPK-related_kinase_5-like_isoform_X2_n=1_Tax=Cicer_arietinum_RepID=UPI00032AB5E8	97.58	1e-62
Lc_contig_00080	gi|502078603|ref|XP_004485999.1|	64.49	2e-19	UniRef100_UPI00032A5C4F_PREDICTED:_transcription_factor_TCP2-like_isoform_X10_n=1_Tax=Cicer_arietinum_RepID=UPI00032A5C4F	64.49	3e-19
Lc_contig_00081	No hit	No hit	No hit	No hit	No hit	No hit
Lc_contig_00082	gi|351723661|ref|NP_001236263.1|	98.89	2e-37	UniRef100_A0A0D2MUG4_Gossypium_raimondii_chromosome_4,_whole_genome_shotgun_sequence_n=12_Tax=Spermatophyta_RepID=A0A0D2MUG4_GOSRA	93.62	2e-37
Lc_contig_00083	gi|571466445|ref|XP_006583663.1|	73.39	1e-47	UniRef100_K7L1W5_Uncharacterized_protein_n=1_Tax=Glycine_max_RepID=K7L1W5_SOYBN	73.39	2e-47
Lc_contig_00084	gi|657379429|gb|KEH23809.1|	76.15	4e-44	UniRef100_A0A072U275_Kinase_interacting_(KIP1-like)_family_protein_n=1_Tax=Medicago_truncatula_RepID=A0A072U275_MEDTR	76.15	5e-44
Lc_contig_00085	No hit	No hit	No hit	No hit	No hit	No hit
Lc_contig_00086	No hit	No hit	No hit	No hit	No hit	No hit
Lc_contig_00087	gi|729669|sp|P40281.1|H2A2_PEA	97.48	7e-34	UniRef100_P40281_Histone_H2A.2_n=1_Tax=Pisum_sativum_RepID=H2A2_PEA	97.48	8e-34
Lc_contig_00088	gi|357517051|ref|XP_003628814.1|	92.68	5e-14	UniRef100_UPI00023677F2_ADP-ribosylation_factor_GTPase-activating_protein_n=1_Tax=Medicago_truncatula_RepID=UPI00023677F2	92.68	6e-14
Lc_contig_00089	gi|657396523|gb|KEH36483.1|	82.76	6e-32	UniRef100_B7FHP1_Uncharacterized_protein_n=1_Tax=Medicago_truncatula_RepID=B7FHP1_MEDTR	82.76	8e-32
Lc_contig_00090	gi|502153613|ref|XP_004509404.1|	91.3	1e-26	UniRef100_UPI00032A632B_PREDICTED:_probable_protein_phosphatase_2C_46-like_n=1_Tax=Cicer_arietinum_RepID=UPI00032A632B	91.3	2e-26
Lc_contig_00091	No hit	No hit	No hit	No hit	No hit	No hit
Lc_contig_00092	gi|124359291|gb|ABD28426.2|	64.86	6e-22	UniRef100_K7MP05_Uncharacterized_protein_n=1_Tax=Glycine_max_RepID=K7MP05_SOYBN	54.03	2e-28
Lc_contig_00093	No hit	No hit	No hit	No hit	No hit	No hit
Lc_contig_00094	No hit	No hit	No hit	No hit	No hit	No hit
Lc_contig_00095	gi|116791989|gb|ABK26190.1|	100	4e-50	UniRef100_A9NZX9_Putative_uncharacterized_protein_n=1_Tax=Picea_sitchensis_RepID=A9NZX9_PICSI	100	5e-50
Lc_contig_00096	gi|657373237|gb|KEH18987.1|	50	5e-19	UniRef100_A0A072TNK5_Uncharacterized_protein_n=1_Tax=Medicago_truncatula_RepID=A0A072TNK5_MEDTR	50	6e-19
Lc_contig_00097	No hit	No hit	No hit	No hit	No hit	No hit
Lc_contig_00098	No hit	No hit	No hit	No hit	No hit	No hit
Lc_contig_00099	gi|502141930|ref|XP_004504708.1|	62.75	3e-15	UniRef100_UPI00032A541B_PREDICTED:_two-pore_potassium_channel_3-like_isoform_X1_n=1_Tax=Cicer_arietinum_RepID=UPI00032A541B	62.75	4e-15
Lc_contig_00100	No hit	No hit	No hit	No hit	No hit	No hit
Lc_contig_00101	gi|502153360|ref|XP_004509314.1|	90.32	7e-61	UniRef100_UPI00032ACFB8_PREDICTED:_uncharacterized_protein_LOC101505925_isoform_X1_n=1_Tax=Cicer_arietinum_RepID=UPI00032ACFB8	90.32	8e-61
Lc_contig_00102	No hit	No hit	No hit	No hit	No hit	No hit
Lc_contig_00103	No hit	No hit	No hit	No hit	No hit	No hit
Lc_contig_00104	No hit	No hit	No hit	No hit	No hit	No hit
Lc_contig_00105	gi|84468352|dbj|BAE71259.1|	36	9e-15	UniRef100_Q2PEU3_Putative_uncharacterized_protein_n=1_Tax=Trifolium_pratense_RepID=Q2PEU3_TRIPR	36	1e-14
Lc_contig_00106	No hit	No hit	No hit	No hit	No hit	No hit
Lc_contig_00107	gi|357458265|ref|XP_003599413.1|	50.39	9e-26	UniRef100_G7J0U4_LRR_and_NB-ARC_domain_disease_resistance_protein_n=1_Tax=Medicago_truncatula_RepID=G7J0U4_MEDTR	50.39	1e-25
Lc_contig_00108	No hit	No hit	No hit	No hit	No hit	No hit
Lc_contig_00109	No hit	No hit	No hit	No hit	No hit	No hit
Lc_contig_00110	gi|29539109|emb|CAD87730.1|	81.97	2e-38	UniRef100_Q84UI1_Allergen_Len_c_1.0101_(Fragment)_n=1_Tax=Lens_culinaris_RepID=Q84UI1_LENCU	81.97	2e-38
Lc_contig_00111	No hit	No hit	No hit	No hit	No hit	No hit
Lc_contig_00112	gi|122249722|sp|A0AT31.1|NLTP5_LENCU	68.38	1e-34	UniRef100_A0AT31_Non-specific_lipid-transfer_protein_5_n=1_Tax=Lens_culinaris_RepID=NLTP5_LENCU	68.38	1e-34
Lc_contig_00113	gi|657384401|gb|AES95690.2|	74.16	1e-28	UniRef100_G7K9N1_LRR_and_NB-ARC_domain_disease_resistance_protein,_putative_n=2_Tax=Medicago_truncatula_RepID=G7K9N1_MEDTR	74.16	1e-28
Lc_contig_00114	No hit	No hit	No hit	No hit	No hit	No hit
Lc_contig_00115	No hit	No hit	No hit	No hit	No hit	No hit
Lc_contig_00116	gi|657389852|gb|KEH31500.1|	78.23	1e-53	UniRef100_A0A072V065_UDP-glucosyltransferase_family_protein_n=1_Tax=Medicago_truncatula_RepID=A0A072V065_MEDTR	78.23	2e-53
Lc_contig_00117	gi|657398412|gb|KEH38020.1|	69.39	1e-27	UniRef100_A0A072VIN4_Transmembrane_protein,_putative_n=1_Tax=Medicago_truncatula_RepID=A0A072VIN4_MEDTR	69.39	2e-27
Lc_contig_00118	gi|357463461|ref|XP_003602012.1|	63.64	4e-16	UniRef100_G7J4E0_ENTH/VHS_family_protein_n=1_Tax=Medicago_truncatula_RepID=G7J4E0_MEDTR	63.64	5e-16
Lc_contig_00119	gi|357508215|ref|XP_003624396.1|	84.3	2e-51	UniRef100_G7KV83_Uncharacterized_protein_n=1_Tax=Medicago_truncatula_RepID=G7KV83_MEDTR	84.3	3e-51
Lc_contig_00120	No hit	No hit	No hit	No hit	No hit	No hit
Lc_contig_00121	No hit	No hit	No hit	No hit	No hit	No hit
Lc_contig_00122	No hit	No hit	No hit	No hit	No hit	No hit
Lc_contig_00123	gi|357482181|ref|XP_003611376.1|	90.82	4e-44	UniRef100_I3SH09_Uncharacterized_protein_n=1_Tax=Medicago_truncatula_RepID=I3SH09_MEDTR	90.82	5e-44
Lc_contig_00124	gi|657402543|gb|KEH41429.1|	91.13	2e-61	UniRef100_A0A072VHE7_Carboxypeptidase_n=1_Tax=Medicago_truncatula_RepID=A0A072VHE7_MEDTR	91.13	2e-61
Lc_contig_00125	No hit	No hit	No hit	No hit	No hit	No hit
Lc_contig_00126	No hit	No hit	No hit	No hit	No hit	No hit
Lc_contig_00127	gi|502145688|ref|XP_004506134.1|	95.41	7e-55	UniRef100_UPI00032AC0D7_PREDICTED:_arogenate_dehydratase/prephenate_dehydratase_6,_chloroplastic-like_n=1_Tax=Cicer_arietinum_RepID=UPI00032AC0D7	95.41	8e-55
Lc_contig_00128	gi|357480043|ref|XP_003610307.1|	81.3	2e-38	UniRef100_G7JFM1_Uncharacterized_protein_n=1_Tax=Medicago_truncatula_RepID=G7JFM1_MEDTR	81.3	2e-38
Lc_contig_00129	gi|502169314|ref|XP_004514584.1|	91.94	4e-64	UniRef100_UPI00032A9F9B_PREDICTED:_tubulin-specific_chaperone_B-like_n=1_Tax=Cicer_arietinum_RepID=UPI00032A9F9B	91.94	4e-64
Lc_contig_00130	No hit	No hit	No hit	No hit	No hit	No hit
Lc_contig_00131	No hit	No hit	No hit	No hit	No hit	No hit
Lc_contig_00132	gi|657395842|gb|KEH36010.1|	65.91	6e-21	UniRef100_A0A072VCW6_SAUR-like_auxin-responsive_family_protein_n=1_Tax=Medicago_truncatula_RepID=A0A072VCW6_MEDTR	65.91	8e-21
Lc_contig_00133	No hit	No hit	No hit	No hit	No hit	No hit
Lc_contig_00134	No hit	No hit	No hit	No hit	No hit	No hit
Lc_contig_00135	gi|502125689|ref|XP_004499026.1|	100	2e-54	UniRef100_UPI00032A7FDA_PREDICTED:_cysteine_proteinase_RD21a-like_n=1_Tax=Cicer_arietinum_RepID=UPI00032A7FDA	100	2e-54
Lc_contig_00136	gi|357465739|ref|XP_003603154.1|	92.74	5e-51	UniRef100_G7J7N4_Chaperonin_CPN60-like_protein_n=1_Tax=Medicago_truncatula_RepID=G7J7N4_MEDTR	92.74	6e-51
Lc_contig_00137	gi|502122019|ref|XP_004497539.1|	75	1e-43	UniRef100_UPI00032A82FE_PREDICTED:_uncharacterized_protein_LOC101514684_n=1_Tax=Cicer_arietinum_RepID=UPI00032A82FE	75	2e-43
Lc_contig_00138	gi|502137256|ref|XP_004503024.1|	86.29	2e-56	UniRef100_UPI00032AB1E8_PREDICTED:_putative_pentatricopeptide_repeat-containing_protein_At5g08490-like_n=1_Tax=Cicer_arietinum_RepID=UPI00032AB1E8	86.29	2e-56
Lc_contig_00139	No hit	No hit	No hit	No hit	No hit	No hit
Lc_contig_00140	No hit	No hit	No hit	No hit	No hit	No hit
Lc_contig_00141	gi|502118652|ref|XP_004496356.1|	86.18	1e-53	UniRef100_UPI00032A9B70_PREDICTED:_protein_SENSITIVE_TO_PROTON_RHIZOTOXICITY_1-like_n=1_Tax=Cicer_arietinum_RepID=UPI00032A9B70	86.18	1e-53
Lc_contig_00142	No hit	No hit	No hit	No hit	No hit	No hit
Lc_contig_00143	No hit	No hit	No hit	No hit	No hit	No hit
Lc_contig_00144	No hit	No hit	No hit	No hit	No hit	No hit
Lc_contig_00145	No hit	No hit	No hit	No hit	No hit	No hit
Lc_contig_00146	No hit	No hit	No hit	No hit	No hit	No hit
Lc_contig_00147	No hit	No hit	No hit	No hit	No hit	No hit
Lc_contig_00148	gi|502103773|ref|XP_004492360.1|	83.54	4e-14	UniRef100_UPI00032A5FBF_PREDICTED:_oxysterol-binding_protein-related_protein_3A-like_n=1_Tax=Cicer_arietinum_RepID=UPI00032A5FBF	83.54	4e-14
Lc_contig_00149	gi|571463396|ref|XP_006582615.1|	46.51	2e-18	UniRef100_A0A0B2QFT3_Uncharacterized_protein_(Fragment)_n=1_Tax=Glycine_soja_RepID=A0A0B2QFT3_GLYSO	48.81	4e-19
Lc_contig_00150	No hit	No hit	No hit	No hit	No hit	No hit
Lc_contig_00151	gi|502153719|ref|XP_004509440.1|	83.51	1e-24	UniRef100_UPI00032A6A90_PREDICTED:_uncharacterized_protein_LOC101490653_isoform_X2_n=1_Tax=Cicer_arietinum_RepID=UPI00032A6A90	83.51	1e-24
Lc_contig_00152	No hit	No hit	No hit	No hit	No hit	No hit
Lc_contig_00153	No hit	No hit	No hit	No hit	No hit	No hit
Lc_contig_00154	gi|357438469|ref|XP_003589510.1|	71.72	4e-21	UniRef100_G7I7Q9_Transmembrane_protein,_putative_n=1_Tax=Medicago_truncatula_RepID=G7I7Q9_MEDTR	71.72	5e-21
Lc_contig_00155	No hit	No hit	No hit	No hit	No hit	No hit
Lc_contig_00156	No hit	No hit	No hit	No hit	No hit	No hit
Lc_contig_00157	gi|568822447|ref|XP_006465642.1|	100	3e-15	UniRef100_I1MCS6_Auxin-induced_protein_n=1_Tax=Glycine_max_RepID=I1MCS6_SOYBN	100	5e-16
Lc_contig_00158	No hit	No hit	No hit	No hit	No hit	No hit
Lc_contig_00159	gi|657390887|gb|AES91864.2|	89.6	3e-57	UniRef100_UPI000236430B_hypothetical_protein_MTR_4g119830_n=1_Tax=Medicago_truncatula_RepID=UPI000236430B	89.6	3e-57
Lc_contig_00160	gi|657388796|gb|AES89615.2|	43.28	2e-11	UniRef100_G7JSQ8_E3_ubiquitin-protein_ligase_synoviolin-like_protein_n=1_Tax=Medicago_truncatula_RepID=G7JSQ8_MEDTR	43.28	3e-11
Lc_contig_00161	gi|189311245|gb|ACD87817.1|	99.07	3e-46	UniRef100_D2CPV3_Putative_ethylene_responsive_factor_n=1_Tax=Vicia_faba_RepID=D2CPV3_VICFA	99.07	4e-46
Lc_contig_00162	gi|571552365|ref|XP_006603578.1|	96.52	5e-56	UniRef100_UPI0003DED885_PREDICTED:_zinc_finger_MYM-type_protein_1-like_isoform_X2_n=1_Tax=Glycine_max_RepID=UPI0003DED885	96.52	6e-56
Lc_contig_00163	gi|470139009|ref|XP_004305244.1|	54.76	3e-30	UniRef100_UPI0002C369FD_PREDICTED:_enzymatic_polyprotein-like_n=1_Tax=Fragaria_vesca_subsp._vesca_RepID=UPI0002C369FD	54.76	4e-30
Lc_contig_00164	No hit	No hit	No hit	No hit	No hit	No hit
Lc_contig_00165	No hit	No hit	No hit	No hit	No hit	No hit
Lc_contig_00166	No hit	No hit	No hit	No hit	No hit	No hit
Lc_contig_00167	gi|657369154|gb|KEH15735.1|	81.6	1e-51	UniRef100_A0A072TQ91_LRR_and_NB-ARC_domain_disease_resistance_protein_(Fragment)_n=1_Tax=Medicago_truncatula_RepID=A0A072TQ91_MEDTR	81.6	1e-51
Lc_contig_00168	No hit	No hit	No hit	No hit	No hit	No hit
Lc_contig_00169	gi|657390953|gb|AES91950.2|	89.86	4e-28	UniRef100_G7JMT5_60S_ribosomal_protein_L29-1_n=2_Tax=Medicago_truncatula_RepID=G7JMT5_MEDTR	89.86	5e-28
Lc_contig_00170	No hit	No hit	No hit	No hit	No hit	No hit
Lc_contig_00171	gi|357483613|ref|XP_003612093.1|	95.16	7e-65	UniRef100_G7KGA8_Beta-galactosidase_n=2_Tax=Medicago_truncatula_RepID=G7KGA8_MEDTR	95.16	9e-65
Lc_contig_00172	gi|574460682|gb|AHG28985.1|	82.54	6e-22	UniRef100_UPI00032A6EFE_PREDICTED:_uncharacterized_protein_LOC101508676_n=1_Tax=Cicer_arietinum_RepID=UPI00032A6EFE	82.54	7e-22
Lc_contig_00173	No hit	No hit	No hit	No hit	No hit	No hit
Lc_contig_00174	gi|388510112|gb|AFK43122.1|	80.85	1e-13	UniRef100_I3SS80_Uncharacterized_protein_n=1_Tax=Lotus_japonicus_RepID=I3SS80_LOTJA	80.85	1e-13
Lc_contig_00175	gi|657387359|gb|KEH29489.1|	88.71	3e-60	UniRef100_A0A072UIB0_Uncharacterized_protein_n=1_Tax=Medicago_truncatula_RepID=A0A072UIB0_MEDTR	88.71	4e-60
Lc_contig_00176	gi|657378362|gb|KEH23148.1|	77.69	4e-42	UniRef100_D5FFG7_MYB_transcription_factor_MYB33_n=1_Tax=Medicago_truncatula_RepID=D5FFG7_MEDTR	77.69	5e-42
Lc_contig_00177	No hit	No hit	No hit	No hit	No hit	No hit
Lc_contig_00178	gi|694430033|ref|XP_009342518.1|	100	2e-43	UniRef100_UPI00053CA136_PREDICTED:_ras-related_protein_RABH1e-like_n=1_Tax=Tarenaya_hassleriana_RepID=UPI00053CA136	100	2e-43
Lc_contig_00179	No hit	No hit	No hit	No hit	No hit	No hit
Lc_contig_00180	No hit	No hit	No hit	No hit	No hit	No hit
Lc_contig_00181	No hit	No hit	No hit	No hit	No hit	No hit
Lc_contig_00182	gi|502150989|ref|XP_004508223.1|	95.96	2e-46	UniRef100_UPI00032A8B60_PREDICTED:_probable_protein_phosphatase_2C_40-like_n=1_Tax=Cicer_arietinum_RepID=UPI00032A8B60	95.96	2e-46
Lc_contig_00183	gi|357480311|ref|XP_003610441.1|	90.38	2e-19	UniRef100_G7JJ81_Rotundifolia-like_protein_n=1_Tax=Medicago_truncatula_RepID=G7JJ81_MEDTR	90.38	3e-19
Lc_contig_00184	No hit	No hit	No hit	No hit	No hit	No hit
Lc_contig_00185	gi|657399059|gb|KEH38576.1|	86.18	1e-44	UniRef100_A0A072VAD4_LRR_receptor-like_kinase_n=1_Tax=Medicago_truncatula_RepID=A0A072VAD4_MEDTR	86.18	2e-44
Lc_contig_00186	No hit	No hit	No hit	No hit	No hit	No hit
Lc_contig_00187	No hit	No hit	No hit	No hit	No hit	No hit
Lc_contig_00188	No hit	No hit	No hit	No hit	No hit	No hit
Lc_contig_00189	No hit	No hit	No hit	No hit	No hit	No hit
Lc_contig_00190	No hit	No hit	No hit	No hit	No hit	No hit
Lc_contig_00191	gi|657389397|gb|KEH31113.1|	90.4	3e-58	UniRef100_A0A072UPW1_RNA_polymerase-associated_RTF1-like_protein_n=1_Tax=Medicago_truncatula_RepID=A0A072UPW1_MEDTR	90.4	4e-58
Lc_contig_00192	No hit	No hit	No hit	No hit	No hit	No hit
Lc_contig_00193	No hit	No hit	No hit	No hit	No hit	No hit
Lc_contig_00194	No hit	No hit	No hit	No hit	No hit	No hit
Lc_contig_00195	No hit	No hit	No hit	No hit	No hit	No hit
Lc_contig_00196	No hit	No hit	No hit	No hit	No hit	No hit
Lc_contig_00197	gi|502136481|ref|XP_004502705.1|	95.69	1e-47	UniRef100_UPI00032AA374_PREDICTED:_rhodanese-like_domain-containing_protein_14,_chloroplastic-like_n=1_Tax=Cicer_arietinum_RepID=UPI00032AA374	95.69	1e-47
Lc_contig_00198	No hit	No hit	No hit	No hit	No hit	No hit
Lc_contig_00199	No hit	No hit	No hit	No hit	No hit	No hit
Lc_contig_00200	No hit	No hit	No hit	No hit	No hit	No hit
Lc_contig_00201	gi|502119830|ref|XP_004496751.1|	93.6	6e-64	UniRef100_UPI00032AA6F7_PREDICTED:_long_chain_acyl-CoA_synthetase_6,_peroxisomal-like_isoform_X1_n=1_Tax=Cicer_arietinum_RepID=UPI00032AA6F7	93.6	8e-64
Lc_contig_00202	No hit	No hit	No hit	No hit	No hit	No hit
Lc_contig_00203	No hit	No hit	No hit	No hit	No hit	No hit
Lc_contig_00204	gi|657384630|gb|AES96469.2|	73.39	9e-47	UniRef100_UPI0000D5DCD8_NBS_resistance_protein_n=1_Tax=Medicago_truncatula_RepID=UPI0000D5DCD8	73.39	1e-46
Lc_contig_00205	gi|357477963|ref|XP_003609267.1|	92.79	3e-51	UniRef100_UPI00032A6A38_PREDICTED:_uncharacterized_RNA-binding_protein_C17H9.04c-like_n=1_Tax=Cicer_arietinum_RepID=UPI00032A6A38	92.66	1e-50
Lc_contig_00206	No hit	No hit	No hit	No hit	No hit	No hit
Lc_contig_00207	No hit	No hit	No hit	No hit	No hit	No hit
Lc_contig_00208	No hit	No hit	No hit	No hit	No hit	No hit
Lc_contig_00209	gi|657381549|gb|AES75162.2|	79.03	2e-41	UniRef100_G7KPK5_RNA_polymerase_II-binding_domain_protein_n=1_Tax=Medicago_truncatula_RepID=G7KPK5_MEDTR	79.03	2e-41
Lc_contig_00210	gi|502141734|ref|XP_004504612.1|	91.13	4e-57	UniRef100_UPI00032AB725_PREDICTED:_sodium/hydrogen_exchanger_7-like_isoform_X2_n=1_Tax=Cicer_arietinum_RepID=UPI00032AB725	91.13	5e-57
Lc_contig_00211	gi|657403470|gb|KEH42314.1|	89.6	2e-58	UniRef100_A0A072VJU0_Serine/threonine_phosphatase_family,_2C_domain_protein_n=1_Tax=Medicago_truncatula_RepID=A0A072VJU0_MEDTR	89.6	3e-58
Lc_contig_00212	No hit	No hit	No hit	No hit	No hit	No hit
Lc_contig_00213	No hit	No hit	No hit	No hit	No hit	No hit
Lc_contig_00214	gi|659112050|ref|XP_008456040.1|	96.97	3e-15	UniRef100_UPI0004A6264C_PREDICTED:_magnesium_transporter_NIPA2-like_isoform_X2_n=1_Tax=Cucumis_melo_RepID=UPI0004A6264C	96.97	4e-15
Lc_contig_00215	No hit	No hit	No hit	No hit	No hit	No hit
Lc_contig_00216	No hit	No hit	No hit	No hit	No hit	No hit
Lc_contig_00217	No hit	No hit	No hit	No hit	No hit	No hit
Lc_contig_00218	No hit	No hit	No hit	No hit	No hit	No hit
Lc_contig_00219	gi|695023023|ref|XP_009398660.1|	93.64	2e-48	UniRef100_UPI000511F041_PREDICTED:_40S_ribosomal_protein_S11-like_n=1_Tax=Musa_acuminata_subsp._malaccensis_RepID=UPI000511F041	93.64	2e-48
Lc_contig_00220	gi|502131262|ref|XP_004500928.1|	66.93	2e-26	UniRef100_UPI00032ABEC0_PREDICTED:_uncharacterized_protein_LOC101502880_isoform_X1_n=1_Tax=Cicer_arietinum_RepID=UPI00032ABEC0	66.93	3e-26
Lc_contig_00221	No hit	No hit	No hit	No hit	No hit	No hit
Lc_contig_00222	No hit	No hit	No hit	No hit	No hit	No hit
Lc_contig_00223	gi|388503576|gb|AFK39854.1|	92.71	7e-47	UniRef100_G7JB73_Protein_yippee-like_n=2_Tax=Medicago_truncatula_RepID=G7JB73_MEDTR	92.71	8e-47
Lc_contig_00224	No hit	No hit	No hit	No hit	No hit	No hit
Lc_contig_00225	gi|502078703|ref|XP_004486029.1|	92	4e-58	UniRef100_UPI00032AD319_PREDICTED:_mannosyl-oligosaccharide_1,2-alpha-mannosidase_MNS3-like_n=1_Tax=Cicer_arietinum_RepID=UPI00032AD319	92	5e-58
Lc_contig_00226	No hit	No hit	No hit	UniRef100_K7KDB2_Uncharacterized_protein_n=1_Tax=Glycine_max_RepID=K7KDB2_SOYBN	100	6e-11
Lc_contig_00227	gi|657372551|gb|AET01625.2|	75.65	4e-37	UniRef100_UPI00023679FC_Disease_resistance_protein_n=1_Tax=Medicago_truncatula_RepID=UPI00023679FC	75.65	5e-37
Lc_contig_00228	gi|657391900|gb|AES68745.2|	73.98	9e-37	UniRef100_UPI0002361F65_Nbs-lrr_resistance_protein_n=1_Tax=Medicago_truncatula_RepID=UPI0002361F65	73.98	1e-36
Lc_contig_00229	No hit	No hit	No hit	No hit	No hit	No hit
Lc_contig_00230	gi|657385822|gb|KEH28384.1|	85.59	1e-44	UniRef100_G7KCX6_Magnesium_transporter_NIPA2-like_protein_n=1_Tax=Medicago_truncatula_RepID=G7KCX6_MEDTR	85.59	2e-44
Lc_contig_00231	No hit	No hit	No hit	No hit	No hit	No hit
Lc_contig_00232	gi|502161436|ref|XP_004512164.1|	100	2e-59	UniRef100_UPI00032ACF54_PREDICTED:_SKP1-like_protein_1A-like_n=1_Tax=Cicer_arietinum_RepID=UPI00032ACF54	100	3e-59
Lc_contig_00233	No hit	No hit	No hit	No hit	No hit	No hit
Lc_contig_00234	gi|657377100|gb|KEH22020.1|	92.16	2e-49	UniRef100_A0A072TRK2_Ribonucleoside-diphosphate_reductase_small_chain_n=1_Tax=Medicago_truncatula_RepID=A0A072TRK2_MEDTR	91.18	2e-49
Lc_contig_00235	gi|657396013|gb|KEH36160.1|	90.32	3e-56	UniRef100_A0A072VDA8_Fatty_acyl-CoA_synthetase_family_protein_n=1_Tax=Medicago_truncatula_RepID=A0A072VDA8_MEDTR	90.32	3e-56
Lc_contig_00236	gi|146336939|gb|ABQ23583.1|	93.75	7e-41	UniRef100_V7BII0_Uncharacterized_protein_n=1_Tax=Phaseolus_vulgaris_RepID=V7BII0_PHAVU	91.07	9e-41
Lc_contig_00237	gi|357464867|ref|XP_003602715.1|	89.19	3e-35	UniRef100_G7J2Q1_Suppressor_OF_protein_silencing_protein_n=1_Tax=Medicago_truncatula_RepID=G7J2Q1_MEDTR	89.19	3e-35
Lc_contig_00238	gi|357459905|ref|XP_003600233.1|	79.51	5e-50	UniRef100_G7J1H1_Disease_resistance_protein_(CC-NBS-LRR_class)_family_protein_n=1_Tax=Medicago_truncatula_RepID=G7J1H1_MEDTR	79.51	6e-50
Lc_contig_00239	gi|351721667|ref|NP_001237473.1|	95.97	1e-63	UniRef100_O63067_Aspartokinase-homoserine_dehydrogenase_n=1_Tax=Glycine_max_RepID=O63067_SOYBN	95.97	2e-63
Lc_contig_00240	gi|502156548|ref|XP_004510529.1|	93.6	2e-60	UniRef100_UPI00032AD17F_PREDICTED:_nucleolysin_TIAR-like_n=1_Tax=Cicer_arietinum_RepID=UPI00032AD17F	93.6	2e-60
Lc_contig_00241	gi|593800966|ref|XP_007163520.1|	97.89	7e-44	UniRef100_UPI00032AA45E_PREDICTED:_probable_26S_proteasome_non-ATPase_regulatory_subunit_7-like_n=1_Tax=Cicer_arietinum_RepID=UPI00032AA45E	97.89	9e-44
Lc_contig_00242	No hit	No hit	No hit	No hit	No hit	No hit
Lc_contig_00243	No hit	No hit	No hit	No hit	No hit	No hit
Lc_contig_00244	No hit	No hit	No hit	No hit	No hit	No hit
Lc_contig_00245	No hit	No hit	No hit	No hit	No hit	No hit
Lc_contig_00246	gi|208609065|dbj|BAG72154.1|	82.46	9e-45	UniRef100_B5U9W0_Putative_uncharacterized_protein_n=1_Tax=Lotus_japonicus_RepID=B5U9W0_LOTJA	82.46	1e-44
Lc_contig_00247	No hit	No hit	No hit	No hit	No hit	No hit
Lc_contig_00248	No hit	No hit	No hit	No hit	No hit	No hit
Lc_contig_00249	gi|217073566|gb|ACJ85143.1|	76.38	3e-47	UniRef100_B7FK58_Putative_uncharacterized_protein_n=1_Tax=Medicago_truncatula_RepID=B7FK58_MEDTR	76.38	4e-47
Lc_contig_00250	gi|571457690|ref|XP_006580845.1|	46.67	1e-25	UniRef100_UPI0003DEB8D4_PREDICTED:_uncharacterized_protein_LOC102660325_n=1_Tax=Glycine_max_RepID=UPI0003DEB8D4	46.67	1e-25
Lc_contig_00251	gi|17369981|sp|Q9ZT05.1|PSAK_MEDSA	92.68	8e-35	UniRef100_Q9ZT05_Photosystem_I_reaction_center_subunit_psaK,_chloroplastic_n=1_Tax=Medicago_sativa_RepID=PSAK_MEDSA	92.68	1e-34
Lc_contig_00252	gi|502133854|ref|XP_004501914.1|	93.68	5e-45	UniRef100_UPI00032AD40E_PREDICTED:_glutaredoxin-C1-like_n=1_Tax=Cicer_arietinum_RepID=UPI00032AD40E	93.68	6e-45
Lc_contig_00253	No hit	No hit	No hit	No hit	No hit	No hit
Lc_contig_00254	No hit	No hit	No hit	No hit	No hit	No hit
Lc_contig_00255	gi|399920231|gb|AFP55578.1|	63.81	9e-31	UniRef100_J7FWR9_Copia-type_polyprotein_n=1_Tax=Rosa_rugosa_RepID=J7FWR9_ROSRU	63.81	1e-30
Lc_contig_00256	gi|599123014|ref|XP_007388675.1|	93.42	9e-35	UniRef100_R7S2Y0_Histone_H4_(Fragment)_n=1_Tax=Punctularia_strigosozonata_(strain_HHB-11173)_RepID=R7S2Y0_PUNST	93.42	1e-34
Lc_contig_00257	No hit	No hit	No hit	No hit	No hit	No hit
Lc_contig_00258	gi|502136011|ref|XP_004502530.1|	93.4	3e-28	UniRef100_UPI00032A71DE_PREDICTED:_protein_KRTCAP2_homolog_n=1_Tax=Cicer_arietinum_RepID=UPI00032A71DE	93.4	4e-28
Lc_contig_00259	No hit	No hit	No hit	No hit	No hit	No hit
Lc_contig_00260	No hit	No hit	No hit	No hit	No hit	No hit
Lc_contig_00261	gi|657381257|gb|KEH25262.1|	88.1	9e-29	UniRef100_A0EJF3_Beta-glucan-binding_protein_4_n=1_Tax=Medicago_truncatula_RepID=A0EJF3_MEDTR	88.1	1e-28
Lc_contig_00262	gi|502098248|ref|XP_004491189.1|	73.45	4e-35	UniRef100_UPI00032A7A21_PREDICTED:_lamin-like_protein-like_n=1_Tax=Cicer_arietinum_RepID=UPI00032A7A21	73.45	4e-35
Lc_contig_00263	No hit	No hit	No hit	No hit	No hit	No hit
Lc_contig_00264	No hit	No hit	No hit	No hit	No hit	No hit
Lc_contig_00265	No hit	No hit	No hit	No hit	No hit	No hit
Lc_contig_00266	No hit	No hit	No hit	No hit	No hit	No hit
Lc_contig_00267	gi|357466613|ref|XP_003603591.1|	73.33	2e-14	UniRef100_G7J2X3_Transmembrane_protein,_putative_n=1_Tax=Medicago_truncatula_RepID=G7J2X3_MEDTR	73.33	2e-14
Lc_contig_00268	gi|502081778|ref|XP_004486965.1|	70.37	8e-14	UniRef100_UPI00032AAD43_PREDICTED:_1-acyl-sn-glycerol-3-phosphate_acyltransferase_3-like_isoform_X3_n=1_Tax=Cicer_arietinum_RepID=UPI00032AAD43	70.37	9e-14
Lc_contig_00269	gi|388503682|gb|AFK39907.1|	86.27	2e-47	UniRef100_I3SI15_Pleckstrin-like_(PH)_domain_protein_n=1_Tax=Medicago_truncatula_RepID=I3SI15_MEDTR	86.27	2e-47
Lc_contig_00270	gi|502129294|ref|XP_004500253.1|	53.49	1e-15	UniRef100_UPI00032A89ED_PREDICTED:_uncharacterized_protein_LOC101494175_n=1_Tax=Cicer_arietinum_RepID=UPI00032A89ED	53.49	1e-15
Lc_contig_00271	No hit	No hit	No hit	No hit	No hit	No hit
Lc_contig_00272	gi|502117720|ref|XP_004495913.1|	92.06	3e-26	UniRef100_UPI00032A88F5_PREDICTED:_transmembrane_protein_205-like_n=1_Tax=Cicer_arietinum_RepID=UPI00032A88F5	92.06	4e-26
Lc_contig_00273	No hit	No hit	No hit	No hit	No hit	No hit
Lc_contig_00274	No hit	No hit	No hit	No hit	No hit	No hit
Lc_contig_00275	No hit	No hit	No hit	No hit	No hit	No hit
Lc_contig_00276	gi|357436981|ref|XP_003588766.1|	90.48	7e-60	UniRef100_G7I706_EIN3-binding_F-box-like_protein_n=1_Tax=Medicago_truncatula_RepID=G7I706_MEDTR	90.48	9e-60
Lc_contig_00277	No hit	No hit	No hit	No hit	No hit	No hit
Lc_contig_00278	gi|357443561|ref|XP_003592058.1|	87.1	1e-55	UniRef100_G7IBV5_Uncharacterized_protein_n=1_Tax=Medicago_truncatula_RepID=G7IBV5_MEDTR	87.1	2e-55
Lc_contig_00279	No hit	No hit	No hit	No hit	No hit	No hit
Lc_contig_00280	gi|657372849|gb|KEH18619.1|	92.8	5e-66	UniRef100_A0A072TM83_Laccase_n=1_Tax=Medicago_truncatula_RepID=A0A072TM83_MEDTR	92.8	6e-66
Lc_contig_00281	gi|657405232|gb|AES62574.2|	93.6	6e-64	UniRef100_G7IC05_Uncharacterized_protein_n=1_Tax=Medicago_truncatula_RepID=G7IC05_MEDTR	93.6	8e-64
Lc_contig_00282	gi|657376361|gb|KEH21455.1|	81.6	1e-51	UniRef100_A0A072TVB9_Signal_peptide_peptidase-like_protein_n=1_Tax=Medicago_truncatula_RepID=A0A072TVB9_MEDTR	81.6	1e-51
Lc_contig_00283	No hit	No hit	No hit	No hit	No hit	No hit
Lc_contig_00284	No hit	No hit	No hit	No hit	No hit	No hit
Lc_contig_00285	No hit	No hit	No hit	No hit	No hit	No hit
Lc_contig_00286	gi|502097622|ref|XP_004491037.1|	100	4e-69	UniRef100_UPI00032AAF2F_PREDICTED:_protein_EARLY_RESPONSIVE_TO_DEHYDRATION_15-like_n=1_Tax=Cicer_arietinum_RepID=UPI00032AAF2F	100	5e-69
Lc_contig_00287	gi|502175021|ref|XP_004515655.1|	92.8	4e-53	UniRef100_UPI00032A6459_PREDICTED:_inactive_rhomboid_protein_1-like_n=1_Tax=Cicer_arietinum_RepID=UPI00032A6459	92.8	5e-53
Lc_contig_00288	No hit	No hit	No hit	No hit	No hit	No hit
Lc_contig_00289	No hit	No hit	No hit	No hit	No hit	No hit
Lc_contig_00290	No hit	No hit	No hit	No hit	No hit	No hit
Lc_contig_00291	gi|657375452|gb|KEH20774.1|	65.38	1e-24	UniRef100_A0A072TTD1_Uncharacterized_protein_n=1_Tax=Medicago_truncatula_RepID=A0A072TTD1_MEDTR	65.38	2e-24
Lc_contig_00292	gi|357507383|ref|XP_003623980.1|	95.65	3e-30	UniRef100_B7FKG7_Uncharacterized_protein_n=1_Tax=Medicago_truncatula_RepID=B7FKG7_MEDTR	95.65	3e-30
Lc_contig_00293	No hit	No hit	No hit	No hit	No hit	No hit
Lc_contig_00294	No hit	No hit	No hit	No hit	No hit	No hit
Lc_contig_00295	No hit	No hit	No hit	No hit	No hit	No hit
Lc_contig_00296	gi|502117847|ref|XP_004495975.1|	87.88	4e-23	UniRef100_UPI00032A6237_PREDICTED:_heat_shock_factor-binding_protein_1-like_n=1_Tax=Cicer_arietinum_RepID=UPI00032A6237	87.88	5e-23
Lc_contig_00297	No hit	No hit	No hit	No hit	No hit	No hit
Lc_contig_00298	gi|657400672|gb|KEH39812.1|	92.8	5e-62	UniRef100_A0A072VDF4_Sulfate_transporter-like_protein_n=1_Tax=Medicago_truncatula_RepID=A0A072VDF4_MEDTR	92.8	5e-62
Lc_contig_00299	No hit	No hit	No hit	No hit	No hit	No hit
Lc_contig_00300	No hit	No hit	No hit	No hit	No hit	No hit
Lc_contig_00301	gi|357482397|ref|XP_003611484.1|	97.32	3e-50	UniRef100_G7JZY8_CAAX_protease_self-immunity_protein_n=1_Tax=Medicago_truncatula_RepID=G7JZY8_MEDTR	97.32	4e-50
Lc_contig_00302	No hit	No hit	No hit	No hit	No hit	No hit
Lc_contig_00303	gi|357493221|ref|XP_003616899.1|	51.82	9e-18	UniRef100_G7KHB4_Ankyrin_repeat_protein_n=1_Tax=Medicago_truncatula_RepID=G7KHB4_MEDTR	51.82	1e-17
Lc_contig_00304	No hit	No hit	No hit	No hit	No hit	No hit
Lc_contig_00305	gi|657394889|gb|KEH35361.1|	91.2	2e-61	UniRef100_A0A072V123_Chalcone_and_stilbene_synthase_family_protein_n=1_Tax=Medicago_truncatula_RepID=A0A072V123_MEDTR	91.2	3e-61
Lc_contig_00306	gi|657400128|gb|KEH39453.1|	84	1e-44	UniRef100_A0A072VDE5_GRAS_family_transcription_factor_n=2_Tax=Medicago_truncatula_RepID=A0A072VDE5_MEDTR	84	1e-44
Lc_contig_00307	gi|357442357|ref|XP_003591456.1|	81.72	2e-37	UniRef100_G7IEH6_DUF3511_domain_protein_n=1_Tax=Medicago_truncatula_RepID=G7IEH6_MEDTR	81.72	3e-37
Lc_contig_00308	gi|502145926|ref|XP_004506241.1|	100	8e-54	UniRef100_UPI00032A5EB3_PREDICTED:_dnaJ_protein_homolog_ANJ1-like_n=1_Tax=Cicer_arietinum_RepID=UPI00032A5EB3	100	9e-54
Lc_contig_00309	No hit	No hit	No hit	No hit	No hit	No hit
Lc_contig_00310	gi|502155919|ref|XP_004510238.1|	88.8	7e-47	UniRef100_UPI00032A52F8_PREDICTED:_putative_copper-transporting_ATPase_HMA5-like_n=1_Tax=Cicer_arietinum_RepID=UPI00032A52F8	88.8	8e-47
Lc_contig_00311	gi|657373944|gb|KEH19549.1|	89.71	1e-31	UniRef100_A0A072TPV7_Pmr5/Cas1p_GDSL/SGNH-like_acyl-esterase_family_protein_n=1_Tax=Medicago_truncatula_RepID=A0A072TPV7_MEDTR	89.71	2e-31
Lc_contig_00312	gi|502082464|ref|XP_004487175.1|	96	1e-63	UniRef100_UPI00032A4FBC_PREDICTED:_uncharacterized_protein_HI_0077-like_n=1_Tax=Cicer_arietinum_RepID=UPI00032A4FBC	96	2e-63
Lc_contig_00313	gi|657383282|gb|KEH27023.1|	91.94	8e-61	UniRef100_A0A072UD62_Malectin/receptor-like_kinase_family_protein_n=1_Tax=Medicago_truncatula_RepID=A0A072UD62_MEDTR	91.94	1e-60
Lc_contig_00314	gi|388494892|gb|AFK35512.1|	93.04	3e-54	UniRef100_I3S5H0_Uncharacterized_protein_n=1_Tax=Medicago_truncatula_RepID=I3S5H0_MEDTR	93.04	3e-54
Lc_contig_00315	No hit	No hit	No hit	No hit	No hit	No hit
Lc_contig_00316	gi|388500632|gb|AFK38382.1|	91.03	1e-34	UniRef100_I3SDP0_Uncharacterized_protein_n=1_Tax=Medicago_truncatula_RepID=I3SDP0_MEDTR	91.03	2e-34
Lc_contig_00317	No hit	No hit	No hit	No hit	No hit	No hit
Lc_contig_00318	gi|571454324|ref|XP_003524537.2|	86.21	4e-33	UniRef100_K7KNK3_Uncharacterized_protein_n=2_Tax=Glycine_max_RepID=K7KNK3_SOYBN	90.57	1e-31
Lc_contig_00319	No hit	No hit	No hit	No hit	No hit	No hit
Lc_contig_00320	No hit	No hit	No hit	No hit	No hit	No hit
Lc_contig_00321	No hit	No hit	No hit	No hit	No hit	No hit
Lc_contig_00322	No hit	No hit	No hit	No hit	No hit	No hit
Lc_contig_00323	No hit	No hit	No hit	No hit	No hit	No hit
Lc_contig_00324	gi|502083126|ref|XP_004487367.1|	82.35	5e-43	UniRef100_UPI00032AC207_PREDICTED:_beta-amylase-like_n=1_Tax=Cicer_arietinum_RepID=UPI00032AC207	82.35	6e-43
Lc_contig_00325	No hit	No hit	No hit	No hit	No hit	No hit
Lc_contig_00326	gi|357449029|ref|XP_003594790.1|	90.4	7e-44	UniRef100_UPI000236100A_Calmodulin-binding_transcription_activator_n=1_Tax=Medicago_truncatula_RepID=UPI000236100A	90.4	9e-44
Lc_contig_00327	gi|357447237|ref|XP_003593894.1|	88.89	4e-50	UniRef100_G7IP60_F-box_plant-like_protein_n=1_Tax=Medicago_truncatula_RepID=G7IP60_MEDTR	88.89	5e-50
Lc_contig_00328	gi|593330075|ref|XP_007138464.1|	44.93	1e-29	UniRef100_V7B0Q3_Uncharacterized_protein_(Fragment)_n=1_Tax=Phaseolus_vulgaris_RepID=V7B0Q3_PHAVU	44.93	2e-29
Lc_contig_00329	gi|502112604|ref|XP_004494384.1|	92.56	2e-63	UniRef100_UPI00032A9293_PREDICTED:_bifunctional_epoxide_hydrolase_2-like_n=1_Tax=Cicer_arietinum_RepID=UPI00032A9293	92.56	3e-63
Lc_contig_00330	gi|657372057|gb|KEH17989.1|	97.22	9e-12	UniRef100_A0A0D2N0G7_Gossypium_raimondii_chromosome_4,_whole_genome_shotgun_sequence_n=1_Tax=Gossypium_raimondii_RepID=A0A0D2N0G7_GOSRA	97.22	1e-11
Lc_contig_00331	No hit	No hit	No hit	No hit	No hit	No hit
Lc_contig_00332	No hit	No hit	No hit	No hit	No hit	No hit
Lc_contig_00333	No hit	No hit	No hit	No hit	No hit	No hit
Lc_contig_00334	No hit	No hit	No hit	No hit	No hit	No hit
Lc_contig_00335	gi|502116752|ref|XP_004495578.1|	65.12	3e-38	UniRef100_UPI00032A6B07_PREDICTED:_DNA-directed_RNA_polymerase_III_subunit_RPC4-like_n=1_Tax=Cicer_arietinum_RepID=UPI00032A6B07	65.12	3e-38
Lc_contig_00336	gi|357440933|ref|XP_003590744.1|	91.06	3e-57	UniRef100_G7I2Q7_Pentatricopeptide_(PPR)_repeat_protein_n=1_Tax=Medicago_truncatula_RepID=G7I2Q7_MEDTR	91.06	4e-57
Lc_contig_00337	gi|657383849|gb|AES94066.2|	92	5e-61	UniRef100_G7KDD0_LRR_receptor-like_kinase_n=2_Tax=Medicago_truncatula_RepID=G7KDD0_MEDTR	92	6e-61
Lc_contig_00338	No hit	No hit	No hit	No hit	No hit	No hit
Lc_contig_00339	gi|502145563|ref|XP_004506081.1|	100	4e-70	UniRef100_UPI00032AB1D4_PREDICTED:_pheophorbide_a_oxygenase,_chloroplastic-like_n=1_Tax=Cicer_arietinum_RepID=UPI00032AB1D4	100	5e-70
Lc_contig_00340	gi|357461955|ref|XP_003601259.1|	94.19	5e-39	UniRef100_G7J5F4_Pantothenate_kinase_n=1_Tax=Medicago_truncatula_RepID=G7J5F4_MEDTR	94.19	7e-39
Lc_contig_00341	No hit	No hit	No hit	No hit	No hit	No hit
Lc_contig_00342	gi|657376809|gb|KEH21811.1|	95.2	9e-52	UniRef100_UPI00032AACE6_PREDICTED:_ABC_transporter_F_family_member_4-like_isoform_X2_n=1_Tax=Cicer_arietinum_RepID=UPI00032AACE6	95.2	1e-51
Lc_contig_00343	No hit	No hit	No hit	No hit	No hit	No hit
Lc_contig_00344	gi|357506453|ref|XP_003623515.1|	71.43	3e-42	UniRef100_G7KVZ7_NBS-LRR_type_disease_resistance_protein_n=1_Tax=Medicago_truncatula_RepID=G7KVZ7_MEDTR	71.43	4e-42
Lc_contig_00345	gi|357439519|ref|XP_003590037.1|	94.79	3e-46	UniRef100_A5H2U5_High_affinity_inorganic_phosphate_transporter_n=1_Tax=Medicago_truncatula_RepID=A5H2U5_MEDTR	94.79	3e-46
Lc_contig_00346	No hit	No hit	No hit	No hit	No hit	No hit
Lc_contig_00347	gi|502124108|ref|XP_004498389.1|	80	7e-18	UniRef100_UPI00032A89DC_PREDICTED:_arabinogalactan_peptide_16-like_n=1_Tax=Cicer_arietinum_RepID=UPI00032A89DC	80	8e-18
Lc_contig_00348	gi|502112597|ref|XP_004494382.1|	88.1	1e-55	UniRef100_UPI00032A4F86_PREDICTED:_probable_exocyst_complex_component_6-like_n=1_Tax=Cicer_arietinum_RepID=UPI00032A4F86	88.1	1e-55
Lc_contig_00349	gi|357441411|ref|XP_003590983.1|	70.23	9e-39	UniRef100_G7I6T9_RNA-binding_(RRM/RBD/RNP_motif)_family_protein_n=1_Tax=Medicago_truncatula_RepID=G7I6T9_MEDTR	70.23	1e-38
Lc_contig_00350	gi|502136993|ref|XP_004502925.1|	94.07	8e-59	UniRef100_UPI00032A9DE0_PREDICTED:_uncharacterized_protein_At1g04910-like_n=1_Tax=Cicer_arietinum_RepID=UPI00032A9DE0	94.07	1e-58
Lc_contig_00351	gi|657380269|gb|KEH24473.1|	97.62	3e-65	UniRef100_A0A072U5R5_Eukaryotic_translation_initiation_factor_3_subunit_D_n=1_Tax=Medicago_truncatula_RepID=A0A072U5R5_MEDTR	97.62	4e-65
Lc_contig_00352	No hit	No hit	No hit	No hit	No hit	No hit
Lc_contig_00353	No hit	No hit	No hit	No hit	No hit	No hit
Lc_contig_00354	gi|388520719|gb|AFK48421.1|	85.48	6e-54	UniRef100_I3T7C9_Uncharacterized_protein_n=1_Tax=Medicago_truncatula_RepID=I3T7C9_MEDTR	85.48	7e-54
Lc_contig_00355	gi|502130750|ref|XP_004500758.1|	83.7	2e-36	UniRef100_UPI00032A60A6_PREDICTED:_auxin-induced_protein_X10A-like_n=1_Tax=Cicer_arietinum_RepID=UPI00032A60A6	83.7	3e-36
Lc_contig_00356	gi|657397212|gb|KEH37004.1|	96	3e-60	UniRef100_V7BNK0_Uncharacterized_protein_n=1_Tax=Phaseolus_vulgaris_RepID=V7BNK0_PHAVU	96	4e-60
Lc_contig_00357	No hit	No hit	No hit	No hit	No hit	No hit
Lc_contig_00358	gi|357465999|ref|XP_003603284.1|	96	1e-63	UniRef100_UPI000236303A_hypothetical_protein_MTR_3g105880_n=1_Tax=Medicago_truncatula_RepID=UPI000236303A	96	1e-63
Lc_contig_00359	No hit	No hit	No hit	No hit	No hit	No hit
Lc_contig_00360	No hit	No hit	No hit	No hit	No hit	No hit
Lc_contig_00361	No hit	No hit	No hit	No hit	No hit	No hit
Lc_contig_00362	gi|27764533|gb|AAO23064.1|	95.24	2e-61	UniRef100_Q84ZW0_Ent-kaurenoic_acid_oxidase_n=1_Tax=Pisum_sativum_RepID=Q84ZW0_PEA	95.24	3e-61
Lc_contig_00363	gi|657375243|gb|AET04094.2|	88.79	5e-43	UniRef100_G7LH35_Long-chain-fatty-acid_CoA_ligase_(AMP-forming)_n=1_Tax=Medicago_truncatula_RepID=G7LH35_MEDTR	88.79	6e-43
Lc_contig_00364	gi|356536182|ref|XP_003536618.1|	90.4	2e-60	UniRef100_I1LEK1_Lipase_n=1_Tax=Glycine_max_RepID=I1LEK1_SOYBN	90.4	3e-60
Lc_contig_00365	No hit	No hit	No hit	No hit	No hit	No hit
Lc_contig_00366	No hit	No hit	No hit	No hit	No hit	No hit
Lc_contig_00367	No hit	No hit	No hit	No hit	No hit	No hit
Lc_contig_00368	gi|502179219|ref|XP_004516392.1|	80.39	1e-11	UniRef100_UPI00032AC764_PREDICTED:_uncharacterized_protein_LOC101499367_n=1_Tax=Cicer_arietinum_RepID=UPI00032AC764	80.39	1e-11
Lc_contig_00369	No hit	No hit	No hit	No hit	No hit	No hit
Lc_contig_00370	gi|571439530|ref|XP_006574886.1|	69.53	8e-32	UniRef100_UPI0003DEB60C_PREDICTED:_putative_nuclear_matrix_constituent_protein_1-like_protein-like_isoform_X2_n=1_Tax=Glycine_max_RepID=UPI0003DEB60C	69.53	1e-31
Lc_contig_00371	gi|657378894|gb|AES80609.2|	90.4	2e-60	UniRef100_UPI00023672FE_Pentatricopeptide_repeat-containing_protein_n=1_Tax=Medicago_truncatula_RepID=UPI00023672FE	90.4	3e-60
Lc_contig_00372	gi|357518435|ref|XP_003629506.1|	88.1	1e-58	UniRef100_G7LFJ5_EF_hand_calcium-binding_family_protein_n=1_Tax=Medicago_truncatula_RepID=G7LFJ5_MEDTR	88.1	2e-58
Lc_contig_00373	No hit	No hit	No hit	No hit	No hit	No hit
Lc_contig_00374	gi|657381257|gb|KEH25262.1|	92.86	8e-64	UniRef100_G7ZYK9_Beta-glucan-binding_protein_n=1_Tax=Medicago_truncatula_RepID=G7ZYK9_MEDTR	92.86	1e-63
Lc_contig_00375	gi|571468387|ref|XP_006584253.1|	75.51	1e-30	UniRef100_UPI0003DED333_PREDICTED:_uncharacterized_protein_LOC100812063_n=1_Tax=Glycine_max_RepID=UPI0003DED333	75.51	1e-30
Lc_contig_00376	No hit	No hit	No hit	No hit	No hit	No hit
Lc_contig_00377	gi|657385065|gb|AES97855.2|	80.72	1e-19	UniRef100_G7K933_BZIP_family_transcription_factor_n=1_Tax=Medicago_truncatula_RepID=G7K933_MEDTR	80.72	2e-19
Lc_contig_00378	No hit	No hit	No hit	No hit	No hit	No hit
Lc_contig_00379	gi|502138128|ref|XP_004503296.1|	96.8	4e-64	UniRef100_UPI00032ACDAC_PREDICTED:_mitogen-activated_protein_kinase_9-like_isoform_X1_n=1_Tax=Cicer_arietinum_RepID=UPI00032ACDAC	96.8	4e-64
Lc_contig_00380	No hit	No hit	No hit	No hit	No hit	No hit
Lc_contig_00381	gi|502114550|ref|XP_004494983.1|	78.74	2e-46	UniRef100_UPI00032ABD0E_PREDICTED:_kinesin-like_protein_KIF20B-like_n=1_Tax=Cicer_arietinum_RepID=UPI00032ABD0E	78.74	2e-46
Lc_contig_00382	gi|502113314|ref|XP_004494610.1|	94.64	3e-51	UniRef100_UPI00032A9051_PREDICTED:_sucrose_nonfermenting_4-like_protein-like_isoform_X1_n=1_Tax=Cicer_arietinum_RepID=UPI00032A9051	94.64	3e-51
Lc_contig_00383	No hit	No hit	No hit	No hit	No hit	No hit
Lc_contig_00384	No hit	No hit	No hit	No hit	No hit	No hit
Lc_contig_00385	No hit	No hit	No hit	No hit	No hit	No hit
Lc_contig_00386	No hit	No hit	No hit	No hit	No hit	No hit
Lc_contig_00387	gi|357520831|ref|XP_003630704.1|	92.66	3e-38	UniRef100_G7L7E7_IQ_calmodulin-binding_motif_protein_n=1_Tax=Medicago_truncatula_RepID=G7L7E7_MEDTR	92.66	3e-38
Lc_contig_00388	gi|502176464|ref|XP_004515869.1|	69.92	4e-33	UniRef100_UPI00032A792D_PREDICTED:_uncharacterized_protein_LOC101504255_n=1_Tax=Cicer_arietinum_RepID=UPI00032A792D	69.92	5e-33
Lc_contig_00389	gi|502141754|ref|XP_004504622.1|	81.08	5e-43	UniRef100_UPI00032A888D_PREDICTED:_zinc_finger_CCCH_domain-containing_protein_17-like_n=1_Tax=Cicer_arietinum_RepID=UPI00032A888D	81.08	6e-43
Lc_contig_00390	No hit	No hit	No hit	No hit	No hit	No hit
Lc_contig_00391	gi|357505295|ref|XP_003622936.1|	92.31	1e-26	UniRef100_G7L198_Solute_carrier_family_35_protein_n=1_Tax=Medicago_truncatula_RepID=G7L198_MEDTR	92.31	2e-26
Lc_contig_00392	No hit	No hit	No hit	No hit	No hit	No hit
Lc_contig_00393	gi|129245|sp|P17771.1|OSP4_PEA	50.89	1e-18	UniRef100_P17771_Organ-specific_protein_P4_n=1_Tax=Pisum_sativum_RepID=OSP4_PEA	50.89	2e-18
Lc_contig_00394	gi|357458441|ref|XP_003599501.1|	100	4e-68	UniRef100_B7FJ76_Acyl-CoA_N-acyltransferase_(NAT)_family_protein_n=1_Tax=Medicago_truncatula_RepID=B7FJ76_MEDTR	100	5e-68
Lc_contig_00395	gi|571487973|ref|XP_006590797.1|	65.87	6e-32	UniRef100_I1LPI5_Uncharacterized_protein_n=1_Tax=Glycine_max_RepID=I1LPI5_SOYBN	64.29	3e-32
Lc_contig_00396	No hit	No hit	No hit	No hit	No hit	No hit
Lc_contig_00397	No hit	No hit	No hit	No hit	No hit	No hit
Lc_contig_00398	No hit	No hit	No hit	No hit	No hit	No hit
Lc_contig_00399	No hit	No hit	No hit	UniRef100_W5CJB8_Uncharacterized_protein_n=1_Tax=Triticum_aestivum_RepID=W5CJB8_WHEAT	91.43	7e-11
Lc_contig_00400	gi|657374690|gb|KEH20218.1|	87.2	2e-56	UniRef100_A0A072TTM8_S-adenosylmethionine_decarboxylase_proenzyme_n=1_Tax=Medicago_truncatula_RepID=A0A072TTM8_MEDTR	87.2	2e-56
Lc_contig_00401	No hit	No hit	No hit	No hit	No hit	No hit
Lc_contig_00402	No hit	No hit	No hit	No hit	No hit	No hit
Lc_contig_00403	No hit	No hit	No hit	No hit	No hit	No hit
Lc_contig_00404	No hit	No hit	No hit	No hit	No hit	No hit
Lc_contig_00405	No hit	No hit	No hit	No hit	No hit	No hit
Lc_contig_00406	No hit	No hit	No hit	No hit	No hit	No hit
Lc_contig_00407	No hit	No hit	No hit	No hit	No hit	No hit
Lc_contig_00408	gi|661897532|emb|CDO99244.1|	48.28	1e-12	UniRef100_A0A068TTI0_Coffea_canephora_DH200=94_genomic_scaffold,_scaffold_3_n=1_Tax=Coffea_canephora_RepID=A0A068TTI0_COFCA	48.28	1e-12
Lc_contig_00409	No hit	No hit	No hit	No hit	No hit	No hit
Lc_contig_00410	No hit	No hit	No hit	No hit	No hit	No hit
Lc_contig_00411	gi|502077787|ref|XP_004485744.1|	92.73	7e-21	UniRef100_A2Q4Q1_CIP7_,_related_n=1_Tax=Medicago_truncatula_RepID=A2Q4Q1_MEDTR	90.91	1e-19
Lc_contig_00412	gi|502177483|ref|XP_004516094.1|	86.4	2e-59	UniRef100_UPI00032A73CB_PREDICTED:_transmembrane_emp24_domain-containing_protein_p24beta2-like_n=1_Tax=Cicer_arietinum_RepID=UPI00032A73CB	86.4	2e-59
Lc_contig_00413	gi|657389568|gb|KEH31224.1|	98.21	6e-57	UniRef100_O82021_Putative_arginine/serine-rich_splicing_factor_n=1_Tax=Medicago_sativa_RepID=O82021_MEDSA	98.21	7e-57
Lc_contig_00414	gi|571452522|ref|XP_006579087.1|	48.31	1e-23	UniRef100_UPI0003DECB7A_PREDICTED:_uncharacterized_protein_LOC102668770_n=1_Tax=Glycine_max_RepID=UPI0003DECB7A	48.31	1e-23
Lc_contig_00415	gi|357517491|ref|XP_003629034.1|	91.45	3e-56	UniRef100_G7L7V8_Phospholipid/glycerol_acyltransferase_family_protein_n=1_Tax=Medicago_truncatula_RepID=G7L7V8_MEDTR	91.45	3e-56
Lc_contig_00416	gi|357450563|ref|XP_003595558.1|	66.95	4e-31	UniRef100_UPI000236195A_hypothetical_protein_MTR_2g049330_n=1_Tax=Medicago_truncatula_RepID=UPI000236195A	66.95	5e-31
Lc_contig_00417	No hit	No hit	No hit	No hit	No hit	No hit
Lc_contig_00418	gi|657387996|gb|AES88566.2|	95.24	4e-63	UniRef100_G7JND6_Glycosyltransferase_family_2_protein_n=2_Tax=Medicago_truncatula_RepID=G7JND6_MEDTR	95.24	5e-63
Lc_contig_00419	No hit	No hit	No hit	No hit	No hit	No hit
Lc_contig_00420	No hit	No hit	No hit	No hit	No hit	No hit
Lc_contig_00421	gi|502114511|ref|XP_004494974.1|	74.56	6e-28	UniRef100_UPI00032AB20C_PREDICTED:_conserved_oligomeric_Golgi_complex_subunit_4-like_n=1_Tax=Cicer_arietinum_RepID=UPI00032AB20C	74.56	7e-28
Lc_contig_00422	gi|502137024|ref|XP_004502937.1|	90	8e-56	UniRef100_UPI00032A95FC_PREDICTED:_callose_synthase_5-like_n=1_Tax=Cicer_arietinum_RepID=UPI00032A95FC	90	1e-55
Lc_contig_00423	gi|502140196|ref|XP_004504103.1|	83.5	6e-43	UniRef100_UPI00032A5C98_PREDICTED:_tRNA_(cytosine(34)-C(5))-methyltransferase-like_isoform_X2_n=1_Tax=Cicer_arietinum_RepID=UPI00032A5C98	83.5	7e-43
Lc_contig_00424	gi|357487923|ref|XP_003614249.1|	63.71	2e-36	UniRef100_G7JY48_Feronia_receptor-like_kinase_n=1_Tax=Medicago_truncatula_RepID=G7JY48_MEDTR	63.71	2e-36
Lc_contig_00425	No hit	No hit	No hit	No hit	No hit	No hit
Lc_contig_00426	No hit	No hit	No hit	No hit	No hit	No hit
Lc_contig_00427	No hit	No hit	No hit	No hit	No hit	No hit
Lc_contig_00428	No hit	No hit	No hit	No hit	No hit	No hit
Lc_contig_00429	No hit	No hit	No hit	No hit	No hit	No hit
Lc_contig_00430	No hit	No hit	No hit	No hit	No hit	No hit
Lc_contig_00431	No hit	No hit	No hit	No hit	No hit	No hit
Lc_contig_00432	gi|657379227|gb|KEH23636.1|	68	3e-40	UniRef100_A0A072U2J7_NBS-LRR_disease_resistance_protein_n=1_Tax=Medicago_truncatula_RepID=A0A072U2J7_MEDTR	68	3e-40
Lc_contig_00433	No hit	No hit	No hit	No hit	No hit	No hit
Lc_contig_00434	No hit	No hit	No hit	No hit	No hit	No hit
Lc_contig_00435	gi|357477763|ref|XP_003609167.1|	99.2	3e-62	UniRef100_G7JT40_Phenylalanyl-tRNA_synthetase_beta_chain_n=2_Tax=Medicago_truncatula_RepID=G7JT40_MEDTR	99.2	4e-62
Lc_contig_00436	No hit	No hit	No hit	No hit	No hit	No hit
Lc_contig_00437	gi|502155470|ref|XP_004510082.1|	93.65	1e-64	UniRef100_UPI00032AC5C2_PREDICTED:_serine/threonine-protein_phosphatase_PP1_isozyme_1-like_n=1_Tax=Cicer_arietinum_RepID=UPI00032AC5C2	93.65	1e-64
Lc_contig_00438	No hit	No hit	No hit	No hit	No hit	No hit
Lc_contig_00439	gi|657375252|gb|KEH20654.1|	87.3	4e-16	UniRef100_A0A072TT11_RNA_recognition_motif_(RRM)_containing_protein_n=1_Tax=Medicago_truncatula_RepID=A0A072TT11_MEDTR	87.3	5e-16
Lc_contig_00440	gi|502119373|ref|XP_004496597.1|	83.33	1e-60	UniRef100_UPI00032A9D88_PREDICTED:_probable_methyltransferase_PMT16-like_n=1_Tax=Cicer_arietinum_RepID=UPI00032A9D88	83.33	1e-60
Lc_contig_00441	No hit	No hit	No hit	No hit	No hit	No hit
Lc_contig_00442	gi|502163283|ref|XP_004512789.1|	63.85	2e-28	UniRef100_UPI00032A52FD_PREDICTED:_exonuclease_1-like_n=1_Tax=Cicer_arietinum_RepID=UPI00032A52FD	63.85	2e-28
Lc_contig_00443	No hit	No hit	No hit	No hit	No hit	No hit
Lc_contig_00444	No hit	No hit	No hit	No hit	No hit	No hit
Lc_contig_00445	No hit	No hit	No hit	No hit	No hit	No hit
Lc_contig_00446	No hit	No hit	No hit	No hit	No hit	No hit
Lc_contig_00447	gi|502176961|ref|XP_004515978.1|	87.74	1e-32	UniRef100_UPI00032AA0DB_PREDICTED:_uncharacterized_protein_LOC101491971_n=1_Tax=Cicer_arietinum_RepID=UPI00032AA0DB	87.74	1e-32
Lc_contig_00448	No hit	No hit	No hit	No hit	No hit	No hit
Lc_contig_00449	No hit	No hit	No hit	No hit	No hit	No hit
Lc_contig_00450	No hit	No hit	No hit	No hit	No hit	No hit
Lc_contig_00451	No hit	No hit	No hit	No hit	No hit	No hit
Lc_contig_00452	No hit	No hit	No hit	No hit	No hit	No hit
Lc_contig_00453	gi|502155241|ref|XP_004510004.1|	51.06	3e-15	UniRef100_UPI00032ACE96_PREDICTED:_uncharacterized_protein_LOC101511496_n=1_Tax=Cicer_arietinum_RepID=UPI00032ACE96	51.06	4e-15
Lc_contig_00454	gi|571447523|ref|XP_006577423.1|	59.04	5e-21	UniRef100_A0A0B2RQ32_Retrovirus-related_Pol_polyprotein_from_transposon_TNT_1-94_(Fragment)_n=1_Tax=Glycine_soja_RepID=A0A0B2RQ32_GLYSO	59.04	6e-21
Lc_contig_00455	No hit	No hit	No hit	No hit	No hit	No hit
Lc_contig_00456	No hit	No hit	No hit	No hit	No hit	No hit
Lc_contig_00457	No hit	No hit	No hit	No hit	No hit	No hit
Lc_contig_00458	No hit	No hit	No hit	No hit	No hit	No hit
Lc_contig_00459	No hit	No hit	No hit	No hit	No hit	No hit
Lc_contig_00460	No hit	No hit	No hit	No hit	No hit	No hit
Lc_contig_00461	gi|657389852|gb|KEH31500.1|	84.13	4e-55	UniRef100_A0A072V050_UDP-glucosyltransferase_family_protein_n=1_Tax=Medicago_truncatula_RepID=A0A072V050_MEDTR	84.13	5e-55
Lc_contig_00462	gi|388512153|gb|AFK44138.1|	76.71	4e-20	UniRef100_I3SV46_Thiamine_monophosphate_synthase_n=1_Tax=Medicago_truncatula_RepID=I3SV46_MEDTR	76.71	5e-20
Lc_contig_00463	No hit	No hit	No hit	No hit	No hit	No hit
Lc_contig_00464	No hit	No hit	No hit	No hit	No hit	No hit
Lc_contig_00465	gi|502080695|ref|XP_004486648.1|	93.4	3e-51	UniRef100_UPI00032AB551_PREDICTED:_NADH_dehydrogenase_[ubiquinone]_flavoprotein_2,_mitochondrial-like_isoform_X1_n=1_Tax=Cicer_arietinum_RepID=UPI00032AB551	93.4	3e-51
Lc_contig_00466	gi|502144792|ref|XP_004505752.1|	76.12	7e-21	UniRef100_UPI00032AB6FA_PREDICTED:_uncharacterized_protein_LOC101511253_isoform_X3_n=1_Tax=Cicer_arietinum_RepID=UPI00032AB6FA	76.12	8e-21
Lc_contig_00467	gi|502118151|ref|XP_004496125.1|	69.16	4e-33	UniRef100_A0A067XTG8_CC-NBS-LRR_disease_resistance_protein_n=1_Tax=Cicer_arietinum_RepID=A0A067XTG8_CICAR	69.16	5e-33
Lc_contig_00468	No hit	No hit	No hit	No hit	No hit	No hit
Lc_contig_00469	No hit	No hit	No hit	No hit	No hit	No hit
Lc_contig_00470	No hit	No hit	No hit	No hit	No hit	No hit
Lc_contig_00471	gi|502130905|ref|XP_004500810.1|	100	1e-42	UniRef100_UPI00032AADAF_PREDICTED:_glycine-rich_RNA-binding_protein_7-like_n=1_Tax=Cicer_arietinum_RepID=UPI00032AADAF	100	2e-42
Lc_contig_00472	No hit	No hit	No hit	No hit	No hit	No hit
Lc_contig_00473	gi|388508354|gb|AFK42243.1|	96.58	1e-59	UniRef100_I3SPQ1_60S_ribosomal_protein_L32-1_n=1_Tax=Medicago_truncatula_RepID=I3SPQ1_MEDTR	96.58	1e-59
Lc_contig_00474	No hit	No hit	No hit	No hit	No hit	No hit
Lc_contig_00475	gi|502166619|ref|XP_004513939.1|	72.73	4e-24	UniRef100_UPI00032AC253_PREDICTED:_uncharacterized_protein_LOC101495307_n=1_Tax=Cicer_arietinum_RepID=UPI00032AC253	72.73	5e-24
Lc_contig_00476	No hit	No hit	No hit	No hit	No hit	No hit
Lc_contig_00477	No hit	No hit	No hit	No hit	No hit	No hit
Lc_contig_00478	gi|502143033|ref|XP_004505191.1|	96.83	6e-64	UniRef100_UPI00032AB5E8_PREDICTED:_CDPK-related_kinase_5-like_isoform_X2_n=1_Tax=Cicer_arietinum_RepID=UPI00032AB5E8	96.83	8e-64
Lc_contig_00479	No hit	No hit	No hit	No hit	No hit	No hit
Lc_contig_00480	No hit	No hit	No hit	No hit	No hit	No hit
Lc_contig_00481	gi|396582343|gb|AFN88207.1|	60.87	4e-16	UniRef100_I6ZTT9_Integrase_core_domain_containing_protein_n=1_Tax=Phaseolus_vulgaris_RepID=I6ZTT9_PHAVU	60.87	5e-16
Lc_contig_00482	No hit	No hit	No hit	No hit	No hit	No hit
Lc_contig_00483	No hit	No hit	No hit	No hit	No hit	No hit
Lc_contig_00484	No hit	No hit	No hit	No hit	No hit	No hit
Lc_contig_00485	gi|670442562|ref|XP_008661636.1|	36.51	5e-14	UniRef100_A0A0A0LS76_Uncharacterized_protein_n=1_Tax=Cucumis_sativus_RepID=A0A0A0LS76_CUCSA	40.48	4e-15
Lc_contig_00486	gi|47969542|emb|CAG25608.1|	99.21	1e-53	UniRef100_Q6KC90_FtsH-like_protease_n=1_Tax=Pisum_sativum_RepID=Q6KC90_PEA	99.21	1e-53
Lc_contig_00487	No hit	No hit	No hit	No hit	No hit	No hit
Lc_contig_00488	gi|657380160|gb|KEH24417.1|	91.34	3e-48	UniRef100_A0A072UF61_Kinesin-like_protein_n=3_Tax=Medicago_truncatula_RepID=A0A072UF61_MEDTR	91.34	3e-48
Lc_contig_00489	No hit	No hit	No hit	No hit	No hit	No hit
Lc_contig_00490	gi|657403469|gb|KEH42313.1|	96.74	3e-41	UniRef100_A0A072VLM3_Integral_membrane_protein,_TerC_family_protein_n=1_Tax=Medicago_truncatula_RepID=A0A072VLM3_MEDTR	96.74	4e-41
Lc_contig_00491	No hit	No hit	No hit	No hit	No hit	No hit
Lc_contig_00492	No hit	No hit	No hit	No hit	No hit	No hit
Lc_contig_00493	gi|502096078|ref|XP_004490619.1|	85.71	3e-57	UniRef100_UPI00032A623A_PREDICTED:_putative_disease_resistance_protein_RGA4-like_isoform_X1_n=1_Tax=Cicer_arietinum_RepID=UPI00032A623A	85.71	4e-57
Lc_contig_00494	No hit	No hit	No hit	No hit	No hit	No hit
Lc_contig_00495	No hit	No hit	No hit	No hit	No hit	No hit
Lc_contig_00496	gi|357510139|ref|XP_003625358.1|	64.79	1e-16	UniRef100_G7KXE2_Uncharacterized_protein_n=1_Tax=Medicago_truncatula_RepID=G7KXE2_MEDTR	64.79	1e-16
Lc_contig_00497	gi|357520047|ref|XP_003630312.1|	96.83	5e-69	UniRef100_UPI0002368250_BC10_protein_n=1_Tax=Medicago_truncatula_RepID=UPI0002368250	96.83	6e-69
Lc_contig_00498	gi|388496138|gb|AFK36135.1|	73.44	4e-29	UniRef100_I3S793_Uncharacterized_protein_n=1_Tax=Medicago_truncatula_RepID=I3S793_MEDTR	73.44	5e-29
Lc_contig_00499	No hit	No hit	No hit	No hit	No hit	No hit
Lc_contig_00500	gi|502139106|ref|XP_004503647.1|	90.48	3e-61	UniRef100_UPI00032A7584_PREDICTED:_V-type_proton_ATPase_subunit_E-like_n=1_Tax=Cicer_arietinum_RepID=UPI00032A7584	90.48	4e-61
Lc_contig_00501	gi|502127941|ref|XP_004499884.1|	88.89	5e-51	UniRef100_UPI00032A9BB8_PREDICTED:_zinc_finger_CCCH_domain-containing_protein_30-like_n=1_Tax=Cicer_arietinum_RepID=UPI00032A9BB8	88.89	6e-51
Lc_contig_00502	gi|502130723|ref|XP_004500748.1|	85.87	4e-32	UniRef100_UPI00032A60A6_PREDICTED:_auxin-induced_protein_X10A-like_n=1_Tax=Cicer_arietinum_RepID=UPI00032A60A6	85.87	4e-32
Lc_contig_00503	gi|571515954|ref|XP_003547059.2|	76	3e-40	UniRef100_UPI0003DE7BD4_PREDICTED:_separase-like_isoform_X2_n=1_Tax=Glycine_max_RepID=UPI0003DE7BD4	76	3e-40
Lc_contig_00504	No hit	No hit	No hit	No hit	No hit	No hit
Lc_contig_00505	No hit	No hit	No hit	No hit	No hit	No hit
Lc_contig_00506	gi|62909955|dbj|BAD97435.1|	96.05	3e-34	UniRef100_Q18PR1_Peroxidase_n=1_Tax=Pisum_sativum_RepID=Q18PR1_PEA	96.05	4e-34
Lc_contig_00507	No hit	No hit	No hit	No hit	No hit	No hit
Lc_contig_00508	No hit	No hit	No hit	No hit	No hit	No hit
Lc_contig_00509	gi|657386461|gb|AES86682.2|	64.46	2e-24	UniRef100_G7JJE6_Uncharacterized_protein_n=1_Tax=Medicago_truncatula_RepID=G7JJE6_MEDTR	64.46	2e-24
Lc_contig_00510	gi|585272|sp|P37900.1|HSP7M_PEA	98.41	2e-63	UniRef100_P37900_Heat_shock_70_kDa_protein,_mitochondrial_n=1_Tax=Pisum_sativum_RepID=HSP7M_PEA	98.41	2e-63
Lc_contig_00511	gi|528749816|gb|AGS43959.1|	100	2e-55	UniRef100_A0A023I2K2_Hypothetical_chloroplast_RF19_n=1_Tax=Vicia_faba_RepID=A0A023I2K2_VICFA	100	2e-55
Lc_contig_00512	gi|502142623|ref|XP_004505049.1|	95.5	3e-55	UniRef100_UPI00032AC645_PREDICTED:_monothiol_glutaredoxin-S17-like_n=1_Tax=Cicer_arietinum_RepID=UPI00032AC645	95.5	4e-55
Lc_contig_00513	gi|124359710|gb|ABN06064.1|	66.94	5e-43	UniRef100_A2Q2C7_RNA-directed_DNA_polymerase_(Reverse_transcriptase);_Chromo;_Zinc_finger,_CCHC-type;_Peptidase_aspartic,_active_site;_Polynucleotidyl_transferase,_Ribonuclease_H_fold_n=1_Tax=Medicago_truncatula_RepID=A2Q2C7_MEDTR	66.94	6e-43
Lc_contig_00514	No hit	No hit	No hit	No hit	No hit	No hit
Lc_contig_00515	No hit	No hit	No hit	No hit	No hit	No hit
Lc_contig_00516	No hit	No hit	No hit	No hit	No hit	No hit
Lc_contig_00517	gi|502122527|ref|XP_004497788.1|	100	3e-28	UniRef100_UPI00032A8755_PREDICTED:_3-isopropylmalate_dehydratase-like_n=1_Tax=Cicer_arietinum_RepID=UPI00032A8755	100	4e-28
Lc_contig_00518	gi|1705807|sp|P21226.2|CHI2_PEA	94.44	2e-59	UniRef100_P21226_Endochitinase_A2_n=1_Tax=Pisum_sativum_RepID=CHI2_PEA	94.44	3e-59
Lc_contig_00519	gi|357517747|ref|XP_003629162.1|	88.1	1e-59	UniRef100_G7L9H0_Carboxy-terminal_domain_cyclin_n=1_Tax=Medicago_truncatula_RepID=G7L9H0_MEDTR	88.1	1e-59
Lc_contig_00520	No hit	No hit	No hit	No hit	No hit	No hit
Lc_contig_00521	No hit	No hit	No hit	No hit	No hit	No hit
Lc_contig_00522	gi|657405101|gb|AES62369.2|	95.38	2e-26	UniRef100_UPI0002363F6E_hypothetical_protein_MTR_4g080420_n=1_Tax=Medicago_truncatula_RepID=UPI0002363F6E	95.38	2e-26
Lc_contig_00523	gi|357520645|ref|XP_003630611.1|	67.57	8e-27	UniRef100_G7LIV9_Auxin_response_factor_n=1_Tax=Medicago_truncatula_RepID=G7LIV9_MEDTR	67.57	1e-26
Lc_contig_00524	gi|388499846|gb|AFK37989.1|	79.31	4e-33	UniRef100_I3SCJ7_Ankyrin_domain_protein_n=1_Tax=Medicago_truncatula_RepID=I3SCJ7_MEDTR	79.31	5e-33
Lc_contig_00525	gi|502112202|ref|XP_004494262.1|	93.44	1e-23	UniRef100_UPI00032AC5E8_PREDICTED:_ubiquitin_carboxyl-terminal_hydrolase_8-like_n=1_Tax=Cicer_arietinum_RepID=UPI00032AC5E8	93.44	2e-23
Lc_contig_00526	gi|657379357|gb|KEH23737.1|	77.78	3e-44	UniRef100_A0A072U208_Uncharacterized_protein_n=1_Tax=Medicago_truncatula_RepID=A0A072U208_MEDTR	77.78	3e-44
Lc_contig_00527	No hit	No hit	No hit	No hit	No hit	No hit
Lc_contig_00528	No hit	No hit	No hit	No hit	No hit	No hit
Lc_contig_00529	gi|657374749|gb|KEH20269.1|	88.89	7e-45	UniRef100_A0A072TRX1_LRR_receptor-like_kinase_n=1_Tax=Medicago_truncatula_RepID=A0A072TRX1_MEDTR	88.89	8e-45
Lc_contig_00530	No hit	No hit	No hit	No hit	No hit	No hit
Lc_contig_00531	No hit	No hit	No hit	No hit	No hit	No hit
Lc_contig_00532	gi|502103476|ref|XP_004492291.1|	81.45	9e-55	UniRef100_UPI00032ABBC1_PREDICTED:_pentatricopeptide_repeat-containing_protein_At1g74600,_chloroplastic-like_n=1_Tax=Cicer_arietinum_RepID=UPI00032ABBC1	81.45	1e-54
Lc_contig_00533	gi|502148179|ref|XP_004507066.1|	89.76	3e-62	UniRef100_UPI00032A4E0A_PREDICTED:_putative_cyclic_nucleotide-gated_ion_channel_8-like_isoform_X1_n=2_Tax=Cicer_arietinum_RepID=UPI00032A4E0A	89.76	3e-62
Lc_contig_00534	gi|502082581|ref|XP_004487209.1|	63.01	3e-18	UniRef100_UPI00032A52D1_PREDICTED:_protein_RALF-like_20-like_n=1_Tax=Cicer_arietinum_RepID=UPI00032A52D1	63.01	4e-18
Lc_contig_00535	gi|657378993|gb|AES80846.2|	98.41	6e-54	UniRef100_G7KZG9_Inosine-5'-monophosphate_dehydrogenase_n=1_Tax=Medicago_truncatula_RepID=G7KZG9_MEDTR	98.41	7e-54
Lc_contig_00536	No hit	No hit	No hit	No hit	No hit	No hit
Lc_contig_00537	gi|502144025|ref|XP_004505554.1|	84.25	2e-55	UniRef100_UPI00032AAEB5_PREDICTED:_putative_pentatricopeptide_repeat-containing_protein_At1g10330-like_n=1_Tax=Cicer_arietinum_RepID=UPI00032AAEB5	84.25	3e-55
Lc_contig_00538	gi|357450257|ref|XP_003595405.1|	90.76	4e-57	UniRef100_G7IQD5_Acyl-CoA_thioesterase_n=1_Tax=Medicago_truncatula_RepID=G7IQD5_MEDTR	90.76	5e-57
Lc_contig_00539	gi|657370192|gb|KEH16377.1|	73.08	4e-15	UniRef100_I3SAJ1_Uncharacterized_protein_n=1_Tax=Medicago_truncatula_RepID=I3SAJ1_MEDTR	73.08	5e-15
Lc_contig_00540	No hit	No hit	No hit	No hit	No hit	No hit
Lc_contig_00541	gi|502139953|ref|XP_004503987.1|	78.75	8e-19	UniRef100_UPI00032AA913_PREDICTED:_uncharacterized_protein_LOC101506875_n=1_Tax=Cicer_arietinum_RepID=UPI00032AA913	78.75	1e-18
Lc_contig_00542	gi|657393098|gb|AES70480.2|	59.52	2e-29	UniRef100_UPI0002362611_NBS-containing_resistance-like_protein,_partial_n=1_Tax=Medicago_truncatula_RepID=UPI0002362611	59.52	2e-29
Lc_contig_00543	No hit	No hit	No hit	No hit	No hit	No hit
Lc_contig_00544	gi|657392347|gb|KEH33301.1|	78.64	1e-39	UniRef100_A0A072UV99_LRR_and_NB-ARC_domain_disease_resistance_protein_n=1_Tax=Medicago_truncatula_RepID=A0A072UV99_MEDTR	78.64	2e-39
Lc_contig_00545	No hit	No hit	No hit	No hit	No hit	No hit
Lc_contig_00546	No hit	No hit	No hit	No hit	No hit	No hit
Lc_contig_00547	gi|357507677|ref|XP_003624127.1|	93.07	1e-49	UniRef100_G7KQL7_Grx4_family_monothiol_glutaredoxin_n=1_Tax=Medicago_truncatula_RepID=G7KQL7_MEDTR	93.07	1e-49
Lc_contig_00548	gi|657379390|gb|KEH23770.1|	97.09	1e-51	UniRef100_A0A072UD53_Splicing_factor_Prp18_family_protein_n=1_Tax=Medicago_truncatula_RepID=A0A072UD53_MEDTR	97.09	1e-51
Lc_contig_00549	gi|502135217|ref|XP_004502258.1|	100	3e-69	UniRef100_A0A067XTY8_UDP-glycosyltransferase_n=1_Tax=Cicer_arietinum_RepID=A0A067XTY8_CICAR	100	4e-69
Lc_contig_00550	gi|657379749|gb|KEH24054.1|	91.3	2e-17	UniRef100_A0A072U2Y7_CHY_and_CTCHY_and_RING-type_zinc_finger_protein_n=1_Tax=Medicago_truncatula_RepID=A0A072U2Y7_MEDTR	91.3	2e-17
Lc_contig_00551	No hit	No hit	No hit	No hit	No hit	No hit
Lc_contig_00552	No hit	No hit	No hit	No hit	No hit	No hit
Lc_contig_00553	gi|357476307|ref|XP_003608439.1|	93.6	2e-50	UniRef100_G7JCR1_Uncharacterized_protein_n=2_Tax=Medicago_truncatula_RepID=G7JCR1_MEDTR	93.6	3e-50
Lc_contig_00554	No hit	No hit	No hit	No hit	No hit	No hit
Lc_contig_00555	gi|357507325|ref|XP_003623951.1|	69.9	4e-28	UniRef100_B7FGJ0_Uncharacterized_protein_n=1_Tax=Medicago_truncatula_RepID=B7FGJ0_MEDTR	69.9	5e-28
Lc_contig_00556	No hit	No hit	No hit	No hit	No hit	No hit
Lc_contig_00557	No hit	No hit	No hit	No hit	No hit	No hit
Lc_contig_00558	No hit	No hit	No hit	No hit	No hit	No hit
Lc_contig_00559	No hit	No hit	No hit	No hit	No hit	No hit
Lc_contig_00560	gi|672051722|ref|XP_003749898.2|	95.83	5e-31	UniRef100_UPI0005F45B3E_UPI0005F45B3E_related_cluster_n=1_Tax=unknown_RepID=UPI0005F45B3E	75	2e-31
Lc_contig_00561	No hit	No hit	No hit	No hit	No hit	No hit
Lc_contig_00562	gi|657395248|gb|KEH35612.1|	67.41	1e-34	UniRef100_G7JC57_F-box_plant_protein,_putative_n=1_Tax=Medicago_truncatula_RepID=G7JC57_MEDTR	67.41	2e-34
Lc_contig_00563	gi|657388237|gb|KEH30200.1|	83.82	1e-26	UniRef100_I3SIQ7_Uncharacterized_protein_n=1_Tax=Medicago_truncatula_RepID=I3SIQ7_MEDTR	83.82	1e-26
Lc_contig_00564	gi|571512706|ref|XP_006596648.1|	57.58	5e-16	UniRef100_UPI0003DE7FAE_PREDICTED:_uncharacterized_protein_DDB_G0271670-like_n=1_Tax=Glycine_max_RepID=UPI0003DE7FAE	57.58	6e-16
Lc_contig_00565	gi|657384235|gb|AES95237.2|	80.31	8e-57	UniRef100_A0A072UDA0_S-acyltransferase_n=1_Tax=Medicago_truncatula_RepID=A0A072UDA0_MEDTR	80.31	9e-57
Lc_contig_00566	No hit	No hit	No hit	No hit	No hit	No hit
Lc_contig_00567	gi|357465177|ref|XP_003602870.1|	78.74	9e-50	UniRef100_G7J4I5_Sas10/Utp3/C1D_family_protein_n=1_Tax=Medicago_truncatula_RepID=G7J4I5_MEDTR	78.74	1e-49
Lc_contig_00568	No hit	No hit	No hit	No hit	No hit	No hit
Lc_contig_00569	No hit	No hit	No hit	No hit	No hit	No hit
Lc_contig_00570	No hit	No hit	No hit	No hit	No hit	No hit
Lc_contig_00571	gi|657385506|gb|KEH28243.1|	86.57	7e-57	UniRef100_G7K1Q0_Senescence-associated_protein,_putative_n=1_Tax=Medicago_truncatula_RepID=G7K1Q0_MEDTR	86.57	9e-57
Lc_contig_00572	gi|657374558|gb|AET03356.2|	82.54	1e-57	UniRef100_UPI0002367F7F_Rhamnogalacturonate_lyase_n=1_Tax=Medicago_truncatula_RepID=UPI0002367F7F	82.54	2e-57
Lc_contig_00573	gi|502109110|ref|XP_004493568.1|	82.93	5e-39	UniRef100_UPI00032AC020_PREDICTED:_myoneurin-like_n=1_Tax=Cicer_arietinum_RepID=UPI00032AC020	82.93	6e-39
Lc_contig_00574	No hit	No hit	No hit	No hit	No hit	No hit
Lc_contig_00575	gi|593265156|ref|XP_007134756.1|	85.71	1e-24	UniRef100_V7AN91_Uncharacterized_protein_n=1_Tax=Phaseolus_vulgaris_RepID=V7AN91_PHAVU	85.71	2e-24
Lc_contig_00576	No hit	No hit	No hit	No hit	No hit	No hit
Lc_contig_00577	gi|502170818|ref|XP_004514922.1|	88.1	6e-59	UniRef100_UPI00032AA73A_PREDICTED:_vacuolar_protein_sorting-associated_protein_8_homolog_n=1_Tax=Cicer_arietinum_RepID=UPI00032AA73A	88.1	7e-59
Lc_contig_00578	gi|357490641|ref|XP_003615608.1|	96.03	6e-65	UniRef100_G7K6C8_NAD(P)H:quinone_oxidoreductase,_type_IV_protein_n=1_Tax=Medicago_truncatula_RepID=G7K6C8_MEDTR	96.03	7e-65
Lc_contig_00579	gi|502134366|ref|XP_004502093.1|	89.68	3e-49	UniRef100_UPI00032AB10F_PREDICTED:_probably_inactive_leucine-rich_repeat_receptor-like_protein_kinase_IMK2-like_n=1_Tax=Cicer_arietinum_RepID=UPI00032AB10F	89.68	3e-49
Lc_contig_00580	gi|502125193|ref|XP_004498836.1|	87.3	1e-55	UniRef100_UPI00032A936F_PREDICTED:_copper_transporter_5-like_n=1_Tax=Cicer_arietinum_RepID=UPI00032A936F	87.3	1e-55
Lc_contig_00581	No hit	No hit	No hit	No hit	No hit	No hit
Lc_contig_00582	No hit	No hit	No hit	No hit	No hit	No hit
Lc_contig_00583	No hit	No hit	No hit	No hit	No hit	No hit
Lc_contig_00584	gi|124361182|gb|ABN09154.1|	54.67	5e-15	UniRef100_Q2HUG4_RNA-directed_DNA_polymerase_(Reverse_transcriptase)_n=1_Tax=Medicago_truncatula_RepID=Q2HUG4_MEDTR	49.45	7e-15
Lc_contig_00585	gi|357449577|ref|XP_003595065.1|	73.55	2e-38	UniRef100_UPI000236133D_hypothetical_protein_MTR_2g037940_n=1_Tax=Medicago_truncatula_RepID=UPI000236133D	73.55	2e-38
Lc_contig_00586	No hit	No hit	No hit	No hit	No hit	No hit
Lc_contig_00587	gi|657372667|gb|KEH18481.1|	83.76	6e-51	UniRef100_A0A072TMQ7_Uncharacterized_protein_n=2_Tax=Medicago_truncatula_RepID=A0A072TMQ7_MEDTR	83.76	7e-51
Lc_contig_00588	gi|502171646|ref|XP_004515076.1|	86.42	2e-33	UniRef100_UPI00032AC8E7_PREDICTED:_mRNA_cap_guanine-N7_methyltransferase_1-like_n=1_Tax=Cicer_arietinum_RepID=UPI00032AC8E7	86.42	2e-33
Lc_contig_00589	No hit	No hit	No hit	No hit	No hit	No hit
Lc_contig_00590	gi|502087490|ref|XP_004488550.1|	97.62	2e-61	UniRef100_UPI00032A85F0_PREDICTED:_succinate-semialdehyde_dehydrogenase,_mitochondrial-like_n=1_Tax=Cicer_arietinum_RepID=UPI00032A85F0	97.62	3e-61
Lc_contig_00591	No hit	No hit	No hit	No hit	No hit	No hit
Lc_contig_00592	No hit	No hit	No hit	No hit	No hit	No hit
Lc_contig_00593	No hit	No hit	No hit	No hit	No hit	No hit
Lc_contig_00594	No hit	No hit	No hit	No hit	No hit	No hit
Lc_contig_00595	No hit	No hit	No hit	No hit	No hit	No hit
Lc_contig_00596	No hit	No hit	No hit	No hit	No hit	No hit
Lc_contig_00597	No hit	No hit	No hit	No hit	No hit	No hit
Lc_contig_00598	gi|357436353|ref|XP_003588452.1|	88.19	3e-59	UniRef100_G7I284_Auxin-independent_growth_promoter-like_protein_n=2_Tax=Medicago_truncatula_RepID=G7I284_MEDTR	88.19	3e-59
Lc_contig_00599	No hit	No hit	No hit	No hit	No hit	No hit
Lc_contig_00600	No hit	No hit	No hit	No hit	No hit	No hit
Lc_contig_00601	No hit	No hit	No hit	No hit	No hit	No hit
Lc_contig_00602	No hit	No hit	No hit	No hit	No hit	No hit
Lc_contig_00603	No hit	No hit	No hit	No hit	No hit	No hit
Lc_contig_00604	No hit	No hit	No hit	No hit	No hit	No hit
Lc_contig_00605	No hit	No hit	No hit	No hit	No hit	No hit
Lc_contig_00606	gi|657378651|gb|AES80016.2|	90.48	2e-58	UniRef100_UPI0002366A78_Extended_synaptotagmin-2-A_n=1_Tax=Medicago_truncatula_RepID=UPI0002366A78	90.48	3e-58
Lc_contig_00607	gi|77563563|gb|ABB00038.1|	76.83	5e-17	UniRef100_A0A0B2P4C8_Uncharacterized_protein_n=1_Tax=Glycine_soja_RepID=A0A0B2P4C8_GLYSO	78.05	1e-17
Lc_contig_00608	No hit	No hit	No hit	No hit	No hit	No hit
Lc_contig_00609	gi|502102485|ref|XP_004492090.1|	96.06	1e-59	UniRef100_UPI00032A9456_PREDICTED:_ABC_transporter_B_family_member_20-like_n=1_Tax=Cicer_arietinum_RepID=UPI00032A9456	96.06	1e-59
Lc_contig_00610	gi|502152722|ref|XP_004509061.1|	67.53	7e-36	UniRef100_UPI00032A7F76_PREDICTED:_telomere_repeat-binding_factor_2-like_n=1_Tax=Cicer_arietinum_RepID=UPI00032A7F76	67.53	9e-36
Lc_contig_00611	No hit	No hit	No hit	No hit	No hit	No hit
Lc_contig_00612	gi|502176198|ref|XP_004515820.1|	98.7	2e-37	UniRef100_UPI00032AADDC_PREDICTED:_conserved_oligomeric_Golgi_complex_subunit_2-like_n=1_Tax=Cicer_arietinum_RepID=UPI00032AADDC	98.7	3e-37
Lc_contig_00613	gi|657403163|gb|KEH42024.1|	93.26	6e-27	UniRef100_A0A072VJ17_Glutathione_S-transferase,_amino-terminal_domain_protein_n=1_Tax=Medicago_truncatula_RepID=A0A072VJ17_MEDTR	93.26	7e-27
Lc_contig_00614	No hit	No hit	No hit	No hit	No hit	No hit
Lc_contig_00615	No hit	No hit	No hit	No hit	No hit	No hit
Lc_contig_00616	gi|502098082|ref|XP_004491151.1|	93.39	4e-57	UniRef100_UPI00032A7E09_PREDICTED:_abscisic-aldehyde_oxidase-like_n=1_Tax=Cicer_arietinum_RepID=UPI00032A7E09	93.39	5e-57
Lc_contig_00617	gi|502082163|ref|XP_004487082.1|	84.13	2e-43	UniRef100_UPI00032AB6B6_PREDICTED:_uncharacterized_protein_DDB_G0273453/DDB_G0273565-like_isoform_X5_n=1_Tax=Cicer_arietinum_RepID=UPI00032AB6B6	84.13	3e-43
Lc_contig_00618	No hit	No hit	No hit	No hit	No hit	No hit
Lc_contig_00619	gi|657389973|gb|KEH31596.1|	100	4e-26	UniRef100_A0A072UQG1_Casein_kinase_II_subunit_beta_n=1_Tax=Medicago_truncatula_RepID=A0A072UQG1_MEDTR	100	5e-26
Lc_contig_00620	No hit	No hit	No hit	No hit	No hit	No hit
Lc_contig_00621	gi|657401278|gb|KEH40256.1|	75.47	4e-41	UniRef100_A0A072VF78_Prolyl_oligopeptidase-like_protein_n=1_Tax=Medicago_truncatula_RepID=A0A072VF78_MEDTR	75.47	5e-41
Lc_contig_00622	No hit	No hit	No hit	No hit	No hit	No hit
Lc_contig_00623	gi|657388970|gb|AES89904.2|	94.49	1e-61	UniRef100_G7ZXB2_Formin-like_protein_n=1_Tax=Medicago_truncatula_RepID=G7ZXB2_MEDTR	94.49	1e-61
Lc_contig_00624	No hit	No hit	No hit	No hit	No hit	No hit
Lc_contig_00625	gi|62909959|dbj|BAD97437.1|	97.62	6e-48	UniRef100_Q18PQ9_Peroxidase_n=1_Tax=Pisum_sativum_RepID=Q18PQ9_PEA	97.62	8e-48
Lc_contig_00626	No hit	No hit	No hit	No hit	No hit	No hit
Lc_contig_00627	No hit	No hit	No hit	No hit	No hit	No hit
Lc_contig_00628	gi|502095509|ref|XP_004490471.1|	88.1	4e-56	UniRef100_UPI00032A8D68_PREDICTED:_U3_small_nucleolar_RNA-associated_protein_25-like_isoform_X1_n=1_Tax=Cicer_arietinum_RepID=UPI00032A8D68	88.1	4e-56
Lc_contig_00629	gi|571522425|ref|XP_006598323.1|	44.44	3e-20	UniRef100_A0A0B2QU10_Transposon_TX1_putative_149_kDa_protein_(Fragment)_n=1_Tax=Glycine_soja_RepID=A0A0B2QU10_GLYSO	45.67	9e-22
Lc_contig_00630	No hit	No hit	No hit	No hit	No hit	No hit
Lc_contig_00631	gi|657382630|gb|KEH26504.1|	95.24	2e-64	UniRef100_A0A072UBU3_Signal_peptide_peptidase-like_protein_n=2_Tax=Medicago_truncatula_RepID=A0A072UBU3_MEDTR	95.24	3e-64
Lc_contig_00632	gi|502176625|ref|XP_004515903.1|	52.87	1e-11	UniRef100_UPI00032AB629_PREDICTED:_uncharacterized_protein_LOC101488513_n=1_Tax=Cicer_arietinum_RepID=UPI00032AB629	52.87	2e-11
Lc_contig_00633	No hit	No hit	No hit	No hit	No hit	No hit
Lc_contig_00634	No hit	No hit	No hit	No hit	No hit	No hit
Lc_contig_00635	gi|502099565|ref|XP_004491510.1|	82.95	5e-24	UniRef100_UPI00032AAD4E_PREDICTED:_putative_pentatricopeptide_repeat-containing_protein_At5g13230,_mitochondrial-like_n=1_Tax=Cicer_arietinum_RepID=UPI00032AAD4E	82.95	6e-24
Lc_contig_00636	No hit	No hit	No hit	No hit	No hit	No hit
Lc_contig_00637	No hit	No hit	No hit	No hit	No hit	No hit
Lc_contig_00638	gi|356571816|ref|XP_003554068.1|	88	2e-57	UniRef100_I1N8G7_MATE_efflux_family_protein_n=1_Tax=Glycine_max_RepID=I1N8G7_SOYBN	88	2e-57
Lc_contig_00639	gi|671775316|gb|AII99890.1|	100	1e-55	UniRef100_UPI00032A6795_PREDICTED:_heat_shock_cognate_70_kDa_protein_2-like_n=2_Tax=Cicer_arietinum_RepID=UPI00032A6795	100	2e-55
Lc_contig_00640	gi|502080275|ref|XP_004486513.1|	92.42	1e-24	UniRef100_UPI00032A50A7_PREDICTED:_solute_carrier_family_25_member_44-like_n=1_Tax=Cicer_arietinum_RepID=UPI00032A50A7	92.42	1e-24
Lc_contig_00641	No hit	No hit	No hit	No hit	No hit	No hit
Lc_contig_00642	gi|388520385|gb|AFK48254.1|	89.68	4e-63	UniRef100_I3T6W2_Uncharacterized_protein_n=1_Tax=Medicago_truncatula_RepID=I3T6W2_MEDTR	89.68	5e-63
Lc_contig_00643	No hit	No hit	No hit	No hit	No hit	No hit
Lc_contig_00644	No hit	No hit	No hit	No hit	No hit	No hit
Lc_contig_00645	No hit	No hit	No hit	No hit	No hit	No hit
Lc_contig_00646	No hit	No hit	No hit	No hit	No hit	No hit
Lc_contig_00647	No hit	No hit	No hit	No hit	No hit	No hit
Lc_contig_00648	gi|357453665|ref|XP_003597113.1|	73.81	8e-49	UniRef100_G7K3W6_Prolyl_4-hydroxylase_subunit_alpha-like_protein_n=1_Tax=Medicago_truncatula_RepID=G7K3W6_MEDTR	73.81	9e-49
Lc_contig_00649	No hit	No hit	No hit	No hit	No hit	No hit
Lc_contig_00650	gi|357464927|ref|XP_003602745.1|	100	2e-52	UniRef100_UPI00032AAF4A_PREDICTED:_protein_UNIFOLIATA-like_n=1_Tax=Cicer_arietinum_RepID=UPI00032AAF4A	100	2e-52
Lc_contig_00651	No hit	No hit	No hit	No hit	No hit	No hit
Lc_contig_00652	No hit	No hit	No hit	No hit	No hit	No hit
Lc_contig_00653	No hit	No hit	No hit	No hit	No hit	No hit
Lc_contig_00654	gi|657378962|gb|KEH23505.1|	92.96	7e-28	UniRef100_A0A072UCD1_Histidine_biosynthesis_hisIE_protein_n=1_Tax=Medicago_truncatula_RepID=A0A072UCD1_MEDTR	92.96	9e-28
Lc_contig_00655	No hit	No hit	No hit	No hit	No hit	No hit
Lc_contig_00656	No hit	No hit	No hit	No hit	No hit	No hit
Lc_contig_00657	gi|657396816|gb|KEH36698.1|	87.69	2e-25	UniRef100_UPI0002360CA3_ABC_transporter_C_family_member_n=1_Tax=Medicago_truncatula_RepID=UPI0002360CA3	87.69	2e-25
Lc_contig_00658	No hit	No hit	No hit	No hit	No hit	No hit
Lc_contig_00659	No hit	No hit	No hit	No hit	No hit	No hit
Lc_contig_00660	No hit	No hit	No hit	No hit	No hit	No hit
Lc_contig_00661	No hit	No hit	No hit	No hit	No hit	No hit
Lc_contig_00662	No hit	No hit	No hit	No hit	No hit	No hit
Lc_contig_00663	No hit	No hit	No hit	No hit	No hit	No hit
Lc_contig_00664	No hit	No hit	No hit	No hit	No hit	No hit
Lc_contig_00665	No hit	No hit	No hit	No hit	No hit	No hit
Lc_contig_00666	No hit	No hit	No hit	No hit	No hit	No hit
Lc_contig_00667	gi|657403620|gb|KEH42461.1|	91.34	7e-55	UniRef100_A0A072VLH9_LRR_receptor-like_kinase_family_protein_n=1_Tax=Medicago_truncatula_RepID=A0A072VLH9_MEDTR	91.34	8e-55
Lc_contig_00668	gi|657373196|gb|KEH18946.1|	84.38	1e-40	UniRef100_A0A072TP39_Shaggy-like_kinase_n=1_Tax=Medicago_truncatula_RepID=A0A072TP39_MEDTR	84.38	2e-40
Lc_contig_00669	No hit	No hit	No hit	No hit	No hit	No hit
Lc_contig_00670	No hit	No hit	No hit	No hit	No hit	No hit
Lc_contig_00671	gi|502170036|ref|XP_004514743.1|	74.6	1e-47	UniRef100_UPI00032A8786_PREDICTED:_DNA-directed_RNA_polymerase_III_subunit_RPC8-like_n=1_Tax=Cicer_arietinum_RepID=UPI00032A8786	74.6	1e-47
Lc_contig_00672	No hit	No hit	No hit	No hit	No hit	No hit
Lc_contig_00673	No hit	No hit	No hit	No hit	No hit	No hit
Lc_contig_00674	gi|502163340|ref|XP_004512807.1|	90.74	8e-19	UniRef100_UPI00032A700B_PREDICTED:_dynamin-related_protein_3A-like_n=1_Tax=Cicer_arietinum_RepID=UPI00032A700B	90.74	1e-18
Lc_contig_00675	No hit	No hit	No hit	No hit	No hit	No hit
Lc_contig_00676	No hit	No hit	No hit	No hit	No hit	No hit
Lc_contig_00677	gi|502120627|ref|XP_004497027.1|	100	4e-11	UniRef100_UPI00032A711C_PREDICTED:_amino-acid_permease_BAT1_homolog_isoform_X1_n=1_Tax=Cicer_arietinum_RepID=UPI00032A711C	100	4e-11
Lc_contig_00678	No hit	No hit	No hit	No hit	No hit	No hit
Lc_contig_00679	No hit	No hit	No hit	No hit	No hit	No hit
Lc_contig_00680	No hit	No hit	No hit	No hit	No hit	No hit
Lc_contig_00681	gi|388497192|gb|AFK36662.1|	90.28	8e-33	UniRef100_I3S8S0_Uncharacterized_protein_n=1_Tax=Medicago_truncatula_RepID=I3S8S0_MEDTR	90.28	9e-33
Lc_contig_00682	gi|4581164|gb|AAD24647.1|	66.93	3e-45	UniRef100_UPI00053A8C97_PREDICTED:_uncharacterized_protein_LOC104728041_n=1_Tax=Camelina_sativa_RepID=UPI00053A8C97	66.14	2e-45
Lc_contig_00683	No hit	No hit	No hit	No hit	No hit	No hit
Lc_contig_00684	gi|3132696|gb|AAC16330.1|	98.43	5e-55	UniRef100_O65334_SAR_DNA-binding_protein-1_n=1_Tax=Pisum_sativum_RepID=O65334_PEA	98.43	6e-55
Lc_contig_00685	gi|657402920|gb|KEH41789.1|	31.93	6e-12	UniRef100_A0A072VID1_Endonuclease/exonuclease/phosphatase_family_protein_n=1_Tax=Medicago_truncatula_RepID=A0A072VID1_MEDTR	31.93	7e-12
Lc_contig_00686	gi|399024|sp|Q01516.1|ALFC1_PEA	98.43	1e-65	UniRef100_Q01516_Fructose-bisphosphate_aldolase_1,_chloroplastic_(Fragment)_n=1_Tax=Pisum_sativum_RepID=ALFC1_PEA	98.43	1e-65
Lc_contig_00687	No hit	No hit	No hit	No hit	No hit	No hit
Lc_contig_00688	gi|657396570|gb|KEH36526.1|	82.26	4e-22	UniRef100_G7ILG8_Lysine_ketoglutarate_reductase_trans-splicing-like_protein_n=2_Tax=Medicago_truncatula_RepID=G7ILG8_MEDTR	82.26	4e-22
Lc_contig_00689	gi|502112202|ref|XP_004494262.1|	94.49	1e-67	UniRef100_UPI00032AC5E8_PREDICTED:_ubiquitin_carboxyl-terminal_hydrolase_8-like_n=1_Tax=Cicer_arietinum_RepID=UPI00032AC5E8	94.49	1e-67
Lc_contig_00690	No hit	No hit	No hit	No hit	No hit	No hit
Lc_contig_00691	No hit	No hit	No hit	No hit	No hit	No hit
Lc_contig_00692	No hit	No hit	No hit	No hit	No hit	No hit
Lc_contig_00693	No hit	No hit	No hit	No hit	No hit	No hit
Lc_contig_00694	No hit	No hit	No hit	No hit	No hit	No hit
Lc_contig_00695	No hit	No hit	No hit	No hit	No hit	No hit
Lc_contig_00696	gi|502121065|ref|XP_004497176.1|	80.61	4e-39	UniRef100_UPI00032AAE69_PREDICTED:_pre-mRNA-splicing_factor_syf2-like_n=1_Tax=Cicer_arietinum_RepID=UPI00032AAE69	80.61	5e-39
Lc_contig_00697	gi|657380069|gb|KEH24348.1|	81.03	1e-21	UniRef100_G8A184_Cohesin_subunit_SA-3_n=1_Tax=Medicago_truncatula_RepID=G8A184_MEDTR	81.03	1e-21
Lc_contig_00698	gi|502137407|ref|XP_004503074.1|	62.5	7e-15	UniRef100_UPI00032AC71F_PREDICTED:_uncharacterized_protein_LOC101507098_n=1_Tax=Cicer_arietinum_RepID=UPI00032AC71F	62.5	8e-15
Lc_contig_00699	gi|37051105|dbj|BAC81649.1|	91.45	1e-48	UniRef100_Q76KW1_Glutathione_S-transferase_n=1_Tax=Pisum_sativum_RepID=Q76KW1_PEA	91.45	2e-48
Lc_contig_00700	gi|502119538|ref|XP_004496653.1|	92.04	1e-51	UniRef100_UPI00032A5608_PREDICTED:_LRR_receptor-like_serine/threonine-protein_kinase_ERL2-like_n=1_Tax=Cicer_arietinum_RepID=UPI00032A5608	92.04	1e-51
Lc_contig_00701	No hit	No hit	No hit	No hit	No hit	No hit
Lc_contig_00702	No hit	No hit	No hit	No hit	No hit	No hit
Lc_contig_00703	No hit	No hit	No hit	No hit	No hit	No hit
Lc_contig_00704	gi|657388584|gb|AES89380.2|	78.26	8e-43	UniRef100_G7JMD7_Receptor-like_kinase_n=1_Tax=Medicago_truncatula_RepID=G7JMD7_MEDTR	78.26	1e-42
Lc_contig_00705	gi|657403257|gb|AES60662.2|	94.44	4e-55	UniRef100_G7I9D6_Threonine_dehydratase_n=1_Tax=Medicago_truncatula_RepID=G7I9D6_MEDTR	94.44	5e-55
Lc_contig_00706	gi|147820578|emb|CAN65367.1|	53.97	8e-22	UniRef100_A5B8P9_Putative_uncharacterized_protein_n=1_Tax=Vitis_vinifera_RepID=A5B8P9_VITVI	53.97	9e-22
Lc_contig_00707	gi|388512835|gb|AFK44479.1|	91	1e-44	UniRef100_I3SW37_Membrane_magnesium_transporter_n=1_Tax=Medicago_truncatula_RepID=I3SW37_MEDTR	91	1e-44
Lc_contig_00708	No hit	No hit	No hit	No hit	No hit	No hit
Lc_contig_00709	No hit	No hit	No hit	No hit	No hit	No hit
Lc_contig_00710	No hit	No hit	No hit	No hit	No hit	No hit
Lc_contig_00711	gi|657385185|gb|AES98218.2|	94.62	1e-43	UniRef100_UPI00032A7AC5_PREDICTED:_glucose-6-phosphate_isomerase_1,_chloroplastic-like_isoform_X1_n=1_Tax=Cicer_arietinum_RepID=UPI00032A7AC5	93.55	1e-43
Lc_contig_00712	No hit	No hit	No hit	No hit	No hit	No hit
Lc_contig_00713	gi|657373229|gb|KEH18979.1|	65.31	4e-29	UniRef100_A0A072TNA9_Plant_invertase/pectin_methylesterase_inhibitor_n=1_Tax=Medicago_truncatula_RepID=A0A072TNA9_MEDTR	65.31	5e-29
Lc_contig_00714	No hit	No hit	No hit	No hit	No hit	No hit
Lc_contig_00715	gi|208609065|dbj|BAG72154.1|	56.9	2e-34	UniRef100_B5U9W2_Putative_uncharacterized_protein_n=1_Tax=Lotus_japonicus_RepID=B5U9W2_LOTJA	56.9	2e-34
Lc_contig_00716	No hit	No hit	No hit	No hit	No hit	No hit
Lc_contig_00717	No hit	No hit	No hit	No hit	No hit	No hit
Lc_contig_00718	gi|502152104|ref|XP_004508766.1|	79.51	3e-41	UniRef100_UPI00032AC036_PREDICTED:_micronuclear_linker_histone_polyprotein-like_n=1_Tax=Cicer_arietinum_RepID=UPI00032AC036	79.51	3e-41
Lc_contig_00719	gi|502119335|ref|XP_004496583.1|	73.03	3e-23	UniRef100_UPI00032A70BC_PREDICTED:_membrane_steroid-binding_protein_1-like_n=1_Tax=Cicer_arietinum_RepID=UPI00032A70BC	73.03	4e-23
Lc_contig_00720	No hit	No hit	No hit	No hit	No hit	No hit
Lc_contig_00721	gi|357509349|ref|XP_003624963.1|	88.98	2e-58	UniRef100_Q2HT01_Calmodulin-domain_kinase_CDPK_protein_n=1_Tax=Medicago_truncatula_RepID=Q2HT01_MEDTR	88.98	2e-58
Lc_contig_00722	gi|357519327|ref|XP_003629952.1|	95.88	2e-35	UniRef100_G7L8T7_BZIP_transcription_factor_n=2_Tax=Medicago_truncatula_RepID=G7L8T7_MEDTR	95.88	3e-35
Lc_contig_00723	No hit	No hit	No hit	No hit	No hit	No hit
Lc_contig_00724	No hit	No hit	No hit	No hit	No hit	No hit
Lc_contig_00725	No hit	No hit	No hit	No hit	No hit	No hit
Lc_contig_00726	No hit	No hit	No hit	No hit	No hit	No hit
Lc_contig_00727	gi|502138886|ref|XP_004503565.1|	88.98	8e-65	UniRef100_UPI00032A5108_PREDICTED:_probable_methyltransferase_PMT18-like_n=1_Tax=Cicer_arietinum_RepID=UPI00032A5108	88.98	9e-65
Lc_contig_00728	No hit	No hit	No hit	No hit	No hit	No hit
Lc_contig_00729	gi|502153637|ref|XP_004509412.1|	92.91	1e-61	UniRef100_UPI00032AC34B_PREDICTED:_conserved_oligomeric_Golgi_complex_subunit_8-like_n=1_Tax=Cicer_arietinum_RepID=UPI00032AC34B	92.91	1e-61
Lc_contig_00730	No hit	No hit	No hit	No hit	No hit	No hit
Lc_contig_00731	gi|657402272|gb|KEH41170.1|	48.7	9e-28	UniRef100_A0A072VSR5_Uncharacterized_protein_n=1_Tax=Medicago_truncatula_RepID=A0A072VSR5_MEDTR	48.7	1e-27
Lc_contig_00732	No hit	No hit	No hit	No hit	No hit	No hit
Lc_contig_00733	gi|77563563|gb|ABB00038.1|	65.38	4e-38	UniRef100_Q1AKH8_Reverse_transcriptase_family_member_n=1_Tax=Glycine_max_RepID=Q1AKH8_SOYBN	65.38	5e-38
Lc_contig_00734	No hit	No hit	No hit	No hit	No hit	No hit
Lc_contig_00735	No hit	No hit	No hit	No hit	No hit	No hit
Lc_contig_00736	gi|147857754|emb|CAN78666.1|	54.4	6e-31	UniRef100_F6GYE2_Putative_uncharacterized_protein_n=1_Tax=Vitis_vinifera_RepID=F6GYE2_VITVI	54.26	6e-31
Lc_contig_00737	gi|657397997|gb|KEH37633.1|	54.63	9e-21	UniRef100_A0A072V8D2_Thionin_related_(TAP1)_n=1_Tax=Medicago_truncatula_RepID=A0A072V8D2_MEDTR	54.63	1e-20
Lc_contig_00738	No hit	No hit	No hit	No hit	No hit	No hit
Lc_contig_00739	No hit	No hit	No hit	No hit	No hit	No hit
Lc_contig_00740	No hit	No hit	No hit	No hit	No hit	No hit
Lc_contig_00741	No hit	No hit	No hit	No hit	No hit	No hit
Lc_contig_00742	gi|502133736|ref|XP_004501873.1|	100	1e-55	UniRef100_UPI00032AA533_PREDICTED:_uncharacterized_protein_LOC101509740_n=1_Tax=Cicer_arietinum_RepID=UPI00032AA533	100	2e-55
Lc_contig_00743	No hit	No hit	No hit	No hit	No hit	No hit
Lc_contig_00744	No hit	No hit	No hit	No hit	No hit	No hit
Lc_contig_00745	No hit	No hit	No hit	No hit	No hit	No hit
Lc_contig_00746	gi|502157417|ref|XP_004510870.1|	72.58	9e-31	UniRef100_UPI00032A4E4C_PREDICTED:_uncharacterized_protein_LOC101510437_n=1_Tax=Cicer_arietinum_RepID=UPI00032A4E4C	72.58	1e-30
Lc_contig_00747	gi|657395932|gb|KEH36092.1|	79.69	7e-47	UniRef100_A0A072V2K5_Poly(A)_polymerase-like_protein_n=1_Tax=Medicago_truncatula_RepID=A0A072V2K5_MEDTR	79.69	8e-47
Lc_contig_00748	gi|657374942|gb|KEH20388.1|	92.23	1e-47	UniRef100_UPI0002368420_Kinesin_heavy_chain_DNA_binding_protein-like_protein_n=1_Tax=Medicago_truncatula_RepID=UPI0002368420	92.23	1e-47
Lc_contig_00749	No hit	No hit	No hit	No hit	No hit	No hit
Lc_contig_00750	No hit	No hit	No hit	No hit	No hit	No hit
Lc_contig_00751	No hit	No hit	No hit	No hit	No hit	No hit
Lc_contig_00752	gi|357484463|ref|XP_003612519.1|	70.87	4e-34	UniRef100_G7K5C7_LRR_receptor-like_kinase_n=1_Tax=Medicago_truncatula_RepID=G7K5C7_MEDTR	70.87	5e-34
Lc_contig_00753	No hit	No hit	No hit	No hit	No hit	No hit
Lc_contig_00754	No hit	No hit	No hit	No hit	No hit	No hit
Lc_contig_00755	gi|593704039|ref|XP_007152422.1|	59.09	1e-16	UniRef100_K3Z6Z0_Uncharacterized_protein_n=1_Tax=Setaria_italica_RepID=K3Z6Z0_SETIT	55.06	6e-17
Lc_contig_00756	No hit	No hit	No hit	No hit	No hit	No hit
Lc_contig_00757	gi|502089130|ref|XP_004488826.1|	79.37	1e-24	UniRef100_UPI00032A8DB5_PREDICTED:_CYSTM1_family_protein_A-like_isoform_X3_n=1_Tax=Cicer_arietinum_RepID=UPI00032A8DB5	79.37	2e-24
Lc_contig_00758	No hit	No hit	No hit	No hit	No hit	No hit
Lc_contig_00759	gi|208609051|dbj|BAG72148.1|	69.29	4e-33	UniRef100_B5U9V8_Putative_uncharacterized_protein_n=1_Tax=Lotus_japonicus_RepID=B5U9V8_LOTJA	69.29	5e-33
Lc_contig_00760	No hit	No hit	No hit	No hit	No hit	No hit
Lc_contig_00761	No hit	No hit	No hit	No hit	No hit	No hit
Lc_contig_00762	No hit	No hit	No hit	No hit	No hit	No hit
Lc_contig_00763	No hit	No hit	No hit	No hit	No hit	No hit
Lc_contig_00764	No hit	No hit	No hit	No hit	No hit	No hit
Lc_contig_00765	gi|502139728|ref|XP_004503875.1|	86.79	1e-13	UniRef100_UPI00032AC104_PREDICTED:_MACPF_domain-containing_protein_At4g24290-like_n=1_Tax=Cicer_arietinum_RepID=UPI00032AC104	86.79	1e-13
Lc_contig_00766	gi|502136487|ref|XP_004502707.1|	89.84	1e-58	UniRef100_UPI00032AC3BE_PREDICTED:_LOW_QUALITY_PROTEIN:_ATPase_family_AAA_domain-containing_protein_1-like_n=1_Tax=Cicer_arietinum_RepID=UPI00032AC3BE	89.84	1e-58
Lc_contig_00767	gi|657403165|gb|KEH42026.1|	76.81	2e-40	UniRef100_A0A072VK74_Cell_division_FtsZ-like_protein_n=1_Tax=Medicago_truncatula_RepID=A0A072VK74_MEDTR	76.81	3e-40
Lc_contig_00768	No hit	No hit	No hit	No hit	No hit	No hit
Lc_contig_00769	No hit	No hit	No hit	No hit	No hit	No hit
Lc_contig_00770	No hit	No hit	No hit	No hit	No hit	No hit
Lc_contig_00771	No hit	No hit	No hit	No hit	No hit	No hit
Lc_contig_00772	gi|356508140|ref|XP_003522818.1|	87.5	1e-61	UniRef100_I1JVJ8_Uncharacterized_protein_n=1_Tax=Glycine_max_RepID=I1JVJ8_SOYBN	87.5	1e-61
Lc_contig_00773	gi|657384567|gb|AES96227.2|	87.01	8e-30	UniRef100_G7K1H4_NHL_repeat_protein_n=1_Tax=Medicago_truncatula_RepID=G7K1H4_MEDTR	87.01	9e-30
Lc_contig_00774	gi|502111606|ref|XP_004494109.1|	98.43	6e-73	UniRef100_UPI00032A56FD_PREDICTED:_cactin-like_n=1_Tax=Cicer_arietinum_RepID=UPI00032A56FD	98.43	7e-73
Lc_contig_00775	No hit	No hit	No hit	No hit	No hit	No hit
Lc_contig_00776	No hit	No hit	No hit	No hit	No hit	No hit
Lc_contig_00777	gi|87162510|gb|ABD28305.1|	77.17	8e-51	UniRef100_Q2HW78_RNA-directed_DNA_polymerase_(Reverse_transcriptase)_n=1_Tax=Medicago_truncatula_RepID=Q2HW78_MEDTR	77.17	1e-50
Lc_contig_00778	gi|260401070|gb|ACX37086.1|	93.7	2e-54	UniRef100_D0EPY5_Uncharacterized_protein_n=1_Tax=Medicago_sativa_RepID=D0EPY5_MEDSA	93.7	2e-54
Lc_contig_00779	gi|357476613|ref|XP_003608592.1|	80.3	2e-49	UniRef100_G7JGD6_Basic_helix_loop_helix_(BHLH)_DNA-binding_family_protein_n=1_Tax=Medicago_truncatula_RepID=G7JGD6_MEDTR	80.3	2e-49
Lc_contig_00780	No hit	No hit	No hit	No hit	No hit	No hit
Lc_contig_00781	No hit	No hit	No hit	No hit	No hit	No hit
Lc_contig_00782	No hit	No hit	No hit	No hit	No hit	No hit
Lc_contig_00783	gi|502117185|ref|XP_004495732.1|	93.75	2e-64	UniRef100_UPI00032AC2D1_PREDICTED:_serine--tRNA_ligase-like_n=1_Tax=Cicer_arietinum_RepID=UPI00032AC2D1	93.75	3e-64
Lc_contig_00784	No hit	No hit	No hit	No hit	No hit	No hit
Lc_contig_00785	No hit	No hit	No hit	No hit	No hit	No hit
Lc_contig_00786	gi|388510306|gb|AFK43219.1|	73.64	8e-43	UniRef100_I3SSH7_DNA-directed_RNA_polymerase_subunit_n=1_Tax=Lotus_japonicus_RepID=I3SSH7_LOTJA	73.64	1e-42
Lc_contig_00787	gi|657396395|gb|AES63285.2|	80.43	4e-12	UniRef100_UPI00032A69FF_PREDICTED:_pentatricopeptide_repeat-containing_protein_At1g11900-like_isoform_X1_n=1_Tax=Cicer_arietinum_RepID=UPI00032A69FF	76.09	5e-12
Lc_contig_00788	No hit	No hit	No hit	No hit	No hit	No hit
Lc_contig_00789	No hit	No hit	No hit	No hit	No hit	No hit
Lc_contig_00790	gi|357451893|ref|XP_003596223.1|	80.62	1e-51	UniRef100_UPI0002361922_hypothetical_protein_MTR_2g071760_n=1_Tax=Medicago_truncatula_RepID=UPI0002361922	80.62	1e-51
Lc_contig_00791	gi|388519535|gb|AFK47829.1|	100	1e-52	UniRef100_I3T5N7_Ribosomal_protein_n=1_Tax=Medicago_truncatula_RepID=I3T5N7_MEDTR	100	2e-52
Lc_contig_00792	No hit	No hit	No hit	No hit	No hit	No hit
Lc_contig_00793	No hit	No hit	No hit	No hit	No hit	No hit
Lc_contig_00794	No hit	No hit	No hit	No hit	No hit	No hit
Lc_contig_00795	gi|657391649|gb|KEH32829.1|	88.19	1e-61	UniRef100_A0A072USN4_Pentatricopeptide_(PPR)_repeat_protein_n=1_Tax=Medicago_truncatula_RepID=A0A072USN4_MEDTR	88.19	2e-61
Lc_contig_00796	No hit	No hit	No hit	No hit	No hit	No hit
Lc_contig_00797	No hit	No hit	No hit	No hit	No hit	No hit
Lc_contig_00798	gi|657388270|gb|AES88979.2|	90.62	3e-66	UniRef100_G7JDP3_E3_ubiquitin_ligase_BIG_brother-like_protein_n=3_Tax=Medicago_truncatula_RepID=G7JDP3_MEDTR	90.62	4e-66
Lc_contig_00799	No hit	No hit	No hit	No hit	No hit	No hit
Lc_contig_00800	No hit	No hit	No hit	No hit	No hit	No hit
Lc_contig_00801	No hit	No hit	No hit	No hit	No hit	No hit
Lc_contig_00802	No hit	No hit	No hit	No hit	No hit	No hit
Lc_contig_00803	gi|502119017|ref|XP_004496476.1|	94.17	5e-54	UniRef100_UPI00032AAE2A_PREDICTED:_protein_FAM188A_homolog_isoform_X2_n=1_Tax=Cicer_arietinum_RepID=UPI00032AAE2A	94.17	5e-54
Lc_contig_00804	No hit	No hit	No hit	No hit	No hit	No hit
Lc_contig_00805	No hit	No hit	No hit	No hit	No hit	No hit
Lc_contig_00806	No hit	No hit	No hit	No hit	No hit	No hit
Lc_contig_00807	gi|657370346|gb|KEH16493.1|	53.91	3e-19	UniRef100_A0A072THS8_Plant/T23J7-180_protein,_putative_n=1_Tax=Medicago_truncatula_RepID=A0A072THS8_MEDTR	53.91	3e-19
Lc_contig_00808	No hit	No hit	No hit	No hit	No hit	No hit
Lc_contig_00809	No hit	No hit	No hit	No hit	No hit	No hit
Lc_contig_00810	No hit	No hit	No hit	No hit	No hit	No hit
Lc_contig_00811	gi|657376736|gb|KEH21750.1|	90.32	6e-11	UniRef100_A0A072U7C8_COBRA-like_protein_2_n=1_Tax=Medicago_truncatula_RepID=A0A072U7C8_MEDTR	90.32	7e-11
Lc_contig_00812	No hit	No hit	No hit	No hit	No hit	No hit
Lc_contig_00813	No hit	No hit	No hit	No hit	No hit	No hit
Lc_contig_00814	gi|685327632|ref|XP_009102110.1|	39.2	9e-13	UniRef100_A0A0B2R4P0_Putative_ribonuclease_H_protein_(Fragment)_n=1_Tax=Glycine_soja_RepID=A0A0B2R4P0_GLYSO	31.45	8e-13
Lc_contig_00815	gi|357510771|ref|XP_003625674.1|	79.41	3e-21	UniRef100_G7L3V3_DVL_family_protein_n=1_Tax=Medicago_truncatula_RepID=G7L3V3_MEDTR	79.41	4e-21
Lc_contig_00816	gi|657377308|gb|KEH22213.1|	85.83	7e-53	UniRef100_A0A072TZA5_Amino-terminal_glutamine_amidohydrolase_n=1_Tax=Medicago_truncatula_RepID=A0A072TZA5_MEDTR	85.83	8e-53
Lc_contig_00817	No hit	No hit	No hit	No hit	No hit	No hit
Lc_contig_00818	gi|593698308|ref|XP_007149627.1|	82.35	2e-27	UniRef100_V7BYG8_Uncharacterized_protein_n=1_Tax=Phaseolus_vulgaris_RepID=V7BYG8_PHAVU	82.35	3e-27
Lc_contig_00819	No hit	No hit	No hit	No hit	No hit	No hit
Lc_contig_00820	No hit	No hit	No hit	No hit	No hit	No hit
Lc_contig_00821	No hit	No hit	No hit	No hit	No hit	No hit
Lc_contig_00822	No hit	No hit	No hit	No hit	No hit	No hit
Lc_contig_00823	gi|357518557|ref|XP_003629567.1|	95.31	8e-65	UniRef100_G7LGB9_Sucrose_nonfermenting_1(SNF1)-related_kinase_n=1_Tax=Medicago_truncatula_RepID=G7LGB9_MEDTR	95.31	9e-65
Lc_contig_00824	gi|401555353|gb|AFP93970.1|	89.06	7e-63	UniRef100_J7H5W7_PR4_n=1_Tax=Lens_culinaris_RepID=J7H5W7_LENCU	89.06	8e-63
Lc_contig_00825	gi|502156117|ref|XP_004510318.1|	85.16	4e-56	UniRef100_UPI00032AC3FE_PREDICTED:_poly(A)_polymerase-like_isoform_X2_n=1_Tax=Cicer_arietinum_RepID=UPI00032AC3FE	85.16	4e-56
Lc_contig_00826	gi|657396653|gb|AES63966.2|	88.19	4e-52	UniRef100_G7IK84_Nudix_hydrolase-like_protein_n=2_Tax=Medicago_truncatula_RepID=G7IK84_MEDTR	88.19	5e-52
Lc_contig_00827	No hit	No hit	No hit	No hit	No hit	No hit
Lc_contig_00828	No hit	No hit	No hit	No hit	No hit	No hit
Lc_contig_00829	No hit	No hit	No hit	No hit	No hit	No hit
Lc_contig_00830	gi|261157176|gb|ACX54782.1|	57.04	3e-12	UniRef100_G8A299_Ethylene_insensitive_3-like_protein_n=1_Tax=Medicago_truncatula_RepID=G8A299_MEDTR	57.04	3e-12
Lc_contig_00831	No hit	No hit	No hit	No hit	No hit	No hit
Lc_contig_00832	No hit	No hit	No hit	No hit	No hit	No hit
Lc_contig_00833	No hit	No hit	No hit	No hit	No hit	No hit
Lc_contig_00834	gi|357443763|ref|XP_003592159.1|	72.41	2e-13	UniRef100_G7IDV7_Timeless_protein_carboxy-terminal_region_protein_n=1_Tax=Medicago_truncatula_RepID=G7IDV7_MEDTR	72.41	2e-13
Lc_contig_00835	No hit	No hit	No hit	No hit	No hit	No hit
Lc_contig_00836	gi|357446369|ref|XP_003593462.1|	88	7e-12	UniRef100_UPI0002360E7E_Endonuclease_n=2_Tax=Medicago_truncatula_RepID=UPI0002360E7E	88	8e-12
Lc_contig_00837	gi|502104751|ref|XP_004492636.1|	85.59	7e-55	UniRef100_UPI00032A9D5F_PREDICTED:_protein_cornichon_homolog_4-like_n=1_Tax=Cicer_arietinum_RepID=UPI00032A9D5F	85.59	8e-55
Lc_contig_00838	No hit	No hit	No hit	No hit	No hit	No hit
Lc_contig_00839	gi|695070540|ref|XP_009382302.1|	64.29	5e-13	UniRef100_UPI00052E700C_PREDICTED:_mitochondrial_inner_membrane_protein_OXA1-like_n=1_Tax=Nelumbo_nucifera_RepID=UPI00052E700C	66.67	4e-13
Lc_contig_00840	gi|657400410|gb|KEH39610.1|	97.66	1e-68	UniRef100_UPI0002361F55_WD_repeat-containing_protein,_putative_n=1_Tax=Medicago_truncatula_RepID=UPI0002361F55	97.66	2e-68
Lc_contig_00841	No hit	No hit	No hit	No hit	No hit	No hit
Lc_contig_00842	gi|217073858|gb|ACJ85289.1|	98.08	2e-21	UniRef100_G7KC07_Mitogen-activated_protein_kinase_n=1_Tax=Medicago_truncatula_RepID=G7KC07_MEDTR	98.08	2e-21
Lc_contig_00843	No hit	No hit	No hit	No hit	No hit	No hit
Lc_contig_00844	No hit	No hit	No hit	No hit	No hit	No hit
Lc_contig_00845	No hit	No hit	No hit	No hit	No hit	No hit
Lc_contig_00846	No hit	No hit	No hit	No hit	No hit	No hit
Lc_contig_00847	gi|694428774|ref|XP_009341940.1|	63.64	3e-14	UniRef100_UPI000510AE6B_PREDICTED:_ubiquitin_carboxyl-terminal_hydrolase_13-like_n=1_Tax=Pyrus_x_bretschneideri_RepID=UPI000510AE6B	63.64	4e-14
Lc_contig_00848	gi|502086011|ref|XP_004488080.1|	81.9	5e-45	UniRef100_UPI00032AB59C_PREDICTED:_ATP-dependent_DNA_helicase_Q-like_3-like_n=1_Tax=Cicer_arietinum_RepID=UPI00032AB59C	81.9	6e-45
Lc_contig_00849	No hit	No hit	No hit	No hit	No hit	No hit
Lc_contig_00850	No hit	No hit	No hit	No hit	No hit	No hit
Lc_contig_00851	No hit	No hit	No hit	No hit	No hit	No hit
Lc_contig_00852	No hit	No hit	No hit	No hit	No hit	No hit
Lc_contig_00853	No hit	No hit	No hit	No hit	No hit	No hit
Lc_contig_00854	gi|502112871|ref|XP_004494470.1|	84.16	3e-44	UniRef100_UPI00032A6F16_PREDICTED:_3''''-N-debenzoyl-2''''-deoxytaxol_N-benzoyltransferase-like_n=1_Tax=Cicer_arietinum_RepID=UPI00032A6F16	84.16	4e-44
Lc_contig_00855	gi|657386404|gb|KEH28740.1|	90	3e-23	UniRef100_A0A072US86_Sulfate_transporter-like_protein_n=1_Tax=Medicago_truncatula_RepID=A0A072US86_MEDTR	90	4e-23
Lc_contig_00856	No hit	No hit	No hit	No hit	No hit	No hit
Lc_contig_00857	No hit	No hit	No hit	No hit	No hit	No hit
Lc_contig_00858	No hit	No hit	No hit	No hit	No hit	No hit
Lc_contig_00859	No hit	No hit	No hit	No hit	No hit	No hit
Lc_contig_00860	gi|657379549|gb|KEH23929.1|	88.28	3e-60	UniRef100_A0A072U2L6_LRR_receptor-like_kinase_family_protein_n=1_Tax=Medicago_truncatula_RepID=A0A072U2L6_MEDTR	88.28	3e-60
Lc_contig_00861	gi|657386416|gb|KEH28752.1|	68.6	7e-38	UniRef100_A0A072UGD8_PPR_containing_plant-like_protein_n=1_Tax=Medicago_truncatula_RepID=A0A072UGD8_MEDTR	68.6	8e-38
Lc_contig_00862	gi|657372473|gb|KEH18341.1|	66.94	3e-20	UniRef100_A0A072TXT5_Transmembrane_protein,_putative_n=2_Tax=Medicago_truncatula_RepID=A0A072TXT5_MEDTR	66.94	3e-20
Lc_contig_00863	gi|357471183|ref|XP_003605876.1|	77.44	2e-43	UniRef100_G7ZWB7_IQ_calmodulin-binding_motif_protein_n=1_Tax=Medicago_truncatula_RepID=G7ZWB7_MEDTR	77.44	3e-43
Lc_contig_00864	No hit	No hit	No hit	No hit	No hit	No hit
Lc_contig_00865	gi|217074200|gb|ACJ85460.1|	99.12	1e-56	UniRef100_I3RZZ9_Uncharacterized_protein_n=1_Tax=Medicago_truncatula_RepID=I3RZZ9_MEDTR	99.12	1e-56
Lc_contig_00866	gi|657389285|gb|KEH31001.1|	78.5	6e-43	UniRef100_A0A072UNQ1_17.5_kDa_class_I_heat_shock_protein_n=1_Tax=Medicago_truncatula_RepID=A0A072UNQ1_MEDTR	78.5	7e-43
Lc_contig_00867	gi|657380947|gb|KEH24992.1|	75.44	2e-22	UniRef100_I3T6Y4_Uncharacterized_protein_n=1_Tax=Medicago_truncatula_RepID=I3T6Y4_MEDTR	75.44	2e-22
Lc_contig_00868	No hit	No hit	No hit	No hit	No hit	No hit
Lc_contig_00869	No hit	No hit	No hit	No hit	No hit	No hit
Lc_contig_00870	gi|357521423|ref|XP_003631000.1|	100	7e-20	UniRef100_G7LBI9_Import_receptor_subunit_TOM40-like_protein_n=1_Tax=Medicago_truncatula_RepID=G7LBI9_MEDTR	100	9e-20
Lc_contig_00871	No hit	No hit	No hit	No hit	No hit	No hit
Lc_contig_00872	gi|502122400|ref|XP_004497727.1|	85.19	4e-18	UniRef100_UPI00032A6E26_PREDICTED:_serine/threonine-protein_kinase_CTR1-like_n=1_Tax=Cicer_arietinum_RepID=UPI00032A6E26	85.19	5e-18
Lc_contig_00873	No hit	No hit	No hit	No hit	No hit	No hit
Lc_contig_00874	gi|502100522|ref|XP_004491739.1|	96.81	2e-45	UniRef100_UPI00032AD04D_PREDICTED:_probable_ATP-dependent_DNA_helicase_HFM1-like_isoform_X4_n=1_Tax=Cicer_arietinum_RepID=UPI00032AD04D	96.81	2e-45
Lc_contig_00875	gi|502146307|ref|XP_004506396.1|	81.18	3e-30	UniRef100_UPI00032ABC26_PREDICTED:_ran-binding_protein_10-like_n=1_Tax=Cicer_arietinum_RepID=UPI00032ABC26	81.18	3e-30
Lc_contig_00876	gi|657397015|gb|KEH36848.1|	77.63	6e-23	UniRef100_A0A072V6B3_Myb_transcription_factor_n=1_Tax=Medicago_truncatula_RepID=A0A072V6B3_MEDTR	77.63	6e-23
Lc_contig_00877	No hit	No hit	No hit	No hit	No hit	No hit
Lc_contig_00878	No hit	No hit	No hit	No hit	No hit	No hit
Lc_contig_00879	gi|657405101|gb|AES62369.2|	89.31	8e-57	UniRef100_G7ICZ5_Ubiquitin_interaction_motif_protein_n=1_Tax=Medicago_truncatula_RepID=G7ICZ5_MEDTR	89.31	9e-57
Lc_contig_00880	No hit	No hit	No hit	No hit	No hit	No hit
Lc_contig_00881	No hit	No hit	No hit	No hit	No hit	No hit
Lc_contig_00882	No hit	No hit	No hit	No hit	No hit	No hit
Lc_contig_00883	gi|571442823|ref|XP_006575879.1|	72.46	3e-21	UniRef100_UPI00023BC027_PREDICTED:_uncharacterized_protein_LOC102666065_n=1_Tax=Glycine_max_RepID=UPI00023BC027	72.46	4e-21
Lc_contig_00884	No hit	No hit	No hit	No hit	No hit	No hit
Lc_contig_00885	gi|593694318|ref|XP_007147680.1|	62.28	1e-18	UniRef100_V7BNX2_Uncharacterized_protein_n=1_Tax=Phaseolus_vulgaris_RepID=V7BNX2_PHAVU	62.28	2e-18
Lc_contig_00886	No hit	No hit	No hit	No hit	No hit	No hit
Lc_contig_00887	No hit	No hit	No hit	No hit	No hit	No hit
Lc_contig_00888	No hit	No hit	No hit	No hit	No hit	No hit
Lc_contig_00889	gi|357511121|ref|XP_003625849.1|	80.87	2e-46	UniRef100_Q2HTF1_Putative_uncharacterized_protein_n=1_Tax=Medicago_truncatula_RepID=Q2HTF1_MEDTR	80.87	2e-46
Lc_contig_00890	gi|357511693|ref|XP_003626135.1|	92.59	1e-21	UniRef100_Q2HRR6_Low_temperature_and_salt_responsive_family_protein_n=2_Tax=Medicago_truncatula_RepID=Q2HRR6_MEDTR	92.59	1e-21
Lc_contig_00891	gi|657374234|gb|KEH19837.1|	98.45	3e-67	UniRef100_A0A072TR20_Receptor-like_kinase_plant_n=1_Tax=Medicago_truncatula_RepID=A0A072TR20_MEDTR	98.45	3e-67
Lc_contig_00892	No hit	No hit	No hit	No hit	No hit	No hit
Lc_contig_00893	No hit	No hit	No hit	No hit	No hit	No hit
Lc_contig_00894	No hit	No hit	No hit	No hit	No hit	No hit
Lc_contig_00895	gi|657381648|gb|KEH25610.1|	88.28	4e-57	UniRef100_UPI0002365F9D_Tyrosine-specific_transport_protein_n=1_Tax=Medicago_truncatula_RepID=UPI0002365F9D	88.28	5e-57
Lc_contig_00896	gi|593696115|ref|XP_007148556.1|	70.65	1e-29	UniRef100_V7BU24_Uncharacterized_protein_n=1_Tax=Phaseolus_vulgaris_RepID=V7BU24_PHAVU	70.65	2e-29
Lc_contig_00897	No hit	No hit	No hit	No hit	No hit	No hit
Lc_contig_00898	No hit	No hit	No hit	No hit	No hit	No hit
Lc_contig_00899	No hit	No hit	No hit	No hit	No hit	No hit
Lc_contig_00900	gi|593222566|ref|XP_007132620.1|	86.73	2e-43	UniRef100_V7AGC1_Uncharacterized_protein_n=1_Tax=Phaseolus_vulgaris_RepID=V7AGC1_PHAVU	86.73	2e-43
Lc_contig_00901	No hit	No hit	No hit	No hit	No hit	No hit
Lc_contig_00902	gi|388493864|gb|AFK34998.1|	87.88	8e-27	UniRef100_I3S406_Uncharacterized_protein_n=2_Tax=Lotus_japonicus_RepID=I3S406_LOTJA	87.88	1e-26
Lc_contig_00903	No hit	No hit	No hit	No hit	No hit	No hit
Lc_contig_00904	No hit	No hit	No hit	No hit	No hit	No hit
Lc_contig_00905	gi|571443183|ref|XP_006576053.1|	64.52	5e-16	UniRef100_A0A0B2P4L7_Uncharacterized_protein_(Fragment)_n=1_Tax=Glycine_soja_RepID=A0A0B2P4L7_GLYSO	82.76	5e-20
Lc_contig_00906	gi|657395209|gb|KEH35591.1|	75.97	1e-50	UniRef100_UPI0002362E14_Zinc_finger_CCCH_domain-containing_protein_n=1_Tax=Medicago_truncatula_RepID=UPI0002362E14	75.97	1e-50
Lc_contig_00907	No hit	No hit	No hit	No hit	No hit	No hit
Lc_contig_00908	gi|502143172|ref|XP_004505244.1|	97	3e-48	UniRef100_UPI00032A7694_PREDICTED:_40S_ribosomal_protein_S16-like_n=1_Tax=Cicer_arietinum_RepID=UPI00032A7694	97	3e-48
Lc_contig_00909	gi|657404156|gb|KEH42928.1|	67.57	4e-39	UniRef100_A0A072VNF7_Subtilisin-like_serine_protease_n=1_Tax=Medicago_truncatula_RepID=A0A072VNF7_MEDTR	67.57	4e-39
Lc_contig_00910	No hit	No hit	No hit	No hit	No hit	No hit
Lc_contig_00911	gi|47824985|gb|AAT38758.1|	69.29	5e-42	UniRef100_UPI00052EFF88_PREDICTED:_uncharacterized_protein_LOC104612075_n=1_Tax=Nelumbo_nucifera_RepID=UPI00052EFF88	74.8	2e-46
Lc_contig_00912	gi|357448491|ref|XP_003594521.1|	74.42	3e-43	UniRef100_G7IKU1_Import_component_Toc86/159,_G_and_M_domain_protein_n=1_Tax=Medicago_truncatula_RepID=G7IKU1_MEDTR	74.42	3e-43
Lc_contig_00913	gi|657405316|gb|KEH43809.1|	75.94	1e-36	UniRef100_UPI00032AD356_PREDICTED:_uncharacterized_protein_LOC101505664_isoform_X2_n=1_Tax=Cicer_arietinum_RepID=UPI00032AD356	73.64	2e-36
Lc_contig_00914	No hit	No hit	No hit	No hit	No hit	No hit
Lc_contig_00915	No hit	No hit	No hit	No hit	No hit	No hit
Lc_contig_00916	gi|83033890|gb|ABB97398.1|	87.5	5e-53	UniRef100_Q2VJ14_ACC_oxidase_(Fragment)_n=1_Tax=Trifolium_repens_RepID=Q2VJ14_TRIRP	87.5	6e-53
Lc_contig_00917	gi|27764548|gb|AAO23078.1|	56.39	8e-33	UniRef100_Q84ZV5_Polyprotein_n=1_Tax=Glycine_max_RepID=Q84ZV5_SOYBN	56.39	9e-33
Lc_contig_00918	No hit	No hit	No hit	No hit	No hit	No hit
Lc_contig_00919	No hit	No hit	No hit	No hit	No hit	No hit
Lc_contig_00920	No hit	No hit	No hit	No hit	No hit	No hit
Lc_contig_00921	No hit	No hit	No hit	No hit	No hit	No hit
Lc_contig_00922	No hit	No hit	No hit	No hit	No hit	No hit
Lc_contig_00923	gi|353523254|dbj|BAL04493.1|	92.19	3e-65	UniRef100_G5EKL7_Cytokinin_oxidase_n=1_Tax=Pisum_sativum_RepID=G5EKL7_PEA	92.19	3e-65
Lc_contig_00924	No hit	No hit	No hit	No hit	No hit	No hit
Lc_contig_00925	gi|401142|sp|P31926.1|SUSY_VICFA	100	1e-52	UniRef100_P31926_Sucrose_synthase_n=2_Tax=Fabeae_RepID=SUSY_VICFA	100	2e-52
Lc_contig_00926	gi|657392115|gb|KEH33146.1|	60.68	4e-13	UniRef100_A0A072UUT2_RNA_polymerase-associated_Leo1-like_protein_n=1_Tax=Medicago_truncatula_RepID=A0A072UUT2_MEDTR	60.68	5e-13
Lc_contig_00927	No hit	No hit	No hit	No hit	No hit	No hit
Lc_contig_00928	No hit	No hit	No hit	No hit	No hit	No hit
Lc_contig_00929	No hit	No hit	No hit	No hit	No hit	No hit
Lc_contig_00930	gi|388500960|gb|AFK38546.1|	93.51	7e-39	UniRef100_I3SE54_Uncharacterized_protein_n=1_Tax=Lotus_japonicus_RepID=I3SE54_LOTJA	93.51	8e-39
Lc_contig_00931	No hit	No hit	No hit	No hit	No hit	No hit
Lc_contig_00932	No hit	No hit	No hit	No hit	No hit	No hit
Lc_contig_00933	gi|357511615|ref|XP_003626096.1|	95.18	4e-40	UniRef100_G7KVH3_Expansin-A1-like_protein_n=1_Tax=Medicago_truncatula_RepID=G7KVH3_MEDTR	95.18	4e-40
Lc_contig_00934	gi|357517301|ref|XP_003628939.1|	69.57	8e-22	UniRef100_G7LJB9_Uncharacterized_protein_n=1_Tax=Medicago_truncatula_RepID=G7LJB9_MEDTR	69.57	9e-22
Lc_contig_00935	No hit	No hit	No hit	No hit	No hit	No hit
Lc_contig_00936	gi|657390243|gb|KEH31809.1|	83.59	1e-52	UniRef100_A0A072UPQ0_LRR_receptor-like_kinase_family_protein_n=1_Tax=Medicago_truncatula_RepID=A0A072UPQ0_MEDTR	83.59	1e-52
Lc_contig_00937	No hit	No hit	No hit	No hit	No hit	No hit
Lc_contig_00938	gi|694447583|ref|XP_009349884.1|	97.56	3e-15	UniRef100_UPI0005115416_PREDICTED:_adagio_protein_1-like_n=1_Tax=Pyrus_x_bretschneideri_RepID=UPI0005115416	97.56	4e-15
Lc_contig_00939	gi|502107085|ref|XP_004493152.1|	72.22	2e-14	UniRef100_UPI00032A836C_PREDICTED:_uncharacterized_protein_LOC101504885_isoform_X1_n=1_Tax=Cicer_arietinum_RepID=UPI00032A836C	72.22	2e-14
Lc_contig_00940	gi|357516581|ref|XP_003628579.1|	92.8	2e-62	UniRef100_UPI0002367C5F_Phospholipid-transporting_ATPase_n=1_Tax=Medicago_truncatula_RepID=UPI0002367C5F	92.8	3e-62
Lc_contig_00941	No hit	No hit	No hit	No hit	No hit	No hit
Lc_contig_00942	gi|357466537|ref|XP_003603553.1|	98.65	7e-36	UniRef100_UPI0002362C73_Splicing_factor_arginine/serine-rich_n=1_Tax=Medicago_truncatula_RepID=UPI0002362C73	98.65	9e-36
Lc_contig_00943	No hit	No hit	No hit	No hit	No hit	No hit
Lc_contig_00944	No hit	No hit	No hit	No hit	No hit	No hit
Lc_contig_00945	No hit	No hit	No hit	No hit	No hit	No hit
Lc_contig_00946	gi|571457704|ref|XP_006580852.1|	42.25	2e-21	UniRef100_A0A0B2PRN4_Uncharacterized_protein_(Fragment)_n=1_Tax=Glycine_soja_RepID=A0A0B2PRN4_GLYSO	42.42	2e-21
Lc_contig_00947	No hit	No hit	No hit	No hit	No hit	No hit
Lc_contig_00948	gi|593328802|ref|XP_007137828.1|	75.56	1e-41	UniRef100_V7AW02_Uncharacterized_protein_n=1_Tax=Phaseolus_vulgaris_RepID=V7AW02_PHAVU	75.56	2e-41
Lc_contig_00949	gi|502111887|ref|XP_004494195.1|	68.5	5e-31	UniRef100_UPI00032A59EB_PREDICTED:_nucleolin-like_isoform_X4_n=1_Tax=Cicer_arietinum_RepID=UPI00032A59EB	68.5	6e-31
Lc_contig_00950	gi|502141848|ref|XP_004504668.1|	100	9e-50	UniRef100_UPI00032A7678_PREDICTED:_ATP-dependent_zinc_metalloprotease_FTSH_2,_chloroplastic-like_n=1_Tax=Cicer_arietinum_RepID=UPI00032A7678	100	1e-49
Lc_contig_00951	No hit	No hit	No hit	No hit	No hit	No hit
Lc_contig_00952	No hit	No hit	No hit	No hit	No hit	No hit
Lc_contig_00953	No hit	No hit	No hit	No hit	No hit	No hit
Lc_contig_00954	gi|657375502|gb|KEH20824.1|	99.22	5e-70	UniRef100_UPI00032A7D9D_PREDICTED:_ubiquitin_carboxyl-terminal_hydrolase_3-like_n=1_Tax=Cicer_arietinum_RepID=UPI00032A7D9D	98.45	6e-70
Lc_contig_00955	gi|357467125|ref|XP_003603847.1|	86.72	2e-52	UniRef100_G7J5Y0_Canopy-like_protein_n=2_Tax=Medicago_truncatula_RepID=G7J5Y0_MEDTR	86.72	2e-52
Lc_contig_00956	gi|502091336|ref|XP_004489518.1|	78.08	5e-21	UniRef100_UPI00032A8DE6_PREDICTED:_protein_RIK-like_isoform_X2_n=1_Tax=Cicer_arietinum_RepID=UPI00032A8DE6	78.08	6e-21
Lc_contig_00957	No hit	No hit	No hit	No hit	No hit	No hit
Lc_contig_00958	gi|357482789|ref|XP_003611681.1|	86.92	1e-46	UniRef100_G7K5A2_UDP-glucosyltransferase_family_protein_n=1_Tax=Medicago_truncatula_RepID=G7K5A2_MEDTR	86.92	1e-46
Lc_contig_00959	gi|571512706|ref|XP_006596648.1|	72.17	7e-44	UniRef100_UPI0003DE7FAE_PREDICTED:_uncharacterized_protein_DDB_G0271670-like_n=1_Tax=Glycine_max_RepID=UPI0003DE7FAE	72.17	9e-44
Lc_contig_00960	No hit	No hit	No hit	No hit	No hit	No hit
Lc_contig_00961	No hit	No hit	No hit	No hit	No hit	No hit
Lc_contig_00962	No hit	No hit	No hit	No hit	No hit	No hit
Lc_contig_00963	No hit	No hit	No hit	No hit	No hit	No hit
Lc_contig_00964	gi|657387116|gb|KEH29271.1|	85.11	1e-52	UniRef100_A0A072UIK8_Pentatricopeptide_(PPR)_repeat_protein_n=1_Tax=Medicago_truncatula_RepID=A0A072UIK8_MEDTR	85.11	2e-52
Lc_contig_00965	No hit	No hit	No hit	No hit	No hit	No hit
Lc_contig_00966	gi|388522833|gb|AFK49478.1|	86.08	7e-20	UniRef100_I3TAD6_Uncharacterized_protein_n=1_Tax=Lotus_japonicus_RepID=I3TAD6_LOTJA	86.08	9e-20
Lc_contig_00967	No hit	No hit	No hit	No hit	No hit	No hit
Lc_contig_00968	No hit	No hit	No hit	No hit	No hit	No hit
Lc_contig_00969	gi|657391754|gb|KEH32893.1|	67.16	2e-15	UniRef100_UPI0002361D07_hypothetical_protein_MTR_3g010280_n=1_Tax=Medicago_truncatula_RepID=UPI0002361D07	67.16	2e-15
Lc_contig_00970	No hit	No hit	No hit	No hit	No hit	No hit
Lc_contig_00971	No hit	No hit	No hit	No hit	No hit	No hit
Lc_contig_00972	gi|657387416|gb|AES87928.2|	86.61	1e-58	UniRef100_G7JSI6_Purple_acid_phosphatase_n=2_Tax=Medicago_truncatula_RepID=G7JSI6_MEDTR	86.61	1e-58
Lc_contig_00973	gi|657376377|gb|AES77223.2|	85.94	2e-58	UniRef100_G7KWP3_Peptide/nitrate_transporter_n=2_Tax=Medicago_truncatula_RepID=G7KWP3_MEDTR	85.94	2e-58
Lc_contig_00974	No hit	No hit	No hit	No hit	No hit	No hit
Lc_contig_00975	gi|657375882|gb|KEH21098.1|	99.22	3e-68	UniRef100_UPI00032A91A5_PREDICTED:_DNA_repair_helicase_XPB1-like_n=1_Tax=Cicer_arietinum_RepID=UPI00032A91A5	99.22	4e-68
Lc_contig_00976	gi|657401576|gb|KEH40550.1|	96.88	6e-49	UniRef100_A0A072VQY4_Quinolinate_phosphoribosyltransferase,_putative_n=1_Tax=Medicago_truncatula_RepID=A0A072VQY4_MEDTR	96.88	7e-49
Lc_contig_00977	gi|2500724|sp|Q41062.1|SECA_PEA	95.59	4e-29	UniRef100_Q41062_Protein_translocase_subunit_SecA,_chloroplastic_n=1_Tax=Pisum_sativum_RepID=SECA_PEA	95.59	5e-29
Lc_contig_00978	No hit	No hit	No hit	No hit	No hit	No hit
Lc_contig_00979	No hit	No hit	No hit	No hit	No hit	No hit
Lc_contig_00980	gi|357445073|ref|XP_003592814.1|	76.19	8e-38	UniRef100_G7IAX9_PRLI-interacting_factor_A_n=1_Tax=Medicago_truncatula_RepID=G7IAX9_MEDTR	76.19	1e-37
Lc_contig_00981	No hit	No hit	No hit	UniRef100_A0A0D2QU82_Gossypium_raimondii_chromosome_4,_whole_genome_shotgun_sequence_n=1_Tax=Gossypium_raimondii_RepID=A0A0D2QU82_GOSRA	80.49	2e-11
Lc_contig_00982	No hit	No hit	No hit	No hit	No hit	No hit
Lc_contig_00983	No hit	No hit	No hit	No hit	No hit	No hit
Lc_contig_00984	gi|502081117|ref|XP_004486771.1|	90.55	2e-51	UniRef100_UPI00032AA8AF_PREDICTED:_uncharacterized_protein_LOC101491479_n=1_Tax=Cicer_arietinum_RepID=UPI00032AA8AF	90.55	2e-51
Lc_contig_00985	No hit	No hit	No hit	No hit	No hit	No hit
Lc_contig_00986	No hit	No hit	No hit	No hit	No hit	No hit
Lc_contig_00987	gi|502092902|ref|XP_004489821.1|	100	1e-58	UniRef100_UPI00032A6291_PREDICTED:_ATP-citrate_synthase_alpha_chain_protein_2-like_n=1_Tax=Cicer_arietinum_RepID=UPI00032A6291	100	2e-58
Lc_contig_00988	gi|502156362|ref|XP_004510436.1|	85.27	2e-52	UniRef100_UPI00032A6E13_PREDICTED:_flocculation_protein_FLO11-like_n=1_Tax=Cicer_arietinum_RepID=UPI00032A6E13	85.27	2e-52
Lc_contig_00989	No hit	No hit	No hit	No hit	No hit	No hit
Lc_contig_00990	gi|657398317|gb|KEH37925.1|	85.93	2e-63	UniRef100_B7FM03_Putative_uncharacterized_protein_n=1_Tax=Medicago_truncatula_RepID=B7FM03_MEDTR	85.93	2e-63
Lc_contig_00991	gi|502144903|ref|XP_004505788.1|	27.35	2e-29	UniRef100_UPI00032ACFB1_PREDICTED:_amino_acid_permease_2-like_n=1_Tax=Cicer_arietinum_RepID=UPI00032ACFB1	27.35	2e-29
Lc_contig_00992	gi|217069864|gb|ACJ83292.1|	85.59	2e-49	UniRef100_B7FFA2_Putative_uncharacterized_protein_(Fragment)_n=1_Tax=Medicago_truncatula_RepID=B7FFA2_MEDTR	85.59	2e-49
Lc_contig_00993	No hit	No hit	No hit	No hit	No hit	No hit
Lc_contig_00994	No hit	No hit	No hit	No hit	No hit	No hit
Lc_contig_00995	gi|571459070|ref|XP_006581306.1|	78.75	4e-28	UniRef100_K7KTA5_Uncharacterized_protein_n=2_Tax=Glycine_max_RepID=K7KTA5_SOYBN	78.75	5e-28
Lc_contig_00996	No hit	No hit	No hit	No hit	No hit	No hit
Lc_contig_00997	No hit	No hit	No hit	No hit	No hit	No hit
Lc_contig_00998	gi|657372593|gb|KEH18428.1|	43.08	4e-22	UniRef100_A0A072TNN9_Uncharacterized_protein_n=1_Tax=Medicago_truncatula_RepID=A0A072TNN9_MEDTR	43.08	4e-22
Lc_contig_00999	gi|147780633|emb|CAN66823.1|	54.67	3e-21	UniRef100_A0A0B2QKP1_Retrovirus-related_Pol_polyprotein_from_transposon_TNT_1-94_(Fragment)_n=1_Tax=Glycine_soja_RepID=A0A0B2QKP1_GLYSO	54.88	8e-25
Lc_contig_01000	No hit	No hit	No hit	No hit	No hit	No hit
Lc_contig_01001	No hit	No hit	No hit	No hit	No hit	No hit
Lc_contig_01002	No hit	No hit	No hit	No hit	No hit	No hit
Lc_contig_01003	gi|657381228|gb|KEH25233.1|	76.56	2e-19	UniRef100_A0A072U7X1_Late_embryogenesis_abundant_protein_(LEA)_family_protein_n=1_Tax=Medicago_truncatula_RepID=A0A072U7X1_MEDTR	76.56	3e-19
Lc_contig_01004	gi|357437001|ref|XP_003588776.1|	68.89	2e-11	UniRef100_G7I716_Uncharacterized_protein_n=1_Tax=Medicago_truncatula_RepID=G7I716_MEDTR	68.89	2e-11
Lc_contig_01005	gi|502089977|ref|XP_004489081.1|	52.94	2e-14	UniRef100_UPI00032A79BD_PREDICTED:_uncharacterized_protein_LOC101488814_n=1_Tax=Cicer_arietinum_RepID=UPI00032A79BD	52.94	3e-14
Lc_contig_01006	No hit	No hit	No hit	No hit	No hit	No hit
Lc_contig_01007	No hit	No hit	No hit	No hit	No hit	No hit
Lc_contig_01008	gi|502128074|ref|XP_004499927.1|	71.32	8e-33	UniRef100_UPI00032AC21F_PREDICTED:_uncharacterized_protein_LOC101502660_n=1_Tax=Cicer_arietinum_RepID=UPI00032AC21F	71.32	9e-33
Lc_contig_01009	No hit	No hit	No hit	No hit	No hit	No hit
Lc_contig_01010	No hit	No hit	No hit	No hit	No hit	No hit
Lc_contig_01011	No hit	No hit	No hit	No hit	No hit	No hit
Lc_contig_01012	No hit	No hit	No hit	No hit	No hit	No hit
Lc_contig_01013	gi|502155034|ref|XP_004509936.1|	77.68	8e-40	UniRef100_UPI00032A542F_PREDICTED:_uncharacterized_protein_LOC101509236_n=1_Tax=Cicer_arietinum_RepID=UPI00032A542F	77.68	1e-39
Lc_contig_01014	gi|147786907|emb|CAN62317.1|	65.35	3e-28	UniRef100_A5AD47_Putative_uncharacterized_protein_n=1_Tax=Vitis_vinifera_RepID=A5AD47_VITVI	65.35	4e-28
Lc_contig_01015	gi|657389043|gb|AES89995.2|	93.75	1e-63	UniRef100_UPI0002363B0D_hypothetical_protein_MTR_4g083030_n=1_Tax=Medicago_truncatula_RepID=UPI0002363B0D	93.75	1e-63
Lc_contig_01016	No hit	No hit	No hit	No hit	No hit	No hit
Lc_contig_01017	No hit	No hit	No hit	No hit	No hit	No hit
Lc_contig_01018	gi|388497920|gb|AFK37026.1|	99.22	2e-67	UniRef100_I3S9T4_Uncharacterized_protein_n=3_Tax=Medicago_truncatula_RepID=I3S9T4_MEDTR	99.22	2e-67
Lc_contig_01019	gi|657392375|gb|KEH33329.1|	82.68	4e-55	UniRef100_A0A072UU16_NB-ARC_domain_disease_resistance_protein,_putative_n=1_Tax=Medicago_truncatula_RepID=A0A072UU16_MEDTR	82.68	5e-55
Lc_contig_01020	No hit	No hit	No hit	No hit	No hit	No hit
Lc_contig_01021	gi|490054843|ref|WP_003957150.1|	79.07	1e-19	UniRef100_B5GYY5_Putative_uncharacterized_protein_n=2_Tax=Streptomyces_RepID=B5GYY5_STRC2	79.07	2e-19
Lc_contig_01022	No hit	No hit	No hit	No hit	No hit	No hit
Lc_contig_01023	No hit	No hit	No hit	No hit	No hit	No hit
Lc_contig_01024	No hit	No hit	No hit	No hit	No hit	No hit
Lc_contig_01025	gi|5706704|gb|AAD47346.1|AF112440_1	100	7e-37	UniRef100_I3S2G2_40S_ribosomal_S26-like_protein_n=3_Tax=Papilionoideae_RepID=I3S2G2_MEDTR	100	8e-37
Lc_contig_01026	No hit	No hit	No hit	No hit	No hit	No hit
Lc_contig_01027	No hit	No hit	No hit	No hit	No hit	No hit
Lc_contig_01028	No hit	No hit	No hit	No hit	No hit	No hit
Lc_contig_01029	gi|357509401|ref|XP_003624989.1|	94.37	2e-23	UniRef100_G7KQR7_EF_hand_calcium-binding_family_protein_n=1_Tax=Medicago_truncatula_RepID=G7KQR7_MEDTR	94.37	3e-23
Lc_contig_01030	No hit	No hit	No hit	No hit	No hit	No hit
Lc_contig_01031	No hit	No hit	No hit	No hit	No hit	No hit
Lc_contig_01032	No hit	No hit	No hit	No hit	No hit	No hit
Lc_contig_01033	gi|502161928|ref|XP_004512332.1|	83.72	2e-43	UniRef100_UPI00032A92D5_PREDICTED:_uncharacterized_protein_LOC101491510_n=1_Tax=Cicer_arietinum_RepID=UPI00032A92D5	83.72	2e-43
Lc_contig_01034	No hit	No hit	No hit	No hit	No hit	No hit
Lc_contig_01035	No hit	No hit	No hit	No hit	No hit	No hit
Lc_contig_01036	gi|657376262|gb|KEH21395.1|	96.9	8e-56	UniRef100_UPI0002368348_hypothetical_protein_MTR_8g105900_n=1_Tax=Medicago_truncatula_RepID=UPI0002368348	96.9	1e-55
Lc_contig_01037	No hit	No hit	No hit	No hit	No hit	No hit
Lc_contig_01038	No hit	No hit	No hit	No hit	No hit	No hit
Lc_contig_01039	No hit	No hit	No hit	No hit	No hit	No hit
Lc_contig_01040	No hit	No hit	No hit	No hit	No hit	No hit
Lc_contig_01041	No hit	No hit	No hit	No hit	No hit	No hit
Lc_contig_01042	gi|502123387|ref|XP_004498092.1|	91.47	3e-65	UniRef100_UPI00032AC344_PREDICTED:_cellulose_synthase-like_protein_D4-like_n=1_Tax=Cicer_arietinum_RepID=UPI00032AC344	91.47	4e-65
Lc_contig_01043	No hit	No hit	No hit	No hit	No hit	No hit
Lc_contig_01044	No hit	No hit	No hit	No hit	No hit	No hit
Lc_contig_01045	gi|502129375|ref|XP_004500278.1|	86.82	2e-62	UniRef100_UPI00032A4F22_PREDICTED:_uncharacterized_protein_LOC101504380_n=1_Tax=Cicer_arietinum_RepID=UPI00032A4F22	86.82	2e-62
Lc_contig_01046	gi|356539229|ref|XP_003538102.1|	85.71	3e-50	UniRef100_I1LKN7_Uncharacterized_protein_n=2_Tax=Glycine_max_RepID=I1LKN7_SOYBN	85.12	1e-50
Lc_contig_01047	gi|357470181|ref|XP_003605375.1|	96.88	2e-64	UniRef100_G7JKQ6_Dynamin-2B-like_protein_n=1_Tax=Medicago_truncatula_RepID=G7JKQ6_MEDTR	96.88	2e-64
Lc_contig_01048	No hit	No hit	No hit	No hit	No hit	No hit
Lc_contig_01049	No hit	No hit	No hit	No hit	No hit	No hit
Lc_contig_01050	gi|126405|sp|P09918.1|LOX3_PEA	96.88	6e-64	UniRef100_P09918_Seed_linoleate_9S-lipoxygenase-3_n=1_Tax=Pisum_sativum_RepID=LOX3_PEA	96.88	8e-64
Lc_contig_01051	No hit	No hit	No hit	No hit	No hit	No hit
Lc_contig_01052	gi|502148179|ref|XP_004507066.1|	99.07	2e-45	UniRef100_UPI00032A4E0A_PREDICTED:_putative_cyclic_nucleotide-gated_ion_channel_8-like_isoform_X1_n=2_Tax=Cicer_arietinum_RepID=UPI00032A4E0A	99.07	2e-45
Lc_contig_01053	gi|502084966|ref|XP_004487804.1|	100	8e-56	UniRef100_UPI00032A9A57_PREDICTED:_disease_resistance_response_protein_DRRG49-C-like_n=1_Tax=Cicer_arietinum_RepID=UPI00032A9A57	100	1e-55
Lc_contig_01054	No hit	No hit	No hit	No hit	No hit	No hit
Lc_contig_01055	gi|502079060|ref|XP_004486141.1|	100	5e-51	UniRef100_UPI00032AA057_PREDICTED:_stem-specific_protein_TSJT1-like_n=1_Tax=Cicer_arietinum_RepID=UPI00032AA057	100	6e-51
Lc_contig_01056	gi|661892415|emb|CDP03573.1|	95.24	3e-28	UniRef100_A0A068U7I1_Histone_H2A_n=1_Tax=Coffea_canephora_RepID=A0A068U7I1_COFCA	95.24	4e-28
Lc_contig_01057	No hit	No hit	No hit	No hit	No hit	No hit
Lc_contig_01058	gi|396582343|gb|AFN88207.1|	65.89	3e-44	UniRef100_I6ZTT9_Integrase_core_domain_containing_protein_n=1_Tax=Phaseolus_vulgaris_RepID=I6ZTT9_PHAVU	65.89	4e-44
Lc_contig_01059	No hit	No hit	No hit	No hit	No hit	No hit
Lc_contig_01060	gi|357464553|ref|XP_003602558.1|	92.13	2e-40	UniRef100_G7JAY7_TLD-domain_nucleolar_protein_n=1_Tax=Medicago_truncatula_RepID=G7JAY7_MEDTR	92.13	3e-40
Lc_contig_01061	No hit	No hit	No hit	No hit	No hit	No hit
Lc_contig_01062	No hit	No hit	No hit	No hit	No hit	No hit
Lc_contig_01063	gi|502120661|ref|XP_004497039.1|	97.44	1e-37	UniRef100_UPI00032A7764_PREDICTED:_putative_uncharacterized_protein_DDB_G0271606-like_isoform_X2_n=1_Tax=Cicer_arietinum_RepID=UPI00032A7764	97.44	1e-37
Lc_contig_01064	gi|657380325|gb|AES82460.2|	79.07	1e-55	UniRef100_UPI00023674FD_Epoxide_hydrolase_n=1_Tax=Medicago_truncatula_RepID=UPI00023674FD	79.07	2e-55
Lc_contig_01065	gi|11138322|dbj|BAB17822.1|	100	7e-66	UniRef100_Q9FXL1_Vf14-3-3d_protein_n=1_Tax=Vicia_faba_RepID=Q9FXL1_VICFA	100	8e-66
Lc_contig_01066	No hit	No hit	No hit	No hit	No hit	No hit
Lc_contig_01067	gi|657371649|gb|KEH17632.1|	96.12	4e-47	UniRef100_A0A072TJM5_Oligomeric_component-related/COG_complex_component_n=1_Tax=Medicago_truncatula_RepID=A0A072TJM5_MEDTR	96.12	5e-47
Lc_contig_01068	gi|357466453|ref|XP_003603511.1|	79.49	5e-42	UniRef100_G7JCA9_N-acetylglutamate_kinase_n=2_Tax=Medicago_truncatula_RepID=G7JCA9_MEDTR	79.49	6e-42
Lc_contig_01069	No hit	No hit	No hit	No hit	No hit	No hit
Lc_contig_01070	No hit	No hit	No hit	No hit	No hit	No hit
Lc_contig_01071	No hit	No hit	No hit	No hit	No hit	No hit
Lc_contig_01072	gi|657375357|gb|KEH20706.1|	83.87	1e-22	UniRef100_I3SGI2_Uncharacterized_protein_n=1_Tax=Medicago_truncatula_RepID=I3SGI2_MEDTR	83.87	1e-22
Lc_contig_01073	gi|357472621|ref|XP_003606595.1|	60.81	7e-15	UniRef100_G7JTM3_Plant_invertase/pectin_methylesterase_inhibitor_protein_n=1_Tax=Medicago_truncatula_RepID=G7JTM3_MEDTR	60.81	9e-15
Lc_contig_01074	gi|502162774|ref|XP_004512612.1|	92.68	6e-36	UniRef100_UPI00032A6FE3_PREDICTED:_pentatricopeptide_repeat-containing_protein_At1g76280-like_isoform_X2_n=1_Tax=Cicer_arietinum_RepID=UPI00032A6FE3	92.68	7e-36
Lc_contig_01075	No hit	No hit	No hit	No hit	No hit	No hit
Lc_contig_01076	gi|502141466|ref|XP_004504519.1|	87.3	1e-42	UniRef100_UPI00032A8ADD_PREDICTED:_lysine-specific_histone_demethylase_1_homolog_3-like_isoform_X2_n=1_Tax=Cicer_arietinum_RepID=UPI00032A8ADD	87.3	2e-42
Lc_contig_01077	No hit	No hit	No hit	No hit	No hit	No hit
Lc_contig_01078	No hit	No hit	No hit	No hit	No hit	No hit
Lc_contig_01079	No hit	No hit	No hit	No hit	No hit	No hit
Lc_contig_01080	No hit	No hit	No hit	No hit	No hit	No hit
Lc_contig_01081	No hit	No hit	No hit	No hit	No hit	No hit
Lc_contig_01082	No hit	No hit	No hit	No hit	No hit	No hit
Lc_contig_01083	No hit	No hit	No hit	No hit	No hit	No hit
Lc_contig_01084	No hit	No hit	No hit	No hit	No hit	No hit
Lc_contig_01085	gi|502152511|ref|XP_004508959.1|	84.31	5e-43	UniRef100_UPI00032A761C_PREDICTED:_ATP-dependent_Clp_protease_proteolytic_subunit-related_protein_4,_chloroplastic-like_n=1_Tax=Cicer_arietinum_RepID=UPI00032A761C	84.31	6e-43
Lc_contig_01086	No hit	No hit	No hit	No hit	No hit	No hit
Lc_contig_01087	No hit	No hit	No hit	No hit	No hit	No hit
Lc_contig_01088	No hit	No hit	No hit	No hit	No hit	No hit
Lc_contig_01089	gi|502132757|ref|XP_004501514.1|	78.08	4e-25	UniRef100_UPI00032AA61D_PREDICTED:_uncharacterized_protein_LOC101498288_isoform_X3_n=1_Tax=Cicer_arietinum_RepID=UPI00032AA61D	78.08	5e-25
Lc_contig_01090	No hit	No hit	No hit	No hit	No hit	No hit
Lc_contig_01091	gi|357511941|ref|XP_003626259.1|	94.57	2e-63	UniRef100_A2Q336_Peptidase_S1_and_S6,_chymotrypsin/Hap_n=1_Tax=Medicago_truncatula_RepID=A2Q336_MEDTR	94.57	2e-63
Lc_contig_01092	gi|357519817|ref|XP_003630197.1|	82.95	7e-34	UniRef100_G7LD34_RING-H2_finger_protein_ATL1L_n=1_Tax=Medicago_truncatula_RepID=G7LD34_MEDTR	82.95	8e-34
Lc_contig_01093	No hit	No hit	No hit	No hit	No hit	No hit
Lc_contig_01094	gi|502112056|ref|XP_004494230.1|	93.89	2e-67	UniRef100_UPI00032ABB90_PREDICTED:_TLD_domain-containing_protein_KIAA1609_homolog_n=1_Tax=Cicer_arietinum_RepID=UPI00032ABB90	93.89	2e-67
Lc_contig_01095	No hit	No hit	No hit	No hit	No hit	No hit
Lc_contig_01096	No hit	No hit	No hit	No hit	No hit	No hit
Lc_contig_01097	gi|571464389|ref|XP_006583048.1|	85.05	4e-37	UniRef100_A0A0B2S4P2_RNA_polymerase_II-associated_factor_1_like_n=1_Tax=Glycine_soja_RepID=A0A0B2S4P2_GLYSO	85.05	5e-37
Lc_contig_01098	gi|357471753|ref|XP_003606161.1|	94.44	3e-61	UniRef100_UPI0002363650_NAD(P)H-quinone_oxidoreductase_subunit_K_n=1_Tax=Medicago_truncatula_RepID=UPI0002363650	94.44	4e-61
Lc_contig_01099	gi|657401218|gb|KEH40218.1|	89.15	5e-42	UniRef100_A0A072VEH8_Filament-plant-like_protein_n=1_Tax=Medicago_truncatula_RepID=A0A072VEH8_MEDTR	89.15	6e-42
Lc_contig_01100	No hit	No hit	No hit	No hit	No hit	No hit
Lc_contig_01101	No hit	No hit	No hit	No hit	No hit	No hit
Lc_contig_01102	No hit	No hit	No hit	No hit	No hit	No hit
Lc_contig_01103	No hit	No hit	No hit	No hit	No hit	No hit
Lc_contig_01104	gi|502150002|ref|XP_004507742.1|	93.9	2e-25	UniRef100_UPI00032ACEBB_PREDICTED:_probable_cyclic_nucleotide-gated_ion_channel_5-like_isoform_X2_n=1_Tax=Cicer_arietinum_RepID=UPI00032ACEBB	93.9	2e-25
Lc_contig_01105	No hit	No hit	No hit	No hit	No hit	No hit
Lc_contig_01106	gi|657399776|gb|KEH39163.1|	45.75	3e-21	UniRef100_A0A072VCH6_Early_nodulin-like_protein_n=1_Tax=Medicago_truncatula_RepID=A0A072VCH6_MEDTR	45.75	4e-21
Lc_contig_01107	No hit	No hit	No hit	No hit	No hit	No hit
Lc_contig_01108	No hit	No hit	No hit	No hit	No hit	No hit
Lc_contig_01109	gi|502161729|ref|XP_004512265.1|	77.42	5e-27	UniRef100_UPI00032A9EA1_PREDICTED:_rab_proteins_geranylgeranyltransferase_component_A_2-like_n=1_Tax=Cicer_arietinum_RepID=UPI00032A9EA1	77.42	6e-27
Lc_contig_01110	No hit	No hit	No hit	No hit	No hit	No hit
Lc_contig_01111	No hit	No hit	No hit	No hit	No hit	No hit
Lc_contig_01112	No hit	No hit	No hit	No hit	No hit	No hit
Lc_contig_01113	gi|388503272|gb|AFK39702.1|	73.53	7e-23	UniRef100_I3SHG0_Uncharacterized_protein_n=1_Tax=Medicago_truncatula_RepID=I3SHG0_MEDTR	73.53	9e-23
Lc_contig_01114	No hit	No hit	No hit	No hit	No hit	No hit
Lc_contig_01115	No hit	No hit	No hit	No hit	No hit	No hit
Lc_contig_01116	gi|571452646|ref|XP_006579146.1|	46.97	5e-14	UniRef100_UPI0003DE9FC3_PREDICTED:_uncharacterized_protein_LOC102662791_n=1_Tax=Glycine_max_RepID=UPI0003DE9FC3	46.97	6e-14
Lc_contig_01117	No hit	No hit	No hit	No hit	No hit	No hit
Lc_contig_01118	No hit	No hit	No hit	No hit	No hit	No hit
Lc_contig_01119	gi|123558|sp|P09886.1|HS21C_PEA	87.04	4e-45	UniRef100_P09886_Small_heat_shock_protein,_chloroplastic_n=1_Tax=Pisum_sativum_RepID=HS21C_PEA	87.04	5e-45
Lc_contig_01120	No hit	No hit	No hit	No hit	No hit	No hit
Lc_contig_01121	gi|657376311|gb|KEH21422.1|	82.17	1e-61	UniRef100_A0A072TW90_3-oxo-5-alpha-steroid_4-dehydrogenase_n=1_Tax=Medicago_truncatula_RepID=A0A072TW90_MEDTR	82.17	1e-61
Lc_contig_01122	gi|502158722|ref|XP_004511257.1|	83.72	8e-27	UniRef100_UPI00032AA9E5_PREDICTED:_ABC_transporter_F_family_member_4-like_n=1_Tax=Cicer_arietinum_RepID=UPI00032AA9E5	83.72	1e-26
Lc_contig_01123	gi|502161714|ref|XP_004512260.1|	90	6e-56	UniRef100_UPI00032AB589_PREDICTED:_phosphoinositide_phosphatase_SAC7-like_isoform_X2_n=1_Tax=Cicer_arietinum_RepID=UPI00032AB589	90	8e-56
Lc_contig_01124	gi|502125808|ref|XP_004499072.1|	91.94	2e-30	UniRef100_UPI00032AC482_PREDICTED:_uncharacterized_protein_LOC101510596_isoform_X3_n=1_Tax=Cicer_arietinum_RepID=UPI00032AC482	91.94	3e-30
Lc_contig_01125	No hit	No hit	No hit	No hit	No hit	No hit
Lc_contig_01126	gi|502139955|ref|XP_004503988.1|	71.43	4e-17	UniRef100_UPI00032A8F40_PREDICTED:_uncharacterized_protein_LOC101507205_n=1_Tax=Cicer_arietinum_RepID=UPI00032A8F40	71.43	5e-17
Lc_contig_01127	No hit	No hit	No hit	No hit	No hit	No hit
Lc_contig_01128	gi|657395752|gb|KEH35941.1|	88.37	1e-58	UniRef100_G7JBP7_Hexosyltransferase_n=3_Tax=Medicago_truncatula_RepID=G7JBP7_MEDTR	88.37	1e-58
Lc_contig_01129	gi|657383486|gb|KEH27187.1|	96.9	5e-54	UniRef100_A0A072UC24_Coiled-coil_vesicle_tethering_protein,_putative_n=1_Tax=Medicago_truncatula_RepID=A0A072UC24_MEDTR	96.9	6e-54
Lc_contig_01130	No hit	No hit	No hit	No hit	No hit	No hit
Lc_contig_01131	No hit	No hit	No hit	No hit	No hit	No hit
Lc_contig_01132	No hit	No hit	No hit	No hit	No hit	No hit
Lc_contig_01133	No hit	No hit	No hit	No hit	No hit	No hit
Lc_contig_01134	gi|657396806|gb|KEH36691.1|	78.29	5e-51	UniRef100_A0A072V4U2_Breast_cancer_susceptibility-like_protein,_putative_n=1_Tax=Medicago_truncatula_RepID=A0A072V4U2_MEDTR	78.29	6e-51
Lc_contig_01135	gi|357456279|ref|XP_003598420.1|	77.59	1e-16	UniRef100_G7IVT7_Uncharacterized_protein_n=1_Tax=Medicago_truncatula_RepID=G7IVT7_MEDTR	77.59	1e-16
Lc_contig_01136	No hit	No hit	No hit	No hit	No hit	No hit
Lc_contig_01137	No hit	No hit	No hit	No hit	No hit	No hit
Lc_contig_01138	No hit	No hit	No hit	No hit	No hit	No hit
Lc_contig_01139	gi|92109218|dbj|BAE93352.1|	94.57	2e-66	UniRef100_Q1T6Z6_Phosphate_transporter_n=1_Tax=Lotus_japonicus_RepID=Q1T6Z6_LOTJA	94.57	3e-66
Lc_contig_01140	gi|270356912|gb|AAX47177.2|	95.35	2e-53	UniRef100_Q52ZI3_Early_flowering_4_n=1_Tax=Pisum_sativum_RepID=Q52ZI3_PEA	95.35	3e-53
Lc_contig_01141	gi|657375728|gb|KEH20965.1|	98.45	1e-71	UniRef100_A0A072U550_Beta-1,4-xylosyltransferase_IRX10L-like_protein,_putative_n=1_Tax=Medicago_truncatula_RepID=A0A072U550_MEDTR	98.45	1e-71
Lc_contig_01142	gi|657401017|gb|KEH40053.1|	63.81	1e-29	UniRef100_A0A072VF29_Transmembrane_protein,_putative_n=1_Tax=Medicago_truncatula_RepID=A0A072VF29_MEDTR	63.81	1e-29
Lc_contig_01143	gi|502182988|ref|XP_004517035.1|	85.84	8e-48	UniRef100_UPI00032A53E5_PREDICTED:_paired_amphipathic_helix_protein_Sin3-like_4-like_n=1_Tax=Cicer_arietinum_RepID=UPI00032A53E5	85.84	1e-47
Lc_contig_01144	No hit	No hit	No hit	No hit	No hit	No hit
Lc_contig_01145	gi|502152486|ref|XP_004508947.1|	79.39	6e-46	UniRef100_UPI00032A8225_PREDICTED:_ethylene-responsive_transcription_factor_5-like_n=1_Tax=Cicer_arietinum_RepID=UPI00032A8225	79.39	7e-46
Lc_contig_01146	No hit	No hit	No hit	No hit	No hit	No hit
Lc_contig_01147	gi|657368287|gb|KEH15407.1|	50.39	8e-22	UniRef100_A0A072TDF6_Uncharacterized_protein_(Fragment)_n=1_Tax=Medicago_truncatula_RepID=A0A072TDF6_MEDTR	50.39	1e-21
Lc_contig_01148	No hit	No hit	No hit	No hit	No hit	No hit
Lc_contig_01149	gi|357512285|ref|XP_003626431.1|	59.56	6e-22	UniRef100_G7L1V1_HXXXD-type_acyl-transferase_family_protein_n=1_Tax=Medicago_truncatula_RepID=G7L1V1_MEDTR	59.56	7e-22
Lc_contig_01150	gi|657398248|gb|KEH37857.1|	47.06	7e-21	UniRef100_A0A072V7U4_Replication_factor-A_carboxy-terminal_domain_protein_n=1_Tax=Medicago_truncatula_RepID=A0A072V7U4_MEDTR	47.06	8e-21
Lc_contig_01151	No hit	No hit	No hit	No hit	No hit	No hit
Lc_contig_01152	gi|357459751|ref|XP_003600156.1|	50	2e-21	UniRef100_UPI0002362526_Cellular_nucleic_acid-binding_protein_n=1_Tax=Medicago_truncatula_RepID=UPI0002362526	50	2e-21
Lc_contig_01153	No hit	No hit	No hit	No hit	No hit	No hit
Lc_contig_01154	gi|657376295|gb|KEH21414.1|	94.62	7e-55	UniRef100_UPI00032A7CA9_PREDICTED:_eukaryotic_peptide_chain_release_factor_GTP-binding_subunit_ERF3A-like_n=1_Tax=Cicer_arietinum_RepID=UPI00032A7CA9	93.85	9e-55
Lc_contig_01155	gi|357449951|ref|XP_003595252.1|	76.84	4e-34	UniRef100_G7IQ90_Animal_HSPA9_nucleotide-binding_domain_protein_n=1_Tax=Medicago_truncatula_RepID=G7IQ90_MEDTR	76.84	5e-34
Lc_contig_01156	No hit	No hit	No hit	No hit	No hit	No hit
Lc_contig_01157	No hit	No hit	No hit	No hit	No hit	No hit
Lc_contig_01158	gi|217072216|gb|ACJ84468.1|	77.78	1e-40	UniRef100_I3SV28_PHD_finger_protein_ING_n=1_Tax=Medicago_truncatula_RepID=I3SV28_MEDTR	76.98	1e-40
Lc_contig_01159	No hit	No hit	No hit	No hit	No hit	No hit
Lc_contig_01160	No hit	No hit	No hit	No hit	No hit	No hit
Lc_contig_01161	gi|502076624|ref|XP_004485408.1|	86.15	3e-49	UniRef100_UPI00032AB6C0_PREDICTED:_methionine_S-methyltransferase-like_isoform_X3_n=1_Tax=Cicer_arietinum_RepID=UPI00032AB6C0	86.15	3e-49
Lc_contig_01162	No hit	No hit	No hit	No hit	No hit	No hit
Lc_contig_01163	No hit	No hit	No hit	No hit	No hit	No hit
Lc_contig_01164	No hit	No hit	No hit	No hit	No hit	No hit
Lc_contig_01165	No hit	No hit	No hit	No hit	No hit	No hit
Lc_contig_01166	No hit	No hit	No hit	No hit	No hit	No hit
Lc_contig_01167	No hit	No hit	No hit	No hit	No hit	No hit
Lc_contig_01168	gi|502156093|ref|XP_004510311.1|	77	2e-17	UniRef100_UPI00032ABE6D_PREDICTED:_RNA_polymerase_II-associated_factor_1_homolog_n=1_Tax=Cicer_arietinum_RepID=UPI00032ABE6D	77	2e-17
Lc_contig_01169	No hit	No hit	No hit	No hit	No hit	No hit
Lc_contig_01170	gi|502126621|ref|XP_004499375.1|	85.54	9e-34	UniRef100_UPI00032ACC6E_PREDICTED:_non-lysosomal_glucosylceramidase-like_isoform_X2_n=1_Tax=Cicer_arietinum_RepID=UPI00032ACC6E	85.54	1e-33
Lc_contig_01171	gi|571469560|ref|XP_006584753.1|	54.76	1e-15	UniRef100_A0A0B2Q691_Uncharacterized_protein_n=1_Tax=Glycine_soja_RepID=A0A0B2Q691_GLYSO	54.76	2e-15
Lc_contig_01172	No hit	No hit	No hit	No hit	No hit	No hit
Lc_contig_01173	gi|1172586|sp|Q06215.1|PPO_VICFA	96.61	3e-52	UniRef100_Q06215_Polyphenol_oxidase_A1,_chloroplastic_n=1_Tax=Vicia_faba_RepID=PPO_VICFA	96.61	3e-52
Lc_contig_01174	No hit	No hit	No hit	No hit	No hit	No hit
Lc_contig_01175	gi|502140192|ref|XP_004504101.1|	95.7	5e-37	UniRef100_UPI00032A9A1E_PREDICTED:_polyadenylate-binding_protein_2-A-like_n=1_Tax=Cicer_arietinum_RepID=UPI00032A9A1E	95.7	6e-37
Lc_contig_01176	gi|657399040|gb|KEH38557.1|	86.05	2e-58	UniRef100_A0A072V9R4_Integral_membrane_family_protein_n=1_Tax=Medicago_truncatula_RepID=A0A072V9R4_MEDTR	86.05	2e-58
Lc_contig_01177	No hit	No hit	No hit	No hit	No hit	No hit
Lc_contig_01178	No hit	No hit	No hit	No hit	No hit	No hit
Lc_contig_01179	No hit	No hit	No hit	No hit	No hit	No hit
Lc_contig_01180	gi|357449021|ref|XP_003594786.1|	95.38	1e-66	UniRef100_G7IMU2_Phosducin-like_protein_n=1_Tax=Medicago_truncatula_RepID=G7IMU2_MEDTR	95.38	2e-66
Lc_contig_01181	gi|502111582|ref|XP_004494101.1|	94.69	1e-54	UniRef100_UPI00032A5DB1_PREDICTED:_uncharacterized_protein_At3g50808-like_n=1_Tax=Cicer_arietinum_RepID=UPI00032A5DB1	94.69	1e-54
Lc_contig_01182	gi|357518215|ref|XP_003629396.1|	100	3e-23	UniRef100_G7LDV7_Thioredoxin-like/ATP-binding_protein_n=2_Tax=Medicago_truncatula_RepID=G7LDV7_MEDTR	100	4e-23
Lc_contig_01183	gi|657387706|gb|KEH29784.1|	84.15	4e-31	UniRef100_A0A072UJ57_Pyridine_nucleotide-disulfide_oxidoreductase_family_protein_n=1_Tax=Medicago_truncatula_RepID=A0A072UJ57_MEDTR	84.15	5e-31
Lc_contig_01184	No hit	No hit	No hit	No hit	No hit	No hit
Lc_contig_01185	gi|358345790|ref|XP_003636958.1|	68.99	3e-40	UniRef100_G7ZY08_DNA_(Cytosine-5)-methyltransferase_n=1_Tax=Medicago_truncatula_RepID=G7ZY08_MEDTR	68.99	4e-40
Lc_contig_01186	gi|657401620|gb|KEH40579.1|	85.85	1e-30	UniRef100_A0A072VEX9_50S_ribosomal_L15-like_protein_n=1_Tax=Medicago_truncatula_RepID=A0A072VEX9_MEDTR	85.85	1e-30
Lc_contig_01187	gi|502128592|ref|XP_004500012.1|	94.19	4e-42	UniRef100_UPI00032ACD62_PREDICTED:_putative_glycosyltransferase_5-like_n=1_Tax=Cicer_arietinum_RepID=UPI00032ACD62	94.19	5e-42
Lc_contig_01188	No hit	No hit	No hit	No hit	No hit	No hit
Lc_contig_01189	No hit	No hit	No hit	No hit	No hit	No hit
Lc_contig_01190	No hit	No hit	No hit	No hit	No hit	No hit
Lc_contig_01191	No hit	No hit	No hit	No hit	No hit	No hit
Lc_contig_01192	gi|502170998|ref|XP_004514963.1|	75.89	1e-43	UniRef100_UPI00032A734E_PREDICTED:_transcription_factor_GTE8-like_n=1_Tax=Cicer_arietinum_RepID=UPI00032A734E	75.89	1e-43
Lc_contig_01193	No hit	No hit	No hit	No hit	No hit	No hit
Lc_contig_01194	No hit	No hit	No hit	No hit	No hit	No hit
Lc_contig_01195	gi|502123376|ref|XP_004498088.1|	75.41	4e-36	UniRef100_UPI00032AA101_PREDICTED:_50S_ribosomal_protein_L22,_chloroplastic-like_n=1_Tax=Cicer_arietinum_RepID=UPI00032AA101	75.41	5e-36
Lc_contig_01196	gi|657376106|gb|KEH21313.1|	91.84	5e-18	UniRef100_UPI0002367F5B_Transmembrane_and_coiled-coil_domain-containing_protein_n=1_Tax=Medicago_truncatula_RepID=UPI0002367F5B	91.84	6e-18
Lc_contig_01197	gi|388518711|gb|AFK47417.1|	88.57	6e-17	UniRef100_I3T4H5_Uncharacterized_protein_n=1_Tax=Lotus_japonicus_RepID=I3T4H5_LOTJA	88.57	8e-17
Lc_contig_01198	gi|253761396|ref|XP_002489102.1|	84.27	9e-37	UniRef100_A0A0A0KWL1_Uncharacterized_protein_n=1_Tax=Cucumis_sativus_RepID=A0A0A0KWL1_CUCSA	93.83	3e-38
Lc_contig_01199	No hit	No hit	No hit	No hit	No hit	No hit
Lc_contig_01200	gi|657379839|gb|KEH24129.1|	100	5e-58	UniRef100_G7L5Z6_Drug_resistance_transporter-like_ABC_domain_protein_n=1_Tax=Medicago_truncatula_RepID=G7L5Z6_MEDTR	100	6e-58
Lc_contig_01201	gi|502144040|ref|XP_004505559.1|	84.62	3e-57	UniRef100_UPI00032AD04F_PREDICTED:_checkpoint_serine/threonine-protein_kinase_BUB1-like_n=1_Tax=Cicer_arietinum_RepID=UPI00032AD04F	84.62	3e-57
Lc_contig_01202	gi|571561217|ref|XP_006605006.1|	46.28	2e-26	UniRef100_A0A0B2QKB8_Putative_ribonuclease_H_protein_(Fragment)_n=1_Tax=Glycine_soja_RepID=A0A0B2QKB8_GLYSO	47.11	3e-27
Lc_contig_01203	gi|502131471|ref|XP_004500995.1|	96.47	3e-43	UniRef100_UPI00032A94D4_PREDICTED:_bifunctional_nuclease_1-like_isoform_X2_n=1_Tax=Cicer_arietinum_RepID=UPI00032A94D4	96.47	3e-43
Lc_contig_01204	No hit	No hit	No hit	No hit	No hit	No hit
Lc_contig_01205	gi|657372481|gb|KEH18349.1|	96.12	1e-64	UniRef100_A0A072TLJ4_Protein_ROOT_HAIR_DEFECTIVE_3_homolog_n=1_Tax=Medicago_truncatula_RepID=A0A072TLJ4_MEDTR	96.12	2e-64
Lc_contig_01206	No hit	No hit	No hit	No hit	No hit	No hit
Lc_contig_01207	gi|657402302|gb|KEH41200.1|	90.77	2e-54	UniRef100_A0A072VSU6_Ankyrin_repeat_13C-B-like_protein_n=1_Tax=Medicago_truncatula_RepID=A0A072VSU6_MEDTR	90.77	2e-54
Lc_contig_01208	gi|357496673|ref|XP_003618625.1|	89.91	7e-50	UniRef100_G7KLT7_Membrane-anchored_ubiquitin-fold_protein_4_n=1_Tax=Medicago_truncatula_RepID=G7KLT7_MEDTR	89.91	8e-50
Lc_contig_01209	No hit	No hit	No hit	No hit	No hit	No hit
Lc_contig_01210	No hit	No hit	No hit	No hit	No hit	No hit
Lc_contig_01211	No hit	No hit	No hit	No hit	No hit	No hit
Lc_contig_01212	No hit	No hit	No hit	No hit	No hit	No hit
Lc_contig_01213	No hit	No hit	No hit	No hit	No hit	No hit
Lc_contig_01214	No hit	No hit	No hit	No hit	No hit	No hit
Lc_contig_01215	gi|502130314|ref|XP_004500609.1|	94.62	4e-42	UniRef100_UPI00032A96C9_PREDICTED:_2,3-bisphosphoglycerate-dependent_phosphoglycerate_mutase-like_isoform_X1_n=1_Tax=Cicer_arietinum_RepID=UPI00032A96C9	94.62	5e-42
Lc_contig_01216	No hit	No hit	No hit	No hit	No hit	No hit
Lc_contig_01217	No hit	No hit	No hit	No hit	No hit	No hit
Lc_contig_01218	No hit	No hit	No hit	No hit	No hit	No hit
Lc_contig_01219	gi|590602991|ref|XP_007019891.1|	65.31	1e-32	UniRef100_A0A061FJ66_Cysteine-rich_RLK_(RECEPTOR-like_protein_kinase)_8_n=1_Tax=Theobroma_cacao_RepID=A0A061FJ66_THECC	65.31	1e-32
Lc_contig_01220	gi|357440103|ref|XP_003590329.1|	90	7e-61	UniRef100_G7I8J4_Syntaxin_of_plants_122_protein_n=1_Tax=Medicago_truncatula_RepID=G7I8J4_MEDTR	90	8e-61
Lc_contig_01221	No hit	No hit	No hit	No hit	No hit	No hit
Lc_contig_01222	No hit	No hit	No hit	No hit	No hit	No hit
Lc_contig_01223	No hit	No hit	No hit	No hit	No hit	No hit
Lc_contig_01224	gi|657388560|gb|KEH30475.1|	96.12	5e-51	UniRef100_B7FLR9_Putative_uncharacterized_protein_n=1_Tax=Medicago_truncatula_RepID=B7FLR9_MEDTR	96.12	6e-51
Lc_contig_01225	gi|502093930|ref|XP_004490097.1|	89.66	9e-11	No hit	No hit	No hit
Lc_contig_01226	No hit	No hit	No hit	No hit	No hit	No hit
Lc_contig_01227	gi|502163817|ref|XP_004512959.1|	70.37	5e-15	UniRef100_UPI00032AC161_PREDICTED:_probable_ADP-ribosylation_factor_GTPase-activating_protein_AGD14-like_isoform_X2_n=1_Tax=Cicer_arietinum_RepID=UPI00032AC161	70.37	7e-15
Lc_contig_01228	gi|657405805|gb|KEH44246.1|	88.46	6e-59	UniRef100_A0A072VRE2_Regulator_of_Vps4_activity_in_the_MVB_pathway_protein_n=1_Tax=Medicago_truncatula_RepID=A0A072VRE2_MEDTR	88.46	8e-59
Lc_contig_01229	No hit	No hit	No hit	No hit	No hit	No hit
Lc_contig_01230	gi|502146263|ref|XP_004506375.1|	95.24	1e-41	UniRef100_UPI00032A6D08_PREDICTED:_uncharacterized_protein_LOC101510177_n=1_Tax=Cicer_arietinum_RepID=UPI00032A6D08	95.24	1e-41
Lc_contig_01231	gi|357453249|ref|XP_003596901.1|	80.39	1e-30	UniRef100_G7IRF0_FAF-like_protein_n=1_Tax=Medicago_truncatula_RepID=G7IRF0_MEDTR	80.39	1e-30
Lc_contig_01232	No hit	No hit	No hit	No hit	No hit	No hit
Lc_contig_01233	gi|657401434|gb|KEH40412.1|	77.69	2e-43	UniRef100_A0A072VF69_Basic_helix_loop_helix_(BHLH)_DNA-binding_family_protein_n=1_Tax=Medicago_truncatula_RepID=A0A072VF69_MEDTR	77.69	2e-43
Lc_contig_01234	No hit	No hit	No hit	No hit	No hit	No hit
Lc_contig_01235	gi|502147974|ref|XP_004506989.1|	80.65	2e-34	UniRef100_UPI00032AD2AA_PREDICTED:_auxin-induced_protein_10A5-like_n=1_Tax=Cicer_arietinum_RepID=UPI00032AD2AA	80.65	3e-34
Lc_contig_01236	No hit	No hit	No hit	No hit	No hit	No hit
Lc_contig_01237	gi|571457692|ref|XP_006580846.1|	58.21	1e-35	UniRef100_UPI0003DE806F_PREDICTED:_uncharacterized_mitochondrial_protein_AtMg00810-like_n=1_Tax=Glycine_max_RepID=UPI0003DE806F	58.21	2e-35
Lc_contig_01238	No hit	No hit	No hit	No hit	No hit	No hit
Lc_contig_01239	gi|502077214|ref|XP_004485584.1|	83.87	6e-27	UniRef100_UPI00032A6AE8_PREDICTED:_ribosome_biogenesis_regulatory_protein_homolog_n=1_Tax=Cicer_arietinum_RepID=UPI00032A6AE8	83.87	8e-27
Lc_contig_01240	No hit	No hit	No hit	No hit	No hit	No hit
Lc_contig_01241	No hit	No hit	No hit	No hit	No hit	No hit
Lc_contig_01242	gi|657370997|gb|KEH17028.1|	80.16	7e-50	UniRef100_UPI00023653D5_hypothetical_protein_MTR_5g051160_n=1_Tax=Medicago_truncatula_RepID=UPI00023653D5	80.16	8e-50
Lc_contig_01243	gi|77563563|gb|ABB00038.1|	75.93	5e-14	UniRef100_A0A0B2P4C8_Uncharacterized_protein_n=1_Tax=Glycine_soja_RepID=A0A0B2P4C8_GLYSO	75.93	1e-14
Lc_contig_01244	gi|357436507|ref|XP_003588529.1|	65.12	5e-40	UniRef100_G7I4B2_NB-ARC_domain_disease_resistance_protein_n=1_Tax=Medicago_truncatula_RepID=G7I4B2_MEDTR	65.12	6e-40
Lc_contig_01245	No hit	No hit	No hit	No hit	No hit	No hit
Lc_contig_01246	No hit	No hit	No hit	No hit	No hit	No hit
Lc_contig_01247	No hit	No hit	No hit	No hit	No hit	No hit
Lc_contig_01248	No hit	No hit	No hit	No hit	No hit	No hit
Lc_contig_01249	No hit	No hit	No hit	No hit	No hit	No hit
Lc_contig_01250	No hit	No hit	No hit	No hit	No hit	No hit
Lc_contig_01251	No hit	No hit	No hit	No hit	No hit	No hit
Lc_contig_01252	gi|357497603|ref|XP_003619090.1|	83.85	1e-58	UniRef100_G7KI99_LRR_receptor-like_kinase_family_protein_n=1_Tax=Medicago_truncatula_RepID=G7KI99_MEDTR	83.85	2e-58
Lc_contig_01253	gi|7008011|dbj|BAA90878.1|	78.35	5e-23	UniRef100_Q9LRI4_PsAD2_n=1_Tax=Pisum_sativum_RepID=Q9LRI4_PEA	78.35	7e-23
Lc_contig_01254	gi|260401291|gb|ACX37122.1|	65.38	6e-44	UniRef100_D0E2V6_ORF1_(Fragment)_n=1_Tax=Pisum_sativum_RepID=D0E2V6_PEA	65.38	7e-44
Lc_contig_01255	No hit	No hit	No hit	No hit	No hit	No hit
Lc_contig_01256	No hit	No hit	No hit	No hit	No hit	No hit
Lc_contig_01257	gi|657403898|gb|KEH42699.1|	92.25	9e-63	UniRef100_A0A072VL03_DUF3475_domain_protein_n=1_Tax=Medicago_truncatula_RepID=A0A072VL03_MEDTR	92.25	1e-62
Lc_contig_01258	gi|357441649|ref|XP_003591102.1|	65.99	4e-36	UniRef100_G7I832_Nucleolar_GTPase,_putative_n=1_Tax=Medicago_truncatula_RepID=G7I832_MEDTR	65.99	5e-36
Lc_contig_01259	gi|255642281|gb|ACU21405.1|	75.49	2e-39	UniRef100_K7MVL0_Uncharacterized_protein_n=2_Tax=Glycine_max_RepID=K7MVL0_SOYBN	75.49	3e-39
Lc_contig_01260	gi|357464165|ref|XP_003602364.1|	94.32	8e-43	UniRef100_G7J8Y2_Pre-mRNA-splicing_factor_SF2-like_protein_n=2_Tax=Medicago_truncatula_RepID=G7J8Y2_MEDTR	94.32	1e-42
Lc_contig_01261	gi|657390119|gb|KEH31707.1|	92.31	2e-70	UniRef100_I3SL39_Uncharacterized_protein_n=1_Tax=Medicago_truncatula_RepID=I3SL39_MEDTR	92.31	2e-70
Lc_contig_01262	gi|502104533|ref|XP_004492571.1|	100	5e-70	UniRef100_UPI00032A695C_PREDICTED:_serine/threonine-protein_kinase_AtPK2/AtPK19-like_isoform_X2_n=1_Tax=Cicer_arietinum_RepID=UPI00032A695C	100	6e-70
Lc_contig_01263	No hit	No hit	No hit	No hit	No hit	No hit
Lc_contig_01264	gi|502121999|ref|XP_004497529.1|	97.69	8e-67	UniRef100_UPI000520EDC4_PREDICTED:_cell_division_cycle_protein_48_homolog_n=1_Tax=Nicotiana_sylvestris_RepID=UPI000520EDC4	96.92	7e-67
Lc_contig_01265	gi|502092949|ref|XP_004489837.1|	78.57	3e-17	UniRef100_UPI00032A5BFC_PREDICTED:_uncharacterized_protein_LOC101498333_n=1_Tax=Cicer_arietinum_RepID=UPI00032A5BFC	78.57	3e-17
Lc_contig_01266	No hit	No hit	No hit	No hit	No hit	No hit
Lc_contig_01267	No hit	No hit	No hit	No hit	No hit	No hit
Lc_contig_01268	gi|147798869|emb|CAN61630.1|	43.55	3e-14	UniRef100_A5BPC1_Putative_uncharacterized_protein_n=1_Tax=Vitis_vinifera_RepID=A5BPC1_VITVI	43.55	3e-14
Lc_contig_01269	No hit	No hit	No hit	No hit	No hit	No hit
Lc_contig_01270	No hit	No hit	No hit	No hit	No hit	No hit
Lc_contig_01271	gi|502114885|ref|XP_004495073.1|	74.51	2e-34	UniRef100_UPI00032AA1BE_PREDICTED:_uncharacterized_protein_LOC101493183_n=1_Tax=Cicer_arietinum_RepID=UPI00032AA1BE	74.51	3e-34
Lc_contig_01272	gi|657405266|gb|KEH43759.1|	96.92	8e-67	UniRef100_A0A072VP04_LRR_receptor-like_kinase_family_protein_n=1_Tax=Medicago_truncatula_RepID=A0A072VP04_MEDTR	96.92	1e-66
Lc_contig_01273	gi|357505031|ref|XP_003622804.1|	84.62	9e-34	UniRef100_G7KZ18_Nodule_Cysteine-Rich_(NCR)_secreted_peptide_n=1_Tax=Medicago_truncatula_RepID=G7KZ18_MEDTR	84.62	1e-33
Lc_contig_01274	gi|502087196|ref|XP_004488458.1|	94.44	1e-48	UniRef100_UPI00032AAEE2_PREDICTED:_uncharacterized_protein_LOC101497563_n=1_Tax=Cicer_arietinum_RepID=UPI00032AAEE2	94.44	2e-48
Lc_contig_01275	No hit	No hit	No hit	No hit	No hit	No hit
Lc_contig_01276	gi|502096113|ref|XP_004490630.1|	66.14	2e-26	UniRef100_G7KEA9_Ubiquitin-activating_enzyme_E1_1_n=1_Tax=Medicago_truncatula_RepID=G7KEA9_MEDTR	64.52	6e-22
Lc_contig_01277	No hit	No hit	No hit	No hit	No hit	No hit
Lc_contig_01278	gi|657385609|gb|AES99612.2|	92.31	5e-55	UniRef100_G7K252_ARM_repeat_CCCH-type_zinc_finger_protein_n=2_Tax=Medicago_truncatula_RepID=G7K252_MEDTR	92.31	7e-55
Lc_contig_01279	gi|357498797|ref|XP_003619687.1|	88.46	8e-56	UniRef100_G7KNS1_Trichome_birefringence-like_protein_n=1_Tax=Medicago_truncatula_RepID=G7KNS1_MEDTR	88.46	1e-55
Lc_contig_01280	gi|502119248|ref|XP_004496553.1|	97.27	2e-52	UniRef100_UPI00032A972E_PREDICTED:_60S_ribosomal_protein_L36-2-like_n=1_Tax=Cicer_arietinum_RepID=UPI00032A972E	97.27	2e-52
Lc_contig_01281	gi|502144355|ref|XP_004505667.1|	93.85	2e-66	UniRef100_UPI00032A7EC2_PREDICTED:_gamma_aminobutyrate_transaminase_1,_mitochondrial-like_n=1_Tax=Cicer_arietinum_RepID=UPI00032A7EC2	93.85	2e-66
Lc_contig_01282	gi|217075670|gb|ACJ86195.1|	90	5e-18	UniRef100_B7FN62_Putative_uncharacterized_protein_n=1_Tax=Medicago_truncatula_RepID=B7FN62_MEDTR	90	6e-18
Lc_contig_01283	gi|357482515|ref|XP_003611544.1|	76.32	5e-27	UniRef100_G7K2F1_Phytosulfokine_protein_n=1_Tax=Medicago_truncatula_RepID=G7K2F1_MEDTR	76.32	6e-27
Lc_contig_01284	No hit	No hit	No hit	No hit	No hit	No hit
Lc_contig_01285	No hit	No hit	No hit	No hit	No hit	No hit
Lc_contig_01286	No hit	No hit	No hit	No hit	No hit	No hit
Lc_contig_01287	gi|657389789|gb|KEH31437.1|	90	3e-60	UniRef100_A0A072UP49_LRR_receptor-like_kinase_family_protein_n=1_Tax=Medicago_truncatula_RepID=A0A072UP49_MEDTR	90	3e-60
Lc_contig_01288	No hit	No hit	No hit	No hit	No hit	No hit
Lc_contig_01289	gi|657399977|gb|AES67499.2|	91.47	9e-55	UniRef100_UPI0000D5E6DD_Vacuolar_fusion_protein_MON1-like_protein_n=1_Tax=Medicago_truncatula_RepID=UPI0000D5E6DD	91.47	1e-54
Lc_contig_01290	No hit	No hit	No hit	No hit	No hit	No hit
Lc_contig_01291	No hit	No hit	No hit	No hit	No hit	No hit
Lc_contig_01292	gi|356497309|ref|XP_003517503.1|	82.98	1e-15	UniRef100_I1JAD5_Uncharacterized_protein_n=1_Tax=Glycine_max_RepID=I1JAD5_SOYBN	82.98	1e-15
Lc_contig_01293	No hit	No hit	No hit	No hit	No hit	No hit
Lc_contig_01294	gi|356535615|ref|XP_003536340.1|	72.36	1e-20	UniRef100_I1LCY5_Uncharacterized_protein_n=1_Tax=Glycine_max_RepID=I1LCY5_SOYBN	72.36	1e-20
Lc_contig_01295	gi|657399294|gb|KEH38777.1|	81.06	2e-53	UniRef100_A0A072VAF2_Synapsis_1-like_protein,_putative_n=1_Tax=Medicago_truncatula_RepID=A0A072VAF2_MEDTR	81.06	3e-53
Lc_contig_01296	gi|657372015|gb|KEH17963.1|	96.21	3e-54	UniRef100_A0A072TWQ4_Eukaryotic_translation_initiation_factor_4G-like_protein_n=1_Tax=Medicago_truncatula_RepID=A0A072TWQ4_MEDTR	96.21	3e-54
Lc_contig_01297	No hit	No hit	No hit	No hit	No hit	No hit
Lc_contig_01298	No hit	No hit	No hit	No hit	No hit	No hit
Lc_contig_01299	No hit	No hit	No hit	No hit	No hit	No hit
Lc_contig_01300	No hit	No hit	No hit	No hit	No hit	No hit
Lc_contig_01301	gi|107857310|gb|ABF85669.1|	98.41	6e-64	UniRef100_A5X538_SNF5_n=1_Tax=Pisum_sativum_RepID=A5X538_PEA	98.41	8e-64
Lc_contig_01302	No hit	No hit	No hit	No hit	No hit	No hit
Lc_contig_01303	No hit	No hit	No hit	No hit	No hit	No hit
Lc_contig_01304	gi|388492526|gb|AFK34329.1|	100	3e-21	UniRef100_I3S237_Proteasome_subunit_beta_type_n=1_Tax=Medicago_truncatula_RepID=I3S237_MEDTR	100	4e-21
Lc_contig_01305	No hit	No hit	No hit	No hit	No hit	No hit
Lc_contig_01306	gi|357444659|ref|XP_003592607.1|	98.04	1e-21	UniRef100_G7IC71_DUF789_family_protein_n=1_Tax=Medicago_truncatula_RepID=G7IC71_MEDTR	98.04	2e-21
Lc_contig_01307	No hit	No hit	No hit	No hit	No hit	No hit
Lc_contig_01308	No hit	No hit	No hit	No hit	No hit	No hit
Lc_contig_01309	gi|657395093|gb|KEH35505.1|	59.09	2e-29	UniRef100_A0A072VBE8_Calcium-dependent_lipid-binding_(CaLB_domain)_family_protein,_putative_n=2_Tax=Medicago_truncatula_RepID=A0A072VBE8_MEDTR	59.09	2e-29
Lc_contig_01310	No hit	No hit	No hit	No hit	No hit	No hit
Lc_contig_01311	No hit	No hit	No hit	No hit	No hit	No hit
Lc_contig_01312	No hit	No hit	No hit	No hit	No hit	No hit
Lc_contig_01313	gi|502104808|ref|XP_004492654.1|	92.86	2e-60	UniRef100_UPI00032ABFA4_PREDICTED:_uncharacterized_protein_LOC101505309_n=1_Tax=Cicer_arietinum_RepID=UPI00032ABFA4	92.86	2e-60
Lc_contig_01314	gi|657387841|gb|AES88468.2|	82.54	6e-22	UniRef100_UPI0000D5E34A_Peptidyl-prolyl_isomerase_PASTICCINO1_n=1_Tax=Medicago_truncatula_RepID=UPI0000D5E34A	82.54	7e-22
Lc_contig_01315	No hit	No hit	No hit	No hit	No hit	No hit
Lc_contig_01316	No hit	No hit	No hit	No hit	No hit	No hit
Lc_contig_01317	No hit	No hit	No hit	No hit	No hit	No hit
Lc_contig_01318	gi|357478801|ref|XP_003609686.1|	65.12	1e-16	UniRef100_G7JLI8_UDP-glucuronic_acid_decarboxylase-like_protein_n=1_Tax=Medicago_truncatula_RepID=G7JLI8_MEDTR	65.12	1e-16
Lc_contig_01319	No hit	No hit	No hit	No hit	No hit	No hit
Lc_contig_01320	gi|302817973|ref|XP_002990661.1|	47.1	2e-14	UniRef100_D8T4U7_Putative_uncharacterized_protein_(Fragment)_n=1_Tax=Selaginella_moellendorffii_RepID=D8T4U7_SELML	47.1	2e-14
Lc_contig_01321	No hit	No hit	No hit	No hit	No hit	No hit
Lc_contig_01322	No hit	No hit	No hit	No hit	No hit	No hit
Lc_contig_01323	gi|502156500|ref|XP_004510505.1|	93.24	1e-19	UniRef100_UPI00032A5467_PREDICTED:_microtubule-associated_protein_70-2-like_n=1_Tax=Cicer_arietinum_RepID=UPI00032A5467	93.24	2e-19
Lc_contig_01324	No hit	No hit	No hit	No hit	No hit	No hit
Lc_contig_01325	No hit	No hit	No hit	No hit	No hit	No hit
Lc_contig_01326	gi|1372966|gb|AAB02138.1|	98.31	8e-25	UniRef100_UPI00032A7467_PREDICTED:_TGACG-sequence-specific_DNA-binding_protein_TGA-2.1-like_n=1_Tax=Cicer_arietinum_RepID=UPI00032A7467	98.31	9e-25
Lc_contig_01327	No hit	No hit	No hit	No hit	No hit	No hit
Lc_contig_01328	No hit	No hit	No hit	No hit	No hit	No hit
Lc_contig_01329	No hit	No hit	No hit	No hit	No hit	No hit
Lc_contig_01330	No hit	No hit	No hit	No hit	No hit	No hit
Lc_contig_01331	No hit	No hit	No hit	No hit	No hit	No hit
Lc_contig_01332	gi|357476069|ref|XP_003608320.1|	86.15	4e-44	UniRef100_G7JTY3_CBS_domain_protein_n=1_Tax=Medicago_truncatula_RepID=G7JTY3_MEDTR	86.15	5e-44
Lc_contig_01333	gi|312599811|gb|ADQ91831.1|	89.47	2e-42	UniRef100_E5FHY0_Late_embryogenesis_abundant_protein_group_1_protein_n=1_Tax=Arachis_hypogaea_RepID=E5FHY0_ARAHY	89.47	2e-42
Lc_contig_01334	No hit	No hit	No hit	No hit	No hit	No hit
Lc_contig_01335	No hit	No hit	No hit	No hit	No hit	No hit
Lc_contig_01336	No hit	No hit	No hit	No hit	No hit	No hit
Lc_contig_01337	No hit	No hit	No hit	No hit	No hit	No hit
Lc_contig_01338	No hit	No hit	No hit	No hit	No hit	No hit
Lc_contig_01339	gi|502157142|ref|XP_004510773.1|	83.33	4e-20	UniRef100_UPI00032AA5E0_PREDICTED:_ATP-dependent_helicase_BRM-like_n=1_Tax=Cicer_arietinum_RepID=UPI00032AA5E0	83.33	4e-20
Lc_contig_01340	gi|8132287|gb|AAF73236.1|AF153061_1	100	7e-71	UniRef100_Q9M6S1_Mitogen-activated_protein_kinase_n=1_Tax=Pisum_sativum_RepID=Q9M6S1_PEA	100	9e-71
Lc_contig_01341	gi|657396894|gb|AES64344.2|	96.92	1e-67	UniRef100_G7IKD8_Alpha/beta_hydrolase_family_protein_n=1_Tax=Medicago_truncatula_RepID=G7IKD8_MEDTR	96.92	2e-67
Lc_contig_01342	No hit	No hit	No hit	No hit	No hit	No hit
Lc_contig_01343	No hit	No hit	No hit	No hit	No hit	No hit
Lc_contig_01344	gi|657392553|gb|KEH33485.1|	97.54	4e-64	UniRef100_A0A072V5N2_Methyltransferase_PMT2-like_protein_n=1_Tax=Medicago_truncatula_RepID=A0A072V5N2_MEDTR	97.54	5e-64
Lc_contig_01345	No hit	No hit	No hit	No hit	No hit	No hit
Lc_contig_01346	No hit	No hit	No hit	No hit	No hit	No hit
Lc_contig_01347	No hit	No hit	No hit	No hit	No hit	No hit
Lc_contig_01348	No hit	No hit	No hit	No hit	No hit	No hit
Lc_contig_01349	No hit	No hit	No hit	No hit	No hit	No hit
Lc_contig_01350	gi|502121106|ref|XP_004497190.1|	54.44	1e-11	UniRef100_UPI00032AC597_PREDICTED:_uncharacterized_protein_LOC101501802_isoform_X2_n=1_Tax=Cicer_arietinum_RepID=UPI00032AC597	54.44	1e-11
Lc_contig_01351	No hit	No hit	No hit	No hit	No hit	No hit
Lc_contig_01352	No hit	No hit	No hit	No hit	No hit	No hit
Lc_contig_01353	gi|15076863|gb|AAK82969.1|AF276228_1	90.27	8e-46	UniRef100_Q93VB1_Putative_heme_oxygenase_1_n=1_Tax=Pisum_sativum_RepID=Q93VB1_PEA	90.27	9e-46
Lc_contig_01354	gi|357472359|ref|XP_003606464.1|	73	3e-28	UniRef100_G7JQH1_Uncharacterized_protein_n=1_Tax=Medicago_truncatula_RepID=G7JQH1_MEDTR	73	4e-28
Lc_contig_01355	No hit	No hit	No hit	No hit	No hit	No hit
Lc_contig_01356	No hit	No hit	No hit	No hit	No hit	No hit
Lc_contig_01357	No hit	No hit	No hit	No hit	No hit	No hit
Lc_contig_01358	gi|357506749|ref|XP_003623663.1|	85.5	8e-56	UniRef100_G7KY93_Auxin_efflux_carrier_family_protein_n=1_Tax=Medicago_truncatula_RepID=G7KY93_MEDTR	85.5	1e-55
Lc_contig_01359	gi|357468849|ref|XP_003604709.1|	55.56	6e-28	UniRef100_G7JP52_Receptor-like_protein,_putative_n=1_Tax=Medicago_truncatula_RepID=G7JP52_MEDTR	55.56	7e-28
Lc_contig_01360	No hit	No hit	No hit	No hit	No hit	No hit
Lc_contig_01361	No hit	No hit	No hit	No hit	No hit	No hit
Lc_contig_01362	gi|502098132|ref|XP_004491161.1|	86.92	4e-27	UniRef100_UPI00032AC5C7_PREDICTED:_KRR1_small_subunit_processome_component_homolog_n=1_Tax=Cicer_arietinum_RepID=UPI00032AC5C7	86.92	4e-27
Lc_contig_01363	No hit	No hit	No hit	No hit	No hit	No hit
Lc_contig_01364	gi|502163052|ref|XP_004512709.1|	87.85	3e-48	UniRef100_UPI00032A5083_PREDICTED:_pentatricopeptide_repeat-containing_protein_At4g18750,_chloroplastic-like_n=1_Tax=Cicer_arietinum_RepID=UPI00032A5083	87.85	3e-48
Lc_contig_01365	No hit	No hit	No hit	No hit	No hit	No hit
Lc_contig_01366	No hit	No hit	No hit	No hit	No hit	No hit
Lc_contig_01367	No hit	No hit	No hit	No hit	No hit	No hit
Lc_contig_01368	No hit	No hit	No hit	No hit	No hit	No hit
Lc_contig_01369	No hit	No hit	No hit	No hit	No hit	No hit
Lc_contig_01370	gi|124359463|gb|ABN05904.1|	54.32	1e-16	UniRef100_A2Q1T7_IMP_dehydrogenase/GMP_reductase,_related_n=1_Tax=Medicago_truncatula_RepID=A2Q1T7_MEDTR	54.32	2e-16
Lc_contig_01371	gi|502112536|ref|XP_004494363.1|	96.92	4e-27	UniRef100_UPI00032A5F9B_PREDICTED:_heat_shock_factor-binding_protein_1-like_n=1_Tax=Cicer_arietinum_RepID=UPI00032A5F9B	96.92	4e-27
Lc_contig_01372	No hit	No hit	No hit	No hit	No hit	No hit
Lc_contig_01373	gi|169039|gb|AAA33643.1|	98.46	2e-67	UniRef100_Q01517_Fructose-bisphosphate_aldolase_2,_chloroplastic_n=1_Tax=Pisum_sativum_RepID=ALFC2_PEA	98.46	2e-67
Lc_contig_01374	No hit	No hit	No hit	No hit	No hit	No hit
Lc_contig_01375	No hit	No hit	No hit	No hit	No hit	No hit
Lc_contig_01376	gi|502168940|ref|XP_004514499.1|	87.69	1e-58	UniRef100_UPI00032A8510_PREDICTED:_homologous-pairing_protein_2_homolog_n=1_Tax=Cicer_arietinum_RepID=UPI00032A8510	87.69	2e-58
Lc_contig_01377	No hit	No hit	No hit	No hit	No hit	No hit
Lc_contig_01378	No hit	No hit	No hit	No hit	No hit	No hit
Lc_contig_01379	gi|442803153|gb|AGC78888.1|	97.56	1e-30	UniRef100_R4IV30_Uncharacterized_protein_n=1_Tax=Vicia_faba_RepID=R4IV30_VICFA	97.56	1e-30
Lc_contig_01380	gi|1703043|sp|Q06930.1|ABR18_PEA	93.58	7e-52	UniRef100_Q06930_ABA-responsive_protein_ABR18_n=1_Tax=Pisum_sativum_RepID=ABR18_PEA	93.58	9e-52
Lc_contig_01381	No hit	No hit	No hit	No hit	No hit	No hit
Lc_contig_01382	No hit	No hit	No hit	No hit	No hit	No hit
Lc_contig_01383	gi|502109418|ref|XP_004493641.1|	83.21	7e-45	UniRef100_UPI00032A7B9B_PREDICTED:_uncharacterized_protein_LOC101496404_isoform_X1_n=2_Tax=Cicer_arietinum_RepID=UPI00032A7B9B	83.21	8e-45
Lc_contig_01384	No hit	No hit	No hit	No hit	No hit	No hit
Lc_contig_01385	No hit	No hit	No hit	No hit	No hit	No hit
Lc_contig_01386	No hit	No hit	No hit	No hit	No hit	No hit
Lc_contig_01387	No hit	No hit	No hit	No hit	No hit	No hit
Lc_contig_01388	No hit	No hit	No hit	No hit	No hit	No hit
Lc_contig_01389	No hit	No hit	No hit	No hit	No hit	No hit
Lc_contig_01390	No hit	No hit	No hit	No hit	No hit	No hit
Lc_contig_01391	No hit	No hit	No hit	No hit	No hit	No hit
Lc_contig_01392	gi|502135082|ref|XP_004502213.1|	80.37	2e-34	UniRef100_UPI00032A87CD_PREDICTED:_pentatricopeptide_repeat-containing_protein_At5g39980,_chloroplastic-like_n=1_Tax=Cicer_arietinum_RepID=UPI00032A87CD	80.37	2e-34
Lc_contig_01393	gi|357521457|ref|XP_003631017.1|	95.45	7e-53	UniRef100_G7LCC6_SWAP_(Suppressor-of-white-APricot)/surp_domain_protein_n=1_Tax=Medicago_truncatula_RepID=G7LCC6_MEDTR	95.45	8e-53
Lc_contig_01394	No hit	No hit	No hit	No hit	No hit	No hit
Lc_contig_01395	gi|502176476|ref|XP_004515873.1|	93.1	2e-32	UniRef100_UPI00032AAAE1_PREDICTED:_DEAD-box_ATP-dependent_RNA_helicase_30-like_isoform_X1_n=1_Tax=Cicer_arietinum_RepID=UPI00032AAAE1	93.1	2e-32
Lc_contig_01396	No hit	No hit	No hit	No hit	No hit	No hit
Lc_contig_01397	No hit	No hit	No hit	No hit	No hit	No hit
Lc_contig_01398	gi|657372696|gb|AET01830.2|	89.53	5e-26	UniRef100_G7L8A9_Nucleolysin_TIAR-like_protein_n=1_Tax=Medicago_truncatula_RepID=G7L8A9_MEDTR	89.53	6e-26
Lc_contig_01399	No hit	No hit	No hit	No hit	No hit	No hit
Lc_contig_01400	No hit	No hit	No hit	No hit	No hit	No hit
Lc_contig_01401	No hit	No hit	No hit	No hit	No hit	No hit
Lc_contig_01402	No hit	No hit	No hit	No hit	No hit	No hit
Lc_contig_01403	No hit	No hit	No hit	No hit	No hit	No hit
Lc_contig_01404	gi|502099374|ref|XP_004491465.1|	56.15	5e-35	UniRef100_UPI00032A66E0_PREDICTED:_uncharacterized_protein_LOC101498346_n=1_Tax=Cicer_arietinum_RepID=UPI00032A66E0	56.15	6e-35
Lc_contig_01405	No hit	No hit	No hit	No hit	No hit	No hit
Lc_contig_01406	No hit	No hit	No hit	No hit	No hit	No hit
Lc_contig_01407	No hit	No hit	No hit	No hit	No hit	No hit
Lc_contig_01408	No hit	No hit	No hit	No hit	No hit	No hit
Lc_contig_01409	No hit	No hit	No hit	No hit	No hit	No hit
Lc_contig_01410	No hit	No hit	No hit	No hit	No hit	No hit
Lc_contig_01411	gi|657378414|gb|KEH23188.1|	97.71	7e-69	UniRef100_A0A072U1Y7_Acyl-CoA_dehydrogenase_n=1_Tax=Medicago_truncatula_RepID=A0A072U1Y7_MEDTR	97.71	8e-69
Lc_contig_01412	No hit	No hit	No hit	No hit	No hit	No hit
Lc_contig_01413	No hit	No hit	No hit	No hit	No hit	No hit
Lc_contig_01414	gi|657373493|gb|KEH19175.1|	48.82	9e-29	UniRef100_A0A072U054_Endonuclease/exonuclease/phosphatase_family_protein_n=1_Tax=Medicago_truncatula_RepID=A0A072U054_MEDTR	48.82	1e-28
Lc_contig_01415	gi|357481839|ref|XP_003611205.1|	83.33	1e-19	UniRef100_G7KEV6_SNARE_associated_family_protein_n=1_Tax=Medicago_truncatula_RepID=G7KEV6_MEDTR	83.33	1e-19
Lc_contig_01416	No hit	No hit	No hit	No hit	No hit	No hit
Lc_contig_01417	No hit	No hit	No hit	No hit	No hit	No hit
Lc_contig_01418	No hit	No hit	No hit	No hit	No hit	No hit
Lc_contig_01419	gi|357440511|ref|XP_003590533.1|	84.21	6e-59	UniRef100_G7ICM6_Single-stranded_DNA-binding_protein_n=1_Tax=Medicago_truncatula_RepID=G7ICM6_MEDTR	84.21	7e-59
Lc_contig_01420	No hit	No hit	No hit	No hit	No hit	No hit
Lc_contig_01421	No hit	No hit	No hit	No hit	No hit	No hit
Lc_contig_01422	gi|657398199|gb|KEH37817.1|	96.21	4e-64	UniRef100_A2Q365_BTB/POZ;_Superoxide_dismutase,_copper/zinc_binding;_NPH3_n=2_Tax=Medicago_truncatula_RepID=A2Q365_MEDTR	96.21	5e-64
Lc_contig_01423	No hit	No hit	No hit	No hit	No hit	No hit
Lc_contig_01424	gi|357475201|ref|XP_003607886.1|	86.92	1e-61	UniRef100_Q2MGS1_Alpha_1,4-glycosyltransferase_family_protein_n=1_Tax=Medicago_truncatula_RepID=Q2MGS1_MEDTR	86.92	1e-61
Lc_contig_01425	gi|356536743|ref|XP_003536895.1|	84.73	3e-59	UniRef100_I1L7Z5_Peroxidase_n=1_Tax=Glycine_max_RepID=I1L7Z5_SOYBN	84.73	3e-59
Lc_contig_01426	gi|502169134|ref|XP_004514543.1|	81.37	3e-56	UniRef100_UPI00032AB91C_PREDICTED:_uncharacterized_protein_LOC101488955_n=1_Tax=Cicer_arietinum_RepID=UPI00032AB91C	81.37	3e-56
Lc_contig_01427	No hit	No hit	No hit	No hit	No hit	No hit
Lc_contig_01428	gi|147834616|emb|CAN76400.1|	75.4	3e-52	UniRef100_A5B3P9_Putative_uncharacterized_protein_n=1_Tax=Vitis_vinifera_RepID=A5B3P9_VITVI	75.4	4e-52
Lc_contig_01429	No hit	No hit	No hit	No hit	No hit	No hit
Lc_contig_01430	No hit	No hit	No hit	No hit	No hit	No hit
Lc_contig_01431	gi|657372455|gb|KEH18323.1|	83.58	2e-51	UniRef100_G8A2Q2_GTP_cyclohydrolase_(Fragment)_n=1_Tax=Medicago_truncatula_RepID=G8A2Q2_MEDTR	83.58	2e-51
Lc_contig_01432	No hit	No hit	No hit	No hit	No hit	No hit
Lc_contig_01433	gi|502078956|ref|XP_004486107.1|	51.85	6e-20	UniRef100_UPI00032A5498_PREDICTED:_F-box/kelch-repeat_protein_At3g23880-like_n=1_Tax=Cicer_arietinum_RepID=UPI00032A5498	51.85	7e-20
Lc_contig_01434	No hit	No hit	No hit	No hit	No hit	No hit
Lc_contig_01435	gi|357457311|ref|XP_003598936.1|	77.86	1e-46	UniRef100_G7IWD6_Carboxy-terminal_region_remorin_n=1_Tax=Medicago_truncatula_RepID=G7IWD6_MEDTR	77.86	1e-46
Lc_contig_01436	No hit	No hit	No hit	No hit	No hit	No hit
Lc_contig_01437	gi|357442615|ref|XP_003591585.1|	70.49	2e-13	UniRef100_G7I2U5_U3_small_nucleolar_RNA-associated_protein,_putative_n=2_Tax=Medicago_truncatula_RepID=G7I2U5_MEDTR	70.49	2e-13
Lc_contig_01438	No hit	No hit	No hit	No hit	No hit	No hit
Lc_contig_01439	gi|657381814|gb|KEH25774.1|	95.38	2e-64	UniRef100_A0A072U7N8_ABC_transporter_family_protein_n=1_Tax=Medicago_truncatula_RepID=A0A072U7N8_MEDTR	95.38	3e-64
Lc_contig_01440	No hit	No hit	No hit	No hit	No hit	No hit
Lc_contig_01441	No hit	No hit	No hit	No hit	No hit	No hit
Lc_contig_01442	gi|147805068|emb|CAN69184.1|	55.68	3e-22	UniRef100_A5ALH5_Putative_uncharacterized_protein_n=1_Tax=Vitis_vinifera_RepID=A5ALH5_VITVI	55.68	4e-22
Lc_contig_01443	gi|502158289|ref|XP_004511092.1|	63.51	4e-15	UniRef100_UPI00032A7F37_PREDICTED:_uncharacterized_protein_LOC101513554_n=1_Tax=Cicer_arietinum_RepID=UPI00032A7F37	63.51	5e-15
Lc_contig_01444	gi|657395974|gb|AES73961.2|	89.15	2e-62	UniRef100_UPI0002362E57_Rhamnogalacturonate_lyase_n=1_Tax=Medicago_truncatula_RepID=UPI0002362E57	89.15	2e-62
Lc_contig_01445	gi|502150800|ref|XP_004508130.1|	90.77	2e-53	UniRef100_UPI00032A9F1F_PREDICTED:_pentatricopeptide_repeat-containing_protein_At1g60770-like_n=1_Tax=Cicer_arietinum_RepID=UPI00032A9F1F	90.77	2e-53
Lc_contig_01446	No hit	No hit	No hit	No hit	No hit	No hit
Lc_contig_01447	No hit	No hit	No hit	No hit	No hit	No hit
Lc_contig_01448	gi|475586544|gb|EMT20320.1|	89.09	4e-22	UniRef100_N1R1C8_Uncharacterized_protein_n=1_Tax=Aegilops_tauschii_RepID=N1R1C8_AEGTA	89.09	4e-22
Lc_contig_01449	gi|657404550|gb|KEH43214.1|	100	5e-37	UniRef100_UPI0005C8C4D0_PREDICTED:_60S_ribosomal_protein_L19-1_n=1_Tax=Fragaria_vesca_subsp._vesca_RepID=UPI0005C8C4D0	100	6e-37
Lc_contig_01450	gi|357466311|ref|XP_003603440.1|	95.54	6e-56	UniRef100_G7JBM5_1-deoxy-D-xylulose-5-phosphate_synthase_n=1_Tax=Medicago_truncatula_RepID=G7JBM5_MEDTR	95.54	8e-56
Lc_contig_01451	No hit	No hit	No hit	No hit	No hit	No hit
Lc_contig_01452	No hit	No hit	No hit	No hit	No hit	No hit
Lc_contig_01453	No hit	No hit	No hit	No hit	No hit	No hit
Lc_contig_01454	gi|502131165|ref|XP_004500897.1|	70.37	2e-30	UniRef100_UPI00032A8491_PREDICTED:_uncharacterized_protein_LOC101492657_n=1_Tax=Cicer_arietinum_RepID=UPI00032A8491	70.37	3e-30
Lc_contig_01455	gi|657403270|gb|KEH42120.1|	93.89	1e-64	UniRef100_A0A072VVJ3_RING/FYVE/PHD_zinc_finger_protein_n=1_Tax=Medicago_truncatula_RepID=A0A072VVJ3_MEDTR	93.89	2e-64
Lc_contig_01456	gi|357520877|ref|XP_003630727.1|	98.47	3e-67	UniRef100_G7L7H0_Malic_enzyme_n=1_Tax=Medicago_truncatula_RepID=G7L7H0_MEDTR	98.47	3e-67
Lc_contig_01457	No hit	No hit	No hit	No hit	No hit	No hit
Lc_contig_01458	No hit	No hit	No hit	No hit	No hit	No hit
Lc_contig_01459	No hit	No hit	No hit	No hit	No hit	No hit
Lc_contig_01460	gi|502162643|ref|XP_004512567.1|	96.97	2e-30	UniRef100_UPI00032A8263_PREDICTED:_probable_glycosyltransferase_At5g03795-like_isoform_X1_n=1_Tax=Cicer_arietinum_RepID=UPI00032A8263	96.97	2e-30
Lc_contig_01461	No hit	No hit	No hit	No hit	No hit	No hit
Lc_contig_01462	gi|357486015|ref|XP_003613295.1|	82.95	9e-47	UniRef100_G7K2S7_Nodulin_MtN21/EamA-like_transporter_family_protein_n=2_Tax=Medicago_truncatula_RepID=G7K2S7_MEDTR	82.95	1e-46
Lc_contig_01463	No hit	No hit	No hit	No hit	No hit	No hit
Lc_contig_01464	gi|502159307|ref|XP_004511463.1|	96.95	5e-71	UniRef100_UPI00032A5532_PREDICTED:_uncharacterized_protein_LOC101488830_n=1_Tax=Cicer_arietinum_RepID=UPI00032A5532	96.95	7e-71
Lc_contig_01465	gi|502111576|ref|XP_004494099.1|	90	4e-63	UniRef100_UPI00032A73B6_PREDICTED:_uncharacterized_protein_LOC101512705_isoform_X1_n=1_Tax=Cicer_arietinum_RepID=UPI00032A73B6	90	5e-63
Lc_contig_01466	gi|657386363|gb|KEH28699.1|	68.24	3e-15	UniRef100_UPI00032AB9C9_PREDICTED:_peptide_deformylase_1A,_chloroplastic-like_n=1_Tax=Cicer_arietinum_RepID=UPI00032AB9C9	65.79	4e-15
Lc_contig_01467	gi|571457690|ref|XP_006580845.1|	58.02	3e-17	UniRef100_A0A0B2QKP1_Retrovirus-related_Pol_polyprotein_from_transposon_TNT_1-94_(Fragment)_n=1_Tax=Glycine_soja_RepID=A0A0B2QKP1_GLYSO	54.65	2e-18
Lc_contig_01468	gi|657403450|gb|KEH42294.1|	93.89	2e-56	UniRef100_A0A072VJR8_60S_ribosomal_L4-like_protein_n=1_Tax=Medicago_truncatula_RepID=A0A072VJR8_MEDTR	93.89	3e-56
Lc_contig_01469	gi|388495410|gb|AFK35771.1|	92.22	1e-40	UniRef100_I3S679_39S_ribosomal_protein_L53/MRP-L53_n=1_Tax=Medicago_truncatula_RepID=I3S679_MEDTR	92.22	2e-40
Lc_contig_01470	No hit	No hit	No hit	No hit	No hit	No hit
Lc_contig_01471	No hit	No hit	No hit	No hit	No hit	No hit
Lc_contig_01472	No hit	No hit	No hit	No hit	No hit	No hit
Lc_contig_01473	gi|219935423|emb|CAG44505.1|	93.69	2e-54	UniRef100_B7Z178_Polygalacturonase_inhibiting_protein_n=1_Tax=Pisum_sativum_RepID=B7Z178_PEA	93.69	2e-54
Lc_contig_01474	No hit	No hit	No hit	No hit	No hit	No hit
Lc_contig_01475	No hit	No hit	No hit	No hit	No hit	No hit
Lc_contig_01476	gi|657373012|gb|KEH18782.1|	86.29	2e-54	UniRef100_A0A072TMZ4_Uncharacterized_protein_n=1_Tax=Medicago_truncatula_RepID=A0A072TMZ4_MEDTR	86.29	2e-54
Lc_contig_01477	No hit	No hit	No hit	No hit	No hit	No hit
Lc_contig_01478	No hit	No hit	No hit	No hit	No hit	No hit
Lc_contig_01479	gi|502139865|ref|XP_004503943.1|	84.62	1e-40	UniRef100_UPI00032A74A6_PREDICTED:_phosphatidylinositol_4-kinase_beta_1-like_n=1_Tax=Cicer_arietinum_RepID=UPI00032A74A6	84.62	1e-40
Lc_contig_01480	No hit	No hit	No hit	No hit	No hit	No hit
Lc_contig_01481	gi|357466593|ref|XP_003603581.1|	74.63	1e-43	UniRef100_G7J2W3_EF_hand_calcium-binding_family_protein_n=1_Tax=Medicago_truncatula_RepID=G7J2W3_MEDTR	74.63	2e-43
Lc_contig_01482	gi|502126916|ref|XP_004499490.1|	88.55	8e-62	UniRef100_UPI00032ABC16_PREDICTED:_SNAP25_homologous_protein_SNAP33-like_n=1_Tax=Cicer_arietinum_RepID=UPI00032ABC16	88.55	9e-62
Lc_contig_01483	gi|357463459|ref|XP_003602011.1|	97.44	7e-12	UniRef100_G7J4D9_SAP_domain_protein_n=1_Tax=Medicago_truncatula_RepID=G7J4D9_MEDTR	97.44	9e-12
Lc_contig_01484	gi|357496749|ref|XP_003618663.1|	83.97	6e-57	UniRef100_G7KM84_UDP-glucosyltransferase_family_protein_n=1_Tax=Medicago_truncatula_RepID=G7KM84_MEDTR	83.97	7e-57
Lc_contig_01485	No hit	No hit	No hit	No hit	No hit	No hit
Lc_contig_01486	No hit	No hit	No hit	No hit	No hit	No hit
Lc_contig_01487	gi|502150861|ref|XP_004508160.1|	98.47	8e-67	UniRef100_UPI00032A8963_PREDICTED:_dihydrolipoyl_dehydrogenase-like_n=1_Tax=Cicer_arietinum_RepID=UPI00032A8963	98.47	1e-66
Lc_contig_01488	gi|357467289|ref|XP_003603929.1|	46.67	5e-14	UniRef100_G7J731_FAR1_DNA-binding_domain_protein_n=1_Tax=Medicago_truncatula_RepID=G7J731_MEDTR	46.67	6e-14
Lc_contig_01489	No hit	No hit	No hit	No hit	No hit	No hit
Lc_contig_01490	No hit	No hit	No hit	No hit	No hit	No hit
Lc_contig_01491	gi|502145086|ref|XP_004505873.1|	100	1e-59	UniRef100_UPI00032A9A85_PREDICTED:_inner_membrane_protein_PPF-1,_chloroplastic-like_isoform_X1_n=1_Tax=Cicer_arietinum_RepID=UPI00032A9A85	100	2e-59
Lc_contig_01492	No hit	No hit	No hit	No hit	No hit	No hit
Lc_contig_01493	gi|571572469|ref|XP_006607078.1|	60.31	2e-40	UniRef100_UPI0003DE865F_PREDICTED:_uncharacterized_protein_LOC102667760_n=1_Tax=Glycine_max_RepID=UPI0003DE865F	60.31	3e-40
Lc_contig_01494	No hit	No hit	No hit	No hit	No hit	No hit
Lc_contig_01495	gi|357481073|ref|XP_003610822.1|	98.47	4e-66	UniRef100_B7FKF5_GCN5-related_N-acetyltransferase_(GNAT)_family_protein_n=1_Tax=Medicago_truncatula_RepID=B7FKF5_MEDTR	98.47	5e-66
Lc_contig_01496	No hit	No hit	No hit	No hit	No hit	No hit
Lc_contig_01497	gi|357503187|ref|XP_003621882.1|	85.19	2e-12	UniRef100_UPI0002366BB6_Geranylgeranyl_transferase_type-1_subunit_beta_n=1_Tax=Medicago_truncatula_RepID=UPI0002366BB6	85.19	3e-12
Lc_contig_01498	No hit	No hit	No hit	No hit	No hit	No hit
Lc_contig_01499	No hit	No hit	No hit	No hit	No hit	No hit
Lc_contig_01500	No hit	No hit	No hit	No hit	No hit	No hit
Lc_contig_01501	No hit	No hit	No hit	No hit	No hit	No hit
Lc_contig_01502	gi|502078710|ref|XP_004486031.1|	99.21	3e-70	UniRef100_UPI00032A520E_PREDICTED:_la-related_protein_7-like_n=1_Tax=Cicer_arietinum_RepID=UPI00032A520E	99.21	3e-70
Lc_contig_01503	No hit	No hit	No hit	No hit	No hit	No hit
Lc_contig_01504	No hit	No hit	No hit	No hit	No hit	No hit
Lc_contig_01505	gi|357445997|ref|XP_003593276.1|	93.94	8e-16	UniRef100_UPI000236134A_Dynamin-related_protein_3A_n=1_Tax=Medicago_truncatula_RepID=UPI000236134A	93.94	1e-15
Lc_contig_01506	No hit	No hit	No hit	No hit	No hit	No hit
Lc_contig_01507	gi|502111654|ref|XP_004494124.1|	97.92	5e-18	UniRef100_UPI00032A9687_PREDICTED:_uncharacterized_protein_LOC101492516_n=1_Tax=Cicer_arietinum_RepID=UPI00032A9687	97.92	6e-18
Lc_contig_01508	gi|657375806|gb|KEH21032.1|	88.24	9e-58	UniRef100_A0A072TUC9_Stress_responsive_A/B_barrel_domain_protein_n=1_Tax=Medicago_truncatula_RepID=A0A072TUC9_MEDTR	88.24	1e-57
Lc_contig_01509	gi|502110946|ref|XP_004493919.1|	80.92	4e-49	UniRef100_UPI00032A7C92_PREDICTED:_uncharacterized_protein_LOC101505652_n=1_Tax=Cicer_arietinum_RepID=UPI00032A7C92	80.92	5e-49
Lc_contig_01510	No hit	No hit	No hit	No hit	No hit	No hit
Lc_contig_01511	gi|357519241|ref|XP_003629909.1|	91.78	3e-30	UniRef100_G7L828_Adenine_nucleotide_alpha_hydrolase_superfamily_protein_n=1_Tax=Medicago_truncatula_RepID=G7L828_MEDTR	91.78	3e-30
Lc_contig_01512	gi|657380361|gb|AES82546.2|	87.79	1e-60	UniRef100_A2Q5Z5_Putative_uncharacterized_protein_n=1_Tax=Medicago_truncatula_RepID=A2Q5Z5_MEDTR	87.79	2e-60
Lc_contig_01513	gi|657399143|gb|KEH38629.1|	92.37	2e-61	UniRef100_UPI00032A7209_PREDICTED:_protein_DJ-1_homolog_B-like_n=1_Tax=Cicer_arietinum_RepID=UPI00032A7209	91.6	2e-61
Lc_contig_01514	gi|593689906|ref|XP_007145554.1|	72.22	2e-50	UniRef100_V7BKI9_Uncharacterized_protein_n=1_Tax=Phaseolus_vulgaris_RepID=V7BKI9_PHAVU	72.22	3e-50
Lc_contig_01515	gi|357516795|ref|XP_003628686.1|	83.61	3e-21	UniRef100_G7LFI3_PPR_containing_plant-like_protein_n=1_Tax=Medicago_truncatula_RepID=G7LFI3_MEDTR	83.61	4e-21
Lc_contig_01516	No hit	No hit	No hit	No hit	No hit	No hit
Lc_contig_01517	gi|152925780|gb|ABS32108.1|	94.7	2e-66	UniRef100_B0LAZ9_Aldehyde_oxidase_1_n=1_Tax=Pisum_sativum_RepID=B0LAZ9_PEA	94.7	2e-66
Lc_contig_01518	No hit	No hit	No hit	No hit	No hit	No hit
Lc_contig_01519	No hit	No hit	No hit	No hit	No hit	No hit
Lc_contig_01520	No hit	No hit	No hit	No hit	No hit	No hit
Lc_contig_01521	gi|357505309|ref|XP_003622943.1|	85.5	8e-59	UniRef100_G7L1A5_Synaptobrevin-like_protein_n=2_Tax=Medicago_truncatula_RepID=G7L1A5_MEDTR	85.5	1e-58
Lc_contig_01522	No hit	No hit	No hit	No hit	No hit	No hit
Lc_contig_01523	No hit	No hit	No hit	No hit	No hit	No hit
Lc_contig_01524	gi|657406135|gb|KEH44544.1|	88.03	2e-44	UniRef100_I3T9B9_Uncharacterized_protein_n=1_Tax=Medicago_truncatula_RepID=I3T9B9_MEDTR	88.03	2e-44
Lc_contig_01525	No hit	No hit	No hit	No hit	No hit	No hit
Lc_contig_01526	No hit	No hit	No hit	No hit	No hit	No hit
Lc_contig_01527	No hit	No hit	No hit	No hit	No hit	No hit
Lc_contig_01528	gi|502086067|ref|XP_004488098.1|	91.6	3e-57	UniRef100_UPI00032A9200_PREDICTED:_probable_inactive_leucine-rich_repeat_receptor-like_protein_kinase_At5g20690-like_n=1_Tax=Cicer_arietinum_RepID=UPI00032A9200	91.6	3e-57
Lc_contig_01529	No hit	No hit	No hit	No hit	No hit	No hit
Lc_contig_01530	No hit	No hit	No hit	No hit	No hit	No hit
Lc_contig_01531	gi|657400905|gb|KEH39973.1|	78.31	3e-32	UniRef100_A0A072VEW3_Myb_transcription_factor_n=1_Tax=Medicago_truncatula_RepID=A0A072VEW3_MEDTR	78.31	3e-32
Lc_contig_01532	gi|357445763|ref|XP_003593159.1|	53.33	1e-23	UniRef100_UPI00023611E5_Somatic_embryogenesis_receptor-like_kinase_n=1_Tax=Medicago_truncatula_RepID=UPI00023611E5	53.33	2e-23
Lc_contig_01533	gi|657400533|gb|AES58679.2|	95.42	2e-69	UniRef100_G7I261_Casein_kinase_I-like_protein_n=1_Tax=Medicago_truncatula_RepID=G7I261_MEDTR	95.42	3e-69
Lc_contig_01534	No hit	No hit	No hit	No hit	No hit	No hit
Lc_contig_01535	No hit	No hit	No hit	No hit	No hit	No hit
Lc_contig_01536	gi|502079306|ref|XP_004486219.1|	74.07	8e-14	UniRef100_UPI00032AA2FC_PREDICTED:_rho_GDP-dissociation_inhibitor_1-like_n=1_Tax=Cicer_arietinum_RepID=UPI00032AA2FC	74.07	1e-13
Lc_contig_01537	gi|357514457|ref|XP_003627517.1|	87.91	2e-38	UniRef100_Q2MJ07_Cytochrome_P450_family_78_protein_n=1_Tax=Medicago_truncatula_RepID=Q2MJ07_MEDTR	87.91	3e-38
Lc_contig_01538	gi|502150877|ref|XP_004508168.1|	81.03	8e-41	UniRef100_UPI00032ABB8A_PREDICTED:_GATA_transcription_factor_15-like_n=1_Tax=Cicer_arietinum_RepID=UPI00032ABB8A	81.03	9e-41
Lc_contig_01539	No hit	No hit	No hit	No hit	No hit	No hit
Lc_contig_01540	No hit	No hit	No hit	No hit	No hit	No hit
Lc_contig_01541	No hit	No hit	No hit	No hit	No hit	No hit
Lc_contig_01542	gi|657395311|gb|KEH35668.1|	93.13	4e-68	UniRef100_A0A072V2S7_Cation-transporting_ATPase,_putative_n=1_Tax=Medicago_truncatula_RepID=A0A072V2S7_MEDTR	93.13	5e-68
Lc_contig_01543	No hit	No hit	No hit	No hit	No hit	No hit
Lc_contig_01544	gi|357495297|ref|XP_003617937.1|	86.61	6e-51	UniRef100_G7KEM1_F-box_SNE-like_protein_n=1_Tax=Medicago_truncatula_RepID=G7KEM1_MEDTR	86.61	7e-51
Lc_contig_01545	No hit	No hit	No hit	No hit	No hit	No hit
Lc_contig_01546	No hit	No hit	No hit	No hit	No hit	No hit
Lc_contig_01547	No hit	No hit	No hit	No hit	No hit	No hit
Lc_contig_01548	No hit	No hit	No hit	No hit	No hit	No hit
Lc_contig_01549	No hit	No hit	No hit	No hit	No hit	No hit
Lc_contig_01550	No hit	No hit	No hit	No hit	No hit	No hit
Lc_contig_01551	gi|357445997|ref|XP_003593276.1|	97.73	2e-65	UniRef100_A2Q1P1_Dynamin_central_region;_Dynamin_GTPase_effector_n=1_Tax=Medicago_truncatula_RepID=A2Q1P1_MEDTR	97.73	2e-65
Lc_contig_01552	gi|657369937|gb|KEH16196.1|	73.08	2e-47	UniRef100_A0A072TG27_DNA_repair_metallo-beta-lactamase_family_protein_n=1_Tax=Medicago_truncatula_RepID=A0A072TG27_MEDTR	73.08	2e-47
Lc_contig_01553	No hit	No hit	No hit	No hit	No hit	No hit
Lc_contig_01554	No hit	No hit	No hit	No hit	No hit	No hit
Lc_contig_01555	No hit	No hit	No hit	No hit	No hit	No hit
Lc_contig_01556	No hit	No hit	No hit	No hit	No hit	No hit
Lc_contig_01557	gi|75331682|sp|Q93WH6.2|LEC_LENCC	96.18	7e-50	UniRef100_Q93WH6_Lectin_n=3_Tax=Papilionoideae_RepID=LEC_LENCC	96.18	8e-50
Lc_contig_01558	gi|357492741|ref|XP_003616659.1|	66.19	6e-16	UniRef100_G7K257_Pmr5/Cas1p_GDSL/SGNH-like_acyl-esterase_family_protein_n=1_Tax=Medicago_truncatula_RepID=G7K257_MEDTR	66.19	8e-16
Lc_contig_01559	No hit	No hit	No hit	No hit	No hit	No hit
Lc_contig_01560	No hit	No hit	No hit	No hit	No hit	No hit
Lc_contig_01561	No hit	No hit	No hit	No hit	No hit	No hit
Lc_contig_01562	gi|357475293|ref|XP_003607932.1|	65.42	2e-25	UniRef100_G7JK20_RING_zinc_finger_protein,_putative_n=2_Tax=Medicago_truncatula_RepID=G7JK20_MEDTR	65.42	2e-25
Lc_contig_01563	gi|657371577|gb|KEH17564.1|	64.06	3e-33	UniRef100_A0A072TJ06_Myb-related_transcription_factor_n=1_Tax=Medicago_truncatula_RepID=A0A072TJ06_MEDTR	64.06	4e-33
Lc_contig_01564	No hit	No hit	No hit	No hit	No hit	No hit
Lc_contig_01565	No hit	No hit	No hit	No hit	No hit	No hit
Lc_contig_01566	No hit	No hit	No hit	No hit	No hit	No hit
Lc_contig_01567	gi|502085347|ref|XP_004487896.1|	75	8e-32	UniRef100_UPI00032AA446_PREDICTED:_pentatricopeptide_repeat-containing_protein_At3g57430,_chloroplastic-like_isoform_X1_n=1_Tax=Cicer_arietinum_RepID=UPI00032AA446	75	1e-31
Lc_contig_01568	gi|3860315|emb|CAA10125.1|	95.7	3e-45	UniRef100_Q9ZRW2_40S_ribosomal_protein_S19_(Fragment)_n=2_Tax=Cicer_arietinum_RepID=Q9ZRW2_CICAR	95.7	4e-45
Lc_contig_01569	gi|502121764|ref|XP_004497434.1|	75.36	4e-21	UniRef100_UPI00032A6CA6_PREDICTED:_uncharacterized_protein_LOC101508131_n=1_Tax=Cicer_arietinum_RepID=UPI00032A6CA6	75.36	5e-21
Lc_contig_01570	No hit	No hit	No hit	No hit	No hit	No hit
Lc_contig_01571	No hit	No hit	No hit	No hit	No hit	No hit
Lc_contig_01572	No hit	No hit	No hit	No hit	No hit	No hit
Lc_contig_01573	gi|657403134|gb|KEH41995.1|	100	2e-61	UniRef100_A0A072VV72_O-linked_N-acetylglucosamine_transferase,_putative_n=1_Tax=Medicago_truncatula_RepID=A0A072VV72_MEDTR	100	3e-61
Lc_contig_01574	No hit	No hit	No hit	No hit	No hit	No hit
Lc_contig_01575	No hit	No hit	No hit	No hit	No hit	No hit
Lc_contig_01576	No hit	No hit	No hit	No hit	No hit	No hit
Lc_contig_01577	gi|502125858|ref|XP_004499090.1|	55.93	6e-24	UniRef100_UPI00032ABDFF_PREDICTED:_uncharacterized_protein_LOC101488872_n=1_Tax=Cicer_arietinum_RepID=UPI00032ABDFF	55.93	8e-24
Lc_contig_01578	gi|657372476|gb|KEH18344.1|	40.46	7e-76	UniRef100_A0A072TLH1_Beta-galactosidase_n=1_Tax=Medicago_truncatula_RepID=A0A072TLH1_MEDTR	41.22	9e-76
Lc_contig_01579	gi|502102008|ref|XP_004491939.1|	95.65	1e-31	UniRef100_UPI00032A8D65_PREDICTED:_60S_ribosomal_protein_L15-1-like_isoform_X1_n=1_Tax=Cicer_arietinum_RepID=UPI00032A8D65	95.65	1e-31
Lc_contig_01580	No hit	No hit	No hit	No hit	No hit	No hit
Lc_contig_01581	No hit	No hit	No hit	No hit	No hit	No hit
Lc_contig_01582	gi|502121263|ref|XP_004497245.1|	81.82	4e-26	UniRef100_UPI00032AA45B_PREDICTED:_E3_ubiquitin-protein_ligase_CIP8-like_n=1_Tax=Cicer_arietinum_RepID=UPI00032AA45B	81.82	5e-26
Lc_contig_01583	gi|502110317|ref|XP_004493852.1|	79.39	4e-52	UniRef100_UPI00032A66A2_PREDICTED:_uro-adherence_factor_A-like_isoform_X2_n=1_Tax=Cicer_arietinum_RepID=UPI00032A66A2	79.39	5e-52
Lc_contig_01584	No hit	No hit	No hit	No hit	No hit	No hit
Lc_contig_01585	gi|2522228|dbj|BAA22787.1|	89.39	2e-61	UniRef100_O22103_Reverse_transcriptase-like_protein_(Fragment)_n=1_Tax=Vicia_faba_RepID=O22103_VICFA	89.39	2e-61
Lc_contig_01586	gi|502160068|ref|XP_004511622.1|	90.91	6e-59	UniRef100_UPI00032AADCC_PREDICTED:_cytochrome_c-type_biogenesis_protein_CcmH-like_isoform_X2_n=1_Tax=Cicer_arietinum_RepID=UPI00032AADCC	90.91	7e-59
Lc_contig_01587	No hit	No hit	No hit	No hit	No hit	No hit
Lc_contig_01588	gi|357495103|ref|XP_003617840.1|	80	3e-31	UniRef100_G7KEH8_RPM1-interacting_protein_4_(RIN4)_family_protein_n=1_Tax=Medicago_truncatula_RepID=G7KEH8_MEDTR	80	4e-31
Lc_contig_01589	gi|357505735|ref|XP_003623156.1|	81.68	2e-42	UniRef100_G7L5K7_Proteasome_inhibitor-like_protein,_putative_n=1_Tax=Medicago_truncatula_RepID=G7L5K7_MEDTR	81.68	3e-42
Lc_contig_01590	No hit	No hit	No hit	No hit	No hit	No hit
Lc_contig_01591	gi|657401061|gb|KEH40081.1|	97.3	1e-12	UniRef100_A0A072VEP2_Uncharacterized_protein_n=1_Tax=Medicago_truncatula_RepID=A0A072VEP2_MEDTR	97.3	1e-12
Lc_contig_01592	gi|357441833|ref|XP_003591194.1|	89.47	2e-11	UniRef100_UPI000236077A_Protein_DEHYDRATION-INDUCED-like_protein_n=1_Tax=Medicago_truncatula_RepID=UPI000236077A	89.47	3e-11
Lc_contig_01593	No hit	No hit	No hit	No hit	No hit	No hit
Lc_contig_01594	No hit	No hit	No hit	No hit	No hit	No hit
Lc_contig_01595	gi|571457690|ref|XP_006580845.1|	81.13	3e-20	UniRef100_UPI0003DEB8D4_PREDICTED:_uncharacterized_protein_LOC102660325_n=1_Tax=Glycine_max_RepID=UPI0003DEB8D4	81.13	4e-20
Lc_contig_01596	gi|502161523|ref|XP_004512193.1|	51.81	5e-19	UniRef100_A0A0B2P4L7_Uncharacterized_protein_(Fragment)_n=1_Tax=Glycine_soja_RepID=A0A0B2P4L7_GLYSO	69.05	3e-28
Lc_contig_01597	No hit	No hit	No hit	No hit	No hit	No hit
Lc_contig_01598	gi|657378711|gb|KEH23361.1|	94.44	8e-22	UniRef100_A0A072U1V6_Beta-amylase-like_protein_n=1_Tax=Medicago_truncatula_RepID=A0A072U1V6_MEDTR	94.44	1e-21
Lc_contig_01599	gi|657389703|gb|KEH31359.1|	95.83	4e-18	UniRef100_A0A072UNK3_Outward_rectifying_potassium_channel_protein_n=1_Tax=Medicago_truncatula_RepID=A0A072UNK3_MEDTR	95.83	5e-18
Lc_contig_01600	No hit	No hit	No hit	No hit	No hit	No hit
Lc_contig_01601	No hit	No hit	No hit	No hit	No hit	No hit
Lc_contig_01602	gi|260401291|gb|ACX37122.1|	65.96	6e-27	UniRef100_D0E2V6_ORF1_(Fragment)_n=1_Tax=Pisum_sativum_RepID=D0E2V6_PEA	65.96	7e-27
Lc_contig_01603	gi|657370393|gb|KEH16526.1|	74.31	5e-35	UniRef100_A0A072TH41_MAP3K-like_kinase_n=1_Tax=Medicago_truncatula_RepID=A0A072TH41_MEDTR	74.31	6e-35
Lc_contig_01604	gi|402575784|gb|AFQ69082.1|	96.97	1e-66	UniRef100_J7K661_LATHYROIDES_n=1_Tax=Pisum_sativum_RepID=J7K661_PEA	96.97	1e-66
Lc_contig_01605	gi|502141511|ref|XP_004504530.1|	96.34	3e-27	UniRef100_UPI00032A535A_PREDICTED:_protein_transport_protein_Sec61_subunit_beta-like_n=1_Tax=Cicer_arietinum_RepID=UPI00032A535A	96.34	3e-27
Lc_contig_01606	gi|357517131|ref|XP_003628854.1|	96.97	7e-69	UniRef100_UPI0002367F1B_Cysteine-rich_receptor-like_protein_kinase_n=1_Tax=Medicago_truncatula_RepID=UPI0002367F1B	96.97	8e-69
Lc_contig_01607	No hit	No hit	No hit	No hit	No hit	No hit
Lc_contig_01608	No hit	No hit	No hit	No hit	No hit	No hit
Lc_contig_01609	gi|502111232|ref|XP_004493993.1|	65.81	2e-23	UniRef100_UPI00032A6C98_PREDICTED:_microtubule-associated_protein_1B-like_n=1_Tax=Cicer_arietinum_RepID=UPI00032A6C98	65.81	3e-23
Lc_contig_01610	gi|502154062|ref|XP_004509569.1|	86.55	5e-43	UniRef100_UPI00032ABD92_PREDICTED:_cysteine-rich_receptor-like_protein_kinase_3-like_isoform_X1_n=1_Tax=Cicer_arietinum_RepID=UPI00032ABD92	86.55	6e-43
Lc_contig_01611	gi|571556819|ref|XP_006604320.1|	93.94	5e-62	UniRef100_I1N8Q3_Uncharacterized_protein_n=1_Tax=Glycine_max_RepID=I1N8Q3_SOYBN	93.94	6e-62
Lc_contig_01612	gi|357492373|ref|XP_003616475.1|	97.71	5e-66	UniRef100_G7KGV6_Mannose-1-phosphate_guanylyltransferase-like_protein_n=2_Tax=Medicago_RepID=G7KGV6_MEDTR	97.71	6e-66
Lc_contig_01613	No hit	No hit	No hit	No hit	No hit	No hit
Lc_contig_01614	gi|77563563|gb|ABB00038.1|	66.67	6e-36	UniRef100_Q1AKH8_Reverse_transcriptase_family_member_n=1_Tax=Glycine_max_RepID=Q1AKH8_SOYBN	66.67	8e-36
Lc_contig_01615	No hit	No hit	No hit	No hit	No hit	No hit
Lc_contig_01616	gi|657395217|gb|KEH35594.1|	57.89	3e-17	UniRef100_B7FLL0_Uncharacterized_protein_n=1_Tax=Medicago_truncatula_RepID=B7FLL0_MEDTR	57.89	4e-17
Lc_contig_01617	No hit	No hit	No hit	No hit	No hit	No hit
Lc_contig_01618	No hit	No hit	No hit	No hit	No hit	No hit
Lc_contig_01619	No hit	No hit	No hit	No hit	No hit	No hit
Lc_contig_01620	No hit	No hit	No hit	No hit	No hit	No hit
Lc_contig_01621	No hit	No hit	No hit	No hit	No hit	No hit
Lc_contig_01622	gi|502132106|ref|XP_004501228.1|	94.74	1e-35	UniRef100_UPI00032A57A9_PREDICTED:_probable_xyloglucan_glycosyltransferase_5-like_isoform_X2_n=1_Tax=Cicer_arietinum_RepID=UPI00032A57A9	94.74	2e-35
Lc_contig_01623	gi|357519817|ref|XP_003630197.1|	85.23	8e-35	UniRef100_G7LD34_RING-H2_finger_protein_ATL1L_n=1_Tax=Medicago_truncatula_RepID=G7LD34_MEDTR	85.23	1e-34
Lc_contig_01624	No hit	No hit	No hit	No hit	No hit	No hit
Lc_contig_01625	No hit	No hit	No hit	No hit	No hit	No hit
Lc_contig_01626	No hit	No hit	No hit	No hit	No hit	No hit
Lc_contig_01627	No hit	No hit	No hit	No hit	No hit	No hit
Lc_contig_01628	gi|502119113|ref|XP_004496507.1|	51.85	1e-19	UniRef100_UPI00032A73FF_PREDICTED:_uncharacterized_protein_LOC101505986_n=1_Tax=Cicer_arietinum_RepID=UPI00032A73FF	51.85	1e-19
Lc_contig_01629	No hit	No hit	No hit	No hit	No hit	No hit
Lc_contig_01630	No hit	No hit	No hit	No hit	No hit	No hit
Lc_contig_01631	No hit	No hit	No hit	No hit	No hit	No hit
Lc_contig_01632	gi|657374608|gb|KEH20145.1|	95.45	3e-70	UniRef100_UPI0002367F91_Pre-mRNA-splicing_factor_prp46_n=1_Tax=Medicago_truncatula_RepID=UPI0002367F91	95.45	3e-70
Lc_contig_01633	gi|657381565|gb|KEH25536.1|	87.5	4e-31	UniRef100_A0A072U832_Uncharacterized_protein_n=1_Tax=Medicago_truncatula_RepID=A0A072U832_MEDTR	87.5	5e-31
Lc_contig_01634	gi|502156709|ref|XP_004510608.1|	91.89	3e-12	UniRef100_UPI00032AB5B8_PREDICTED:_chlorophyll_a-b_binding_protein_7,_chloroplastic-like_isoform_X1_n=1_Tax=Cicer_arietinum_RepID=UPI00032AB5B8	91.89	3e-12
Lc_contig_01635	gi|502138987|ref|XP_004503603.1|	80	4e-21	UniRef100_UPI00032AC0F1_PREDICTED:_1-acyl-sn-glycerol-3-phosphate_acyltransferase_3-like_n=1_Tax=Cicer_arietinum_RepID=UPI00032AC0F1	80	5e-21
Lc_contig_01636	gi|502091307|ref|XP_004489509.1|	98.48	1e-75	UniRef100_UPI00032AD331_PREDICTED:_rootletin-like_isoform_X1_n=2_Tax=Cicer_arietinum_RepID=UPI00032AD331	98.48	1e-75
Lc_contig_01637	No hit	No hit	No hit	No hit	No hit	No hit
Lc_contig_01638	gi|657389213|gb|KEH30929.1|	96.67	2e-21	UniRef100_A0A072UME5_Dolichol-phosphate_mannosyltransferase_n=1_Tax=Medicago_truncatula_RepID=A0A072UME5_MEDTR	96.67	3e-21
Lc_contig_01639	gi|224434584|dbj|BAH23796.1|	100	1e-33	UniRef100_B9X289_Putative_auxin_transport_facilitator_protein_n=1_Tax=Pisum_sativum_RepID=B9X289_PEA	100	1e-33
Lc_contig_01640	gi|357506291|ref|XP_003623434.1|	89.66	2e-38	UniRef100_D2D581_GT1_n=1_Tax=Medicago_truncatula_RepID=D2D581_MEDTR	89.66	2e-38
Lc_contig_01641	No hit	No hit	No hit	No hit	No hit	No hit
Lc_contig_01642	No hit	No hit	No hit	No hit	No hit	No hit
Lc_contig_01643	No hit	No hit	No hit	No hit	No hit	No hit
Lc_contig_01644	gi|502135868|ref|XP_004502481.1|	85.88	2e-34	UniRef100_UPI00032AD37F_PREDICTED:_replication_factor_C_subunit_5-like_isoform_X2_n=1_Tax=Cicer_arietinum_RepID=UPI00032AD37F	85.88	3e-34
Lc_contig_01645	No hit	No hit	No hit	No hit	No hit	No hit
Lc_contig_01646	gi|208609065|dbj|BAG72154.1|	79.55	1e-55	UniRef100_B5U9W2_Putative_uncharacterized_protein_n=1_Tax=Lotus_japonicus_RepID=B5U9W2_LOTJA	79.55	1e-55
Lc_contig_01647	No hit	No hit	No hit	No hit	No hit	No hit
Lc_contig_01648	gi|388492446|gb|AFK34289.1|	73.17	8e-14	UniRef100_I3S1Z7_Uncharacterized_protein_n=1_Tax=Medicago_truncatula_RepID=I3S1Z7_MEDTR	73.17	1e-13
Lc_contig_01649	No hit	No hit	No hit	No hit	No hit	No hit
Lc_contig_01650	gi|217073720|gb|ACJ85220.1|	72.39	8e-30	UniRef100_UPI00032A9261_PREDICTED:_uncharacterized_protein_LOC101492132_isoform_X3_n=1_Tax=Cicer_arietinum_RepID=UPI00032A9261	80.88	4e-29
Lc_contig_01651	gi|657381038|gb|AES74940.2|	86.87	6e-27	UniRef100_I3SVY4_Uncharacterized_protein_n=2_Tax=Medicago_truncatula_RepID=I3SVY4_MEDTR	88.54	2e-26
Lc_contig_01652	No hit	No hit	No hit	No hit	No hit	No hit
Lc_contig_01653	No hit	No hit	No hit	No hit	No hit	No hit
Lc_contig_01654	gi|657371505|gb|KEH17495.1|	90.32	4e-58	UniRef100_A0A072TVD7_NADP-dependent_alkenal_double_bond_reductase_P1_n=1_Tax=Medicago_truncatula_RepID=A0A072TVD7_MEDTR	90.32	5e-58
Lc_contig_01655	No hit	No hit	No hit	No hit	No hit	No hit
Lc_contig_01656	No hit	No hit	No hit	No hit	No hit	No hit
Lc_contig_01657	No hit	No hit	No hit	No hit	No hit	No hit
Lc_contig_01658	No hit	No hit	No hit	No hit	No hit	No hit
Lc_contig_01659	gi|658048037|ref|XP_008359709.1|	93.48	9e-39	UniRef100_UPI0004989097_PREDICTED:_LOW_QUALITY_PROTEIN:_histone_H4-like_n=1_Tax=Malus_domestica_RepID=UPI0004989097	93.48	1e-38
Lc_contig_01660	No hit	No hit	No hit	No hit	No hit	No hit
Lc_contig_01661	No hit	No hit	No hit	No hit	No hit	No hit
Lc_contig_01662	No hit	No hit	No hit	No hit	No hit	No hit
Lc_contig_01663	No hit	No hit	No hit	No hit	No hit	No hit
Lc_contig_01664	gi|502095366|ref|XP_004490438.1|	69.85	1e-20	UniRef100_UPI00032A5E73_PREDICTED:_ubiquitin_carboxyl-terminal_hydrolase_16-like_n=1_Tax=Cicer_arietinum_RepID=UPI00032A5E73	69.85	2e-20
Lc_contig_01665	No hit	No hit	No hit	No hit	No hit	No hit
Lc_contig_01666	No hit	No hit	No hit	No hit	No hit	No hit
Lc_contig_01667	No hit	No hit	No hit	No hit	No hit	No hit
Lc_contig_01668	No hit	No hit	No hit	No hit	No hit	No hit
Lc_contig_01669	gi|657370961|gb|KEH16995.1|	79.25	5e-39	UniRef100_M1DWM7_Uncharacterized_protein_n=1_Tax=Solanum_tuberosum_RepID=M1DWM7_SOLTU	72.97	2e-41
Lc_contig_01670	gi|357505295|ref|XP_003622936.1|	86.76	9e-42	UniRef100_G7L198_Solute_carrier_family_35_protein_n=1_Tax=Medicago_truncatula_RepID=G7L198_MEDTR	86.76	1e-41
Lc_contig_01671	No hit	No hit	No hit	No hit	No hit	No hit
Lc_contig_01672	gi|357459455|ref|XP_003600008.1|	52.82	9e-18	UniRef100_G7J1X5_Ankyrin_repeat_protein_n=1_Tax=Medicago_truncatula_RepID=G7J1X5_MEDTR	52.82	1e-17
Lc_contig_01673	No hit	No hit	No hit	No hit	No hit	No hit
Lc_contig_01674	gi|357481145|ref|XP_003610858.1|	93.94	3e-65	UniRef100_UPI0002364356_Exportin-1_n=1_Tax=Medicago_truncatula_RepID=UPI0002364356	93.94	4e-65
Lc_contig_01675	gi|657386852|gb|KEH29087.1|	67.09	7e-18	UniRef100_G7JDC6_Disease_resistance_protein_(TIR-NBS-LRR_class)_n=1_Tax=Medicago_truncatula_RepID=G7JDC6_MEDTR	67.09	8e-18
Lc_contig_01676	No hit	No hit	No hit	No hit	No hit	No hit
Lc_contig_01677	gi|657405293|gb|KEH43786.1|	78.05	7e-37	UniRef100_A0A072VQ49_Early_light-induced-like_protein_n=1_Tax=Medicago_truncatula_RepID=A0A072VQ49_MEDTR	78.05	8e-37
Lc_contig_01678	gi|388497560|gb|AFK36846.1|	89.84	1e-59	UniRef100_G7JKC3_Nuclear_transcription_factor_Y_protein_n=1_Tax=Medicago_truncatula_RepID=G7JKC3_MEDTR	89.84	2e-59
Lc_contig_01679	No hit	No hit	No hit	No hit	No hit	No hit
Lc_contig_01680	gi|124360558|gb|ABN08564.1|	57.58	3e-40	UniRef100_A2Q4L4_RNA-directed_DNA_polymerase_(Reverse_transcriptase)_n=1_Tax=Medicago_truncatula_RepID=A2Q4L4_MEDTR	57.58	3e-40
Lc_contig_01681	No hit	No hit	No hit	No hit	No hit	No hit
Lc_contig_01682	gi|502119343|ref|XP_004496586.1|	81.25	7e-31	UniRef100_UPI00032AB0AA_PREDICTED:_protein_phosphatase_inhibitor_2-like_n=1_Tax=Cicer_arietinum_RepID=UPI00032AB0AA	81.25	9e-31
Lc_contig_01683	gi|357516155|ref|XP_003628366.1|	91.43	2e-31	UniRef100_UPI0002367A2F_hypothetical_protein_MTR_8g055930_n=1_Tax=Medicago_truncatula_RepID=UPI0002367A2F	91.43	2e-31
Lc_contig_01684	gi|357478197|ref|XP_003609384.1|	68.75	5e-42	UniRef100_UPI0002363EFD_Auxin-responsive_protein_IAA20_n=1_Tax=Medicago_truncatula_RepID=UPI0002363EFD	68.75	6e-42
Lc_contig_01685	No hit	No hit	No hit	No hit	No hit	No hit
Lc_contig_01686	gi|657389033|gb|AES89963.2|	92.45	1e-39	UniRef100_G7JGB4_DUF863_family_protein_n=2_Tax=Medicago_truncatula_RepID=G7JGB4_MEDTR	92.45	1e-39
Lc_contig_01687	gi|571475311|ref|XP_006586568.1|	57.63	3e-14	UniRef100_UPI0003DE9A02_PREDICTED:_uncharacterized_protein_LOC102665192_n=1_Tax=Glycine_max_RepID=UPI0003DE9A02	57.63	4e-14
Lc_contig_01688	gi|76573437|dbj|BAE45342.1|	94.26	3e-51	UniRef100_Q3LI84_Allene_oxide_cyclase_n=1_Tax=Pisum_sativum_RepID=Q3LI84_PEA	94.26	3e-51
Lc_contig_01689	gi|657391824|gb|KEH32947.1|	82.52	2e-40	UniRef100_A0A072UTJ6_Cysteine-rich_receptor-like_kinase_n=1_Tax=Medicago_truncatula_RepID=A0A072UTJ6_MEDTR	82.52	3e-40
Lc_contig_01690	gi|502136170|ref|XP_004502584.1|	92.25	2e-63	UniRef100_UPI00032A7EA9_PREDICTED:_transmembrane_protein_184C-like_isoform_X3_n=1_Tax=Cicer_arietinum_RepID=UPI00032A7EA9	92.25	2e-63
Lc_contig_01691	No hit	No hit	No hit	No hit	No hit	No hit
Lc_contig_01692	gi|571488674|ref|XP_003539099.2|	82.71	7e-57	UniRef100_K7LPR9_3-ketoacyl-CoA_synthase_n=2_Tax=Soja_RepID=K7LPR9_SOYBN	82.71	9e-57
Lc_contig_01693	No hit	No hit	No hit	No hit	No hit	No hit
Lc_contig_01694	gi|358248764|ref|NP_001239936.1|	77.38	2e-20	UniRef100_C9WA63_AP2_domain-containing_transcription_factor_5_n=2_Tax=Soja_RepID=C9WA63_SOYBN	77.38	2e-20
Lc_contig_01695	gi|357465011|ref|XP_003602787.1|	87.79	2e-41	UniRef100_G7J3D7_SWI/SNF_complex_protein_n=1_Tax=Medicago_truncatula_RepID=G7J3D7_MEDTR	87.79	2e-41
Lc_contig_01696	gi|358346113|ref|XP_003637116.1|	96.97	8e-67	UniRef100_G7ZYG6_SEC1_family_transport_protein_SLY1_n=1_Tax=Medicago_truncatula_RepID=G7ZYG6_MEDTR	96.97	1e-66
Lc_contig_01697	gi|357512103|ref|XP_003626340.1|	98.89	1e-29	UniRef100_A2Q3H4_Histone_H2A_n=1_Tax=Medicago_truncatula_RepID=A2Q3H4_MEDTR	98.89	1e-29
Lc_contig_01698	gi|21322713|emb|CAD22530.1|	96.26	7e-52	UniRef100_Q8L693_1-deoxy-D-xylulose_5-phosphate_synthase_1_n=1_Tax=Medicago_truncatula_RepID=Q8L693_MEDTR	96.26	9e-52
Lc_contig_01699	gi|657396009|gb|KEH36156.1|	92	2e-16	UniRef100_A0A072V3A5_Cytosolic_purine_5-nucleotidase_n=1_Tax=Medicago_truncatula_RepID=A0A072V3A5_MEDTR	92	3e-16
Lc_contig_01700	No hit	No hit	No hit	No hit	No hit	No hit
Lc_contig_01701	No hit	No hit	No hit	No hit	No hit	No hit
Lc_contig_01702	No hit	No hit	No hit	No hit	No hit	No hit
Lc_contig_01703	gi|502126565|ref|XP_004499355.1|	90.91	5e-48	UniRef100_UPI00032A7636_PREDICTED:_PHD_finger_protein_Alfin1-like_n=1_Tax=Cicer_arietinum_RepID=UPI00032A7636	90.91	6e-48
Lc_contig_01704	No hit	No hit	No hit	No hit	No hit	No hit
Lc_contig_01705	gi|225453354|ref|XP_002271650.1|	88.17	9e-39	UniRef100_UPI00053FFF85_PREDICTED:_ELMO_domain-containing_protein_A_isoform_X2_n=1_Tax=Vitis_vinifera_RepID=UPI00053FFF85	88.17	1e-38
Lc_contig_01706	gi|502145155|ref|XP_004505904.1|	96.36	2e-49	UniRef100_UPI00032A511D_PREDICTED:_60S_ribosomal_protein_L35-like_n=1_Tax=Cicer_arietinum_RepID=UPI00032A511D	96.36	2e-49
Lc_contig_01707	gi|657375346|gb|AET04362.2|	87.22	3e-62	UniRef100_G7L804_Elongation_factor_Tu_(EF-Tu)_GTP-binding_family_protein_n=1_Tax=Medicago_truncatula_RepID=G7L804_MEDTR	87.22	3e-62
Lc_contig_01708	No hit	No hit	No hit	No hit	No hit	No hit
Lc_contig_01709	gi|657400261|gb|KEH39529.1|	100	5e-70	UniRef100_UPI0002361390_Serine/threonine_protein_phosphatase_2A_55_kDa_regulatory_subunit_B_beta_isoform_n=1_Tax=Medicago_truncatula_RepID=UPI0002361390	100	5e-70
Lc_contig_01710	No hit	No hit	No hit	No hit	No hit	No hit
Lc_contig_01711	No hit	No hit	No hit	No hit	No hit	No hit
Lc_contig_01712	gi|502129986|ref|XP_004500492.1|	92.48	5e-76	UniRef100_UPI00032A5D43_PREDICTED:_NF-X1-type_zinc_finger_protein_NFXL2-like_n=1_Tax=Cicer_arietinum_RepID=UPI00032A5D43	92.48	7e-76
Lc_contig_01713	gi|502144025|ref|XP_004505554.1|	91.67	8e-64	UniRef100_UPI00032AAEB5_PREDICTED:_putative_pentatricopeptide_repeat-containing_protein_At1g10330-like_n=1_Tax=Cicer_arietinum_RepID=UPI00032AAEB5	91.67	1e-63
Lc_contig_01714	No hit	No hit	No hit	No hit	No hit	No hit
Lc_contig_01715	No hit	No hit	No hit	No hit	No hit	No hit
Lc_contig_01716	No hit	No hit	No hit	No hit	No hit	No hit
Lc_contig_01717	No hit	No hit	No hit	No hit	No hit	No hit
Lc_contig_01718	No hit	No hit	No hit	No hit	No hit	No hit
Lc_contig_01719	No hit	No hit	No hit	No hit	No hit	No hit
Lc_contig_01720	No hit	No hit	No hit	No hit	No hit	No hit
Lc_contig_01721	No hit	No hit	No hit	No hit	No hit	No hit
Lc_contig_01722	gi|357470585|ref|XP_003605577.1|	97.54	4e-61	UniRef100_G7JPA9_40S_ribosomal_protein_S20-2_n=1_Tax=Medicago_truncatula_RepID=G7JPA9_MEDTR	97.54	5e-61
Lc_contig_01723	No hit	No hit	No hit	No hit	No hit	No hit
Lc_contig_01724	No hit	No hit	No hit	No hit	No hit	No hit
Lc_contig_01725	No hit	No hit	No hit	No hit	No hit	No hit
Lc_contig_01726	gi|697163250|ref|XP_009590447.1|	100	1e-31	UniRef100_UPI0005817724_PREDICTED:_histone_H4-like,_partial_n=1_Tax=Sesamum_indicum_RepID=UPI0005817724	100	1e-31
Lc_contig_01727	gi|357486447|ref|XP_003613511.1|	74.05	2e-44	UniRef100_UPI0000D5DCD8_NBS_resistance_protein_n=1_Tax=Medicago_truncatula_RepID=UPI0000D5DCD8	74.05	3e-44
Lc_contig_01728	No hit	No hit	No hit	No hit	No hit	No hit
Lc_contig_01729	No hit	No hit	No hit	No hit	No hit	No hit
Lc_contig_01730	gi|388512841|gb|AFK44482.1|	87.8	9e-58	UniRef100_I3SW40_F-box/LRR_plant_protein_n=1_Tax=Medicago_truncatula_RepID=I3SW40_MEDTR	87.8	1e-57
Lc_contig_01731	gi|657374649|gb|KEH20177.1|	88.64	2e-55	UniRef100_A0A072TRY4_Carboxyl-terminal_peptidase_n=1_Tax=Medicago_truncatula_RepID=A0A072TRY4_MEDTR	88.64	2e-55
Lc_contig_01732	No hit	No hit	No hit	UniRef100_A0A0B2Q492_Protein_DEHYDRATION-INDUCED_19_like_7_n=1_Tax=Glycine_soja_RepID=A0A0B2Q492_GLYSO	41.04	2e-12
Lc_contig_01733	gi|657405198|gb|KEH43715.1|	94.23	6e-49	UniRef100_B7FIG9_Cytochrome_b_reductase_n=2_Tax=Medicago_truncatula_RepID=B7FIG9_MEDTR	94.23	7e-49
Lc_contig_01734	No hit	No hit	No hit	No hit	No hit	No hit
Lc_contig_01735	gi|502118472|ref|XP_004496284.1|	79.82	2e-30	UniRef100_UPI00032AB39E_PREDICTED:_patatin-1-Kuras_2-like_n=1_Tax=Cicer_arietinum_RepID=UPI00032AB39E	79.82	2e-30
Lc_contig_01736	No hit	No hit	No hit	No hit	No hit	No hit
Lc_contig_01737	No hit	No hit	No hit	No hit	No hit	No hit
Lc_contig_01738	gi|502078987|ref|XP_004486117.1|	77.91	4e-26	UniRef100_UPI00032A9EB3_PREDICTED:_transmembrane_protein_45B-like_n=1_Tax=Cicer_arietinum_RepID=UPI00032A9EB3	77.91	5e-26
Lc_contig_01739	No hit	No hit	No hit	No hit	No hit	No hit
Lc_contig_01740	gi|657402829|gb|KEH41698.1|	69.92	2e-40	UniRef100_A0A072VJS3_Uncharacterized_protein_n=1_Tax=Medicago_truncatula_RepID=A0A072VJS3_MEDTR	69.92	2e-40
Lc_contig_01741	No hit	No hit	No hit	No hit	No hit	No hit
Lc_contig_01742	gi|587940129|gb|EXC26750.1|	43.48	4e-16	UniRef100_W9SDG8_Uncharacterized_protein_n=1_Tax=Morus_notabilis_RepID=W9SDG8_9ROSA	43.48	5e-16
Lc_contig_01743	gi|388493620|gb|AFK34876.1|	51.45	3e-33	UniRef100_I3S3N4_Uncharacterized_protein_n=1_Tax=Medicago_truncatula_RepID=I3S3N4_MEDTR	51.45	3e-33
Lc_contig_01744	No hit	No hit	No hit	No hit	No hit	No hit
Lc_contig_01745	gi|657402002|gb|KEH40947.1|	86.47	2e-60	UniRef100_UPI00023604A5_Myosin-like_protein_n=1_Tax=Medicago_truncatula_RepID=UPI00023604A5	86.47	2e-60
Lc_contig_01746	gi|357507741|ref|XP_003624159.1|	87.88	1e-59	UniRef100_Q2HW11_Pentatricopeptide_(PPR)_repeat_protein_n=1_Tax=Medicago_truncatula_RepID=Q2HW11_MEDTR	87.88	2e-59
Lc_contig_01747	gi|571490780|ref|XP_006591625.1|	9.86	1e-11	UniRef100_A0A0B2R2U8_Uncharacterized_protein_(Fragment)_n=1_Tax=Glycine_soja_RepID=A0A0B2R2U8_GLYSO	5.88	4e-12
Lc_contig_01748	No hit	No hit	No hit	No hit	No hit	No hit
Lc_contig_01749	No hit	No hit	No hit	No hit	No hit	No hit
Lc_contig_01750	gi|657384042|gb|KEH27520.1|	88.31	1e-30	UniRef100_G7K5A3_RNA_recognition_motif_n=1_Tax=Medicago_truncatula_RepID=G7K5A3_MEDTR	88.31	1e-30
Lc_contig_01751	gi|410810169|emb|CCI61385.1|	95.76	5e-59	UniRef100_K4QC20_Putative_reverse_transcriptase_(RNA-dependent_DNA_polymerase)_(Fragment)_n=1_Tax=Lens_culinaris_subsp._culinaris_RepID=K4QC20_LENCC	95.76	6e-59
Lc_contig_01752	No hit	No hit	No hit	No hit	No hit	No hit
Lc_contig_01753	No hit	No hit	No hit	No hit	No hit	No hit
Lc_contig_01754	gi|657376710|gb|KEH21724.1|	89.39	2e-61	UniRef100_A0A072TW39_Feronia_receptor-like_kinase_n=1_Tax=Medicago_truncatula_RepID=A0A072TW39_MEDTR	89.39	2e-61
Lc_contig_01755	gi|657376878|gb|KEH21869.1|	81.95	6e-60	UniRef100_G7KTS5_Phosphatase_2C_family_protein_n=2_Tax=Medicago_truncatula_RepID=G7KTS5_MEDTR	81.95	7e-60
Lc_contig_01756	gi|358349446|ref|XP_003638748.1|	60.22	4e-47	UniRef100_G8A348_Putative_uncharacterized_protein_n=1_Tax=Medicago_truncatula_RepID=G8A348_MEDTR	60.22	5e-47
Lc_contig_01757	No hit	No hit	No hit	No hit	No hit	No hit
Lc_contig_01758	No hit	No hit	No hit	No hit	No hit	No hit
Lc_contig_01759	No hit	No hit	No hit	No hit	No hit	No hit
Lc_contig_01760	gi|502160003|ref|XP_004511602.1|	77.55	1e-29	UniRef100_UPI00032A573E_PREDICTED:_MATE_efflux_family_protein_5-like_n=1_Tax=Cicer_arietinum_RepID=UPI00032A573E	77.55	2e-29
Lc_contig_01761	No hit	No hit	No hit	No hit	No hit	No hit
Lc_contig_01762	No hit	No hit	No hit	No hit	No hit	No hit
Lc_contig_01763	gi|502109817|ref|XP_004493734.1|	88.89	2e-37	UniRef100_UPI00032A6139_PREDICTED:_guanylate-binding_protein_4-like_n=1_Tax=Cicer_arietinum_RepID=UPI00032A6139	88.89	3e-37
Lc_contig_01764	gi|657379839|gb|KEH24129.1|	93.13	4e-64	UniRef100_UPI00023675F0_Pleiotropic_drug_resistance_ABC_transporter_family_protein_n=1_Tax=Medicago_truncatula_RepID=UPI00023675F0	93.13	4e-64
Lc_contig_01765	No hit	No hit	No hit	No hit	No hit	No hit
Lc_contig_01766	gi|593697620|ref|XP_007149283.1|	94.51	3e-41	UniRef100_V7BTF3_Uncharacterized_protein_n=1_Tax=Phaseolus_vulgaris_RepID=V7BTF3_PHAVU	94.51	3e-41
Lc_contig_01767	No hit	No hit	No hit	No hit	No hit	No hit
Lc_contig_01768	gi|357458265|ref|XP_003599413.1|	50.36	9e-26	UniRef100_G7J0U4_LRR_and_NB-ARC_domain_disease_resistance_protein_n=1_Tax=Medicago_truncatula_RepID=G7J0U4_MEDTR	50.36	1e-25
Lc_contig_01769	gi|657374641|gb|KEH20169.1|	95.24	2e-49	UniRef100_A0A072TRX4_Anthranilate_phosphoribosyltransferase_n=2_Tax=Medicago_truncatula_RepID=A0A072TRX4_MEDTR	95.24	2e-49
Lc_contig_01770	gi|357507847|ref|XP_003624212.1|	70.24	2e-15	UniRef100_G7KSE1_AP2-like_ethylene-responsive_transcription_factor_n=2_Tax=Medicago_truncatula_RepID=G7KSE1_MEDTR	70.24	2e-15
Lc_contig_01771	No hit	No hit	No hit	No hit	No hit	No hit
Lc_contig_01772	No hit	No hit	No hit	No hit	No hit	No hit
Lc_contig_01773	gi|502086168|ref|XP_004488131.1|	38	5e-14	UniRef100_A0A0B2Q8F5_Uncharacterized_protein_(Fragment)_n=1_Tax=Glycine_soja_RepID=A0A0B2Q8F5_GLYSO	69.31	9e-25
Lc_contig_01774	No hit	No hit	No hit	No hit	No hit	No hit
Lc_contig_01775	No hit	No hit	No hit	No hit	No hit	No hit
Lc_contig_01776	No hit	No hit	No hit	No hit	No hit	No hit
Lc_contig_01777	gi|657400990|gb|KEH40035.1|	87.97	3e-55	UniRef100_G7I3K9_Uncharacterized_protein_n=2_Tax=Medicago_truncatula_RepID=G7I3K9_MEDTR	87.97	4e-55
Lc_contig_01778	No hit	No hit	No hit	No hit	No hit	No hit
Lc_contig_01779	gi|657375467|gb|KEH20789.1|	85.38	2e-49	UniRef100_A0A072TTE9_Pentatricopeptide_(PPR)_repeat_protein_n=1_Tax=Medicago_truncatula_RepID=A0A072TTE9_MEDTR	85.38	2e-49
Lc_contig_01780	gi|147863044|emb|CAN80924.1|	71.05	2e-34	UniRef100_A5B9H0_Putative_uncharacterized_protein_n=1_Tax=Vitis_vinifera_RepID=A5B9H0_VITVI	71.05	2e-34
Lc_contig_01781	No hit	No hit	No hit	No hit	No hit	No hit
Lc_contig_01782	gi|356504488|ref|XP_003521028.1|	84.96	2e-61	UniRef100_I1JMG5_Uncharacterized_protein_n=2_Tax=Soja_RepID=I1JMG5_SOYBN	84.96	2e-61
Lc_contig_01783	No hit	No hit	No hit	No hit	No hit	No hit
Lc_contig_01784	No hit	No hit	No hit	No hit	No hit	No hit
Lc_contig_01785	gi|657389209|gb|AES90314.2|	98.81	2e-40	UniRef100_G7JPN9_Uncharacterized_protein_n=2_Tax=Medicago_truncatula_RepID=G7JPN9_MEDTR	98.81	3e-40
Lc_contig_01786	No hit	No hit	No hit	No hit	No hit	No hit
Lc_contig_01787	No hit	No hit	No hit	No hit	No hit	No hit
Lc_contig_01788	No hit	No hit	No hit	No hit	No hit	No hit
Lc_contig_01789	gi|357446597|ref|XP_003593574.1|	82.71	1e-56	UniRef100_UPI0002360FD8_Ubiquitin-conjugating_enzyme_family_protein_n=1_Tax=Medicago_truncatula_RepID=UPI0002360FD8	82.71	1e-56
Lc_contig_01790	No hit	No hit	No hit	No hit	No hit	No hit
Lc_contig_01791	gi|502087252|ref|XP_004488476.1|	88.98	1e-40	UniRef100_UPI00032A967B_PREDICTED:_uncharacterized_protein_LOC101504212_n=1_Tax=Cicer_arietinum_RepID=UPI00032A967B	88.98	1e-40
Lc_contig_01792	gi|78183241|emb|CAJ00278.1|	77.22	1e-46	UniRef100_Q3C0H8_Putative_uncharacterized_protein_n=1_Tax=Lotus_japonicus_RepID=Q3C0H8_LOTJA	77.22	2e-46
Lc_contig_01793	gi|502117131|ref|XP_004495714.1|	79.01	2e-19	UniRef100_UPI00032A9D33_PREDICTED:_autophagy-related_protein_18a-like_n=1_Tax=Cicer_arietinum_RepID=UPI00032A9D33	79.01	3e-19
Lc_contig_01794	No hit	No hit	No hit	No hit	No hit	No hit
Lc_contig_01795	No hit	No hit	No hit	No hit	No hit	No hit
Lc_contig_01796	No hit	No hit	No hit	No hit	No hit	No hit
Lc_contig_01797	No hit	No hit	No hit	No hit	No hit	No hit
Lc_contig_01798	gi|657395603|gb|AES73389.2|	91.73	3e-62	UniRef100_UPI0002362E2C_Far_upstream_element-binding_protein_n=1_Tax=Medicago_truncatula_RepID=UPI0002362E2C	91.73	4e-62
Lc_contig_01799	gi|657402225|gb|AES60345.2|	76.47	2e-11	UniRef100_G7I5Z8_Rpp4C3_n=1_Tax=Medicago_truncatula_RepID=G7I5Z8_MEDTR	76.47	3e-11
Lc_contig_01800	No hit	No hit	No hit	No hit	No hit	No hit
Lc_contig_01801	No hit	No hit	No hit	No hit	No hit	No hit
Lc_contig_01802	gi|357454387|ref|XP_003597474.1|	98.5	4e-72	UniRef100_G7IUG0_Pre-mRNA-splicing_factor_ATP-dependent_RNA_helicase_n=1_Tax=Medicago_truncatula_RepID=G7IUG0_MEDTR	98.5	4e-72
Lc_contig_01803	No hit	No hit	No hit	No hit	No hit	No hit
Lc_contig_01804	No hit	No hit	No hit	No hit	No hit	No hit
Lc_contig_01805	gi|657403832|gb|AES60952.2|	96.99	1e-73	UniRef100_UPI000236083D_Non-lysosomal_glucosylceramidase_n=1_Tax=Medicago_truncatula_RepID=UPI000236083D	96.99	2e-73
Lc_contig_01806	gi|2493121|sp|Q39442.1|VATA_BETVU	94.64	1e-22	UniRef100_O04054_BV-70/5_protein_(Fragment)_n=1_Tax=Beta_vulgaris_subsp._vulgaris_RepID=O04054_BETVU	94.64	1e-22
Lc_contig_01807	No hit	No hit	No hit	No hit	No hit	No hit
Lc_contig_01808	gi|124359291|gb|ABD28426.2|	53.62	1e-16	UniRef100_Q2HVM1_RNA-directed_DNA_polymerase_(Reverse_transcriptase)_n=1_Tax=Medicago_truncatula_RepID=Q2HVM1_MEDTR	53.62	1e-16
Lc_contig_01809	No hit	No hit	No hit	No hit	No hit	No hit
Lc_contig_01810	gi|502086236|ref|XP_004488153.1|	98.48	6e-75	UniRef100_UPI00032AAB6A_PREDICTED:_AT-rich_interactive_domain-containing_protein_4-like_isoform_X2_n=1_Tax=Cicer_arietinum_RepID=UPI00032AAB6A	98.48	7e-75
Lc_contig_01811	No hit	No hit	No hit	No hit	No hit	No hit
Lc_contig_01812	gi|657394081|gb|KEH34798.1|	93.1	4e-11	UniRef100_UPI0002362741_NF-X1-type_zinc_finger_protein_NFXL1_n=1_Tax=Medicago_truncatula_RepID=UPI0002362741	93.1	4e-11
Lc_contig_01813	No hit	No hit	No hit	No hit	No hit	No hit
Lc_contig_01814	No hit	No hit	No hit	No hit	No hit	No hit
Lc_contig_01815	No hit	No hit	No hit	No hit	No hit	No hit
Lc_contig_01816	No hit	No hit	No hit	No hit	No hit	No hit
Lc_contig_01817	No hit	No hit	No hit	No hit	No hit	No hit
Lc_contig_01818	No hit	No hit	No hit	No hit	No hit	No hit
Lc_contig_01819	No hit	No hit	No hit	No hit	No hit	No hit
Lc_contig_01820	gi|502169235|ref|XP_004514567.1|	96.97	2e-69	UniRef100_UPI00032AD099_PREDICTED:_uncharacterized_protein_LOC101500633_isoform_X3_n=1_Tax=Cicer_arietinum_RepID=UPI00032AD099	96.97	3e-69
Lc_contig_01821	gi|358346706|ref|XP_003637406.1|	73.55	2e-28	UniRef100_G7ZZA6_Cytochrome_P450_family_cinnamate_4-hydroxylase_n=1_Tax=Medicago_truncatula_RepID=G7ZZA6_MEDTR	73.55	2e-28
Lc_contig_01822	No hit	No hit	No hit	No hit	No hit	No hit
Lc_contig_01823	No hit	No hit	No hit	No hit	No hit	No hit
Lc_contig_01824	No hit	No hit	No hit	No hit	No hit	No hit
Lc_contig_01825	No hit	No hit	No hit	No hit	No hit	No hit
Lc_contig_01826	No hit	No hit	No hit	No hit	No hit	No hit
Lc_contig_01827	gi|357441703|ref|XP_003591129.1|	84.87	5e-43	UniRef100_G7I8N0_DEAD-box_ATP-dependent_RNA_helicase_n=1_Tax=Medicago_truncatula_RepID=G7I8N0_MEDTR	84.87	6e-43
Lc_contig_01828	No hit	No hit	No hit	No hit	No hit	No hit
Lc_contig_01829	No hit	No hit	No hit	No hit	No hit	No hit
Lc_contig_01830	No hit	No hit	No hit	No hit	No hit	No hit
Lc_contig_01831	gi|357437579|ref|XP_003589065.1|	87.01	5e-22	UniRef100_G7ICB5_Uncharacterized_protein_n=1_Tax=Medicago_truncatula_RepID=G7ICB5_MEDTR	87.01	6e-22
Lc_contig_01832	gi|657396579|gb|KEH36530.1|	89.47	3e-65	UniRef100_UPI0002360EEA_Digestive_organ_expansion_factor-like_protein_n=1_Tax=Medicago_truncatula_RepID=UPI0002360EEA	89.47	4e-65
Lc_contig_01833	gi|657398029|gb|KEH37665.1|	97.74	2e-61	UniRef100_UPI00032A5F95_PREDICTED:_protein_Red-like_n=1_Tax=Cicer_arietinum_RepID=UPI00032A5F95	98.5	3e-61
Lc_contig_01834	No hit	No hit	No hit	No hit	No hit	No hit
Lc_contig_01835	gi|357440677|ref|XP_003590616.1|	73.39	1e-31	UniRef100_G7IDN1_Senescence-associated_protein_SAG102_n=1_Tax=Medicago_truncatula_RepID=G7IDN1_MEDTR	73.39	2e-31
Lc_contig_01836	No hit	No hit	No hit	No hit	No hit	No hit
Lc_contig_01837	gi|657402507|gb|KEH41395.1|	96.24	2e-61	UniRef100_A0A072VTI6_Lipoyl_synthase,_chloroplastic_n=1_Tax=Medicago_truncatula_RepID=A0A072VTI6_MEDTR	96.24	3e-61
Lc_contig_01838	No hit	No hit	No hit	No hit	No hit	No hit
Lc_contig_01839	gi|502080329|ref|XP_004486529.1|	87.01	2e-34	UniRef100_UPI00032A8CC8_PREDICTED:_uncharacterized_protein_LOC101493348_n=1_Tax=Cicer_arietinum_RepID=UPI00032A8CC8	87.01	3e-34
Lc_contig_01840	No hit	No hit	No hit	No hit	No hit	No hit
Lc_contig_01841	No hit	No hit	No hit	No hit	No hit	No hit
Lc_contig_01842	gi|657391765|gb|AES68618.2|	88.89	6e-54	UniRef100_G7IVI0_Uncharacterized_protein_n=1_Tax=Medicago_truncatula_RepID=G7IVI0_MEDTR	88.89	7e-54
Lc_contig_01843	gi|126405|sp|P09918.1|LOX3_PEA	100	1e-21	UniRef100_P09918_Seed_linoleate_9S-lipoxygenase-3_n=1_Tax=Pisum_sativum_RepID=LOX3_PEA	100	2e-21
Lc_contig_01844	gi|657378165|gb|KEH22958.1|	81.63	2e-28	UniRef100_UPI00032AC4C1_PREDICTED:_uncharacterized_protein_LOC101492829_n=1_Tax=Cicer_arietinum_RepID=UPI00032AC4C1	81.63	2e-28
Lc_contig_01845	No hit	No hit	No hit	No hit	No hit	No hit
Lc_contig_01846	No hit	No hit	No hit	No hit	No hit	No hit
Lc_contig_01847	No hit	No hit	No hit	No hit	No hit	No hit
Lc_contig_01848	No hit	No hit	No hit	No hit	No hit	No hit
Lc_contig_01849	No hit	No hit	No hit	No hit	No hit	No hit
Lc_contig_01850	No hit	No hit	No hit	No hit	No hit	No hit
Lc_contig_01851	gi|217073858|gb|ACJ85289.1|	90.23	6e-65	UniRef100_G7KC07_Mitogen-activated_protein_kinase_n=1_Tax=Medicago_truncatula_RepID=G7KC07_MEDTR	90.23	7e-65
Lc_contig_01852	gi|357493593|ref|XP_003617085.1|	92.48	3e-62	UniRef100_G7K2X9_LRR_receptor-like_kinase_family_protein_n=2_Tax=Medicago_truncatula_RepID=G7K2X9_MEDTR	92.48	4e-62
Lc_contig_01853	No hit	No hit	No hit	No hit	No hit	No hit
Lc_contig_01854	gi|502154596|ref|XP_004509755.1|	93.23	3e-53	UniRef100_UPI00032AA318_PREDICTED:_pantothenate_kinase_2-like_n=1_Tax=Cicer_arietinum_RepID=UPI00032AA318	93.23	4e-53
Lc_contig_01855	gi|217071622|gb|ACJ84171.1|	89.06	2e-15	UniRef100_UPI00032AC266_PREDICTED:_vesicle_transport_protein_SFT2B-like_n=1_Tax=Cicer_arietinum_RepID=UPI00032AC266	90.62	2e-15
Lc_contig_01856	gi|502136789|ref|XP_004502834.1|	54.55	1e-11	UniRef100_UPI00032A8914_PREDICTED:_uncharacterized_protein_LOC101510395_n=1_Tax=Cicer_arietinum_RepID=UPI00032A8914	54.55	1e-11
Lc_contig_01857	No hit	No hit	No hit	No hit	No hit	No hit
Lc_contig_01858	No hit	No hit	No hit	No hit	No hit	No hit
Lc_contig_01859	No hit	No hit	No hit	No hit	No hit	No hit
Lc_contig_01860	gi|502160961|ref|XP_004511971.1|	75.36	7e-18	UniRef100_UPI00032AB523_PREDICTED:_upstream_activation_factor_subunit_spp27-like_n=1_Tax=Cicer_arietinum_RepID=UPI00032AB523	75.36	8e-18
Lc_contig_01861	gi|657390374|gb|KEH31910.1|	87.97	4e-51	UniRef100_A0A072V1E3_Nuclear_protein_ZAP,_related_protein,_putative_n=2_Tax=Medicago_truncatula_RepID=A0A072V1E3_MEDTR	87.97	4e-51
Lc_contig_01862	gi|217072764|gb|ACJ84742.1|	85.48	7e-53	UniRef100_B7FJ13_Putative_uncharacterized_protein_n=1_Tax=Medicago_truncatula_RepID=B7FJ13_MEDTR	85.48	8e-53
Lc_contig_01863	gi|388512827|gb|AFK44475.1|	94.44	5e-11	UniRef100_I3SW33_Uncharacterized_protein_n=1_Tax=Medicago_truncatula_RepID=I3SW33_MEDTR	94.44	6e-11
Lc_contig_01864	gi|657388285|gb|AES88935.2|	72.59	3e-46	UniRef100_UPI0002363560_Cyclin-dependent_kinase-like_protein_n=1_Tax=Medicago_truncatula_RepID=UPI0002363560	72.59	4e-46
Lc_contig_01865	gi|657396897|gb|AES64346.2|	82.79	6e-46	UniRef100_G7IKE0_Elongation_factor_Tu_n=1_Tax=Medicago_truncatula_RepID=G7IKE0_MEDTR	82.79	7e-46
Lc_contig_01866	gi|657406048|gb|KEH44477.1|	93.33	3e-17	UniRef100_A0A072VRS9_Transmembrane_protein,_putative_n=1_Tax=Medicago_truncatula_RepID=A0A072VRS9_MEDTR	93.33	4e-17
Lc_contig_01867	No hit	No hit	No hit	No hit	No hit	No hit
Lc_contig_01868	No hit	No hit	No hit	No hit	No hit	No hit
Lc_contig_01869	gi|672191888|ref|XP_008775621.1|	91.36	5e-34	UniRef100_UPI00057AAC89_PREDICTED:_serine/threonine-protein_kinase_EDR1-like_isoform_X1_n=3_Tax=Elaeis_guineensis_var._tenera_RepID=UPI00057AAC89	91.36	6e-34
Lc_contig_01870	gi|502123419|ref|XP_004498103.1|	72.18	7e-47	UniRef100_UPI00032A7AF0_PREDICTED:_intron-binding_protein_aquarius-like_n=1_Tax=Cicer_arietinum_RepID=UPI00032A7AF0	72.18	9e-47
Lc_contig_01871	gi|657389386|gb|KEH31102.1|	88.41	2e-48	UniRef100_A0A072UN28_Cytochrome_P450_family_71_protein_n=1_Tax=Medicago_truncatula_RepID=A0A072UN28_MEDTR	88.41	2e-48
Lc_contig_01872	No hit	No hit	No hit	No hit	No hit	No hit
Lc_contig_01873	gi|502077540|ref|XP_004485681.1|	84.21	4e-67	UniRef100_UPI00032A63EE_PREDICTED:_receptor-like_serine/threonine-protein_kinase_SD1-8-like_n=1_Tax=Cicer_arietinum_RepID=UPI00032A63EE	84.21	4e-67
Lc_contig_01874	No hit	No hit	No hit	No hit	No hit	No hit
Lc_contig_01875	gi|357437675|ref|XP_003589113.1|	86.96	9e-34	UniRef100_Q2HRJ7_Lipase_n=1_Tax=Medicago_truncatula_RepID=Q2HRJ7_MEDTR	86.96	1e-33
Lc_contig_01876	gi|502177107|ref|XP_004516009.1|	51.55	4e-24	UniRef100_UPI00032AB05C_PREDICTED:_uncharacterized_protein_LOC101504688_n=1_Tax=Cicer_arietinum_RepID=UPI00032AB05C	51.55	5e-24
Lc_contig_01877	No hit	No hit	No hit	No hit	No hit	No hit
Lc_contig_01878	No hit	No hit	No hit	No hit	No hit	No hit
Lc_contig_01879	gi|502077934|ref|XP_004485789.1|	95.7	2e-46	UniRef100_UPI00032A906B_PREDICTED:_eukaryotic_translation_initiation_factor_3_subunit_D-like_n=1_Tax=Cicer_arietinum_RepID=UPI00032A906B	95.7	2e-46
Lc_contig_01880	No hit	No hit	No hit	No hit	No hit	No hit
Lc_contig_01881	gi|2522228|dbj|BAA22787.1|	82.71	2e-57	UniRef100_O22103_Reverse_transcriptase-like_protein_(Fragment)_n=1_Tax=Vicia_faba_RepID=O22103_VICFA	82.71	2e-57
Lc_contig_01882	No hit	No hit	No hit	No hit	No hit	No hit
Lc_contig_01883	gi|357463859|ref|XP_003602211.1|	86.36	1e-40	UniRef100_G7J6T0_DnaJ_heat_shock_amino-terminal_domain_protein_n=1_Tax=Medicago_truncatula_RepID=G7J6T0_MEDTR	86.36	1e-40
Lc_contig_01884	gi|208609065|dbj|BAG72154.1|	72.52	6e-43	UniRef100_B5U9W2_Putative_uncharacterized_protein_n=1_Tax=Lotus_japonicus_RepID=B5U9W2_LOTJA	72.52	7e-43
Lc_contig_01885	gi|502091085|ref|XP_004489437.1|	91.89	3e-49	UniRef100_UPI00032A99F1_PREDICTED:_probable_ubiquitin_conjugation_factor_E4-like_n=1_Tax=Cicer_arietinum_RepID=UPI00032A99F1	91.89	4e-49
Lc_contig_01886	gi|357444227|ref|XP_003592391.1|	93.23	3e-61	UniRef100_G7ID52_DEAD-box_ATP-dependent_RNA_helicase_n=1_Tax=Medicago_truncatula_RepID=G7ID52_MEDTR	93.23	4e-61
Lc_contig_01887	gi|502123626|ref|XP_004498195.1|	91.73	1e-58	UniRef100_UPI00032A70F5_PREDICTED:_pyrophosphate--fructose_6-phosphate_1-phosphotransferase_subunit_alpha-like_isoform_X1_n=1_Tax=Cicer_arietinum_RepID=UPI00032A70F5	91.73	1e-58
Lc_contig_01888	gi|357467135|ref|XP_003603852.1|	93.33	1e-17	UniRef100_UPI000236309A_Glyceraldehyde-3-phosphate_dehydrogenase_n=1_Tax=Medicago_truncatula_RepID=UPI000236309A	93.33	1e-17
Lc_contig_01889	No hit	No hit	No hit	No hit	No hit	No hit
Lc_contig_01890	No hit	No hit	No hit	No hit	No hit	No hit
Lc_contig_01891	gi|502142721|ref|XP_004505083.1|	73.28	5e-43	UniRef100_UPI00032A9E60_PREDICTED:_18.5_kDa_class_I_heat_shock_protein-like_n=1_Tax=Cicer_arietinum_RepID=UPI00032A9E60	73.28	6e-43
Lc_contig_01892	No hit	No hit	No hit	No hit	No hit	No hit
Lc_contig_01893	gi|657377688|gb|KEH22541.1|	93.23	1e-52	UniRef100_A0A072TZC5_Enoyl-acyl-carrier_reductase_n=1_Tax=Medicago_truncatula_RepID=A0A072TZC5_MEDTR	93.23	2e-52
Lc_contig_01894	No hit	No hit	No hit	No hit	No hit	No hit
Lc_contig_01895	gi|502156739|ref|XP_004510623.1|	88.64	3e-15	UniRef100_UPI00032AA6C7_PREDICTED:_CBL-interacting_serine/threonine-protein_kinase_9-like_n=1_Tax=Cicer_arietinum_RepID=UPI00032AA6C7	88.64	4e-15
Lc_contig_01896	gi|357470935|ref|XP_003605752.1|	63.16	4e-34	UniRef100_UPI0002363868_Pol_polyprotein_n=1_Tax=Medicago_truncatula_RepID=UPI0002363868	63.16	5e-34
Lc_contig_01897	gi|388516341|gb|AFK46232.1|	96.84	1e-50	UniRef100_G7J838_INO80_complex_subunit_C_n=3_Tax=Medicago_truncatula_RepID=G7J838_MEDTR	96.84	1e-50
Lc_contig_01898	No hit	No hit	No hit	No hit	No hit	No hit
Lc_contig_01899	No hit	No hit	No hit	No hit	No hit	No hit
Lc_contig_01900	gi|502182595|ref|XP_004516964.1|	68.94	4e-48	UniRef100_UPI00032A845F_PREDICTED:_uncharacterized_protein_LOC101499679_n=1_Tax=Cicer_arietinum_RepID=UPI00032A845F	68.94	5e-48
Lc_contig_01901	No hit	No hit	No hit	No hit	No hit	No hit
Lc_contig_01902	gi|357445835|ref|XP_003593195.1|	63.21	2e-16	UniRef100_G7INV7_CD2_antigen_cytoplasmic_tail-binding-like_protein_n=1_Tax=Medicago_truncatula_RepID=G7INV7_MEDTR	63.21	2e-16
Lc_contig_01903	gi|502108936|ref|XP_004493525.1|	89.43	1e-55	UniRef100_UPI00032AB679_PREDICTED:_adenylosuccinate_synthetase_2,_chloroplastic-like_n=1_Tax=Cicer_arietinum_RepID=UPI00032AB679	89.43	2e-55
Lc_contig_01904	gi|502157805|ref|XP_004510917.1|	70.68	1e-50	UniRef100_UPI00032A7D5B_PREDICTED:_uncharacterized_protein_LOC101505215_n=1_Tax=Cicer_arietinum_RepID=UPI00032A7D5B	70.68	1e-50
Lc_contig_01905	gi|357440933|ref|XP_003590744.1|	90.23	1e-64	UniRef100_G7I2Q7_Pentatricopeptide_(PPR)_repeat_protein_n=1_Tax=Medicago_truncatula_RepID=G7I2Q7_MEDTR	90.23	2e-64
Lc_contig_01906	No hit	No hit	No hit	No hit	No hit	No hit
Lc_contig_01907	gi|357492245|ref|XP_003616411.1|	81.67	2e-52	UniRef100_G7KBR6_Uncharacterized_protein_n=1_Tax=Medicago_truncatula_RepID=G7KBR6_MEDTR	81.67	2e-52
Lc_contig_01908	No hit	No hit	No hit	No hit	No hit	No hit
Lc_contig_01909	gi|502114106|ref|XP_004494863.1|	91.73	8e-67	UniRef100_UPI00032A790D_PREDICTED:_L-gulono-1,4-lactone_dehydrogenase-like_n=1_Tax=Cicer_arietinum_RepID=UPI00032A790D	91.73	1e-66
Lc_contig_01910	gi|357473057|ref|XP_003606813.1|	86.47	1e-41	UniRef100_G7JEV2_Ras_protein_Rab7,_putative_n=1_Tax=Medicago_truncatula_RepID=G7JEV2_MEDTR	86.47	1e-41
Lc_contig_01911	No hit	No hit	No hit	No hit	No hit	No hit
Lc_contig_01912	gi|502173285|ref|XP_004515293.1|	72.17	7e-47	UniRef100_UPI00032AC9CE_PREDICTED:_uncharacterized_protein_LOC101490842,_partial_n=1_Tax=Cicer_arietinum_RepID=UPI00032AC9CE	72.17	9e-47
Lc_contig_01913	No hit	No hit	No hit	UniRef100_I1J584_Uncharacterized_protein_n=2_Tax=Mesangiospermae_RepID=I1J584_SOYBN	91.89	2e-12
Lc_contig_01914	No hit	No hit	No hit	No hit	No hit	No hit
Lc_contig_01915	gi|357443595|ref|XP_003592075.1|	80.17	2e-25	UniRef100_G7IBX2_AP2_domain_class_transcription_factor_n=1_Tax=Medicago_truncatula_RepID=G7IBX2_MEDTR	80.17	2e-25
Lc_contig_01916	No hit	No hit	No hit	No hit	No hit	No hit
Lc_contig_01917	No hit	No hit	No hit	No hit	No hit	No hit
Lc_contig_01918	gi|590585926|ref|XP_007015563.1|	84.96	3e-45	UniRef100_A0A061GVM0_Calmodulin_5_n=1_Tax=Theobroma_cacao_RepID=A0A061GVM0_THECC	84.96	4e-45
Lc_contig_01919	No hit	No hit	No hit	No hit	No hit	No hit
Lc_contig_01920	No hit	No hit	No hit	No hit	No hit	No hit
Lc_contig_01921	No hit	No hit	No hit	No hit	No hit	No hit
Lc_contig_01922	gi|502180650|ref|XP_004516686.1|	72.39	5e-37	UniRef100_UPI00032AA231_PREDICTED:_uncharacterized_protein_LOC101512199_n=1_Tax=Cicer_arietinum_RepID=UPI00032AA231	72.39	6e-37
Lc_contig_01923	gi|502080003|ref|XP_004486430.1|	60.16	6e-20	UniRef100_UPI00032ACD29_PREDICTED:_protein_argonaute_2-like_isoform_X1_n=1_Tax=Cicer_arietinum_RepID=UPI00032ACD29	60.16	7e-20
Lc_contig_01924	No hit	No hit	No hit	No hit	No hit	No hit
Lc_contig_01925	gi|657401080|gb|KEH40100.1|	80	1e-30	UniRef100_A0A072VPP1_Peroxisomal_biogenesis_factor_11_family_protein_n=1_Tax=Medicago_truncatula_RepID=A0A072VPP1_MEDTR	80	1e-30
Lc_contig_01926	gi|571530961|ref|XP_006599860.1|	87.31	2e-62	UniRef100_UPI0003DE8524_PREDICTED:_uncharacterized_protein_LOC102670328_n=1_Tax=Glycine_max_RepID=UPI0003DE8524	87.31	2e-62
Lc_contig_01927	gi|357497331|ref|XP_003618954.1|	76.67	6e-11	UniRef100_G7KPL5_Transmembrane_protein,_putative_n=1_Tax=Medicago_truncatula_RepID=G7KPL5_MEDTR	76.67	8e-11
Lc_contig_01928	No hit	No hit	No hit	No hit	No hit	No hit
Lc_contig_01929	No hit	No hit	No hit	No hit	No hit	No hit
Lc_contig_01930	No hit	No hit	No hit	No hit	No hit	No hit
Lc_contig_01931	gi|357441651|ref|XP_003591103.1|	73.68	1e-49	UniRef100_G7I833_Nucleolar_GTPase,_putative_n=1_Tax=Medicago_truncatula_RepID=G7I833_MEDTR	73.68	1e-49
Lc_contig_01932	gi|357475179|ref|XP_003607875.1|	76.07	3e-41	UniRef100_A2Q296_General_substrate_transporter_n=1_Tax=Medicago_truncatula_RepID=A2Q296_MEDTR	76.07	4e-41
Lc_contig_01933	gi|657384473|gb|AES95911.2|	63.53	8e-19	UniRef100_G7KGF6_Uncharacterized_protein_n=2_Tax=Medicago_truncatula_RepID=G7KGF6_MEDTR	63.53	1e-18
Lc_contig_01934	No hit	No hit	No hit	No hit	No hit	No hit
Lc_contig_01935	No hit	No hit	No hit	No hit	No hit	No hit
Lc_contig_01936	gi|5139543|emb|CAB45653.1|	63.91	6e-32	UniRef100_Q9XGG6_Putative_tonoplast_intrinsic_protein_n=1_Tax=Pisum_sativum_RepID=Q9XGG6_PEA	63.91	8e-32
Lc_contig_01937	No hit	No hit	No hit	No hit	No hit	No hit
Lc_contig_01938	No hit	No hit	No hit	No hit	No hit	No hit
Lc_contig_01939	No hit	No hit	No hit	No hit	No hit	No hit
Lc_contig_01940	gi|629089435|gb|KCW55688.1|	76.56	4e-18	UniRef100_UPI00053F67C8_PREDICTED:_CMP-sialic_acid_transporter_4_n=1_Tax=Beta_vulgaris_subsp._vulgaris_RepID=UPI00053F67C8	78.12	5e-18
Lc_contig_01941	No hit	No hit	No hit	No hit	No hit	No hit
Lc_contig_01942	gi|388512335|gb|AFK44229.1|	98.31	2e-25	UniRef100_I3SVD7_Uncharacterized_protein_n=1_Tax=Medicago_truncatula_RepID=I3SVD7_MEDTR	98.31	2e-25
Lc_contig_01943	No hit	No hit	No hit	No hit	No hit	No hit
Lc_contig_01944	gi|502135790|ref|XP_004502453.1|	90.15	8e-59	UniRef100_UPI00032A8504_PREDICTED:_uncharacterized_protein_LOC101501926_isoform_X2_n=1_Tax=Cicer_arietinum_RepID=UPI00032A8504	90.15	1e-58
Lc_contig_01945	No hit	No hit	No hit	No hit	No hit	No hit
Lc_contig_01946	gi|657389728|gb|AES90685.2|	83.72	3e-33	UniRef100_G7JDY4_Plant/F17J16-140_protein_n=3_Tax=Medicago_truncatula_RepID=G7JDY4_MEDTR	83.72	4e-33
Lc_contig_01947	gi|657371802|gb|KEH17774.1|	74.47	3e-11	UniRef100_A0A072TJR0_Oxygen-evolving_enhancer_protein_n=1_Tax=Medicago_truncatula_RepID=A0A072TJR0_MEDTR	74.47	4e-11
Lc_contig_01948	No hit	No hit	No hit	No hit	No hit	No hit
Lc_contig_01949	gi|657394993|gb|AES72479.2|	83.46	7e-58	UniRef100_UPI00023629FC_hypothetical_protein_MTR_3g091280_n=1_Tax=Medicago_truncatula_RepID=UPI00023629FC	83.46	8e-58
Lc_contig_01950	gi|388504110|gb|AFK40121.1|	93.97	3e-56	UniRef100_I3SIM9_Transmembrane_protein,_putative_n=1_Tax=Medicago_truncatula_RepID=I3SIM9_MEDTR	93.97	3e-56
Lc_contig_01951	No hit	No hit	No hit	No hit	No hit	No hit
Lc_contig_01952	gi|657375578|gb|AET04607.2|	69.61	8e-19	UniRef100_G7LBC7_Uncharacterized_protein_n=2_Tax=Medicago_truncatula_RepID=G7LBC7_MEDTR	69.61	1e-18
Lc_contig_01953	No hit	No hit	No hit	No hit	No hit	No hit
Lc_contig_01954	No hit	No hit	No hit	No hit	No hit	No hit
Lc_contig_01955	No hit	No hit	No hit	No hit	No hit	No hit
Lc_contig_01956	gi|224059650|ref|XP_002299952.1|	94.95	3e-46	UniRef100_A9PBG1_Small_nuclear_ribonucleoprotein_n=1_Tax=Populus_trichocarpa_RepID=A9PBG1_POPTR	94.95	3e-46
Lc_contig_01957	gi|356528663|ref|XP_003532919.1|	84.34	1e-33	UniRef100_K7L752_Uncharacterized_protein_n=3_Tax=Glycine_max_RepID=K7L752_SOYBN	84.34	1e-33
Lc_contig_01958	No hit	No hit	No hit	No hit	No hit	No hit
Lc_contig_01959	No hit	No hit	No hit	No hit	No hit	No hit
Lc_contig_01960	gi|695027077|ref|XP_009400865.1|	75.86	2e-11	UniRef100_UPI000511E073_PREDICTED:_LRR_receptor-like_serine/threonine-protein_kinase_FEI_1_isoform_X2_n=1_Tax=Musa_acuminata_subsp._malaccensis_RepID=UPI000511E073	75.86	3e-11
Lc_contig_01961	gi|357518613|ref|XP_003629595.1|	68.94	5e-40	UniRef100_UPI0002368091_Cc-nbs-lrr_resistance_protein_n=1_Tax=Medicago_truncatula_RepID=UPI0002368091	68.94	6e-40
Lc_contig_01962	No hit	No hit	No hit	No hit	No hit	No hit
Lc_contig_01963	gi|657399752|gb|KEH39139.1|	87.22	2e-63	UniRef100_A0A072VAS9_Glycoside_hydrolase_family_5_protein_n=1_Tax=Medicago_truncatula_RepID=A0A072VAS9_MEDTR	87.22	3e-63
Lc_contig_01964	No hit	No hit	No hit	No hit	No hit	No hit
Lc_contig_01965	gi|1703043|sp|Q06930.1|ABR18_PEA	94.5	2e-52	UniRef100_Q06930_ABA-responsive_protein_ABR18_n=1_Tax=Pisum_sativum_RepID=ABR18_PEA	94.5	2e-52
Lc_contig_01966	No hit	No hit	No hit	No hit	No hit	No hit
Lc_contig_01967	No hit	No hit	No hit	No hit	No hit	No hit
Lc_contig_01968	gi|357479341|ref|XP_003609956.1|	81.95	1e-39	UniRef100_G7JS55_Pectinesterase_n=1_Tax=Medicago_truncatula_RepID=G7JS55_MEDTR	81.95	1e-39
Lc_contig_01969	gi|189311243|gb|ACD87816.1|	100	5e-32	UniRef100_D2CPV2_Putative_ethylene_responsive_factor_n=1_Tax=Vicia_faba_RepID=D2CPV2_VICFA	100	6e-32
Lc_contig_01970	No hit	No hit	No hit	No hit	No hit	No hit
Lc_contig_01971	gi|357509793|ref|XP_003625185.1|	92.8	9e-61	UniRef100_A2Q3D3_Chaperone_DnaJ_domain_protein_n=1_Tax=Medicago_truncatula_RepID=A2Q3D3_MEDTR	92.8	1e-60
Lc_contig_01972	No hit	No hit	No hit	No hit	No hit	No hit
Lc_contig_01973	No hit	No hit	No hit	No hit	No hit	No hit
Lc_contig_01974	No hit	No hit	No hit	No hit	No hit	No hit
Lc_contig_01975	gi|502136115|ref|XP_004502565.1|	90.23	6e-65	UniRef100_UPI00032AA726_PREDICTED:_probable_cyclic_nucleotide-gated_ion_channel_16-like_n=1_Tax=Cicer_arietinum_RepID=UPI00032AA726	90.23	7e-65
Lc_contig_01976	gi|502141653|ref|XP_004504579.1|	92.16	3e-17	UniRef100_UPI00032A57BA_PREDICTED:_uncharacterized_protein_LOC101512095_n=1_Tax=Cicer_arietinum_RepID=UPI00032A57BA	92.16	3e-17
Lc_contig_01977	gi|502106975|ref|XP_004493116.1|	100	3e-57	UniRef100_UPI0005EC2947_PREDICTED:_glyceraldehyde-3-phosphate_dehydrogenase_A,_chloroplastic_isoform_X1_n=1_Tax=Cucumis_sativus_RepID=UPI0005EC2947	97.76	6e-56
Lc_contig_01978	No hit	No hit	No hit	No hit	No hit	No hit
Lc_contig_01979	No hit	No hit	No hit	No hit	No hit	No hit
Lc_contig_01980	No hit	No hit	No hit	No hit	No hit	No hit
Lc_contig_01981	No hit	No hit	No hit	No hit	No hit	No hit
Lc_contig_01982	No hit	No hit	No hit	No hit	No hit	No hit
Lc_contig_01983	gi|657385704|gb|AES99906.2|	77.7	1e-44	UniRef100_G7K7M2_LysM_receptor_kinase_K1B_n=2_Tax=Medicago_truncatula_RepID=G7K7M2_MEDTR	77.7	2e-44
Lc_contig_01984	gi|527208235|gb|EPS73277.1|	99.16	6e-60	UniRef100_S8EKZ0_Sec61_transport_protein_(Fragment)_n=1_Tax=Genlisea_aurea_RepID=S8EKZ0_9LAMI	99.16	7e-60
Lc_contig_01985	No hit	No hit	No hit	No hit	No hit	No hit
Lc_contig_01986	gi|357443387|ref|XP_003591971.1|	96.99	4e-68	UniRef100_G7I9M5_Substrate_carrier_family_protein_n=1_Tax=Medicago_truncatula_RepID=G7I9M5_MEDTR	96.99	5e-68
Lc_contig_01987	gi|502117018|ref|XP_004495672.1|	68.89	9e-42	UniRef100_UPI00032A5A6D_PREDICTED:_ATP-dependent_DNA_helicase_Q-like_1-like_n=1_Tax=Cicer_arietinum_RepID=UPI00032A5A6D	68.89	1e-41
Lc_contig_01988	gi|657388518|gb|KEH30450.1|	97.22	5e-31	UniRef100_B7FH10_Ribosomal_protein_S25_n=1_Tax=Medicago_truncatula_RepID=B7FH10_MEDTR	97.22	7e-31
Lc_contig_01989	gi|77563563|gb|ABB00038.1|	82.14	1e-11	UniRef100_A0A0B2P4C8_Uncharacterized_protein_n=1_Tax=Glycine_soja_RepID=A0A0B2P4C8_GLYSO	82.14	1e-11
Lc_contig_01990	No hit	No hit	No hit	No hit	No hit	No hit
Lc_contig_01991	No hit	No hit	No hit	No hit	No hit	No hit
Lc_contig_01992	gi|357493973|ref|XP_003617275.1|	91.13	2e-54	UniRef100_G7K362_DUF4228_domain_protein_n=1_Tax=Medicago_truncatula_RepID=G7K362_MEDTR	91.13	2e-54
Lc_contig_01993	gi|124360630|gb|ABN08625.1|	51.92	4e-13	UniRef100_A2Q4S5_IMP_dehydrogenase/GMP_reductase,_putative_n=1_Tax=Medicago_truncatula_RepID=A2Q4S5_MEDTR	51.92	4e-13
Lc_contig_01994	gi|657390532|gb|KEH32053.1|	93.13	2e-64	UniRef100_A0A072USJ6_Isoaspartyl_peptidase/L-asparaginase_n=2_Tax=Medicago_truncatula_RepID=A0A072USJ6_MEDTR	93.13	3e-64
Lc_contig_01995	No hit	No hit	No hit	No hit	No hit	No hit
Lc_contig_01996	No hit	No hit	No hit	No hit	No hit	No hit
Lc_contig_01997	gi|525343781|ref|NP_001265892.1|	96.99	2e-60	UniRef100_E0AD90_Sodium/hydrogen_exchanger_n=1_Tax=Cicer_arietinum_RepID=E0AD90_CICAR	96.99	3e-60
[truncated: 56,997 more rows]
