# Supplementary material for: Generation and Characterisation of a Reference Transcriptome for Lentil (Lens culinaris Medik.)
Source: Int J Mol Sci. 2016 Nov 12;17(11):1887. doi: 10.3390/ijms17111887 (PMC5133886; doi:10.3390/ijms17111887)
Supplement: Supplementary file 1 [file ijms-17-01887-s001.zip › ijms-141799-Supplementary Material/Supplementary Table S3.xlsx]

## Sheet: Supplementary Table S3
Supplementary Table S3: Bioinformatic annotation (BLAST) of Cassab reference unigene transcripts against Medicago CDS
	Medicago
Contig	Subject ID/Hits	%_identity	e_value
Lc_contig_00001	Medtr5g020000.1	91.23	3e-130
Lc_contig_00002	No hit	No hit	No hit
Lc_contig_00003	No hit	No hit	No hit
Lc_contig_00004	Medtr4g031150.1	93.32	2e-156
Lc_contig_00005	No hit	No hit	No hit
Lc_contig_00006	No hit	No hit	No hit
Lc_contig_00007	Medtr3g037470.1	86.7	1e-114
Lc_contig_00008	No hit	No hit	No hit
Lc_contig_00009	Medtr7g085650.1	93.43	5e-113
Lc_contig_00010	No hit	No hit	No hit
Lc_contig_00011	No hit	No hit	No hit
Lc_contig_00012	No hit	No hit	No hit
Lc_contig_00013	No hit	No hit	No hit
Lc_contig_00014	Medtr5g042880.1	91.98	1e-148
Lc_contig_00015	No hit	No hit	No hit
Lc_contig_00016	No hit	No hit	No hit
Lc_contig_00017	No hit	No hit	No hit
Lc_contig_00018	No hit	No hit	No hit
Lc_contig_00019	No hit	No hit	No hit
Lc_contig_00020	No hit	No hit	No hit
Lc_contig_00021	Medtr6g040230.1	89.02	3e-51
Lc_contig_00022	No hit	No hit	No hit
Lc_contig_00023	No hit	No hit	No hit
Lc_contig_00024	No hit	No hit	No hit
Lc_contig_00025	No hit	No hit	No hit
Lc_contig_00026	Medtr4g131800.1	95.79	8e-37
Lc_contig_00027	Medtr3g110115.1	85.43	3e-66
Lc_contig_00028	No hit	No hit	No hit
Lc_contig_00029	No hit	No hit	No hit
Lc_contig_00030	No hit	No hit	No hit
Lc_contig_00031	Medtr1g054455.1	92	3e-75
Lc_contig_00032	No hit	No hit	No hit
Lc_contig_00033	No hit	No hit	No hit
Lc_contig_00034	No hit	No hit	No hit
Lc_contig_00035	No hit	No hit	No hit
Lc_contig_00036	No hit	No hit	No hit
Lc_contig_00037	No hit	No hit	No hit
Lc_contig_00038	Medtr2g450730.1	94.57	6e-33
Lc_contig_00039	Medtr8g088580.1	92.31	3e-150
Lc_contig_00040	No hit	No hit	No hit
Lc_contig_00041	Medtr8g018320.1	80.61	9e-56
Lc_contig_00042	No hit	No hit	No hit
Lc_contig_00043	No hit	No hit	No hit
Lc_contig_00044	No hit	No hit	No hit
Lc_contig_00045	No hit	No hit	No hit
Lc_contig_00046	No hit	No hit	No hit
Lc_contig_00047	Medtr2g098010.2	95.51	2e-33
Lc_contig_00048	No hit	No hit	No hit
Lc_contig_00049	Medtr2g047975.1	86.02	9e-111
Lc_contig_00050	No hit	No hit	No hit
Lc_contig_00051	Medtr3g085160.2	93.26	1e-154
Lc_contig_00052	No hit	No hit	No hit
Lc_contig_00053	No hit	No hit	No hit
Lc_contig_00054	No hit	No hit	No hit
Lc_contig_00055	Medtr5g004600.1	89.27	7e-67
Lc_contig_00056	No hit	No hit	No hit
Lc_contig_00057	No hit	No hit	No hit
Lc_contig_00058	Medtr6g008410.1	86.43	6e-73
Lc_contig_00059	No hit	No hit	No hit
Lc_contig_00060	Medtr4g008140.1	93.6	1e-158
Lc_contig_00061	Medtr4g100900.1	89.47	2e-62
Lc_contig_00062	Medtr0055s0120.1	99.25	6e-63
Lc_contig_00063	Medtr2g102050.1	88	9e-121
Lc_contig_00064	Medtr8g089990.1	98.04	2e-17
Lc_contig_00065	Medtr2g089950.1	83.15	2e-58
Lc_contig_00066	No hit	No hit	No hit
Lc_contig_00067	No hit	No hit	No hit
Lc_contig_00068	No hit	No hit	No hit
Lc_contig_00069	No hit	No hit	No hit
Lc_contig_00070	Medtr1g025760.1	85.9	5e-83
Lc_contig_00071	Medtr5g081860.1	91.91	6e-147
Lc_contig_00072	Medtr4g093040.1	89.52	3e-36
Lc_contig_00073	Medtr3g103090.1	85.9	1e-104
Lc_contig_00074	Medtr4g105010.1	88.67	2e-122
Lc_contig_00075	No hit	No hit	No hit
Lc_contig_00076	No hit	No hit	No hit
Lc_contig_00077	No hit	No hit	No hit
Lc_contig_00078	Medtr7g082140.1	94.44	2e-32
Lc_contig_00079	Medtr4g086660.1	93.32	2e-156
Lc_contig_00080	No hit	No hit	No hit
Lc_contig_00081	No hit	No hit	No hit
Lc_contig_00082	No hit	No hit	No hit
Lc_contig_00083	No hit	No hit	No hit
Lc_contig_00084	Medtr7g095410.4	89.79	2e-117
Lc_contig_00085	No hit	No hit	No hit
Lc_contig_00086	No hit	No hit	No hit
Lc_contig_00087	Medtr8g086640.1	89.2	4e-124
Lc_contig_00088	Medtr8g471120.1	96.63	3e-35
Lc_contig_00089	Medtr2g011420.2	89.66	3e-90
Lc_contig_00090	Medtr8g074930.2	91.94	4e-79
Lc_contig_00091	Medtr6g073003.2	96.7	3e-36
Lc_contig_00092	No hit	No hit	No hit
Lc_contig_00093	No hit	No hit	No hit
Lc_contig_00094	No hit	No hit	No hit
Lc_contig_00095	Medtr1g064500.1	88.14	7e-102
Lc_contig_00096	No hit	No hit	No hit
Lc_contig_00097	No hit	No hit	No hit
Lc_contig_00098	Medtr2g009690.1	96.7	3e-36
Lc_contig_00099	No hit	No hit	No hit
Lc_contig_00100	No hit	No hit	No hit
Lc_contig_00101	No hit	No hit	No hit
Lc_contig_00102	No hit	No hit	No hit
Lc_contig_00103	No hit	No hit	No hit
Lc_contig_00104	Medtr8g080000.1	84.66	1e-40
Lc_contig_00105	No hit	No hit	No hit
Lc_contig_00106	No hit	No hit	No hit
Lc_contig_00107	No hit	No hit	No hit
Lc_contig_00108	No hit	No hit	No hit
Lc_contig_00109	No hit	No hit	No hit
Lc_contig_00110	Medtr7g079770.1	81.71	4e-74
Lc_contig_00111	No hit	No hit	No hit
Lc_contig_00112	No hit	No hit	No hit
Lc_contig_00113	Medtr5g028290.1	83.6	6e-58
Lc_contig_00114	Medtr6g005820.1	95.18	4e-30
Lc_contig_00115	No hit	No hit	No hit
Lc_contig_00116	Medtr4g094920.1	86.61	4e-114
Lc_contig_00117	Medtr2g056070.1	86	4e-84
Lc_contig_00118	No hit	No hit	No hit
Lc_contig_00119	Medtr7g082740.1	89.01	3e-125
Lc_contig_00120	No hit	No hit	No hit
Lc_contig_00121	No hit	No hit	No hit
Lc_contig_00122	Medtr4g007190.1	96.63	4e-35
Lc_contig_00123	Medtr5g013300.2	90.88	1e-109
Lc_contig_00124	Medtr1g050545.1	90.77	8e-141
Lc_contig_00125	No hit	No hit	No hit
Lc_contig_00126	No hit	No hit	No hit
Lc_contig_00127	No hit	No hit	No hit
Lc_contig_00128	Medtr4g130730.1	83.55	2e-88
Lc_contig_00129	Medtr1g051215.1	92.62	4e-149
Lc_contig_00130	No hit	No hit	No hit
Lc_contig_00131	No hit	No hit	No hit
Lc_contig_00132	Medtr3g084230.1	89.73	1e-45
Lc_contig_00133	No hit	No hit	No hit
Lc_contig_00134	No hit	No hit	No hit
Lc_contig_00135	Medtr1g018840.2	89.45	2e-132
Lc_contig_00136	Medtr3g104460.1	89.92	8e-136
Lc_contig_00137	No hit	No hit	No hit
Lc_contig_00138	Medtr3g098230.1	87.43	4e-119
Lc_contig_00139	No hit	No hit	No hit
Lc_contig_00140	No hit	No hit	No hit
Lc_contig_00141	No hit	No hit	No hit
Lc_contig_00142	No hit	No hit	No hit
Lc_contig_00143	Medtr5g077770.1	94.51	6e-33
Lc_contig_00144	Medtr3g073080.4	96.47	6e-33
Lc_contig_00145	Medtr5g023110.2	94.62	2e-33
Lc_contig_00146	No hit	No hit	No hit
Lc_contig_00147	No hit	No hit	No hit
Lc_contig_00148	Medtr7g061830.1	85.6	6e-63
Lc_contig_00149	No hit	No hit	No hit
Lc_contig_00150	Medtr8g005820.1	91.11	2e-27
Lc_contig_00151	Medtr8g073600.1	91.19	9e-96
Lc_contig_00152	Medtr1g056800.1	86.42	2e-112
Lc_contig_00153	No hit	No hit	No hit
Lc_contig_00154	No hit	No hit	No hit
Lc_contig_00155	No hit	No hit	No hit
Lc_contig_00156	No hit	No hit	No hit
Lc_contig_00157	Medtr2g101500.1	97.22	2e-27
Lc_contig_00158	Medtr5g025480.1	92.39	1e-29
Lc_contig_00159	No hit	No hit	No hit
Lc_contig_00160	Medtr4g077800.2	100	8e-12
Lc_contig_00161	No hit	No hit	No hit
Lc_contig_00162	Medtr5g007300.1	95.92	2e-62
Lc_contig_00163	No hit	No hit	No hit
Lc_contig_00164	No hit	No hit	No hit
Lc_contig_00165	No hit	No hit	No hit
Lc_contig_00166	No hit	No hit	No hit
Lc_contig_00167	Medtr0603s0010.1	88.36	9e-126
Lc_contig_00168	No hit	No hit	No hit
Lc_contig_00169	Medtr4g121870.1	93.37	2e-77
Lc_contig_00170	Medtr8g054450.1	94.57	6e-33
Lc_contig_00171	Medtr5g021190.1	92.76	5e-153
Lc_contig_00172	Medtr7g026250.1	87.89	2e-57
Lc_contig_00173	No hit	No hit	No hit
Lc_contig_00174	Medtr5g075540.1	97.8	6e-38
Lc_contig_00175	Medtr4g037575.1	92.47	8e-151
Lc_contig_00176	Medtr7g067080.1	81.99	4e-79
Lc_contig_00177	Medtr8g099885.1	96.51	2e-33
Lc_contig_00178	Medtr8g090215.1	94.55	1e-118
Lc_contig_00179	No hit	No hit	No hit
Lc_contig_00180	No hit	No hit	No hit
Lc_contig_00181	No hit	No hit	No hit
Lc_contig_00182	No hit	No hit	No hit
Lc_contig_00183	No hit	No hit	No hit
Lc_contig_00184	No hit	No hit	No hit
Lc_contig_00185	Medtr2g073640.1	89.57	9e-131
Lc_contig_00186	No hit	No hit	No hit
Lc_contig_00187	No hit	No hit	No hit
Lc_contig_00188	Medtr6g015855.1	85.08	2e-63
Lc_contig_00189	No hit	No hit	No hit
Lc_contig_00190	Medtr0001s0430.1	98.21	1e-19
Lc_contig_00191	Medtr4g089070.1	91.8	5e-148
Lc_contig_00192	No hit	No hit	No hit
Lc_contig_00193	No hit	No hit	No hit
Lc_contig_00194	No hit	No hit	No hit
Lc_contig_00195	No hit	No hit	No hit
Lc_contig_00196	Medtr2g096290.1	91.95	2e-27
Lc_contig_00197	Medtr3g092040.1	93.63	5e-158
Lc_contig_00198	No hit	No hit	No hit
Lc_contig_00199	No hit	No hit	No hit
Lc_contig_00200	No hit	No hit	No hit
Lc_contig_00201	Medtr1g104810.2	91.29	1e-144
Lc_contig_00202	Medtr2g012810.1	94.38	8e-32
Lc_contig_00203	No hit	No hit	No hit
Lc_contig_00204	Medtr3g026660.1	86.47	7e-102
Lc_contig_00205	Medtr4g113840.1	92.38	9e-131
Lc_contig_00206	No hit	No hit	No hit
Lc_contig_00207	Medtr3g009280.1	91.94	8e-17
Lc_contig_00208	No hit	No hit	No hit
Lc_contig_00209	No hit	No hit	No hit
Lc_contig_00210	No hit	No hit	No hit
Lc_contig_00211	No hit	No hit	No hit
Lc_contig_00212	No hit	No hit	No hit
Lc_contig_00213	No hit	No hit	No hit
Lc_contig_00214	Medtr2g006070.3	89.27	2e-67
Lc_contig_00215	No hit	No hit	No hit
Lc_contig_00216	No hit	No hit	No hit
Lc_contig_00217	Medtr3g007760.1	98.28	3e-21
Lc_contig_00218	Medtr1g101985.1	92.31	1e-29
Lc_contig_00219	Medtr1g017780.1	89.19	1e-114
Lc_contig_00220	Medtr3g114080.1	85.03	5e-39
Lc_contig_00221	No hit	No hit	No hit
Lc_contig_00222	No hit	No hit	No hit
Lc_contig_00223	Medtr3g070330.1	92.49	9e-116
Lc_contig_00224	Medtr7g090570.1	82.98	1e-50
Lc_contig_00225	No hit	No hit	No hit
Lc_contig_00226	Medtr8g081040.1	94.38	8e-32
Lc_contig_00227	Medtr8g018170.1	83.03	3e-86
Lc_contig_00228	Medtr3g014510.1	86.38	3e-66
Lc_contig_00229	No hit	No hit	No hit
Lc_contig_00230	Medtr5g090020.1	91.72	9e-111
Lc_contig_00231	No hit	No hit	No hit
Lc_contig_00232	Medtr5g022710.1	86.84	2e-116
Lc_contig_00233	No hit	No hit	No hit
Lc_contig_00234	Medtr8g469010.1	88.04	7e-97
Lc_contig_00235	Medtr3g111900.1	91.44	1e-144
Lc_contig_00236	Medtr1g090803.1	91.51	2e-146
Lc_contig_00237	Medtr3g098260.1	90.03	1e-129
Lc_contig_00238	Medtr3g069210.1	86.22	1e-109
Lc_contig_00239	Medtr8g083210.1	93.1	2e-156
Lc_contig_00240	Medtr8g022050.1	92.55	6e-152
Lc_contig_00241	Medtr3g070180.1	94.44	4e-124
Lc_contig_00242	No hit	No hit	No hit
Lc_contig_00243	No hit	No hit	No hit
Lc_contig_00244	No hit	No hit	No hit
Lc_contig_00245	Medtr7g029455.1	86.96	3e-21
Lc_contig_00246	No hit	No hit	No hit
Lc_contig_00247	No hit	No hit	No hit
Lc_contig_00248	No hit	No hit	No hit
Lc_contig_00249	Medtr2g069350.1	80	4e-64
Lc_contig_00250	No hit	No hit	No hit
Lc_contig_00251	Medtr1g026820.1	92.15	2e-93
Lc_contig_00252	Medtr3g077560.1	91.32	4e-109
Lc_contig_00253	No hit	No hit	No hit
Lc_contig_00254	No hit	No hit	No hit
Lc_contig_00255	No hit	No hit	No hit
Lc_contig_00256	Medtr2g096100.1	88.85	3e-105
Lc_contig_00257	No hit	No hit	No hit
Lc_contig_00258	Medtr3g088525.1	92.86	9e-131
Lc_contig_00259	No hit	No hit	No hit
Lc_contig_00260	No hit	No hit	No hit
Lc_contig_00261	Medtr6g016795.1	91.6	2e-88
Lc_contig_00262	No hit	No hit	No hit
Lc_contig_00263	No hit	No hit	No hit
Lc_contig_00264	Medtr5g076590.1	93.68	2e-33
Lc_contig_00265	No hit	No hit	No hit
Lc_contig_00266	No hit	No hit	No hit
Lc_contig_00267	Medtr3g109410.1	78.5	3e-55
Lc_contig_00268	No hit	No hit	No hit
Lc_contig_00269	No hit	No hit	No hit
Lc_contig_00270	No hit	No hit	No hit
Lc_contig_00271	No hit	No hit	No hit
Lc_contig_00272	Medtr1g087320.1	92.75	4e-74
Lc_contig_00273	No hit	No hit	No hit
Lc_contig_00274	No hit	No hit	No hit
Lc_contig_00275	No hit	No hit	No hit
Lc_contig_00276	Medtr1g012520.1	91.58	6e-147
Lc_contig_00277	No hit	No hit	No hit
Lc_contig_00278	Medtr1g098260.1	90.45	5e-138
Lc_contig_00279	No hit	No hit	No hit
Lc_contig_00280	Medtr8g027375.1	92.63	1e-153
Lc_contig_00281	Medtr1g101620.2	89.15	7e-132
Lc_contig_00282	Medtr7g405780.4	85.45	1e-108
Lc_contig_00283	Medtr1g014730.2	94.51	6e-33
Lc_contig_00284	No hit	No hit	No hit
Lc_contig_00285	No hit	No hit	No hit
Lc_contig_00286	Medtr5g083690.1	82.93	1e-84
Lc_contig_00287	Medtr3g073530.1	93.9	6e-162
Lc_contig_00288	No hit	No hit	No hit
Lc_contig_00289	No hit	No hit	No hit
Lc_contig_00290	No hit	No hit	No hit
Lc_contig_00291	No hit	No hit	No hit
Lc_contig_00292	Medtr7g077870.1	94.81	1e-89
Lc_contig_00293	No hit	No hit	No hit
Lc_contig_00294	No hit	No hit	No hit
Lc_contig_00295	Medtr5g006340.3	89.69	2e-27
Lc_contig_00296	Medtr1g088760.1	88.8	4e-35
Lc_contig_00297	No hit	No hit	No hit
Lc_contig_00298	Medtr1g010270.1	94.64	1e-164
Lc_contig_00299	Medtr7g084200.1	97.8	6e-38
Lc_contig_00300	No hit	No hit	No hit
Lc_contig_00301	Medtr5g014430.1	91.25	3e-145
Lc_contig_00302	No hit	No hit	No hit
Lc_contig_00303	No hit	No hit	No hit
Lc_contig_00304	No hit	No hit	No hit
Lc_contig_00305	Medtr3g088675.1	88.19	1e-124
Lc_contig_00306	Medtr2g097463.1	88.39	7e-127
Lc_contig_00307	Medtr1g087730.1	87.23	9e-86
Lc_contig_00308	Medtr4g050420.1	89.58	1e-118
Lc_contig_00309	No hit	No hit	No hit
Lc_contig_00310	Medtr8g012390.1	90.45	1e-138
Lc_contig_00311	Medtr8g463790.1	92.46	3e-76
Lc_contig_00312	Medtr2g091140.1	92.31	6e-152
Lc_contig_00313	Medtr6g083300.1	90.66	9e-136
Lc_contig_00314	Medtr2g086600.1	91.91	2e-136
Lc_contig_00315	No hit	No hit	No hit
Lc_contig_00316	No hit	No hit	No hit
Lc_contig_00317	No hit	No hit	No hit
Lc_contig_00318	Medtr4g113820.1	91.54	2e-122
Lc_contig_00319	No hit	No hit	No hit
Lc_contig_00320	Medtr3g075050.2	93.44	6e-18
Lc_contig_00321	No hit	No hit	No hit
Lc_contig_00322	No hit	No hit	No hit
Lc_contig_00323	Medtr5g010740.1	94.94	6e-28
Lc_contig_00324	No hit	No hit	No hit
Lc_contig_00325	No hit	No hit	No hit
Lc_contig_00326	Medtr2g034650.1	90.29	4e-139
Lc_contig_00327	Medtr2g019080.2	83.61	5e-88
Lc_contig_00328	Medtr4g029550.1	82.58	4e-25
Lc_contig_00329	Medtr7g108825.1	90.19	4e-134
Lc_contig_00330	Medtr8g009660.2	95.37	2e-42
Lc_contig_00331	Medtr5g024920.1	97.92	1e-15
Lc_contig_00332	No hit	No hit	No hit
Lc_contig_00333	No hit	No hit	No hit
Lc_contig_00334	No hit	No hit	No hit
Lc_contig_00335	No hit	No hit	No hit
Lc_contig_00336	Medtr1g073300.1	87.84	3e-120
Lc_contig_00337	Medtr5g010440.2	93.62	1e-159
Lc_contig_00338	No hit	No hit	No hit
Lc_contig_00339	Medtr4g057200.1	90.05	2e-137
Lc_contig_00340	Medtr3g077740.2	91.44	7e-97
Lc_contig_00341	No hit	No hit	No hit
Lc_contig_00342	Medtr7g018380.1	91.73	8e-146
Lc_contig_00343	Medtr5g016870.1	92.31	1e-29
Lc_contig_00344	Medtr1g023600.1	77.69	3e-55
Lc_contig_00345	Medtr1g043200.1	92.12	5e-113
Lc_contig_00346	No hit	No hit	No hit
Lc_contig_00347	Medtr1g028610.1	82.01	8e-37
Lc_contig_00348	Medtr7g108785.2	89.45	4e-134
Lc_contig_00349	Medtr1g080390.1	84.01	5e-98
Lc_contig_00350	Medtr3g096020.1	95.2	4e-159
Lc_contig_00351	Medtr7g111950.1	93.4	4e-159
Lc_contig_00352	Medtr4g094782.1	90.77	8e-17
Lc_contig_00353	No hit	No hit	No hit
Lc_contig_00354	Medtr3g101010.1	88.33	1e-119
Lc_contig_00355	Medtr3g110045.1	89.78	9e-96
Lc_contig_00356	Medtr2g028270.1	94.44	8e-166
Lc_contig_00357	No hit	No hit	No hit
Lc_contig_00358	Medtr3g105880.1	92.37	2e-152
Lc_contig_00359	No hit	No hit	No hit
Lc_contig_00360	Medtr1g045670.1	81.64	1e-39
Lc_contig_00361	No hit	No hit	No hit
Lc_contig_00362	Medtr2g031920.1	89.67	5e-128
Lc_contig_00363	Medtr8g083170.1	91.81	2e-137
Lc_contig_00364	Medtr1g107330.1	91.78	5e-148
Lc_contig_00365	No hit	No hit	No hit
Lc_contig_00366	No hit	No hit	No hit
Lc_contig_00367	No hit	No hit	No hit
Lc_contig_00368	No hit	No hit	No hit
Lc_contig_00369	No hit	No hit	No hit
Lc_contig_00370	Medtr6g015285.2	83.68	3e-91
Lc_contig_00371	Medtr7g082690.1	92.35	2e-152
Lc_contig_00372	Medtr8g078270.1	90.53	3e-140
Lc_contig_00373	Medtr8g093730.1	95.51	2e-33
Lc_contig_00374	Medtr6g016795.1	91.05	4e-144
Lc_contig_00375	No hit	No hit	No hit
Lc_contig_00376	Medtr4g115930.4	89.72	3e-31
Lc_contig_00377	No hit	No hit	No hit
Lc_contig_00378	No hit	No hit	No hit
Lc_contig_00379	Medtr8g106960.1	95.23	3e-170
Lc_contig_00380	No hit	No hit	No hit
Lc_contig_00381	Medtr1g067400.1	85.75	5e-103
Lc_contig_00382	Medtr7g113330.1	91.74	2e-132
Lc_contig_00383	No hit	No hit	No hit
Lc_contig_00384	No hit	No hit	No hit
Lc_contig_00385	No hit	No hit	No hit
Lc_contig_00386	No hit	No hit	No hit
Lc_contig_00387	Medtr8g102400.1	92.55	4e-139
Lc_contig_00388	Medtr4g105020.1	85.31	5e-88
Lc_contig_00389	No hit	No hit	No hit
Lc_contig_00390	No hit	No hit	No hit
Lc_contig_00391	Medtr7g058520.1	93.81	2e-78
Lc_contig_00392	No hit	No hit	No hit
Lc_contig_00393	No hit	No hit	No hit
Lc_contig_00394	No hit	No hit	No hit
Lc_contig_00395	No hit	No hit	No hit
Lc_contig_00396	No hit	No hit	No hit
Lc_contig_00397	No hit	No hit	No hit
Lc_contig_00398	No hit	No hit	No hit
Lc_contig_00399	No hit	No hit	No hit
Lc_contig_00400	Medtr8g069905.1	87.53	9e-121
Lc_contig_00401	No hit	No hit	No hit
Lc_contig_00402	Medtr2g450730.1	95.29	3e-31
Lc_contig_00403	No hit	No hit	No hit
Lc_contig_00404	No hit	No hit	No hit
Lc_contig_00405	No hit	No hit	No hit
Lc_contig_00406	No hit	No hit	No hit
Lc_contig_00407	No hit	No hit	No hit
Lc_contig_00408	No hit	No hit	No hit
Lc_contig_00409	No hit	No hit	No hit
Lc_contig_00410	No hit	No hit	No hit
Lc_contig_00411	Medtr2g012990.1	91.07	2e-58
Lc_contig_00412	Medtr3g060210.1	88.36	7e-127
Lc_contig_00413	Medtr4g094235.1	89.35	5e-118
Lc_contig_00414	No hit	No hit	No hit
Lc_contig_00415	Medtr8g072400.1	90.6	3e-130
Lc_contig_00416	No hit	No hit	No hit
Lc_contig_00417	Medtr8g024340.2	92.55	3e-31
Lc_contig_00418	Medtr4g058760.1	90.24	1e-138
Lc_contig_00419	No hit	No hit	No hit
Lc_contig_00420	No hit	No hit	No hit
Lc_contig_00421	Medtr7g118240.1	89.5	2e-73
Lc_contig_00422	Medtr3g096200.1	93.01	4e-134
Lc_contig_00423	No hit	No hit	No hit
Lc_contig_00424	No hit	No hit	No hit
Lc_contig_00425	No hit	No hit	No hit
Lc_contig_00426	Medtr7g114570.2	94.38	8e-32
Lc_contig_00427	No hit	No hit	No hit
Lc_contig_00428	Medtr1g109170.2	89.13	1e-24
Lc_contig_00429	No hit	No hit	No hit
Lc_contig_00430	No hit	No hit	No hit
Lc_contig_00431	No hit	No hit	No hit
Lc_contig_00432	No hit	No hit	No hit
Lc_contig_00433	No hit	No hit	No hit
Lc_contig_00434	No hit	No hit	No hit
Lc_contig_00435	Medtr4g112680.3	95.78	1e-174
Lc_contig_00436	No hit	No hit	No hit
Lc_contig_00437	Medtr8g005010.1	88.62	1e-128
Lc_contig_00438	No hit	No hit	No hit
Lc_contig_00439	Medtr8g081640.3	91.58	2e-147
Lc_contig_00440	No hit	No hit	No hit
Lc_contig_00441	No hit	No hit	No hit
Lc_contig_00442	Medtr0110s0050.1	83.51	4e-64
Lc_contig_00443	No hit	No hit	No hit
Lc_contig_00444	No hit	No hit	No hit
Lc_contig_00445	Medtr2g049140.1	91.49	2e-28
Lc_contig_00446	No hit	No hit	No hit
Lc_contig_00447	Medtr7g028780.1	85.63	1e-89
Lc_contig_00448	Medtr3g096780.1	95.38	8e-22
Lc_contig_00449	No hit	No hit	No hit
Lc_contig_00450	No hit	No hit	No hit
Lc_contig_00451	Medtr1g099490.1	89.47	3e-11
Lc_contig_00452	No hit	No hit	No hit
Lc_contig_00453	No hit	No hit	No hit
Lc_contig_00454	No hit	No hit	No hit
Lc_contig_00455	No hit	No hit	No hit
Lc_contig_00456	No hit	No hit	No hit
Lc_contig_00457	No hit	No hit	No hit
Lc_contig_00458	No hit	No hit	No hit
Lc_contig_00459	No hit	No hit	No hit
Lc_contig_00460	Medtr7g053410.1	93.26	4e-30
Lc_contig_00461	Medtr4g095008.1	89.27	5e-133
Lc_contig_00462	Medtr4g094625.1	90.74	1e-55
Lc_contig_00463	No hit	No hit	No hit
Lc_contig_00464	Medtr3g079450.2	93.55	2e-32
Lc_contig_00465	No hit	No hit	No hit
Lc_contig_00466	No hit	No hit	No hit
Lc_contig_00467	Medtr1g090690.1	82.45	7e-67
Lc_contig_00468	No hit	No hit	No hit
Lc_contig_00469	No hit	No hit	No hit
Lc_contig_00470	No hit	No hit	No hit
Lc_contig_00471	No hit	No hit	No hit
Lc_contig_00472	No hit	No hit	No hit
Lc_contig_00473	Medtr7g053180.1	89.01	2e-122
Lc_contig_00474	No hit	No hit	No hit
Lc_contig_00475	No hit	No hit	No hit
Lc_contig_00476	No hit	No hit	No hit
Lc_contig_00477	Medtr4g118510.3	94.03	3e-21
Lc_contig_00478	Medtr4g086660.1	94.96	1e-168
Lc_contig_00479	No hit	No hit	No hit
Lc_contig_00480	No hit	No hit	No hit
Lc_contig_00481	No hit	No hit	No hit
Lc_contig_00482	No hit	No hit	No hit
Lc_contig_00483	No hit	No hit	No hit
Lc_contig_00484	No hit	No hit	No hit
Lc_contig_00485	Medtr7g056650.1	93.02	2e-28
Lc_contig_00486	Medtr3g104470.1	93.16	1e-158
Lc_contig_00487	No hit	No hit	No hit
Lc_contig_00488	Medtr7g109130.4	90.86	4e-144
Lc_contig_00489	No hit	No hit	No hit
Lc_contig_00490	Medtr1g067200.1	94.49	7e-117
Lc_contig_00491	Medtr8g101230.3	97.59	2e-33
Lc_contig_00492	No hit	No hit	No hit
Lc_contig_00493	Medtr5g070490.1	84.9	4e-104
Lc_contig_00494	No hit	No hit	No hit
Lc_contig_00495	No hit	No hit	No hit
Lc_contig_00496	No hit	No hit	No hit
Lc_contig_00497	Medtr8g094180.1	88.32	1e-128
Lc_contig_00498	Medtr1g031740.1	84.99	2e-98
Lc_contig_00499	Medtr3g077740.2	95.24	1e-20
Lc_contig_00500	Medtr8g099190.1	93.42	4e-159
Lc_contig_00501	Medtr3g029590.1	87.74	2e-117
Lc_contig_00502	Medtr3g110045.1	89.13	2e-92
Lc_contig_00503	No hit	No hit	No hit
Lc_contig_00504	No hit	No hit	No hit
Lc_contig_00505	No hit	No hit	No hit
Lc_contig_00506	Medtr2g084020.1	92.67	3e-91
Lc_contig_00507	No hit	No hit	No hit
Lc_contig_00508	No hit	No hit	No hit
Lc_contig_00509	No hit	No hit	No hit
Lc_contig_00510	Medtr4g092920.1	92.43	1e-153
Lc_contig_00511	No hit	No hit	No hit
Lc_contig_00512	Medtr4g088905.1	90.88	2e-122
Lc_contig_00513	No hit	No hit	No hit
Lc_contig_00514	No hit	No hit	No hit
Lc_contig_00515	No hit	No hit	No hit
Lc_contig_00516	No hit	No hit	No hit
Lc_contig_00517	Medtr1g045750.1	95.24	3e-80
Lc_contig_00518	No hit	No hit	No hit
Lc_contig_00519	No hit	No hit	No hit
Lc_contig_00520	No hit	No hit	No hit
Lc_contig_00521	Medtr4g119390.1	96.47	6e-33
Lc_contig_00522	No hit	No hit	No hit
Lc_contig_00523	Medtr8g101360.1	80.63	7e-72
Lc_contig_00524	Medtr1g062770.1	83.52	2e-62
Lc_contig_00525	No hit	No hit	No hit
Lc_contig_00526	Medtr7g096260.1	88.74	5e-123
Lc_contig_00527	Medtr6g073003.2	92.59	2e-13
Lc_contig_00528	No hit	No hit	No hit
Lc_contig_00529	Medtr8g070880.1	90.26	3e-140
Lc_contig_00530	No hit	No hit	No hit
Lc_contig_00531	No hit	No hit	No hit
Lc_contig_00532	Medtr7g053240.1	87.01	4e-119
Lc_contig_00533	No hit	No hit	No hit
Lc_contig_00534	No hit	No hit	No hit
Lc_contig_00535	Medtr7g085560.2	94.23	8e-166
Lc_contig_00536	No hit	No hit	No hit
Lc_contig_00537	Medtr4g078750.1	87.21	4e-119
Lc_contig_00538	Medtr2g045050.1	90.3	2e-132
Lc_contig_00539	Medtr0206s0010.3	80.13	1e-54
Lc_contig_00540	Medtr3g088870.1	91.11	8e-27
Lc_contig_00541	No hit	No hit	No hit
Lc_contig_00542	Medtr3g069210.1	81.04	3e-51
Lc_contig_00543	No hit	No hit	No hit
Lc_contig_00544	Medtr5g037590.1	84.86	6e-83
Lc_contig_00545	No hit	No hit	No hit
Lc_contig_00546	Medtr8g089925.2	87.64	8e-22
Lc_contig_00547	Medtr7g079520.1	91.5	2e-116
Lc_contig_00548	Medtr7g095000.1	92.63	3e-155
Lc_contig_00549	No hit	No hit	No hit
Lc_contig_00550	No hit	No hit	No hit
Lc_contig_00551	No hit	No hit	No hit
Lc_contig_00552	No hit	No hit	No hit
Lc_contig_00553	Medtr4g094090.1	91.64	4e-149
Lc_contig_00554	No hit	No hit	No hit
Lc_contig_00555	Medtr7g077380.1	84.77	3e-76
Lc_contig_00556	No hit	No hit	No hit
Lc_contig_00557	No hit	No hit	No hit
Lc_contig_00558	No hit	No hit	No hit
Lc_contig_00559	No hit	No hit	No hit
Lc_contig_00560	Medtr3g462400.1	87.56	3e-65
Lc_contig_00561	No hit	No hit	No hit
Lc_contig_00562	Medtr3g096670.2	82.15	2e-68
Lc_contig_00563	No hit	No hit	No hit
Lc_contig_00564	No hit	No hit	No hit
Lc_contig_00565	Medtr5g023230.1	89.56	9e-136
Lc_contig_00566	No hit	No hit	No hit
Lc_contig_00567	Medtr3g099850.1	84.79	1e-104
Lc_contig_00568	No hit	No hit	No hit
Lc_contig_00569	No hit	No hit	No hit
Lc_contig_00570	No hit	No hit	No hit
Lc_contig_00571	Medtr5g078290.1	92.46	1e-138
Lc_contig_00572	No hit	No hit	No hit
Lc_contig_00573	Medtr7g092970.1	88.53	1e-123
Lc_contig_00574	Medtr8g015430.1	93.75	2e-12
Lc_contig_00575	Medtr1g024820.1	90.72	2e-68
Lc_contig_00576	No hit	No hit	No hit
Lc_contig_00577	Medtr8g024320.1	89.56	7e-102
Lc_contig_00578	Medtr5g070030.3	91.69	3e-145
Lc_contig_00579	No hit	No hit	No hit
Lc_contig_00580	Medtr1g015000.1	86.39	5e-113
Lc_contig_00581	No hit	No hit	No hit
Lc_contig_00582	No hit	No hit	No hit
Lc_contig_00583	No hit	No hit	No hit
Lc_contig_00584	No hit	No hit	No hit
Lc_contig_00585	Medtr2g037940.1	85.98	4e-104
Lc_contig_00586	No hit	No hit	No hit
Lc_contig_00587	No hit	No hit	No hit
Lc_contig_00588	Medtr7g110030.1	92.38	9e-86
Lc_contig_00589	No hit	No hit	No hit
Lc_contig_00590	Medtr2g067660.1	95.73	6e-172
Lc_contig_00591	No hit	No hit	No hit
Lc_contig_00592	No hit	No hit	No hit
Lc_contig_00593	Medtr3g115340.2	96.77	8e-22
Lc_contig_00594	No hit	No hit	No hit
Lc_contig_00595	No hit	No hit	No hit
Lc_contig_00596	No hit	No hit	No hit
Lc_contig_00597	No hit	No hit	No hit
Lc_contig_00598	Medtr1g007390.1	91.17	2e-146
Lc_contig_00599	No hit	No hit	No hit
Lc_contig_00600	Medtr3g053910.1	95.6	1e-34
Lc_contig_00601	No hit	No hit	No hit
Lc_contig_00602	No hit	No hit	No hit
Lc_contig_00603	Medtr7g087500.1	91.3	6e-28
Lc_contig_00604	No hit	No hit	No hit
Lc_contig_00605	No hit	No hit	No hit
Lc_contig_00606	Medtr7g075790.1	91.93	2e-151
Lc_contig_00607	Medtr5g067860.1	94.83	6e-18
Lc_contig_00608	No hit	No hit	No hit
Lc_contig_00609	Medtr7g023340.1	96.34	1e-179
Lc_contig_00610	Medtr4g097130.2	90.58	3e-66
Lc_contig_00611	No hit	No hit	No hit
Lc_contig_00612	Medtr4g103610.2	90.52	2e-82
Lc_contig_00613	Medtr1g059970.1	91.85	2e-103
Lc_contig_00614	No hit	No hit	No hit
Lc_contig_00615	Medtr5g055940.1	93.26	4e-30
Lc_contig_00616	Medtr5g087410.1	90.81	7e-137
Lc_contig_00617	Medtr2g095260.1	88.53	1e-124
Lc_contig_00618	Medtr5g059410.1	96.47	6e-33
Lc_contig_00619	Medtr4g099170.2	96.99	1e-74
Lc_contig_00620	Medtr3g094230.1	93.85	4e-20
Lc_contig_00621	No hit	No hit	No hit
Lc_contig_00622	Medtr8g031370.1	93.26	1e-29
Lc_contig_00623	Medtr4g081410.1	91.86	8e-151
Lc_contig_00624	No hit	No hit	No hit
Lc_contig_00625	Medtr2g029860.1	87.7	5e-123
Lc_contig_00626	No hit	No hit	No hit
Lc_contig_00627	No hit	No hit	No hit
Lc_contig_00628	Medtr2g012650.6	88.57	1e-128
Lc_contig_00629	No hit	No hit	No hit
Lc_contig_00630	Medtr7g406840.1	95.51	2e-33
Lc_contig_00631	Medtr6g463340.2	92.93	6e-157
Lc_contig_00632	No hit	No hit	No hit
Lc_contig_00633	No hit	No hit	No hit
Lc_contig_00634	No hit	No hit	No hit
Lc_contig_00635	Medtr5g095690.1	87.25	1e-74
Lc_contig_00636	No hit	No hit	No hit
Lc_contig_00637	No hit	No hit	No hit
Lc_contig_00638	Medtr7g087400.1	90.05	1e-138
Lc_contig_00639	Medtr7g024580.1	89.49	2e-136
Lc_contig_00640	Medtr2g032610.1	89.9	1e-65
Lc_contig_00641	No hit	No hit	No hit
Lc_contig_00642	Medtr3g084410.1	91.12	2e-146
Lc_contig_00643	Medtr6g024095.1	95.24	1e-30
Lc_contig_00644	No hit	No hit	No hit
Lc_contig_00645	Medtr4g107940.2	94.51	6e-33
Lc_contig_00646	No hit	No hit	No hit
Lc_contig_00647	No hit	No hit	No hit
Lc_contig_00648	No hit	No hit	No hit
Lc_contig_00649	No hit	No hit	No hit
Lc_contig_00650	No hit	No hit	No hit
Lc_contig_00651	No hit	No hit	No hit
Lc_contig_00652	No hit	No hit	No hit
Lc_contig_00653	No hit	No hit	No hit
Lc_contig_00654	Medtr7g084480.2	92.66	3e-85
Lc_contig_00655	No hit	No hit	No hit
Lc_contig_00656	No hit	No hit	No hit
Lc_contig_00657	Medtr2g019020.2	91.33	3e-71
Lc_contig_00658	No hit	No hit	No hit
Lc_contig_00659	No hit	No hit	No hit
Lc_contig_00660	No hit	No hit	No hit
Lc_contig_00661	No hit	No hit	No hit
Lc_contig_00662	Medtr3g073010.3	95.08	1e-19
Lc_contig_00663	No hit	No hit	No hit
Lc_contig_00664	No hit	No hit	No hit
Lc_contig_00665	No hit	No hit	No hit
Lc_contig_00666	No hit	No hit	No hit
Lc_contig_00667	Medtr1g069470.1	91.1	3e-145
Lc_contig_00668	Medtr8g432510.1	83.94	2e-97
Lc_contig_00669	No hit	No hit	No hit
Lc_contig_00670	Medtr5g081150.4	95.59	2e-23
Lc_contig_00671	Medtr8g072680.3	82.92	6e-83
Lc_contig_00672	No hit	No hit	No hit
Lc_contig_00673	No hit	No hit	No hit
Lc_contig_00674	No hit	No hit	No hit
Lc_contig_00675	No hit	No hit	No hit
Lc_contig_00676	No hit	No hit	No hit
Lc_contig_00677	Medtr1g109390.1	94.57	6e-33
Lc_contig_00678	No hit	No hit	No hit
Lc_contig_00679	No hit	No hit	No hit
Lc_contig_00680	Medtr2g101520.1	91.3	2e-18
Lc_contig_00681	No hit	No hit	No hit
Lc_contig_00682	No hit	No hit	No hit
Lc_contig_00683	No hit	No hit	No hit
Lc_contig_00684	Medtr5g010260.1	91.43	1e-148
Lc_contig_00685	No hit	No hit	No hit
Lc_contig_00686	Medtr4g071860.1	87.99	7e-127
Lc_contig_00687	No hit	No hit	No hit
Lc_contig_00688	Medtr2g012570.1	92.5	1e-59
Lc_contig_00689	Medtr7g106570.1	92.19	1e-153
Lc_contig_00690	No hit	No hit	No hit
Lc_contig_00691	No hit	No hit	No hit
Lc_contig_00692	No hit	No hit	No hit
Lc_contig_00693	No hit	No hit	No hit
Lc_contig_00694	No hit	No hit	No hit
Lc_contig_00695	Medtr1g011670.1	89.53	2e-22
Lc_contig_00696	Medtr1g112640.1	81.13	1e-55
Lc_contig_00697	Medtr7g107440.1	82.6	6e-83
Lc_contig_00698	No hit	No hit	No hit
Lc_contig_00699	Medtr1g067180.2	88.7	1e-114
Lc_contig_00700	Medtr1g102500.1	88.5	4e-114
Lc_contig_00701	No hit	No hit	No hit
Lc_contig_00702	Medtr8g098415.2	98.89	5e-39
Lc_contig_00703	No hit	No hit	No hit
Lc_contig_00704	Medtr4g073230.1	88.25	1e-114
Lc_contig_00705	Medtr1g061800.1	91.98	7e-147
Lc_contig_00706	No hit	No hit	No hit
Lc_contig_00707	Medtr1g063370.1	92.74	7e-122
Lc_contig_00708	No hit	No hit	No hit
Lc_contig_00709	No hit	No hit	No hit
Lc_contig_00710	No hit	No hit	No hit
Lc_contig_00711	Medtr5g065880.1	92.96	3e-115
Lc_contig_00712	No hit	No hit	No hit
Lc_contig_00713	No hit	No hit	No hit
Lc_contig_00714	No hit	No hit	No hit
Lc_contig_00715	No hit	No hit	No hit
Lc_contig_00716	No hit	No hit	No hit
Lc_contig_00717	No hit	No hit	No hit
Lc_contig_00718	Medtr4g108100.1	86.23	4e-99
Lc_contig_00719	No hit	No hit	No hit
Lc_contig_00720	Medtr3g114670.1	96	2e-27
Lc_contig_00721	Medtr7g089480.1	92.65	3e-155
Lc_contig_00722	Medtr8g088650.3	92.2	9e-116
Lc_contig_00723	No hit	No hit	No hit
Lc_contig_00724	No hit	No hit	No hit
Lc_contig_00725	No hit	No hit	No hit
Lc_contig_00726	No hit	No hit	No hit
Lc_contig_00727	Medtr8g100075.1	87.31	7e-122
Lc_contig_00728	Medtr1g015450.1	97.47	3e-31
Lc_contig_00729	Medtr8g074590.1	92.13	2e-152
Lc_contig_00730	Medtr5g036420.1	91.11	8e-27
Lc_contig_00731	No hit	No hit	No hit
Lc_contig_00732	Medtr2g055910.1	94.32	3e-31
Lc_contig_00733	No hit	No hit	No hit
Lc_contig_00734	No hit	No hit	No hit
Lc_contig_00735	No hit	No hit	No hit
Lc_contig_00736	No hit	No hit	No hit
Lc_contig_00737	No hit	No hit	No hit
Lc_contig_00738	No hit	No hit	No hit
Lc_contig_00739	No hit	No hit	No hit
Lc_contig_00740	No hit	No hit	No hit
Lc_contig_00741	No hit	No hit	No hit
Lc_contig_00742	No hit	No hit	No hit
Lc_contig_00743	No hit	No hit	No hit
Lc_contig_00744	No hit	No hit	No hit
Lc_contig_00745	No hit	No hit	No hit
Lc_contig_00746	No hit	No hit	No hit
Lc_contig_00747	Medtr3g110375.9	87.95	2e-126
Lc_contig_00748	Medtr8g076190.1	92.68	7e-127
Lc_contig_00749	No hit	No hit	No hit
Lc_contig_00750	Medtr7g006560.1	96.63	4e-35
Lc_contig_00751	No hit	No hit	No hit
Lc_contig_00752	No hit	No hit	No hit
Lc_contig_00753	No hit	No hit	No hit
Lc_contig_00754	No hit	No hit	No hit
Lc_contig_00755	No hit	No hit	No hit
Lc_contig_00756	No hit	No hit	No hit
Lc_contig_00757	Medtr2g069420.1	87.14	1e-70
Lc_contig_00758	No hit	No hit	No hit
Lc_contig_00759	No hit	No hit	No hit
Lc_contig_00760	No hit	No hit	No hit
Lc_contig_00761	No hit	No hit	No hit
Lc_contig_00762	Medtr7g086610.1	89.04	6e-18
Lc_contig_00763	No hit	No hit	No hit
Lc_contig_00764	No hit	No hit	No hit
Lc_contig_00765	Medtr8g095110.1	90.4	2e-38
Lc_contig_00766	Medtr3g092070.2	89.27	7e-132
Lc_contig_00767	Medtr1g060010.1	81.53	9e-81
Lc_contig_00768	No hit	No hit	No hit
Lc_contig_00769	Medtr4g130770.1	91.03	8e-22
Lc_contig_00770	No hit	No hit	No hit
Lc_contig_00771	No hit	No hit	No hit
Lc_contig_00772	Medtr2g083690.1	90.51	7e-137
Lc_contig_00773	No hit	No hit	No hit
Lc_contig_00774	Medtr7g102700.4	94.49	2e-167
Lc_contig_00775	No hit	No hit	No hit
Lc_contig_00776	No hit	No hit	No hit
Lc_contig_00777	No hit	No hit	No hit
Lc_contig_00778	Medtr4g091530.1	88.92	2e-132
Lc_contig_00779	Medtr4g097940.1	83.33	4e-94
Lc_contig_00780	No hit	No hit	No hit
Lc_contig_00781	Medtr3g005080.1	94.37	2e-23
Lc_contig_00782	No hit	No hit	No hit
Lc_contig_00783	Medtr1g082850.1	89.56	7e-137
Lc_contig_00784	Medtr5g010440.4	95.56	5e-34
Lc_contig_00785	No hit	No hit	No hit
Lc_contig_00786	No hit	No hit	No hit
Lc_contig_00787	No hit	No hit	No hit
Lc_contig_00788	Medtr8g104010.1	98.48	1e-25
Lc_contig_00789	No hit	No hit	No hit
Lc_contig_00790	Medtr2g071790.1	87.44	9e-121
Lc_contig_00791	Medtr3g070930.1	91.58	5e-148
Lc_contig_00792	No hit	No hit	No hit
Lc_contig_00793	No hit	No hit	No hit
Lc_contig_00794	No hit	No hit	No hit
Lc_contig_00795	Medtr3g006800.1	92.69	7e-157
Lc_contig_00796	No hit	No hit	No hit
Lc_contig_00797	No hit	No hit	No hit
Lc_contig_00798	Medtr4g065670.1	90.91	9e-146
Lc_contig_00799	No hit	No hit	No hit
Lc_contig_00800	No hit	No hit	No hit
Lc_contig_00801	Medtr5g096670.1	94.62	5e-34
Lc_contig_00802	No hit	No hit	No hit
Lc_contig_00803	Medtr1g098940.1	93.35	2e-157
Lc_contig_00804	No hit	No hit	No hit
Lc_contig_00805	No hit	No hit	No hit
Lc_contig_00806	Medtr4g108710.1	100	4e-40
Lc_contig_00807	Medtr0168s0110.1	84.87	2e-58
Lc_contig_00808	No hit	No hit	No hit
Lc_contig_00809	No hit	No hit	No hit
Lc_contig_00810	No hit	No hit	No hit
Lc_contig_00811	Medtr7g015960.2	91.58	4e-30
Lc_contig_00812	Medtr3g105190.1	95.51	2e-33
Lc_contig_00813	No hit	No hit	No hit
Lc_contig_00814	No hit	No hit	No hit
Lc_contig_00815	Medtr7g101850.1	85.51	2e-52
Lc_contig_00816	Medtr7g034355.1	90.89	1e-144
Lc_contig_00817	No hit	No hit	No hit
Lc_contig_00818	No hit	No hit	No hit
Lc_contig_00819	No hit	No hit	No hit
Lc_contig_00820	No hit	No hit	No hit
Lc_contig_00821	No hit	No hit	No hit
Lc_contig_00822	No hit	No hit	No hit
Lc_contig_00823	Medtr8g079560.1	96.1	4e-179
Lc_contig_00824	Medtr1g080800.1	85.71	1e-104
Lc_contig_00825	No hit	No hit	No hit
Lc_contig_00826	No hit	No hit	No hit
Lc_contig_00827	Medtr4g007440.1	94.03	3e-21
Lc_contig_00828	No hit	No hit	No hit
Lc_contig_00829	Medtr5g024250.1	93.68	6e-33
Lc_contig_00830	No hit	No hit	No hit
Lc_contig_00831	No hit	No hit	No hit
Lc_contig_00832	No hit	No hit	No hit
Lc_contig_00833	Medtr3g107660.1	90	2e-83
Lc_contig_00834	No hit	No hit	No hit
Lc_contig_00835	No hit	No hit	No hit
Lc_contig_00836	No hit	No hit	No hit
Lc_contig_00837	Medtr7g074930.1	88.38	1e-60
Lc_contig_00838	Medtr8g066710.1	94.51	6e-33
Lc_contig_00839	Medtr4g107330.1	96.59	1e-34
Lc_contig_00840	Medtr2g104140.3	93.75	1e-163
Lc_contig_00841	Medtr4g124320.1	90.79	3e-21
Lc_contig_00842	Medtr5g010030.1	92	3e-75
Lc_contig_00843	No hit	No hit	No hit
Lc_contig_00844	No hit	No hit	No hit
Lc_contig_00845	Medtr2g033460.2	92.39	1e-29
Lc_contig_00846	No hit	No hit	No hit
Lc_contig_00847	No hit	No hit	No hit
Lc_contig_00848	Medtr2g042440.1	86.56	4e-114
Lc_contig_00849	No hit	No hit	No hit
Lc_contig_00850	No hit	No hit	No hit
Lc_contig_00851	No hit	No hit	No hit
Lc_contig_00852	No hit	No hit	No hit
Lc_contig_00853	Medtr6g087520.1	95.6	1e-34
Lc_contig_00854	Medtr7g110610.1	90.82	4e-69
Lc_contig_00855	Medtr4g011600.1	90.16	4e-84
Lc_contig_00856	No hit	No hit	No hit
Lc_contig_00857	No hit	No hit	No hit
Lc_contig_00858	No hit	No hit	No hit
Lc_contig_00859	No hit	No hit	No hit
Lc_contig_00860	Medtr7g096980.1	89.71	3e-135
Lc_contig_00861	No hit	No hit	No hit
Lc_contig_00862	Medtr8g016210.1	92.42	5e-19
Lc_contig_00863	Medtr7g114700.1	73.28	1e-24
Lc_contig_00864	Medtr7g109530.4	98.88	2e-38
Lc_contig_00865	Medtr1g073000.3	93.75	3e-155
Lc_contig_00866	No hit	No hit	No hit
Lc_contig_00867	Medtr6g011610.1	82.69	3e-76
Lc_contig_00868	Medtr4g094235.1	91.71	9e-151
Lc_contig_00869	Medtr1g080860.2	97.01	1e-24
Lc_contig_00870	Medtr8g106010.1	96	4e-64
Lc_contig_00871	No hit	No hit	No hit
Lc_contig_00872	No hit	No hit	No hit
Lc_contig_00873	No hit	No hit	No hit
Lc_contig_00874	Medtr7g075463.3	95.39	9e-126
Lc_contig_00875	No hit	No hit	No hit
Lc_contig_00876	No hit	No hit	No hit
Lc_contig_00877	Medtr1g028300.1	97.75	8e-37
Lc_contig_00878	No hit	No hit	No hit
Lc_contig_00879	Medtr1g098940.1	92.62	5e-158
Lc_contig_00880	Medtr3g112480.1	86.79	4e-25
Lc_contig_00881	No hit	No hit	No hit
Lc_contig_00882	No hit	No hit	No hit
Lc_contig_00883	No hit	No hit	No hit
Lc_contig_00884	Medtr1g070190.1	90.11	3e-26
Lc_contig_00885	No hit	No hit	No hit
Lc_contig_00886	Medtr5g089970.1	91.67	4e-25
Lc_contig_00887	No hit	No hit	No hit
Lc_contig_00888	No hit	No hit	No hit
Lc_contig_00889	No hit	No hit	No hit
Lc_contig_00890	No hit	No hit	No hit
Lc_contig_00891	Medtr8g469230.1	90.72	3e-145
Lc_contig_00892	Medtr2g007030.1	94.51	6e-33
Lc_contig_00893	No hit	No hit	No hit
Lc_contig_00894	No hit	No hit	No hit
Lc_contig_00895	Medtr6g032995.1	90.05	1e-138
Lc_contig_00896	No hit	No hit	No hit
Lc_contig_00897	No hit	No hit	No hit
Lc_contig_00898	No hit	No hit	No hit
Lc_contig_00899	No hit	No hit	No hit
Lc_contig_00900	No hit	No hit	No hit
Lc_contig_00901	No hit	No hit	No hit
Lc_contig_00902	Medtr8g099150.2	95.03	3e-76
Lc_contig_00903	No hit	No hit	No hit
Lc_contig_00904	No hit	No hit	No hit
Lc_contig_00905	No hit	No hit	No hit
Lc_contig_00906	Medtr3g095960.4	88.92	1e-133
Lc_contig_00907	No hit	No hit	No hit
Lc_contig_00908	No hit	No hit	No hit
Lc_contig_00909	No hit	No hit	No hit
Lc_contig_00910	No hit	No hit	No hit
Lc_contig_00911	No hit	No hit	No hit
Lc_contig_00912	Medtr2g030160.1	82.11	3e-81
Lc_contig_00913	No hit	No hit	No hit
Lc_contig_00914	Medtr8g099585.1	91.11	8e-27
Lc_contig_00915	No hit	No hit	No hit
Lc_contig_00916	Medtr3g083370.2	81.95	2e-73
Lc_contig_00917	No hit	No hit	No hit
Lc_contig_00918	Medtr7g078820.1	87.78	3e-21
Lc_contig_00919	No hit	No hit	No hit
Lc_contig_00920	No hit	No hit	No hit
Lc_contig_00921	No hit	No hit	No hit
Lc_contig_00922	No hit	No hit	No hit
Lc_contig_00923	Medtr3g036100.1	88.92	5e-133
Lc_contig_00924	No hit	No hit	No hit
Lc_contig_00925	Medtr4g124660.3	91.56	2e-122
Lc_contig_00926	No hit	No hit	No hit
Lc_contig_00927	Medtr7g029630.2	95.56	5e-34
Lc_contig_00928	No hit	No hit	No hit
Lc_contig_00929	Medtr2g048900.1	95.35	8e-32
Lc_contig_00930	Medtr4g129710.1	93.81	6e-93
Lc_contig_00931	No hit	No hit	No hit
Lc_contig_00932	Medtr5g021100.1	95.9	4e-50
Lc_contig_00933	Medtr7g111010.1	92.4	6e-98
Lc_contig_00934	Medtr8g069350.1	82.86	1e-60
Lc_contig_00935	Medtr2g450100.1	92.05	6e-28
Lc_contig_00936	Medtr4g105370.1	80.77	1e-79
Lc_contig_00937	No hit	No hit	No hit
Lc_contig_00938	Medtr2g036510.1	92.97	3e-46
Lc_contig_00939	No hit	No hit	No hit
Lc_contig_00940	No hit	No hit	No hit
Lc_contig_00941	No hit	No hit	No hit
Lc_contig_00942	No hit	No hit	No hit
Lc_contig_00943	No hit	No hit	No hit
Lc_contig_00944	No hit	No hit	No hit
Lc_contig_00945	No hit	No hit	No hit
Lc_contig_00946	No hit	No hit	No hit
Lc_contig_00947	No hit	No hit	No hit
Lc_contig_00948	Medtr3g098420.1	80.92	2e-73
Lc_contig_00949	Medtr7g104800.2	79.02	6e-58
Lc_contig_00950	Medtr4g094662.1	91.23	3e-116
Lc_contig_00951	Medtr3g104420.1	96.72	3e-21
Lc_contig_00952	No hit	No hit	No hit
Lc_contig_00953	No hit	No hit	No hit
Lc_contig_00954	Medtr8g090190.1	94.32	4e-169
Lc_contig_00955	Medtr3g115880.1	89.92	3e-140
Lc_contig_00956	Medtr7g013700.2	82.82	3e-46
Lc_contig_00957	No hit	No hit	No hit
Lc_contig_00958	No hit	No hit	No hit
Lc_contig_00959	No hit	No hit	No hit
Lc_contig_00960	Medtr3g008020.1	90	8e-22
Lc_contig_00961	No hit	No hit	No hit
Lc_contig_00962	No hit	No hit	No hit
Lc_contig_00963	No hit	No hit	No hit
Lc_contig_00964	Medtr4g032895.1	87.31	5e-123
Lc_contig_00965	No hit	No hit	No hit
Lc_contig_00966	Medtr8g099465.2	89.71	2e-82
Lc_contig_00967	No hit	No hit	No hit
Lc_contig_00968	No hit	No hit	No hit
Lc_contig_00969	Medtr3g010277.1	81.41	6e-38
Lc_contig_00970	No hit	No hit	No hit
Lc_contig_00971	No hit	No hit	No hit
Lc_contig_00972	Medtr4g037670.1	89.72	4e-139
Lc_contig_00973	Medtr7g005930.1	85.57	3e-110
Lc_contig_00974	No hit	No hit	No hit
Lc_contig_00975	Medtr8g098675.1	95.09	4e-174
Lc_contig_00976	Medtr1g030750.1	93.02	3e-160
Lc_contig_00977	Medtr1g086050.1	93.24	2e-88
Lc_contig_00978	No hit	No hit	No hit
Lc_contig_00979	No hit	No hit	No hit
Lc_contig_00980	No hit	No hit	No hit
Lc_contig_00981	Medtr7g094220.1	96.63	4e-35
Lc_contig_00982	No hit	No hit	No hit
Lc_contig_00983	Medtr3g088525.1	93.06	2e-22
Lc_contig_00984	Medtr2g101350.4	94.03	3e-165
Lc_contig_00985	No hit	No hit	No hit
Lc_contig_00986	No hit	No hit	No hit
Lc_contig_00987	Medtr5g033920.2	91.17	2e-147
Lc_contig_00988	Medtr8g019650.1	87.5	2e-122
Lc_contig_00989	Medtr4g005850.1	88.31	6e-18
Lc_contig_00990	Medtr2g451510.1	90.88	9e-131
Lc_contig_00991	Medtr4g073520.2	87.19	1e-59
Lc_contig_00992	Medtr2g096040.1	88.39	7e-112
Lc_contig_00993	Medtr3g072500.4	96.55	5e-34
Lc_contig_00994	No hit	No hit	No hit
Lc_contig_00995	Medtr1g015620.1	85.84	6e-63
Lc_contig_00996	No hit	No hit	No hit
Lc_contig_00997	Medtr4g118845.2	94.2	2e-22
Lc_contig_00998	No hit	No hit	No hit
Lc_contig_00999	No hit	No hit	No hit
Lc_contig_01000	No hit	No hit	No hit
Lc_contig_01001	No hit	No hit	No hit
Lc_contig_01002	Medtr1g071370.1	95.6	1e-34
Lc_contig_01003	Medtr6g016535.1	88.2	5e-54
Lc_contig_01004	No hit	No hit	No hit
Lc_contig_01005	No hit	No hit	No hit
Lc_contig_01006	No hit	No hit	No hit
Lc_contig_01007	No hit	No hit	No hit
Lc_contig_01008	No hit	No hit	No hit
Lc_contig_01009	No hit	No hit	No hit
Lc_contig_01010	No hit	No hit	No hit
Lc_contig_01011	No hit	No hit	No hit
Lc_contig_01012	No hit	No hit	No hit
Lc_contig_01013	No hit	No hit	No hit
Lc_contig_01014	No hit	No hit	No hit
Lc_contig_01015	Medtr4g083030.1	93.33	5e-163
Lc_contig_01016	No hit	No hit	No hit
Lc_contig_01017	No hit	No hit	No hit
Lc_contig_01018	Medtr4g076020.1	91.88	2e-151
Lc_contig_01019	Medtr3g435740.1	86.63	2e-117
Lc_contig_01020	No hit	No hit	No hit
Lc_contig_01021	No hit	No hit	No hit
Lc_contig_01022	No hit	No hit	No hit
Lc_contig_01023	Medtr3g077080.3	92.63	3e-31
Lc_contig_01024	No hit	No hit	No hit
Lc_contig_01025	Medtr3g094220.1	91.1	2e-127
Lc_contig_01026	No hit	No hit	No hit
Lc_contig_01027	Medtr2g006180.1	94.51	6e-33
Lc_contig_01028	No hit	No hit	No hit
Lc_contig_01029	Medtr7g089760.1	91.07	3e-80
Lc_contig_01030	Medtr7g102430.1	100	5e-14
Lc_contig_01031	No hit	No hit	No hit
Lc_contig_01032	No hit	No hit	No hit
Lc_contig_01033	No hit	No hit	No hit
Lc_contig_01034	No hit	No hit	No hit
Lc_contig_01035	No hit	No hit	No hit
Lc_contig_01036	Medtr8g105900.2	94.59	2e-171
Lc_contig_01037	No hit	No hit	No hit
Lc_contig_01038	No hit	No hit	No hit
Lc_contig_01039	No hit	No hit	No hit
Lc_contig_01040	No hit	No hit	No hit
Lc_contig_01041	No hit	No hit	No hit
Lc_contig_01042	Medtr1g039445.1	83.42	6e-98
Lc_contig_01043	No hit	No hit	No hit
Lc_contig_01044	No hit	No hit	No hit
Lc_contig_01045	Medtr3g464570.2	87.18	2e-121
Lc_contig_01046	Medtr4g052390.1	87.68	4e-114
Lc_contig_01047	Medtr4g030140.1	93.81	2e-166
Lc_contig_01048	No hit	No hit	No hit
Lc_contig_01049	No hit	No hit	No hit
Lc_contig_01050	Medtr2g099560.1	77.8	8e-57
Lc_contig_01051	No hit	No hit	No hit
Lc_contig_01052	No hit	No hit	No hit
Lc_contig_01053	Medtr2g035220.1	76.15	5e-24
Lc_contig_01054	No hit	No hit	No hit
Lc_contig_01055	Medtr2g022520.1	93.31	5e-123
Lc_contig_01056	Medtr7g114040.1	90.33	5e-108
Lc_contig_01057	No hit	No hit	No hit
Lc_contig_01058	No hit	No hit	No hit
Lc_contig_01059	No hit	No hit	No hit
Lc_contig_01060	Medtr3g095660.1	93.36	3e-111
Lc_contig_01061	Medtr3g060670.1	92.96	8e-22
Lc_contig_01062	Medtr3g101790.1	94.57	6e-33
Lc_contig_01063	Medtr1g109470.1	86.77	2e-92
Lc_contig_01064	Medtr7g113010.1	83.72	3e-100
Lc_contig_01065	Medtr2g015980.1	88.14	5e-128
Lc_contig_01066	No hit	No hit	No hit
Lc_contig_01067	Medtr0004s0490.1	88.75	1e-104
Lc_contig_01068	No hit	No hit	No hit
Lc_contig_01069	Medtr1g072640.2	87.1	8e-22
Lc_contig_01070	No hit	No hit	No hit
Lc_contig_01071	No hit	No hit	No hit
Lc_contig_01072	Medtr8g088150.2	92.53	1e-65
Lc_contig_01073	No hit	No hit	No hit
Lc_contig_01074	Medtr6g069480.2	90.57	2e-87
Lc_contig_01075	Medtr1g071610.1	97.8	6e-38
Lc_contig_01076	Medtr1g050535.2	90.1	2e-137
Lc_contig_01077	No hit	No hit	No hit
Lc_contig_01078	No hit	No hit	No hit
Lc_contig_01079	No hit	No hit	No hit
Lc_contig_01080	No hit	No hit	No hit
Lc_contig_01081	Medtr8g010580.2	95.45	2e-22
Lc_contig_01082	No hit	No hit	No hit
Lc_contig_01083	No hit	No hit	No hit
Lc_contig_01084	No hit	No hit	No hit
Lc_contig_01085	Medtr4g099360.1	85.15	6e-98
Lc_contig_01086	No hit	No hit	No hit
Lc_contig_01087	Medtr1g033080.1	88.89	2e-33
Lc_contig_01088	No hit	No hit	No hit
Lc_contig_01089	Medtr3g103260.1	89.47	8e-32
Lc_contig_01090	No hit	No hit	No hit
Lc_contig_01091	Medtr7g113170.1	93.33	1e-163
Lc_contig_01092	Medtr8g092990.1	82.4	3e-76
Lc_contig_01093	No hit	No hit	No hit
Lc_contig_01094	Medtr7g105640.1	91	2e-147
Lc_contig_01095	No hit	No hit	No hit
Lc_contig_01096	Medtr4g101020.1	95.51	2e-33
Lc_contig_01097	Medtr8g014460.1	88.79	4e-109
Lc_contig_01098	Medtr7g021790.1	95.49	2e-161
Lc_contig_01099	Medtr1g024095.3	92.56	1e-158
Lc_contig_01100	No hit	No hit	No hit
Lc_contig_01101	No hit	No hit	No hit
Lc_contig_01102	No hit	No hit	No hit
Lc_contig_01103	No hit	No hit	No hit
Lc_contig_01104	Medtr4g130820.1	88.84	4e-79
Lc_contig_01105	Medtr3g091290.1	91.21	6e-28
Lc_contig_01106	No hit	No hit	No hit
Lc_contig_01107	No hit	No hit	No hit
Lc_contig_01108	No hit	No hit	No hit
Lc_contig_01109	No hit	No hit	No hit
Lc_contig_01110	Medtr5g024020.1	94.12	1e-29
Lc_contig_01111	No hit	No hit	No hit
Lc_contig_01112	No hit	No hit	No hit
Lc_contig_01113	No hit	No hit	No hit
Lc_contig_01114	No hit	No hit	No hit
Lc_contig_01115	Medtr5g016260.1	92.86	1e-14
Lc_contig_01116	No hit	No hit	No hit
Lc_contig_01117	No hit	No hit	No hit
Lc_contig_01118	Medtr4g057210.1	93.26	4e-30
Lc_contig_01119	No hit	No hit	No hit
Lc_contig_01120	No hit	No hit	No hit
Lc_contig_01121	Medtr8g107030.3	85.9	7e-112
Lc_contig_01122	No hit	No hit	No hit
Lc_contig_01123	Medtr5g023960.2	90.16	2e-132
Lc_contig_01124	No hit	No hit	No hit
Lc_contig_01125	No hit	No hit	No hit
Lc_contig_01126	No hit	No hit	No hit
Lc_contig_01127	No hit	No hit	No hit
Lc_contig_01128	Medtr3g107930.2	92.23	3e-155
Lc_contig_01129	Medtr6g088595.1	95.34	3e-175
Lc_contig_01130	No hit	No hit	No hit
Lc_contig_01131	No hit	No hit	No hit
Lc_contig_01132	No hit	No hit	No hit
Lc_contig_01133	Medtr8g037315.1	89.87	1e-20
Lc_contig_01134	Medtr2g018880.1	86.08	4e-114
Lc_contig_01135	No hit	No hit	No hit
Lc_contig_01136	No hit	No hit	No hit
Lc_contig_01137	No hit	No hit	No hit
Lc_contig_01138	No hit	No hit	No hit
Lc_contig_01139	Medtr7g096870.1	88.86	5e-133
Lc_contig_01140	Medtr3g070490.1	87.85	2e-113
Lc_contig_01141	Medtr8g096140.1	94.63	2e-172
Lc_contig_01142	No hit	No hit	No hit
Lc_contig_01143	Medtr5g036670.1	90.03	2e-142
Lc_contig_01144	No hit	No hit	No hit
Lc_contig_01145	Medtr4g100450.1	80.24	1e-75
Lc_contig_01146	Medtr8g072440.1	95.83	2e-37
Lc_contig_01147	No hit	No hit	No hit
Lc_contig_01148	Medtr4g107290.2	95.12	1e-29
Lc_contig_01149	No hit	No hit	No hit
Lc_contig_01150	No hit	No hit	No hit
Lc_contig_01151	Medtr5g044540.1	84.72	2e-52
Lc_contig_01152	No hit	No hit	No hit
Lc_contig_01153	No hit	No hit	No hit
Lc_contig_01154	Medtr8g106700.2	94.1	4e-169
Lc_contig_01155	Medtr2g040370.1	85.61	3e-70
Lc_contig_01156	No hit	No hit	No hit
Lc_contig_01157	No hit	No hit	No hit
Lc_contig_01158	Medtr1g046460.1	91.77	3e-150
Lc_contig_01159	No hit	No hit	No hit
Lc_contig_01160	No hit	No hit	No hit
Lc_contig_01161	Medtr2g005110.1	90.31	1e-143
Lc_contig_01162	No hit	No hit	No hit
Lc_contig_01163	No hit	No hit	No hit
Lc_contig_01164	No hit	No hit	No hit
Lc_contig_01165	No hit	No hit	No hit
Lc_contig_01166	Medtr2g031750.1	86.17	1e-19
Lc_contig_01167	No hit	No hit	No hit
Lc_contig_01168	No hit	No hit	No hit
Lc_contig_01169	No hit	No hit	No hit
Lc_contig_01170	Medtr4g134760.1	91.82	2e-82
Lc_contig_01171	Medtr8g099275.1	83.8	1e-30
Lc_contig_01172	Medtr1g069235.1	81.4	1e-55
Lc_contig_01173	Medtr2g013010.1	85.18	7e-107
Lc_contig_01174	No hit	No hit	No hit
Lc_contig_01175	Medtr8g089990.1	94.39	7e-162
Lc_contig_01176	Medtr2g073380.1	87.79	2e-127
Lc_contig_01177	No hit	No hit	No hit
Lc_contig_01178	Medtr5g038910.1	89.29	8e-22
Lc_contig_01179	No hit	No hit	No hit
Lc_contig_01180	Medtr2g034610.1	92.33	2e-157
Lc_contig_01181	Medtr7g102790.1	92.27	4e-154
Lc_contig_01182	Medtr8g076890.1	91.43	7e-147
Lc_contig_01183	Medtr4g051645.1	88.84	2e-82
Lc_contig_01184	No hit	No hit	No hit
Lc_contig_01185	No hit	No hit	No hit
Lc_contig_01186	Medtr1g085490.2	89.06	2e-108
Lc_contig_01187	Medtr3g037340.1	91.63	1e-99
Lc_contig_01188	No hit	No hit	No hit
Lc_contig_01189	No hit	No hit	No hit
Lc_contig_01190	No hit	No hit	No hit
Lc_contig_01191	No hit	No hit	No hit
Lc_contig_01192	Medtr0018s0090.2	85.32	2e-87
Lc_contig_01193	Medtr2g035840.1	94.51	6e-33
Lc_contig_01194	No hit	No hit	No hit
Lc_contig_01195	No hit	No hit	No hit
Lc_contig_01196	Medtr8g101640.2	95.97	6e-63
Lc_contig_01197	Medtr5g080770.1	91.67	4e-30
Lc_contig_01198	Medtr0052s0150.1	97.77	2e-83
Lc_contig_01199	No hit	No hit	No hit
Lc_contig_01200	Medtr7g104130.1	93.56	1e-164
Lc_contig_01201	Medtr4g078555.1	91.26	4e-139
Lc_contig_01202	No hit	No hit	No hit
Lc_contig_01203	Medtr3g112160.1	94.28	2e-126
Lc_contig_01204	Medtr4g078200.1	96.63	4e-35
Lc_contig_01205	Medtr8g016310.1	93.09	2e-162
Lc_contig_01206	Medtr4g015630.1	93.26	4e-30
Lc_contig_01207	Medtr1g046580.1	92.35	5e-158
Lc_contig_01208	Medtr6g013820.1	89.76	7e-117
Lc_contig_01209	No hit	No hit	No hit
Lc_contig_01210	No hit	No hit	No hit
Lc_contig_01211	Medtr5g048280.1	90.22	3e-26
Lc_contig_01212	No hit	No hit	No hit
Lc_contig_01213	No hit	No hit	No hit
Lc_contig_01214	Medtr1g099490.1	89.53	6e-23
Lc_contig_01215	Medtr3g074040.1	92.47	9e-111
Lc_contig_01216	Medtr5g017080.1	96.39	3e-31
Lc_contig_01217	No hit	No hit	No hit
Lc_contig_01218	Medtr3g449620.1	96.63	4e-35
Lc_contig_01219	No hit	No hit	No hit
Lc_contig_01220	No hit	No hit	No hit
Lc_contig_01221	Medtr2g101720.1	97.56	8e-12
Lc_contig_01222	No hit	No hit	No hit
Lc_contig_01223	No hit	No hit	No hit
Lc_contig_01224	Medtr4g072090.2	89.85	2e-141
Lc_contig_01225	No hit	No hit	No hit
Lc_contig_01226	No hit	No hit	No hit
Lc_contig_01227	No hit	No hit	No hit
Lc_contig_01228	Medtr1g111210.1	89.61	2e-137
Lc_contig_01229	No hit	No hit	No hit
Lc_contig_01230	Medtr4g033475.1	92.19	4e-99
Lc_contig_01231	Medtr2g087390.1	87.25	2e-88
Lc_contig_01232	No hit	No hit	No hit
Lc_contig_01233	No hit	No hit	No hit
Lc_contig_01234	No hit	No hit	No hit
Lc_contig_01235	Medtr4g072240.1	88.7	2e-78
Lc_contig_01236	No hit	No hit	No hit
Lc_contig_01237	No hit	No hit	No hit
Lc_contig_01238	No hit	No hit	No hit
Lc_contig_01239	No hit	No hit	No hit
Lc_contig_01240	Medtr6g011330.1	93.41	3e-31
Lc_contig_01241	No hit	No hit	No hit
Lc_contig_01242	Medtr0055s0080.1	97.01	5e-143
Lc_contig_01243	No hit	No hit	No hit
Lc_contig_01244	Medtr6g084550.1	78.86	3e-66
Lc_contig_01245	No hit	No hit	No hit
Lc_contig_01246	No hit	No hit	No hit
Lc_contig_01247	No hit	No hit	No hit
Lc_contig_01248	No hit	No hit	No hit
Lc_contig_01249	No hit	No hit	No hit
Lc_contig_01250	No hit	No hit	No hit
Lc_contig_01251	No hit	No hit	No hit
Lc_contig_01252	Medtr5g026090.1	89.34	2e-137
Lc_contig_01253	No hit	No hit	No hit
Lc_contig_01254	No hit	No hit	No hit
Lc_contig_01255	No hit	No hit	No hit
Lc_contig_01256	No hit	No hit	No hit
Lc_contig_01257	Medtr1g073890.1	92.86	1e-159
Lc_contig_01258	Medtr1g082840.1	82.69	2e-62
Lc_contig_01259	Medtr7g006100.1	93.1	8e-67
Lc_contig_01260	Medtr3g092580.1	94.56	2e-127
Lc_contig_01261	Medtr4g102770.1	91.58	5e-153
Lc_contig_01262	Medtr7g073520.2	91.56	7e-152
Lc_contig_01263	No hit	No hit	No hit
Lc_contig_01264	Medtr1g063380.1	89.23	9e-136
Lc_contig_01265	No hit	No hit	No hit
Lc_contig_01266	Medtr4g130880.1	96	2e-27
Lc_contig_01267	Medtr5g010020.1	96.7	3e-36
Lc_contig_01268	No hit	No hit	No hit
Lc_contig_01269	No hit	No hit	No hit
Lc_contig_01270	No hit	No hit	No hit
Lc_contig_01271	Medtr1g069640.1	89.89	1e-24
Lc_contig_01272	Medtr1g102500.1	93.09	5e-163
Lc_contig_01273	No hit	No hit	No hit
Lc_contig_01274	Medtr2g061420.1	92.41	1e-153
Lc_contig_01275	No hit	No hit	No hit
Lc_contig_01276	No hit	No hit	No hit
Lc_contig_01277	No hit	No hit	No hit
Lc_contig_01278	Medtr5g082830.1	90.49	4e-144
Lc_contig_01279	No hit	No hit	No hit
Lc_contig_01280	No hit	No hit	No hit
Lc_contig_01281	Medtr4g076100.1	90.91	1e-148
Lc_contig_01282	Medtr7g092820.1	95.51	2e-33
Lc_contig_01283	No hit	No hit	No hit
Lc_contig_01284	No hit	No hit	No hit
Lc_contig_01285	No hit	No hit	No hit
Lc_contig_01286	Medtr3g075210.1	94.59	4e-25
Lc_contig_01287	Medtr4g094790.1	90.33	3e-145
Lc_contig_01288	No hit	No hit	No hit
Lc_contig_01289	Medtr2g094470.2	94.86	5e-173
Lc_contig_01290	Medtr5g067240.1	95.24	1e-30
Lc_contig_01291	No hit	No hit	No hit
Lc_contig_01292	No hit	No hit	No hit
Lc_contig_01293	Medtr2g028530.1	89.89	5e-24
Lc_contig_01294	Medtr1g094620.1	86.65	6e-108
Lc_contig_01295	Medtr2g079800.1	88.5	1e-133
Lc_contig_01296	Medtr8g008680.5	93.94	1e-168
Lc_contig_01297	No hit	No hit	No hit
Lc_contig_01298	Medtr4g132070.1	95.6	1e-34
Lc_contig_01299	No hit	No hit	No hit
Lc_contig_01300	No hit	No hit	No hit
Lc_contig_01301	Medtr4g124260.1	94.26	8e-166
Lc_contig_01302	No hit	No hit	No hit
Lc_contig_01303	No hit	No hit	No hit
Lc_contig_01304	Medtr3g089040.1	97.28	1e-65
Lc_contig_01305	No hit	No hit	No hit
Lc_contig_01306	Medtr1g110070.1	96.71	8e-67
Lc_contig_01307	No hit	No hit	No hit
Lc_contig_01308	No hit	No hit	No hit
Lc_contig_01309	No hit	No hit	No hit
Lc_contig_01310	No hit	No hit	No hit
Lc_contig_01311	No hit	No hit	No hit
Lc_contig_01312	Medtr3g067815.1	98.51	3e-26
Lc_contig_01313	Medtr7g075660.1	91.62	2e-146
Lc_contig_01314	No hit	No hit	No hit
Lc_contig_01315	No hit	No hit	No hit
Lc_contig_01316	No hit	No hit	No hit
Lc_contig_01317	No hit	No hit	No hit
Lc_contig_01318	No hit	No hit	No hit
Lc_contig_01319	No hit	No hit	No hit
Lc_contig_01320	Medtr6g034870.1	81.87	8e-72
Lc_contig_01321	No hit	No hit	No hit
Lc_contig_01322	No hit	No hit	No hit
Lc_contig_01323	Medtr1g032520.1	92.95	3e-90
Lc_contig_01324	No hit	No hit	No hit
Lc_contig_01325	No hit	No hit	No hit
Lc_contig_01326	Medtr8g040120.2	95.45	3e-75
Lc_contig_01327	No hit	No hit	No hit
Lc_contig_01328	No hit	No hit	No hit
Lc_contig_01329	No hit	No hit	No hit
Lc_contig_01330	No hit	No hit	No hit
Lc_contig_01331	No hit	No hit	No hit
Lc_contig_01332	Medtr4g092610.1	89.51	4e-139
Lc_contig_01333	Medtr4g016960.1	91.61	4e-104
Lc_contig_01334	Medtr1g015620.1	92.21	2e-23
Lc_contig_01335	No hit	No hit	No hit
Lc_contig_01336	No hit	No hit	No hit
Lc_contig_01337	Medtr2g067660.1	94.44	8e-32
Lc_contig_01338	Medtr6g084320.1	92.31	1e-29
Lc_contig_01339	Medtr8g030550.3	83.9	5e-54
Lc_contig_01340	Medtr4g061130.1	91.44	3e-145
Lc_contig_01341	Medtr2g021260.1	93.67	2e-167
Lc_contig_01342	No hit	No hit	No hit
Lc_contig_01343	No hit	No hit	No hit
Lc_contig_01344	Medtr3g040370.1	93.37	7e-152
Lc_contig_01345	No hit	No hit	No hit
Lc_contig_01346	Medtr5g092700.2	97.14	3e-26
Lc_contig_01347	No hit	No hit	No hit
Lc_contig_01348	No hit	No hit	No hit
Lc_contig_01349	No hit	No hit	No hit
Lc_contig_01350	No hit	No hit	No hit
Lc_contig_01351	No hit	No hit	No hit
Lc_contig_01352	Medtr8g023620.1	91.61	4e-55
Lc_contig_01353	Medtr8g019320.1	80.5	4e-65
Lc_contig_01354	Medtr4g060620.1	81.64	2e-58
Lc_contig_01355	No hit	No hit	No hit
Lc_contig_01356	No hit	No hit	No hit
Lc_contig_01357	Medtr6g086505.1	86.26	2e-102
Lc_contig_01358	Medtr7g074190.1	88.22	9e-131
Lc_contig_01359	No hit	No hit	No hit
Lc_contig_01360	No hit	No hit	No hit
Lc_contig_01361	No hit	No hit	No hit
Lc_contig_01362	Medtr5g087520.2	90.05	1e-143
Lc_contig_01363	Medtr2g062980.1	92.94	2e-27
Lc_contig_01364	Medtr6g066360.1	90.59	3e-71
Lc_contig_01365	Medtr8g088050.1	94.32	1e-30
Lc_contig_01366	No hit	No hit	No hit
Lc_contig_01367	No hit	No hit	No hit
Lc_contig_01368	No hit	No hit	No hit
Lc_contig_01369	No hit	No hit	No hit
Lc_contig_01370	No hit	No hit	No hit
Lc_contig_01371	Medtr7g108615.1	97.58	1e-54
Lc_contig_01372	Medtr4g109640.2	95.45	6e-33
Lc_contig_01373	Medtr4g071860.1	91.88	9e-156
Lc_contig_01374	No hit	No hit	No hit
Lc_contig_01375	Medtr7g021365.1	90.32	8e-27
Lc_contig_01376	Medtr5g055150.1	89.09	2e-137
Lc_contig_01377	No hit	No hit	No hit
Lc_contig_01378	No hit	No hit	No hit
Lc_contig_01379	No hit	No hit	No hit
Lc_contig_01380	No hit	No hit	No hit
Lc_contig_01381	No hit	No hit	No hit
Lc_contig_01382	No hit	No hit	No hit
Lc_contig_01383	Medtr7g094470.1	89.87	2e-142
Lc_contig_01384	Medtr4g083490.1	98.7	8e-32
Lc_contig_01385	No hit	No hit	No hit
Lc_contig_01386	Medtr5g084570.1	84.69	5e-19
Lc_contig_01387	No hit	No hit	No hit
Lc_contig_01388	No hit	No hit	No hit
Lc_contig_01389	No hit	No hit	No hit
Lc_contig_01390	No hit	No hit	No hit
Lc_contig_01391	No hit	No hit	No hit
Lc_contig_01392	No hit	No hit	No hit
Lc_contig_01393	Medtr8g106170.3	95.51	5e-173
Lc_contig_01394	No hit	No hit	No hit
Lc_contig_01395	Medtr4g105100.1	93.02	3e-140
Lc_contig_01396	Medtr6g004510.1	94.05	5e-29
Lc_contig_01397	No hit	No hit	No hit
Lc_contig_01398	Medtr8g022050.1	91.19	9e-96
Lc_contig_01399	No hit	No hit	No hit
Lc_contig_01400	Medtr4g030930.1	92.39	1e-29
Lc_contig_01401	No hit	No hit	No hit
Lc_contig_01402	No hit	No hit	No hit
Lc_contig_01403	No hit	No hit	No hit
Lc_contig_01404	No hit	No hit	No hit
Lc_contig_01405	No hit	No hit	No hit
Lc_contig_01406	No hit	No hit	No hit
Lc_contig_01407	No hit	No hit	No hit
Lc_contig_01408	Medtr3g075100.1	94.51	2e-32
Lc_contig_01409	Medtr3g079330.1	96.63	4e-35
Lc_contig_01410	No hit	No hit	No hit
Lc_contig_01411	Medtr7g068850.1	95.6	7e-177
Lc_contig_01412	No hit	No hit	No hit
Lc_contig_01413	No hit	No hit	No hit
Lc_contig_01414	No hit	No hit	No hit
Lc_contig_01415	Medtr5g011420.1	85.65	2e-57
Lc_contig_01416	No hit	No hit	No hit
Lc_contig_01417	No hit	No hit	No hit
Lc_contig_01418	No hit	No hit	No hit
Lc_contig_01419	Medtr1g070840.1	88.03	2e-131
Lc_contig_01420	No hit	No hit	No hit
Lc_contig_01421	No hit	No hit	No hit
Lc_contig_01422	Medtr2g048375.1	89.11	7e-137
Lc_contig_01423	No hit	No hit	No hit
Lc_contig_01424	No hit	No hit	No hit
Lc_contig_01425	No hit	No hit	No hit
Lc_contig_01426	No hit	No hit	No hit
Lc_contig_01427	No hit	No hit	No hit
Lc_contig_01428	No hit	No hit	No hit
Lc_contig_01429	No hit	No hit	No hit
Lc_contig_01430	No hit	No hit	No hit
Lc_contig_01431	No hit	No hit	No hit
Lc_contig_01432	Medtr3g095690.1	86.45	1e-40
Lc_contig_01433	No hit	No hit	No hit
Lc_contig_01434	No hit	No hit	No hit
Lc_contig_01435	Medtr3g023650.1	87.94	1e-129
Lc_contig_01436	No hit	No hit	No hit
Lc_contig_01437	Medtr1g089260.1	81.42	2e-32
Lc_contig_01438	No hit	No hit	No hit
Lc_contig_01439	Medtr6g034270.1	91.3	2e-151
Lc_contig_01440	Medtr3g103510.2	95.6	1e-34
Lc_contig_01441	No hit	No hit	No hit
Lc_contig_01442	No hit	No hit	No hit
Lc_contig_01443	No hit	No hit	No hit
Lc_contig_01444	Medtr3g111420.1	93.09	2e-162
Lc_contig_01445	Medtr8g069570.1	88.35	7e-132
Lc_contig_01446	No hit	No hit	No hit
Lc_contig_01447	Medtr1g054070.2	96.49	5e-19
Lc_contig_01448	Medtr4g088025.1	88.12	2e-103
Lc_contig_01449	No hit	No hit	No hit
Lc_contig_01450	Medtr3g107740.1	92.65	2e-137
Lc_contig_01451	No hit	No hit	No hit
Lc_contig_01452	No hit	No hit	No hit
Lc_contig_01453	No hit	No hit	No hit
Lc_contig_01454	No hit	No hit	No hit
Lc_contig_01455	Medtr1g062330.1	94.19	7e-172
Lc_contig_01456	Medtr8g102620.1	89.54	3e-140
Lc_contig_01457	No hit	No hit	No hit
Lc_contig_01458	Medtr8g087950.2	98.31	8e-22
Lc_contig_01459	No hit	No hit	No hit
Lc_contig_01460	Medtr5g031480.1	92.12	3e-76
Lc_contig_01461	No hit	No hit	No hit
Lc_contig_01462	No hit	No hit	No hit
Lc_contig_01463	No hit	No hit	No hit
Lc_contig_01464	Medtr5g008050.1	91.95	1e-149
Lc_contig_01465	Medtr7g102610.1	92.86	9e-161
Lc_contig_01466	No hit	No hit	No hit
Lc_contig_01467	No hit	No hit	No hit
Lc_contig_01468	Medtr1g045410.1	88.32	7e-132
Lc_contig_01469	No hit	No hit	No hit
Lc_contig_01470	No hit	No hit	No hit
Lc_contig_01471	No hit	No hit	No hit
Lc_contig_01472	No hit	No hit	No hit
Lc_contig_01473	Medtr4g094440.1	79.57	1e-55
Lc_contig_01474	No hit	No hit	No hit
Lc_contig_01475	Medtr3g107520.1	93.48	1e-30
Lc_contig_01476	Medtr7g079280.1	83.57	5e-49
Lc_contig_01477	No hit	No hit	No hit
Lc_contig_01478	No hit	No hit	No hit
Lc_contig_01479	Medtr8g093570.1	85.67	3e-81
Lc_contig_01480	Medtr1g039400.1	92.13	2e-28
Lc_contig_01481	Medtr3g109320.1	87.9	4e-129
Lc_contig_01482	Medtr3g023720.1	87.19	3e-125
Lc_contig_01483	Medtr3g087830.1	93.79	2e-63
Lc_contig_01484	Medtr6g014040.1	86.57	3e-120
Lc_contig_01485	No hit	No hit	No hit
Lc_contig_01486	No hit	No hit	No hit
Lc_contig_01487	Medtr4g121880.1	95.19	1e-178
Lc_contig_01488	No hit	No hit	No hit
Lc_contig_01489	No hit	No hit	No hit
Lc_contig_01490	No hit	No hit	No hit
Lc_contig_01491	Medtr4g063705.1	90.62	4e-149
Lc_contig_01492	Medtr8g023750.1	95.89	3e-26
Lc_contig_01493	No hit	No hit	No hit
Lc_contig_01494	No hit	No hit	No hit
Lc_contig_01495	Medtr5g007400.1	95.7	0
Lc_contig_01496	Medtr2g038030.1	95.45	6e-33
Lc_contig_01497	Medtr7g024540.1	91.38	1e-14
Lc_contig_01498	No hit	No hit	No hit
Lc_contig_01499	No hit	No hit	No hit
Lc_contig_01500	No hit	No hit	No hit
Lc_contig_01501	No hit	No hit	No hit
Lc_contig_01502	Medtr2g019620.1	86.56	3e-116
Lc_contig_01503	No hit	No hit	No hit
Lc_contig_01504	Medtr3g114540.1	100	8e-17
Lc_contig_01505	Medtr2g009690.1	93.43	2e-78
Lc_contig_01506	No hit	No hit	No hit
Lc_contig_01507	No hit	No hit	No hit
Lc_contig_01508	No hit	No hit	No hit
Lc_contig_01509	Medtr7g100150.1	86.93	2e-122
Lc_contig_01510	No hit	No hit	No hit
Lc_contig_01511	Medtr8g088230.1	88.72	1e-85
Lc_contig_01512	Medtr7g113930.1	91.44	1e-153
Lc_contig_01513	Medtr2g078060.1	90.26	1e-143
Lc_contig_01514	No hit	No hit	No hit
Lc_contig_01515	No hit	No hit	No hit
Lc_contig_01516	No hit	No hit	No hit
Lc_contig_01517	Medtr5g087410.2	87.4	9e-121
Lc_contig_01518	No hit	No hit	No hit
Lc_contig_01519	No hit	No hit	No hit
Lc_contig_01520	Medtr1g040560.2	91.57	1e-24
Lc_contig_01521	Medtr7g058640.1	91.03	7e-147
Lc_contig_01522	No hit	No hit	No hit
Lc_contig_01523	No hit	No hit	No hit
Lc_contig_01524	Medtr1g116540.2	91.17	2e-132
Lc_contig_01525	No hit	No hit	No hit
Lc_contig_01526	No hit	No hit	No hit
Lc_contig_01527	No hit	No hit	No hit
Lc_contig_01528	Medtr2g042710.1	91.16	7e-152
Lc_contig_01529	No hit	No hit	No hit
Lc_contig_01530	No hit	No hit	No hit
Lc_contig_01531	No hit	No hit	No hit
Lc_contig_01532	Medtr2g008360.1	96.7	3e-36
Lc_contig_01533	Medtr1g007150.1	93.69	4e-169
Lc_contig_01534	Medtr2g006070.1	96.63	4e-35
Lc_contig_01535	Medtr2g006300.1	96.55	5e-34
Lc_contig_01536	No hit	No hit	No hit
Lc_contig_01537	No hit	No hit	No hit
Lc_contig_01538	No hit	No hit	No hit
Lc_contig_01539	No hit	No hit	No hit
Lc_contig_01540	No hit	No hit	No hit
Lc_contig_01541	Medtr7g069440.1	95	6e-38
Lc_contig_01542	Medtr3g097560.1	92.15	5e-158
Lc_contig_01543	Medtr0147s0080.1	87.1	1e-20
Lc_contig_01544	No hit	No hit	No hit
Lc_contig_01545	Medtr4g048220.3	94.94	6e-28
Lc_contig_01546	No hit	No hit	No hit
Lc_contig_01547	No hit	No hit	No hit
Lc_contig_01548	No hit	No hit	No hit
Lc_contig_01549	No hit	No hit	No hit
Lc_contig_01550	No hit	No hit	No hit
Lc_contig_01551	Medtr2g009690.1	94.95	2e-177
Lc_contig_01552	Medtr0280s0030.1	87.19	5e-123
Lc_contig_01553	Medtr7g097210.1	92.31	1e-29
Lc_contig_01554	Medtr1g099000.1	94.38	8e-32
Lc_contig_01555	Medtr4g124880.2	94.32	1e-30
Lc_contig_01556	No hit	No hit	No hit
Lc_contig_01557	No hit	No hit	No hit
Lc_contig_01558	No hit	No hit	No hit
Lc_contig_01559	No hit	No hit	No hit
Lc_contig_01560	No hit	No hit	No hit
Lc_contig_01561	No hit	No hit	No hit
Lc_contig_01562	Medtr4g085630.1	94.12	2e-37
Lc_contig_01563	Medtr0008s0470.1	81.27	1e-70
Lc_contig_01564	No hit	No hit	No hit
Lc_contig_01565	No hit	No hit	No hit
Lc_contig_01566	No hit	No hit	No hit
Lc_contig_01567	Medtr2g035620.1	83.17	5e-69
Lc_contig_01568	Medtr3g013635.1	93.66	2e-118
Lc_contig_01569	Medtr1g067320.1	83.4	2e-58
Lc_contig_01570	No hit	No hit	No hit
Lc_contig_01571	No hit	No hit	No hit
Lc_contig_01572	No hit	No hit	No hit
Lc_contig_01573	Medtr1g059610.1	96.34	1e-179
Lc_contig_01574	Medtr1g095780.1	92.13	6e-28
Lc_contig_01575	No hit	No hit	No hit
Lc_contig_01576	No hit	No hit	No hit
Lc_contig_01577	No hit	No hit	No hit
Lc_contig_01578	Medtr8g016230.1	94.19	7e-172
Lc_contig_01579	Medtr3g078653.1	86.73	1e-59
Lc_contig_01580	No hit	No hit	No hit
Lc_contig_01581	Medtr5g024020.1	94.38	8e-32
Lc_contig_01582	No hit	No hit	No hit
Lc_contig_01583	No hit	No hit	No hit
Lc_contig_01584	No hit	No hit	No hit
Lc_contig_01585	No hit	No hit	No hit
Lc_contig_01586	Medtr5g011180.1	90.77	1e-149
Lc_contig_01587	No hit	No hit	No hit
Lc_contig_01588	Medtr5g096030.1	89.08	1e-75
Lc_contig_01589	Medtr7g065120.1	88.07	5e-128
Lc_contig_01590	No hit	No hit	No hit
Lc_contig_01591	Medtr1g021835.4	92.98	4e-40
Lc_contig_01592	Medtr1g083780.1	97.87	1e-39
Lc_contig_01593	No hit	No hit	No hit
Lc_contig_01594	No hit	No hit	No hit
Lc_contig_01595	No hit	No hit	No hit
Lc_contig_01596	No hit	No hit	No hit
Lc_contig_01597	No hit	No hit	No hit
Lc_contig_01598	Medtr7g077410.1	94.51	8e-67
Lc_contig_01599	Medtr4g094582.1	95.14	5e-59
Lc_contig_01600	Medtr5g024920.1	96.7	3e-36
Lc_contig_01601	No hit	No hit	No hit
Lc_contig_01602	No hit	No hit	No hit
Lc_contig_01603	Medtr0154s0020.1	84.48	7e-87
Lc_contig_01604	Medtr8g107210.1	89.7	5e-138
Lc_contig_01605	Medtr4g028080.1	90.98	4e-89
Lc_contig_01606	Medtr8g067930.1	91.9	7e-157
Lc_contig_01607	Medtr2g021255.2	97.78	2e-37
Lc_contig_01608	No hit	No hit	No hit
Lc_contig_01609	No hit	No hit	No hit
Lc_contig_01610	No hit	No hit	No hit
Lc_contig_01611	Medtr7g089330.2	94.79	3e-170
Lc_contig_01612	Medtr5g080770.1	94.47	1e-174
Lc_contig_01613	No hit	No hit	No hit
Lc_contig_01614	Medtr5g016330.1	88.24	1e-20
Lc_contig_01615	No hit	No hit	No hit
Lc_contig_01616	No hit	No hit	No hit
Lc_contig_01617	No hit	No hit	No hit
Lc_contig_01618	No hit	No hit	No hit
Lc_contig_01619	No hit	No hit	No hit
Lc_contig_01620	No hit	No hit	No hit
Lc_contig_01621	No hit	No hit	No hit
Lc_contig_01622	No hit	No hit	No hit
Lc_contig_01623	Medtr8g093010.1	84.14	3e-90
Lc_contig_01624	No hit	No hit	No hit
Lc_contig_01625	No hit	No hit	No hit
Lc_contig_01626	No hit	No hit	No hit
Lc_contig_01627	No hit	No hit	No hit
Lc_contig_01628	No hit	No hit	No hit
Lc_contig_01629	No hit	No hit	No hit
Lc_contig_01630	No hit	No hit	No hit
Lc_contig_01631	No hit	No hit	No hit
Lc_contig_01632	Medtr8g068875.1	92.21	1e-159
Lc_contig_01633	Medtr6g027390.1	89.49	5e-123
Lc_contig_01634	No hit	No hit	No hit
Lc_contig_01635	No hit	No hit	No hit
Lc_contig_01636	Medtr7g013300.1	94.72	7e-177
Lc_contig_01637	Medtr3g062940.1	92.13	2e-28
Lc_contig_01638	Medtr4g087885.2	95.6	1e-34
Lc_contig_01639	Medtr6g069510.1	95.22	3e-100
Lc_contig_01640	Medtr7g070740.1	91.09	3e-95
Lc_contig_01641	No hit	No hit	No hit
Lc_contig_01642	No hit	No hit	No hit
Lc_contig_01643	No hit	No hit	No hit
Lc_contig_01644	No hit	No hit	No hit
Lc_contig_01645	Medtr1g101400.1	93.24	2e-23
Lc_contig_01646	No hit	No hit	No hit
Lc_contig_01647	No hit	No hit	No hit
Lc_contig_01648	Medtr7g100880.1	86.75	2e-67
Lc_contig_01649	No hit	No hit	No hit
Lc_contig_01650	No hit	No hit	No hit
Lc_contig_01651	No hit	No hit	No hit
Lc_contig_01652	No hit	No hit	No hit
Lc_contig_01653	No hit	No hit	No hit
Lc_contig_01654	Medtr0011s0280.1	91.03	5e-143
Lc_contig_01655	No hit	No hit	No hit
Lc_contig_01656	No hit	No hit	No hit
Lc_contig_01657	No hit	No hit	No hit
Lc_contig_01658	Medtr4g052530.2	94.34	1e-14
Lc_contig_01659	Medtr4g128150.1	90.58	6e-113
Lc_contig_01660	No hit	No hit	No hit
Lc_contig_01661	No hit	No hit	No hit
Lc_contig_01662	No hit	No hit	No hit
Lc_contig_01663	No hit	No hit	No hit
Lc_contig_01664	Medtr5g066000.1	84.5	6e-103
Lc_contig_01665	No hit	No hit	No hit
Lc_contig_01666	No hit	No hit	No hit
Lc_contig_01667	Medtr7g108310.1	97.62	5e-34
Lc_contig_01668	Medtr4g105370.1	87.01	5e-49
Lc_contig_01669	Medtr0055s0130.1	97	7e-92
Lc_contig_01670	Medtr7g058520.1	90.76	2e-133
Lc_contig_01671	No hit	No hit	No hit
Lc_contig_01672	No hit	No hit	No hit
Lc_contig_01673	Medtr3g437740.1	96.63	4e-35
Lc_contig_01674	Medtr5g007790.1	94.47	3e-175
Lc_contig_01675	No hit	No hit	No hit
Lc_contig_01676	No hit	No hit	No hit
Lc_contig_01677	Medtr1g102800.1	84.64	4e-94
Lc_contig_01678	Medtr4g119500.1	92.73	2e-156
Lc_contig_01679	No hit	No hit	No hit
Lc_contig_01680	No hit	No hit	No hit
Lc_contig_01681	Medtr3g055155.1	87.64	3e-21
Lc_contig_01682	No hit	No hit	No hit
Lc_contig_01683	Medtr8g055930.1	92.96	4e-84
Lc_contig_01684	Medtr4g115075.1	88.06	3e-61
Lc_contig_01685	No hit	No hit	No hit
Lc_contig_01686	Medtr4g082510.3	90.43	2e-118
Lc_contig_01687	No hit	No hit	No hit
Lc_contig_01688	Medtr5g053950.1	90.79	4e-139
Lc_contig_01689	Medtr3g011930.1	88.85	3e-90
Lc_contig_01690	Medtr3g090180.3	92.25	3e-155
Lc_contig_01691	Medtr7g073530.1	93.41	3e-31
Lc_contig_01692	Medtr2g096210.1	85.48	7e-102
Lc_contig_01693	Medtr5g023060.1	92.86	1e-25
Lc_contig_01694	Medtr3g072610.1	92.27	6e-83
Lc_contig_01695	Medtr3g099000.2	89.95	1e-143
Lc_contig_01696	Medtr4g094405.1	92.95	1e-158
Lc_contig_01697	Medtr7g108320.1	88.24	2e-87
Lc_contig_01698	Medtr4g118640.2	92.31	4e-129
Lc_contig_01699	Medtr3g111870.1	98.18	1e-19
Lc_contig_01700	No hit	No hit	No hit
Lc_contig_01701	No hit	No hit	No hit
Lc_contig_01702	No hit	No hit	No hit
Lc_contig_01703	Medtr4g134510.1	92.44	5e-158
Lc_contig_01704	No hit	No hit	No hit
Lc_contig_01705	Medtr7g081300.1	89.05	2e-93
Lc_contig_01706	Medtr4g072410.1	86.35	7e-92
Lc_contig_01707	Medtr8g087950.2	92.75	4e-164
Lc_contig_01708	No hit	No hit	No hit
Lc_contig_01709	Medtr2g100370.2	94.49	9e-176
Lc_contig_01710	No hit	No hit	No hit
Lc_contig_01711	No hit	No hit	No hit
Lc_contig_01712	Medtr3g070780.1	93	9e-166
Lc_contig_01713	Medtr4g078750.1	87.76	7e-127
Lc_contig_01714	No hit	No hit	No hit
Lc_contig_01715	No hit	No hit	No hit
Lc_contig_01716	No hit	No hit	No hit
Lc_contig_01717	No hit	No hit	No hit
Lc_contig_01718	No hit	No hit	No hit
Lc_contig_01719	Medtr2g022250.1	98.75	2e-33
Lc_contig_01720	No hit	No hit	No hit
Lc_contig_01721	Medtr1g029410.1	97.3	2e-28
Lc_contig_01722	Medtr0157s0070.1	91.35	2e-142
Lc_contig_01723	No hit	No hit	No hit
Lc_contig_01724	No hit	No hit	No hit
Lc_contig_01725	No hit	No hit	No hit
Lc_contig_01726	No hit	No hit	No hit
Lc_contig_01727	Medtr5g037500.1	85.63	1e-94
Lc_contig_01728	No hit	No hit	No hit
Lc_contig_01729	No hit	No hit	No hit
Lc_contig_01730	Medtr1g100697.1	89.07	4e-129
Lc_contig_01731	Medtr8g069575.1	88.97	2e-137
Lc_contig_01732	No hit	No hit	No hit
Lc_contig_01733	Medtr1g100643.2	92.68	7e-127
Lc_contig_01734	No hit	No hit	No hit
Lc_contig_01735	Medtr1g095165.1	83.23	8e-77
Lc_contig_01736	No hit	No hit	No hit
Lc_contig_01737	No hit	No hit	No hit
Lc_contig_01738	No hit	No hit	No hit
Lc_contig_01739	No hit	No hit	No hit
Lc_contig_01740	No hit	No hit	No hit
Lc_contig_01741	No hit	No hit	No hit
Lc_contig_01742	No hit	No hit	No hit
Lc_contig_01743	No hit	No hit	No hit
Lc_contig_01744	No hit	No hit	No hit
Lc_contig_01745	Medtr1g038793.1	92	4e-159
Lc_contig_01746	Medtr7g079860.1	90.8	9e-151
Lc_contig_01747	No hit	No hit	No hit
Lc_contig_01748	No hit	No hit	No hit
Lc_contig_01749	No hit	No hit	No hit
Lc_contig_01750	No hit	No hit	No hit
Lc_contig_01751	No hit	No hit	No hit
Lc_contig_01752	No hit	No hit	No hit
Lc_contig_01753	Medtr4g102390.1	95.51	2e-33
Lc_contig_01754	No hit	No hit	No hit
Lc_contig_01755	Medtr7g021530.1	89.75	4e-144
Lc_contig_01756	No hit	No hit	No hit
Lc_contig_01757	No hit	No hit	No hit
Lc_contig_01758	Medtr1g077090.2	97.89	1e-39
Lc_contig_01759	No hit	No hit	No hit
Lc_contig_01760	Medtr5g010830.1	80.58	2e-52
Lc_contig_01761	No hit	No hit	No hit
Lc_contig_01762	Medtr6g021915.1	98.08	6e-18
Lc_contig_01763	Medtr7g096020.1	93.4	2e-37
Lc_contig_01764	Medtr7g104130.1	92.91	1e-163
Lc_contig_01765	No hit	No hit	No hit
Lc_contig_01766	Medtr2g075870.1	91.7	9e-106
Lc_contig_01767	No hit	No hit	No hit
Lc_contig_01768	No hit	No hit	No hit
Lc_contig_01769	Medtr8g069525.1	91.37	1e-119
Lc_contig_01770	Medtr7g080460.1	82.42	2e-52
Lc_contig_01771	No hit	No hit	No hit
Lc_contig_01772	No hit	No hit	No hit
Lc_contig_01773	No hit	No hit	No hit
Lc_contig_01774	No hit	No hit	No hit
Lc_contig_01775	Medtr2g095440.5	96.67	1e-35
Lc_contig_01776	Medtr3g106340.1	91.04	2e-17
Lc_contig_01777	Medtr1g019500.2	92	5e-158
Lc_contig_01778	No hit	No hit	No hit
Lc_contig_01779	Medtr8g089940.1	90.08	2e-138
Lc_contig_01780	No hit	No hit	No hit
Lc_contig_01781	No hit	No hit	No hit
Lc_contig_01782	No hit	No hit	No hit
Lc_contig_01783	No hit	No hit	No hit
Lc_contig_01784	No hit	No hit	No hit
Lc_contig_01785	Medtr4g087780.1	92.22	3e-100
Lc_contig_01786	No hit	No hit	No hit
Lc_contig_01787	No hit	No hit	No hit
Lc_contig_01788	No hit	No hit	No hit
Lc_contig_01789	Medtr2g013650.1	85.57	3e-111
Lc_contig_01790	Medtr1g089110.2	93.18	5e-49
Lc_contig_01791	Medtr2g060720.1	90.41	5e-133
Lc_contig_01792	No hit	No hit	No hit
Lc_contig_01793	No hit	No hit	No hit
Lc_contig_01794	No hit	No hit	No hit
Lc_contig_01795	No hit	No hit	No hit
Lc_contig_01796	Medtr3g078270.4	96.7	3e-36
Lc_contig_01797	No hit	No hit	No hit
Lc_contig_01798	No hit	No hit	No hit
Lc_contig_01799	No hit	No hit	No hit
Lc_contig_01800	Medtr8g032010.1	91.58	2e-28
Lc_contig_01801	No hit	No hit	No hit
Lc_contig_01802	Medtr2g098440.1	92	1e-159
Lc_contig_01803	Medtr1g092920.1	96.84	6e-38
Lc_contig_01804	Medtr8g099525.1	93.98	2e-28
Lc_contig_01805	Medtr1g072720.2	95.5	0
Lc_contig_01806	No hit	No hit	No hit
Lc_contig_01807	No hit	No hit	No hit
Lc_contig_01808	No hit	No hit	No hit
Lc_contig_01809	No hit	No hit	No hit
Lc_contig_01810	Medtr2g044550.1	93.67	1e-168
Lc_contig_01811	No hit	No hit	No hit
Lc_contig_01812	No hit	No hit	No hit
Lc_contig_01813	No hit	No hit	No hit
Lc_contig_01814	Medtr8g028040.1	90.11	4e-25
Lc_contig_01815	No hit	No hit	No hit
Lc_contig_01816	Medtr3g095540.1	87.64	3e-21
Lc_contig_01817	No hit	No hit	No hit
Lc_contig_01818	No hit	No hit	No hit
Lc_contig_01819	No hit	No hit	No hit
Lc_contig_01820	Medtr7g033200.1	93.5	1e-169
Lc_contig_01821	Medtr1g111240.1	81.82	8e-72
Lc_contig_01822	No hit	No hit	No hit
Lc_contig_01823	No hit	No hit	No hit
Lc_contig_01824	Medtr3g077670.1	97.75	8e-37
Lc_contig_01825	No hit	No hit	No hit
Lc_contig_01826	No hit	No hit	No hit
Lc_contig_01827	Medtr1g083130.1	90.38	5e-133
Lc_contig_01828	No hit	No hit	No hit
Lc_contig_01829	Medtr4g067160.1	97.83	1e-14
Lc_contig_01830	Medtr4g078230.1	90.48	3e-31
Lc_contig_01831	Medtr1g018020.1	88.16	8e-77
Lc_contig_01832	Medtr2g036890.2	92.5	5e-163
Lc_contig_01833	Medtr2g044200.1	93.5	1e-169
Lc_contig_01834	No hit	No hit	No hit
Lc_contig_01835	Medtr1g071780.1	81.57	5e-64
Lc_contig_01836	No hit	No hit	No hit
Lc_contig_01837	Medtr1g050432.1	92.77	1e-164
Lc_contig_01838	No hit	No hit	No hit
Lc_contig_01839	Medtr2g033490.1	81.15	6e-78
Lc_contig_01840	No hit	No hit	No hit
Lc_contig_01841	No hit	No hit	No hit
Lc_contig_01842	Medtr8g062990.1	89.08	3e-140
Lc_contig_01843	Medtr8g018450.1	87.93	3e-11
Lc_contig_01844	Medtr7g062970.1	87.62	3e-95
Lc_contig_01845	Medtr3g110110.1	92.05	6e-28
Lc_contig_01846	No hit	No hit	No hit
Lc_contig_01847	No hit	No hit	No hit
Lc_contig_01848	No hit	No hit	No hit
Lc_contig_01849	No hit	No hit	No hit
Lc_contig_01850	No hit	No hit	No hit
Lc_contig_01851	Medtr5g010030.1	88.4	1e-134
Lc_contig_01852	Medtr5g087780.1	91.52	9e-156
Lc_contig_01853	No hit	No hit	No hit
Lc_contig_01854	Medtr8g064850.1	89.6	2e-142
Lc_contig_01855	Medtr1g026920.1	90	2e-68
Lc_contig_01856	Medtr3g094080.1	95.51	2e-33
Lc_contig_01857	No hit	No hit	No hit
Lc_contig_01858	No hit	No hit	No hit
Lc_contig_01859	No hit	No hit	No hit
Lc_contig_01860	Medtr5g018010.1	76.21	1e-40
Lc_contig_01861	Medtr4g107890.2	93.03	9e-166
Lc_contig_01862	Medtr7g068380.1	89.01	1e-129
Lc_contig_01863	Medtr2g090650.2	90.74	5e-34
Lc_contig_01864	Medtr4g065080.1	79.27	6e-68
Lc_contig_01865	Medtr2g021300.1	83.98	5e-89
Lc_contig_01866	Medtr1g115355.1	93.8	5e-49
Lc_contig_01867	Medtr1g084720.1	90	5e-24
Lc_contig_01868	No hit	No hit	No hit
Lc_contig_01869	No hit	No hit	No hit
Lc_contig_01870	No hit	No hit	No hit
Lc_contig_01871	Medtr4g089020.1	89.47	1e-84
Lc_contig_01872	Medtr5g038900.1	100	3e-31
Lc_contig_01873	No hit	No hit	No hit
Lc_contig_01874	No hit	No hit	No hit
Lc_contig_01875	Medtr1g018620.1	88.17	2e-87
Lc_contig_01876	No hit	No hit	No hit
Lc_contig_01877	No hit	No hit	No hit
Lc_contig_01878	No hit	No hit	No hit
Lc_contig_01879	No hit	No hit	No hit
Lc_contig_01880	No hit	No hit	No hit
Lc_contig_01881	No hit	No hit	No hit
Lc_contig_01882	No hit	No hit	No hit
Lc_contig_01883	Medtr3g091040.1	90.3	7e-147
Lc_contig_01884	No hit	No hit	No hit
Lc_contig_01885	Medtr6g013690.1	89.94	9e-121
Lc_contig_01886	Medtr1g102410.1	92.17	4e-159
Lc_contig_01887	Medtr1g035230.1	93	6e-103
Lc_contig_01888	Medtr3g115920.1	95.24	4e-30
Lc_contig_01889	No hit	No hit	No hit
Lc_contig_01890	No hit	No hit	No hit
Lc_contig_01891	Medtr4g088490.1	81.74	5e-79
Lc_contig_01892	No hit	No hit	No hit
Lc_contig_01893	Medtr7g053290.1	90.07	7e-147
Lc_contig_01894	No hit	No hit	No hit
Lc_contig_01895	Medtr6g073003.2	91.85	2e-47
Lc_contig_01896	No hit	No hit	No hit
Lc_contig_01897	Medtr3g082190.2	93.88	6e-123
Lc_contig_01898	No hit	No hit	No hit
Lc_contig_01899	No hit	No hit	No hit
Lc_contig_01900	No hit	No hit	No hit
Lc_contig_01901	Medtr2g099410.1	91.11	2e-27
Lc_contig_01902	No hit	No hit	No hit
Lc_contig_01903	Medtr7g092260.1	85.51	2e-98
Lc_contig_01904	No hit	No hit	No hit
Lc_contig_01905	Medtr1g073300.1	91.77	1e-158
Lc_contig_01906	No hit	No hit	No hit
Lc_contig_01907	No hit	No hit	No hit
Lc_contig_01908	No hit	No hit	No hit
Lc_contig_01909	No hit	No hit	No hit
Lc_contig_01910	Medtr4g068010.5	91.07	2e-152
Lc_contig_01911	No hit	No hit	No hit
Lc_contig_01912	No hit	No hit	No hit
Lc_contig_01913	Medtr5g034130.4	94.38	8e-32
Lc_contig_01914	Medtr8g015430.1	95.51	2e-33
Lc_contig_01915	Medtr1g098460.1	86.1	2e-117
Lc_contig_01916	No hit	No hit	No hit
Lc_contig_01917	No hit	No hit	No hit
Lc_contig_01918	Medtr5g088320.1	92.75	9e-111
Lc_contig_01919	Medtr5g030710.2	95.24	1e-40
Lc_contig_01920	No hit	No hit	No hit
Lc_contig_01921	Medtr4g067110.1	96.43	2e-32
Lc_contig_01922	No hit	No hit	No hit
Lc_contig_01923	No hit	No hit	No hit
Lc_contig_01924	Medtr1g041345.1	92.71	8e-32
Lc_contig_01925	No hit	No hit	No hit
Lc_contig_01926	No hit	No hit	No hit
Lc_contig_01927	No hit	No hit	No hit
Lc_contig_01928	No hit	No hit	No hit
Lc_contig_01929	No hit	No hit	No hit
Lc_contig_01930	No hit	No hit	No hit
Lc_contig_01931	Medtr1g082840.1	85.93	4e-119
Lc_contig_01932	No hit	No hit	No hit
Lc_contig_01933	No hit	No hit	No hit
Lc_contig_01934	No hit	No hit	No hit
Lc_contig_01935	No hit	No hit	No hit
Lc_contig_01936	Medtr7g103030.1	89.94	4e-60
Lc_contig_01937	No hit	No hit	No hit
Lc_contig_01938	Medtr3g096780.1	96.7	3e-36
Lc_contig_01939	No hit	No hit	No hit
Lc_contig_01940	Medtr5g099280.1	87.03	2e-52
Lc_contig_01941	No hit	No hit	No hit
Lc_contig_01942	Medtr7g111860.1	94.97	4e-75
Lc_contig_01943	No hit	No hit	No hit
Lc_contig_01944	Medtr3g087800.1	91.33	7e-142
Lc_contig_01945	No hit	No hit	No hit
Lc_contig_01946	No hit	No hit	No hit
Lc_contig_01947	Medtr8g005175.1	91.04	6e-18
Lc_contig_01948	No hit	No hit	No hit
Lc_contig_01949	Medtr3g091280.1	90.07	7e-147
Lc_contig_01950	Medtr8g447300.1	89.77	9e-126
Lc_contig_01951	No hit	No hit	No hit
Lc_contig_01952	Medtr8g092140.1	84.51	1e-69
Lc_contig_01953	No hit	No hit	No hit
Lc_contig_01954	No hit	No hit	No hit
Lc_contig_01955	Medtr7g106380.1	98.88	2e-38
Lc_contig_01956	No hit	No hit	No hit
Lc_contig_01957	No hit	No hit	No hit
Lc_contig_01958	No hit	No hit	No hit
Lc_contig_01959	No hit	No hit	No hit
Lc_contig_01960	Medtr4g107620.1	92.7	5e-49
Lc_contig_01961	No hit	No hit	No hit
Lc_contig_01962	No hit	No hit	No hit
Lc_contig_01963	Medtr2g090390.1	88.56	7e-137
Lc_contig_01964	No hit	No hit	No hit
Lc_contig_01965	No hit	No hit	No hit
Lc_contig_01966	No hit	No hit	No hit
Lc_contig_01967	No hit	No hit	No hit
Lc_contig_01968	Medtr4g124740.1	84.52	1e-105
Lc_contig_01969	Medtr1g069960.1	92.4	3e-101
Lc_contig_01970	No hit	No hit	No hit
Lc_contig_01971	Medtr7g092380.1	89.39	2e-133
Lc_contig_01972	Medtr6g086025.1	88.31	6e-18
Lc_contig_01973	No hit	No hit	No hit
Lc_contig_01974	No hit	No hit	No hit
Lc_contig_01975	No hit	No hit	No hit
Lc_contig_01976	No hit	No hit	No hit
Lc_contig_01977	Medtr7g084800.1	93.03	2e-166
Lc_contig_01978	No hit	No hit	No hit
Lc_contig_01979	No hit	No hit	No hit
Lc_contig_01980	No hit	No hit	No hit
Lc_contig_01981	No hit	No hit	No hit
Lc_contig_01982	No hit	No hit	No hit
Lc_contig_01983	Medtr5g086030.1	84.2	3e-106
Lc_contig_01984	Medtr8g058330.1	91.27	3e-136
Lc_contig_01985	No hit	No hit	No hit
Lc_contig_01986	Medtr1g095780.1	93.3	1e-169
Lc_contig_01987	Medtr1g083840.1	79.65	2e-67
Lc_contig_01988	Medtr4g070600.1	88.76	4e-85
Lc_contig_01989	No hit	No hit	No hit
Lc_contig_01990	No hit	No hit	No hit
Lc_contig_01991	No hit	No hit	No hit
Lc_contig_01992	Medtr5g089820.1	91.75	9e-116
Lc_contig_01993	No hit	No hit	No hit
Lc_contig_01994	Medtr4g109920.1	90.38	9e-146
Lc_contig_01995	No hit	No hit	No hit
Lc_contig_01996	No hit	No hit	No hit
Lc_contig_01997	Medtr1g081900.2	90.12	5e-148
[truncated: 56,997 more rows]
