# Supplementary material for: Generation and Characterisation of a Reference Transcriptome for Lentil (Lens culinaris Medik.)
Source: Int J Mol Sci. 2016 Nov 12;17(11):1887. doi: 10.3390/ijms17111887 (PMC5133886; doi:10.3390/ijms17111887)
Supplement: Supplementary file 1 [file ijms-17-01887-s001.zip › ijms-141799-Supplementary Material/Supplementary Table S4.xlsx]

## Sheet: Supplementary Table S4 
Supplementary Table S4 : Bioinformatic annotation (BLAST) of Cassab reference unigene transcripts against chickpea CDS
	Chickpea
Contig	Subject ID/Hits	%_identity	e_value
Lc_contig_00001	Ca_02052	89.8	3e-122
Lc_contig_00002	No hit	No hit	No hit
Lc_contig_00003	Ca_24487	91.87	6e-130
Lc_contig_00004	Ca_25958	92.8	2e-153
Lc_contig_00005	No hit	No hit	No hit
Lc_contig_00006	No hit	No hit	No hit
Lc_contig_00007	Ca_18235	87.01	6e-75
Lc_contig_00008	No hit	No hit	No hit
Lc_contig_00009	Ca_08240	93.45	3e-113
Lc_contig_00010	Ca_12902	83.18	3e-48
Lc_contig_00011	No hit	No hit	No hit
Lc_contig_00012	Ca_06348	93.22	4e-17
Lc_contig_00013	No hit	No hit	No hit
Lc_contig_00014	Ca_08766	92.18	7e-149
Lc_contig_00015	No hit	No hit	No hit
Lc_contig_00016	No hit	No hit	No hit
Lc_contig_00017	No hit	No hit	No hit
Lc_contig_00018	No hit	No hit	No hit
Lc_contig_00019	No hit	No hit	No hit
Lc_contig_00020	No hit	No hit	No hit
Lc_contig_00021	Ca_04356	87.07	2e-40
Lc_contig_00022	No hit	No hit	No hit
Lc_contig_00023	No hit	No hit	No hit
Lc_contig_00024	No hit	No hit	No hit
Lc_contig_00025	No hit	No hit	No hit
Lc_contig_00026	Ca_03359	95.79	4e-37
Lc_contig_00027	Ca_01890	85.04	3e-103
Lc_contig_00028	No hit	No hit	No hit
Lc_contig_00029	No hit	No hit	No hit
Lc_contig_00030	No hit	No hit	No hit
Lc_contig_00031	Ca_22299	91.36	2e-24
Lc_contig_00032	No hit	No hit	No hit
Lc_contig_00033	No hit	No hit	No hit
Lc_contig_00034	No hit	No hit	No hit
Lc_contig_00035	No hit	No hit	No hit
Lc_contig_00036	No hit	No hit	No hit
Lc_contig_00037	Ca_05944	97.73	1e-36
Lc_contig_00038	Ca_21687	95.35	4e-32
Lc_contig_00039	Ca_08678	94.13	3e-162
Lc_contig_00040	No hit	No hit	No hit
Lc_contig_00041	No hit	No hit	No hit
Lc_contig_00042	No hit	No hit	No hit
Lc_contig_00043	No hit	No hit	No hit
Lc_contig_00044	Ca_11581	93.41	5e-31
Lc_contig_00045	No hit	No hit	No hit
Lc_contig_00046	No hit	No hit	No hit
Lc_contig_00047	Ca_02409	97.75	4e-37
Lc_contig_00048	No hit	No hit	No hit
Lc_contig_00049	Ca_19034	87.66	4e-121
Lc_contig_00050	No hit	No hit	No hit
Lc_contig_00051	Ca_11357	92.47	1e-150
Lc_contig_00052	No hit	No hit	No hit
Lc_contig_00053	No hit	No hit	No hit
Lc_contig_00054	No hit	No hit	No hit
Lc_contig_00055	No hit	No hit	No hit
Lc_contig_00056	No hit	No hit	No hit
Lc_contig_00057	No hit	No hit	No hit
Lc_contig_00058	Ca_10574	90.31	6e-90
Lc_contig_00059	No hit	No hit	No hit
Lc_contig_00060	Ca_17521	94.63	6e-130
Lc_contig_00061	Ca_12750	91.58	2e-69
Lc_contig_00062	Ca_25380	97.74	6e-60
Lc_contig_00063	Ca_02827	87.23	3e-117
Lc_contig_00064	No hit	No hit	No hit
Lc_contig_00065	Ca_14114	88.93	8e-89
Lc_contig_00066	No hit	No hit	No hit
Lc_contig_00067	No hit	No hit	No hit
Lc_contig_00068	No hit	No hit	No hit
Lc_contig_00069	No hit	No hit	No hit
Lc_contig_00070	No hit	No hit	No hit
Lc_contig_00071	Ca_12513	88.41	7e-124
Lc_contig_00072	No hit	No hit	No hit
Lc_contig_00073	Ca_01593	90.91	4e-141
Lc_contig_00074	Ca_08814	87.87	2e-120
Lc_contig_00075	Ca_24248	80.63	5e-71
Lc_contig_00076	No hit	No hit	No hit
Lc_contig_00077	No hit	No hit	No hit
Lc_contig_00078	No hit	No hit	No hit
Lc_contig_00079	Ca_06427	94.35	1e-161
Lc_contig_00080	Ca_00482	80.06	5e-56
Lc_contig_00081	No hit	No hit	No hit
Lc_contig_00082	Ca_18875	91.05	2e-95
Lc_contig_00083	No hit	No hit	No hit
Lc_contig_00084	No hit	No hit	No hit
Lc_contig_00085	No hit	No hit	No hit
Lc_contig_00086	No hit	No hit	No hit
Lc_contig_00087	Ca_02600	89.61	2e-119
Lc_contig_00088	Ca_12353	96.7	5e-36
Lc_contig_00089	Ca_00223	85.42	1e-46
Lc_contig_00090	Ca_09939	89.86	2e-70
Lc_contig_00091	Ca_22168	97.8	3e-38
Lc_contig_00092	No hit	No hit	No hit
Lc_contig_00093	No hit	No hit	No hit
Lc_contig_00094	No hit	No hit	No hit
Lc_contig_00095	Ca_17133	86.73	8e-89
Lc_contig_00096	No hit	No hit	No hit
Lc_contig_00097	No hit	No hit	No hit
Lc_contig_00098	Ca_00161	94.38	4e-32
Lc_contig_00099	No hit	No hit	No hit
Lc_contig_00100	No hit	No hit	No hit
Lc_contig_00101	Ca_23034	91.25	3e-143
Lc_contig_00102	No hit	No hit	No hit
Lc_contig_00103	No hit	No hit	No hit
Lc_contig_00104	Ca_20492	82.97	5e-36
Lc_contig_00105	No hit	No hit	No hit
Lc_contig_00106	No hit	No hit	No hit
Lc_contig_00107	No hit	No hit	No hit
Lc_contig_00108	Ca_06798	93.02	8e-29
Lc_contig_00109	No hit	No hit	No hit
Lc_contig_00110	No hit	No hit	No hit
Lc_contig_00111	No hit	No hit	No hit
Lc_contig_00112	No hit	No hit	No hit
Lc_contig_00113	No hit	No hit	No hit
Lc_contig_00114	Ca_12576	93.98	8e-29
Lc_contig_00115	No hit	No hit	No hit
Lc_contig_00116	No hit	No hit	No hit
Lc_contig_00117	No hit	No hit	No hit
Lc_contig_00118	No hit	No hit	No hit
Lc_contig_00119	No hit	No hit	No hit
Lc_contig_00120	No hit	No hit	No hit
Lc_contig_00121	No hit	No hit	No hit
Lc_contig_00122	No hit	No hit	No hit
Lc_contig_00123	Ca_02316	89.86	7e-104
Lc_contig_00124	Ca_26176	92.55	3e-152
Lc_contig_00125	No hit	No hit	No hit
Lc_contig_00126	No hit	No hit	No hit
Lc_contig_00127	Ca_16449	86.44	6e-105
Lc_contig_00128	Ca_03322	92.42	4e-47
Lc_contig_00129	No hit	No hit	No hit
Lc_contig_00130	No hit	No hit	No hit
Lc_contig_00131	No hit	No hit	No hit
Lc_contig_00132	Ca_04737	91.1	2e-49
Lc_contig_00133	No hit	No hit	No hit
Lc_contig_00134	No hit	No hit	No hit
Lc_contig_00135	Ca_18347	100	0
Lc_contig_00136	Ca_01636	88.8	3e-128
Lc_contig_00137	No hit	No hit	No hit
Lc_contig_00138	No hit	No hit	No hit
Lc_contig_00139	No hit	No hit	No hit
Lc_contig_00140	No hit	No hit	No hit
Lc_contig_00141	No hit	No hit	No hit
Lc_contig_00142	No hit	No hit	No hit
Lc_contig_00143	Ca_14321	95.45	1e-32
Lc_contig_00144	No hit	No hit	No hit
Lc_contig_00145	No hit	No hit	No hit
Lc_contig_00146	No hit	No hit	No hit
Lc_contig_00147	No hit	No hit	No hit
Lc_contig_00148	No hit	No hit	No hit
Lc_contig_00149	No hit	No hit	No hit
Lc_contig_00150	No hit	No hit	No hit
Lc_contig_00151	Ca_09897	91.46	4e-106
Lc_contig_00152	Ca_14441	83.11	8e-89
Lc_contig_00153	No hit	No hit	No hit
Lc_contig_00154	No hit	No hit	No hit
Lc_contig_00155	No hit	No hit	No hit
Lc_contig_00156	No hit	No hit	No hit
Lc_contig_00157	No hit	No hit	No hit
Lc_contig_00158	No hit	No hit	No hit
Lc_contig_00159	No hit	No hit	No hit
Lc_contig_00160	Ca_11210	87.29	5e-31
Lc_contig_00161	No hit	No hit	No hit
Lc_contig_00162	No hit	No hit	No hit
Lc_contig_00163	No hit	No hit	No hit
Lc_contig_00164	No hit	No hit	No hit
Lc_contig_00165	No hit	No hit	No hit
Lc_contig_00166	No hit	No hit	No hit
Lc_contig_00167	Ca_10905	79.03	1e-62
Lc_contig_00168	No hit	No hit	No hit
Lc_contig_00169	Ca_03000	91.52	2e-59
Lc_contig_00170	Ca_24036	95.65	6e-35
Lc_contig_00171	Ca_02000	92.25	5e-150
Lc_contig_00172	Ca_08950	87.89	1e-57
Lc_contig_00173	No hit	No hit	No hit
Lc_contig_00174	Ca_25376	96.7	1e-36
Lc_contig_00175	Ca_22063	90.93	3e-142
Lc_contig_00176	Ca_19327	78.22	6e-50
Lc_contig_00177	No hit	No hit	No hit
Lc_contig_00178	Ca_09564	94.18	3e-117
Lc_contig_00179	No hit	No hit	No hit
Lc_contig_00180	No hit	No hit	No hit
Lc_contig_00181	No hit	No hit	No hit
Lc_contig_00182	Ca_02946	91.06	3e-113
Lc_contig_00183	No hit	No hit	No hit
Lc_contig_00184	No hit	No hit	No hit
Lc_contig_00185	Ca_12933	90.35	4e-136
Lc_contig_00186	No hit	No hit	No hit
Lc_contig_00187	No hit	No hit	No hit
Lc_contig_00188	No hit	No hit	No hit
Lc_contig_00189	No hit	No hit	No hit
Lc_contig_00190	Ca_03794	94.64	1e-16
Lc_contig_00191	Ca_06286	91.01	3e-143
Lc_contig_00192	No hit	No hit	No hit
Lc_contig_00193	No hit	No hit	No hit
Lc_contig_00194	No hit	No hit	No hit
Lc_contig_00195	No hit	No hit	No hit
Lc_contig_00196	Ca_02586	93.06	4e-22
Lc_contig_00197	Ca_04013	94.67	5e-165
Lc_contig_00198	No hit	No hit	No hit
Lc_contig_00199	No hit	No hit	No hit
Lc_contig_00200	No hit	No hit	No hit
Lc_contig_00201	Ca_04612	92.86	5e-155
Lc_contig_00202	Ca_00273	92.13	8e-29
Lc_contig_00203	No hit	No hit	No hit
Lc_contig_00204	No hit	No hit	No hit
Lc_contig_00205	Ca_06648	92.07	2e-129
Lc_contig_00206	No hit	No hit	No hit
Lc_contig_00207	Ca_20504	93.55	8e-19
Lc_contig_00208	No hit	No hit	No hit
Lc_contig_00209	No hit	No hit	No hit
Lc_contig_00210	Ca_05086	92.45	5e-150
Lc_contig_00211	Ca_14035	91.15	3e-143
Lc_contig_00212	No hit	No hit	No hit
Lc_contig_00213	No hit	No hit	No hit
Lc_contig_00214	No hit	No hit	No hit
Lc_contig_00215	Ca_12071	94.38	4e-32
Lc_contig_00216	No hit	No hit	No hit
Lc_contig_00217	Ca_20338	93.26	2e-30
Lc_contig_00218	Ca_04519	94.87	1e-27
Lc_contig_00219	Ca_09423	85.41	4e-92
Lc_contig_00220	Ca_04877	79.06	8e-59
Lc_contig_00221	No hit	No hit	No hit
Lc_contig_00222	No hit	No hit	No hit
Lc_contig_00223	Ca_04677	91.1	2e-109
Lc_contig_00224	Ca_07202	79.83	2e-39
Lc_contig_00225	Ca_00502	91.42	7e-144
Lc_contig_00226	No hit	No hit	No hit
Lc_contig_00227	No hit	No hit	No hit
Lc_contig_00228	No hit	No hit	No hit
Lc_contig_00229	No hit	No hit	No hit
Lc_contig_00230	No hit	No hit	No hit
Lc_contig_00231	No hit	No hit	No hit
Lc_contig_00232	Ca_01945	99.73	0
Lc_contig_00233	No hit	No hit	No hit
Lc_contig_00234	Ca_23391	83.92	1e-72
Lc_contig_00235	Ca_04948	86.26	1e-107
Lc_contig_00236	Ca_08381	92.82	5e-155
Lc_contig_00237	Ca_04267	86.51	1e-111
Lc_contig_00238	Ca_13859	83.15	4e-87
Lc_contig_00239	Ca_08530	92.29	1e-151
Lc_contig_00240	Ca_16158	92.02	7e-149
Lc_contig_00241	Ca_10315	95.85	4e-131
Lc_contig_00242	Ca_13169	95.24	5e-11
Lc_contig_00243	No hit	No hit	No hit
Lc_contig_00244	No hit	No hit	No hit
Lc_contig_00245	Ca_21355	92.63	4e-32
Lc_contig_00246	No hit	No hit	No hit
Lc_contig_00247	No hit	No hit	No hit
Lc_contig_00248	No hit	No hit	No hit
Lc_contig_00249	No hit	No hit	No hit
Lc_contig_00250	No hit	No hit	No hit
Lc_contig_00251	Ca_14921	90.65	8e-89
Lc_contig_00252	Ca_07477	91.26	3e-108
Lc_contig_00253	No hit	No hit	No hit
Lc_contig_00254	No hit	No hit	No hit
Lc_contig_00255	No hit	No hit	No hit
Lc_contig_00256	Ca_02581	85.08	2e-85
Lc_contig_00257	Ca_24167	94.19	2e-30
Lc_contig_00258	Ca_03879	92.74	7e-129
Lc_contig_00259	No hit	No hit	No hit
Lc_contig_00260	No hit	No hit	No hit
Lc_contig_00261	Ca_22399	88.28	4e-82
Lc_contig_00262	No hit	No hit	No hit
Lc_contig_00263	No hit	No hit	No hit
Lc_contig_00264	Ca_14396	96.63	2e-35
Lc_contig_00265	No hit	No hit	No hit
Lc_contig_00266	No hit	No hit	No hit
Lc_contig_00267	No hit	No hit	No hit
Lc_contig_00268	No hit	No hit	No hit
Lc_contig_00269	Ca_15619	83.71	2e-75
Lc_contig_00270	No hit	No hit	No hit
Lc_contig_00271	No hit	No hit	No hit
Lc_contig_00272	Ca_03502	93.26	5e-76
Lc_contig_00273	No hit	No hit	No hit
Lc_contig_00274	No hit	No hit	No hit
Lc_contig_00275	No hit	No hit	No hit
Lc_contig_00276	Ca_09052	88.06	3e-123
Lc_contig_00277	Ca_02367	93.26	2e-30
Lc_contig_00278	Ca_04362	90.42	2e-114
Lc_contig_00279	No hit	No hit	No hit
Lc_contig_00280	Ca_17629	92.89	1e-155
Lc_contig_00281	Ca_04505	87.89	7e-124
Lc_contig_00282	Ca_24660	85.79	2e-110
Lc_contig_00283	Ca_09120	91.21	3e-28
Lc_contig_00284	No hit	No hit	No hit
Lc_contig_00285	No hit	No hit	No hit
Lc_contig_00286	Ca_12435	99.18	0
Lc_contig_00287	Ca_11171	92.84	1e-155
Lc_contig_00288	Ca_08222	89.13	2e-25
Lc_contig_00289	No hit	No hit	No hit
Lc_contig_00290	No hit	No hit	No hit
Lc_contig_00291	No hit	No hit	No hit
Lc_contig_00292	Ca_06195	92.89	3e-83
Lc_contig_00293	No hit	No hit	No hit
Lc_contig_00294	No hit	No hit	No hit
Lc_contig_00295	Ca_11870	90.72	2e-29
Lc_contig_00296	Ca_03445	90.32	8e-39
Lc_contig_00297	No hit	No hit	No hit
Lc_contig_00298	Ca_10944	92.04	7e-149
Lc_contig_00299	Ca_08298	95.6	6e-35
Lc_contig_00300	No hit	No hit	No hit
Lc_contig_00301	Ca_02266	91.78	7e-149
Lc_contig_00302	No hit	No hit	No hit
Lc_contig_00303	No hit	No hit	No hit
Lc_contig_00304	No hit	No hit	No hit
Lc_contig_00305	No hit	No hit	No hit
Lc_contig_00306	Ca_02626	85.95	4e-106
Lc_contig_00307	Ca_03493	80.95	6e-50
Lc_contig_00308	Ca_15207	100	9e-178
Lc_contig_00309	No hit	No hit	No hit
Lc_contig_00310	Ca_11722	91.22	7e-144
Lc_contig_00311	No hit	No hit	No hit
Lc_contig_00312	Ca_02475	93.9	3e-162
Lc_contig_00313	No hit	No hit	No hit
Lc_contig_00314	No hit	No hit	No hit
Lc_contig_00315	Ca_08694	91.21	4e-27
Lc_contig_00316	No hit	No hit	No hit
Lc_contig_00317	No hit	No hit	No hit
Lc_contig_00318	Ca_06646	90.65	2e-114
Lc_contig_00319	No hit	No hit	No hit
Lc_contig_00320	Ca_16671	93.1	1e-16
Lc_contig_00321	No hit	No hit	No hit
Lc_contig_00322	No hit	No hit	No hit
Lc_contig_00323	No hit	No hit	No hit
Lc_contig_00324	Ca_14141	83.08	6e-40
Lc_contig_00325	No hit	No hit	No hit
Lc_contig_00326	No hit	No hit	No hit
Lc_contig_00327	Ca_00483	82.86	6e-90
Lc_contig_00328	No hit	No hit	No hit
Lc_contig_00329	Ca_00973	88.35	3e-123
Lc_contig_00330	No hit	No hit	No hit
Lc_contig_00331	Ca_10698	100	1e-17
Lc_contig_00332	No hit	No hit	No hit
Lc_contig_00333	No hit	No hit	No hit
Lc_contig_00334	No hit	No hit	No hit
Lc_contig_00335	Ca_03784	81.48	1e-76
Lc_contig_00336	Ca_07877	88.41	7e-124
Lc_contig_00337	Ca_02424	93.62	5e-160
Lc_contig_00338	No hit	No hit	No hit
Lc_contig_00339	Ca_17449	100	0
Lc_contig_00340	Ca_07487	92.28	1e-101
Lc_contig_00341	No hit	No hit	No hit
Lc_contig_00342	Ca_20954	91.8	9e-148
Lc_contig_00343	Ca_02166	93.41	1e-31
Lc_contig_00344	No hit	No hit	No hit
Lc_contig_00345	Ca_23165	87.33	6e-90
Lc_contig_00346	No hit	No hit	No hit
Lc_contig_00347	No hit	No hit	No hit
Lc_contig_00348	Ca_00971	89.74	4e-136
Lc_contig_00349	Ca_20256	87.97	6e-75
Lc_contig_00350	Ca_04182	94.95	2e-140
Lc_contig_00351	Ca_00312	92.86	1e-155
Lc_contig_00352	No hit	No hit	No hit
Lc_contig_00353	No hit	No hit	No hit
Lc_contig_00354	No hit	No hit	No hit
Lc_contig_00355	Ca_04737	87.73	2e-85
Lc_contig_00356	Ca_07951	93.9	3e-162
Lc_contig_00357	No hit	No hit	No hit
Lc_contig_00358	Ca_01703	94.44	5e-41
Lc_contig_00359	No hit	No hit	No hit
Lc_contig_00360	No hit	No hit	No hit
Lc_contig_00361	No hit	No hit	No hit
Lc_contig_00362	Ca_08044	90.29	1e-136
Lc_contig_00363	Ca_08531	92.94	2e-144
Lc_contig_00364	Ca_05609	91.8	2e-149
Lc_contig_00365	No hit	No hit	No hit
Lc_contig_00366	No hit	No hit	No hit
Lc_contig_00367	No hit	No hit	No hit
Lc_contig_00368	Ca_21248	87.42	8e-44
Lc_contig_00369	No hit	No hit	No hit
Lc_contig_00370	No hit	No hit	No hit
Lc_contig_00371	Ca_06011	91.82	2e-149
Lc_contig_00372	Ca_16032	85.37	8e-64
Lc_contig_00373	No hit	No hit	No hit
Lc_contig_00374	Ca_22399	85.64	2e-109
Lc_contig_00375	No hit	No hit	No hit
Lc_contig_00376	No hit	No hit	No hit
Lc_contig_00377	No hit	No hit	No hit
Lc_contig_00378	No hit	No hit	No hit
Lc_contig_00379	Ca_10362	94.44	4e-166
Lc_contig_00380	No hit	No hit	No hit
Lc_contig_00381	Ca_07654	90.52	6e-120
Lc_contig_00382	Ca_01158	92.67	9e-138
Lc_contig_00383	No hit	No hit	No hit
Lc_contig_00384	No hit	No hit	No hit
Lc_contig_00385	No hit	No hit	No hit
Lc_contig_00386	No hit	No hit	No hit
Lc_contig_00387	No hit	No hit	No hit
Lc_contig_00388	No hit	No hit	No hit
Lc_contig_00389	Ca_05097	86.6	3e-113
Lc_contig_00390	No hit	No hit	No hit
Lc_contig_00391	Ca_24620	94.24	8e-79
Lc_contig_00392	No hit	No hit	No hit
Lc_contig_00393	No hit	No hit	No hit
Lc_contig_00394	Ca_25555	88.68	6e-130
Lc_contig_00395	Ca_11100	87.94	6e-80
Lc_contig_00396	No hit	No hit	No hit
Lc_contig_00397	Ca_16331	95.56	1e-12
Lc_contig_00398	No hit	No hit	No hit
Lc_contig_00399	No hit	No hit	No hit
Lc_contig_00400	No hit	No hit	No hit
Lc_contig_00401	No hit	No hit	No hit
Lc_contig_00402	Ca_21687	94.19	6e-30
Lc_contig_00403	No hit	No hit	No hit
Lc_contig_00404	No hit	No hit	No hit
Lc_contig_00405	No hit	No hit	No hit
Lc_contig_00406	No hit	No hit	No hit
Lc_contig_00407	No hit	No hit	No hit
Lc_contig_00408	No hit	No hit	No hit
Lc_contig_00409	No hit	No hit	No hit
Lc_contig_00410	No hit	No hit	No hit
Lc_contig_00411	No hit	No hit	No hit
Lc_contig_00412	Ca_20785	90.53	2e-140
Lc_contig_00413	Ca_05248	87.36	5e-81
Lc_contig_00414	No hit	No hit	No hit
Lc_contig_00415	No hit	No hit	No hit
Lc_contig_00416	No hit	No hit	No hit
Lc_contig_00417	Ca_22418	95.74	1e-36
Lc_contig_00418	Ca_26366	91.32	2e-145
Lc_contig_00419	No hit	No hit	No hit
Lc_contig_00420	No hit	No hit	No hit
Lc_contig_00421	No hit	No hit	No hit
Lc_contig_00422	Ca_04190	92.99	2e-134
Lc_contig_00423	Ca_09545	88.15	7e-119
Lc_contig_00424	No hit	No hit	No hit
Lc_contig_00425	No hit	No hit	No hit
Lc_contig_00426	Ca_01214	91.01	4e-27
Lc_contig_00427	No hit	No hit	No hit
Lc_contig_00428	No hit	No hit	No hit
Lc_contig_00429	No hit	No hit	No hit
Lc_contig_00430	No hit	No hit	No hit
Lc_contig_00431	No hit	No hit	No hit
Lc_contig_00432	No hit	No hit	No hit
Lc_contig_00433	No hit	No hit	No hit
Lc_contig_00434	No hit	No hit	No hit
Lc_contig_00435	Ca_06585	93.21	7e-159
Lc_contig_00436	No hit	No hit	No hit
Lc_contig_00437	Ca_18922	89.46	4e-131
Lc_contig_00438	No hit	No hit	No hit
Lc_contig_00439	Ca_08543	89.03	2e-130
Lc_contig_00440	Ca_04495	84.21	1e-97
Lc_contig_00441	No hit	No hit	No hit
Lc_contig_00442	No hit	No hit	No hit
Lc_contig_00443	No hit	No hit	No hit
Lc_contig_00444	No hit	No hit	No hit
Lc_contig_00445	Ca_18494	98.04	1e-17
Lc_contig_00446	No hit	No hit	No hit
Lc_contig_00447	Ca_25460	86.34	1e-92
Lc_contig_00448	No hit	No hit	No hit
Lc_contig_00449	No hit	No hit	No hit
Lc_contig_00450	No hit	No hit	No hit
Lc_contig_00451	No hit	No hit	No hit
Lc_contig_00452	No hit	No hit	No hit
Lc_contig_00453	No hit	No hit	No hit
Lc_contig_00454	No hit	No hit	No hit
Lc_contig_00455	No hit	No hit	No hit
Lc_contig_00456	No hit	No hit	No hit
Lc_contig_00457	No hit	No hit	No hit
Lc_contig_00458	No hit	No hit	No hit
Lc_contig_00459	No hit	No hit	No hit
Lc_contig_00460	Ca_18285	94.38	4e-32
Lc_contig_00461	Ca_09314	83.25	4e-92
Lc_contig_00462	No hit	No hit	No hit
Lc_contig_00463	No hit	No hit	No hit
Lc_contig_00464	Ca_07556	94.25	5e-31
Lc_contig_00465	Ca_02897	91.59	7e-124
Lc_contig_00466	No hit	No hit	No hit
Lc_contig_00467	Ca_08361	82.09	3e-63
Lc_contig_00468	No hit	No hit	No hit
Lc_contig_00469	No hit	No hit	No hit
Lc_contig_00470	No hit	No hit	No hit
Lc_contig_00471	Ca_04780	100	5e-155
Lc_contig_00472	No hit	No hit	No hit
Lc_contig_00473	Ca_18274	90.12	2e-124
Lc_contig_00474	No hit	No hit	No hit
Lc_contig_00475	No hit	No hit	No hit
Lc_contig_00476	Ca_13543	98.53	4e-27
Lc_contig_00477	No hit	No hit	No hit
Lc_contig_00478	Ca_06427	94.16	7e-164
Lc_contig_00479	No hit	No hit	No hit
Lc_contig_00480	No hit	No hit	No hit
Lc_contig_00481	No hit	No hit	No hit
Lc_contig_00482	No hit	No hit	No hit
Lc_contig_00483	No hit	No hit	No hit
Lc_contig_00484	No hit	No hit	No hit
Lc_contig_00485	Ca_22603	94.38	4e-32
Lc_contig_00486	Ca_01637	89.27	7e-134
Lc_contig_00487	No hit	No hit	No hit
Lc_contig_00488	Ca_03485	84.82	6e-90
Lc_contig_00489	No hit	No hit	No hit
Lc_contig_00490	Ca_14036	91.81	3e-108
Lc_contig_00491	Ca_05869	94.19	2e-30
Lc_contig_00492	Ca_16904	100	7e-20
Lc_contig_00493	Ca_14301	85.43	8e-69
Lc_contig_00494	No hit	No hit	No hit
Lc_contig_00495	No hit	No hit	No hit
Lc_contig_00496	No hit	No hit	No hit
Lc_contig_00497	Ca_12600	91.06	8e-64
Lc_contig_00498	No hit	No hit	No hit
Lc_contig_00499	Ca_07487	96.83	1e-22
Lc_contig_00500	Ca_05801	93.7	3e-162
Lc_contig_00501	Ca_17934	92.51	3e-152
Lc_contig_00502	Ca_04734	85.87	1e-76
Lc_contig_00503	No hit	No hit	No hit
Lc_contig_00504	No hit	No hit	No hit
Lc_contig_00505	No hit	No hit	No hit
Lc_contig_00506	No hit	No hit	No hit
Lc_contig_00507	Ca_00189	90.48	4e-32
Lc_contig_00508	No hit	No hit	No hit
Lc_contig_00509	No hit	No hit	No hit
Lc_contig_00510	Ca_05308	93.68	4e-161
Lc_contig_00511	No hit	No hit	No hit
Lc_contig_00512	Ca_06305	90.18	3e-122
Lc_contig_00513	No hit	No hit	No hit
Lc_contig_00514	No hit	No hit	No hit
Lc_contig_00515	No hit	No hit	No hit
Lc_contig_00516	No hit	No hit	No hit
Lc_contig_00517	No hit	No hit	No hit
Lc_contig_00518	No hit	No hit	No hit
Lc_contig_00519	Ca_09909	86.16	7e-114
Lc_contig_00520	No hit	No hit	No hit
Lc_contig_00521	Ca_06837	98.85	1e-37
Lc_contig_00522	Ca_04388	86.93	1e-57
Lc_contig_00523	Ca_05876	86.02	3e-48
Lc_contig_00524	No hit	No hit	No hit
Lc_contig_00525	Ca_00869	91.26	6e-65
Lc_contig_00526	Ca_07366	88.65	7e-129
Lc_contig_00527	Ca_22168	94.83	1e-17
Lc_contig_00528	No hit	No hit	No hit
Lc_contig_00529	Ca_15827	87.66	7e-124
Lc_contig_00530	No hit	No hit	No hit
Lc_contig_00531	No hit	No hit	No hit
Lc_contig_00532	Ca_18276	88.83	2e-129
Lc_contig_00533	No hit	No hit	No hit
Lc_contig_00534	No hit	No hit	No hit
Lc_contig_00535	Ca_08244	93.21	2e-159
Lc_contig_00536	No hit	No hit	No hit
Lc_contig_00537	Ca_11263	87.89	9e-123
Lc_contig_00538	No hit	No hit	No hit
Lc_contig_00539	No hit	No hit	No hit
Lc_contig_00540	Ca_16667	90.79	1e-21
Lc_contig_00541	No hit	No hit	No hit
Lc_contig_00542	Ca_13859	77.4	2e-44
Lc_contig_00543	No hit	No hit	No hit
Lc_contig_00544	No hit	No hit	No hit
Lc_contig_00545	No hit	No hit	No hit
Lc_contig_00546	No hit	No hit	No hit
Lc_contig_00547	No hit	No hit	No hit
Lc_contig_00548	Ca_07384	92.08	2e-150
Lc_contig_00549	Ca_11382	100	0
Lc_contig_00550	No hit	No hit	No hit
Lc_contig_00551	No hit	No hit	No hit
Lc_contig_00552	No hit	No hit	No hit
Lc_contig_00553	No hit	No hit	No hit
Lc_contig_00554	No hit	No hit	No hit
Lc_contig_00555	No hit	No hit	No hit
Lc_contig_00556	No hit	No hit	No hit
Lc_contig_00557	No hit	No hit	No hit
Lc_contig_00558	No hit	No hit	No hit
Lc_contig_00559	No hit	No hit	No hit
Lc_contig_00560	Ca_03246	81.02	5e-41
Lc_contig_00561	No hit	No hit	No hit
Lc_contig_00562	No hit	No hit	No hit
Lc_contig_00563	No hit	No hit	No hit
Lc_contig_00564	No hit	No hit	No hit
Lc_contig_00565	Ca_23581	87.92	4e-116
Lc_contig_00566	No hit	No hit	No hit
Lc_contig_00567	No hit	No hit	No hit
Lc_contig_00568	No hit	No hit	No hit
Lc_contig_00569	No hit	No hit	No hit
Lc_contig_00570	No hit	No hit	No hit
Lc_contig_00571	Ca_14345	92.17	3e-137
Lc_contig_00572	Ca_12335	84.6	1e-101
Lc_contig_00573	Ca_07300	88	1e-121
Lc_contig_00574	Ca_10122	90.2	5e-11
Lc_contig_00575	Ca_10745	88.12	1e-62
Lc_contig_00576	No hit	No hit	No hit
Lc_contig_00577	Ca_22417	90.62	9e-143
Lc_contig_00578	No hit	No hit	No hit
Lc_contig_00579	Ca_07630	87.93	6e-125
Lc_contig_00580	Ca_09127	90.1	2e-139
Lc_contig_00581	No hit	No hit	No hit
Lc_contig_00582	No hit	No hit	No hit
Lc_contig_00583	No hit	No hit	No hit
Lc_contig_00584	No hit	No hit	No hit
Lc_contig_00585	Ca_08843	86.33	1e-106
Lc_contig_00586	No hit	No hit	No hit
Lc_contig_00587	Ca_09996	88.07	2e-114
Lc_contig_00588	Ca_23206	91.27	6e-85
Lc_contig_00589	No hit	No hit	No hit
Lc_contig_00590	Ca_23531	97.04	7e-179
Lc_contig_00591	No hit	No hit	No hit
Lc_contig_00592	No hit	No hit	No hit
Lc_contig_00593	Ca_04836	95.16	2e-20
Lc_contig_00594	No hit	No hit	No hit
Lc_contig_00595	No hit	No hit	No hit
Lc_contig_00596	No hit	No hit	No hit
Lc_contig_00597	No hit	No hit	No hit
Lc_contig_00598	Ca_04046	91.97	1e-151
Lc_contig_00599	No hit	No hit	No hit
Lc_contig_00600	Ca_25894	86.67	7e-20
Lc_contig_00601	No hit	No hit	No hit
Lc_contig_00602	Ca_06927	95.6	2e-34
Lc_contig_00603	Ca_08159	89.01	7e-25
Lc_contig_00604	Ca_11791	86.6	1e-21
Lc_contig_00605	No hit	No hit	No hit
Lc_contig_00606	Ca_20407	90.13	6e-140
Lc_contig_00607	No hit	No hit	No hit
Lc_contig_00608	No hit	No hit	No hit
Lc_contig_00609	Ca_19376	94.78	5e-170
Lc_contig_00610	Ca_09355	91.05	7e-144
Lc_contig_00611	No hit	No hit	No hit
Lc_contig_00612	Ca_08762	93.94	5e-96
Lc_contig_00613	Ca_20878	90.18	4e-97
Lc_contig_00614	No hit	No hit	No hit
Lc_contig_00615	Ca_11665	96.67	5e-36
Lc_contig_00616	Ca_10259	92.64	7e-149
Lc_contig_00617	Ca_02556	89.45	3e-133
Lc_contig_00618	Ca_21621	95.51	8e-34
Lc_contig_00619	Ca_12803	93.37	6e-65
Lc_contig_00620	No hit	No hit	No hit
Lc_contig_00621	No hit	No hit	No hit
Lc_contig_00622	Ca_13780	91.21	4e-27
Lc_contig_00623	No hit	No hit	No hit
Lc_contig_00624	No hit	No hit	No hit
Lc_contig_00625	No hit	No hit	No hit
Lc_contig_00626	No hit	No hit	No hit
Lc_contig_00627	No hit	No hit	No hit
Lc_contig_00628	Ca_14947	90.55	4e-141
Lc_contig_00629	No hit	No hit	No hit
Lc_contig_00630	No hit	No hit	No hit
Lc_contig_00631	Ca_22218	92.37	7e-154
Lc_contig_00632	No hit	No hit	No hit
Lc_contig_00633	No hit	No hit	No hit
Lc_contig_00634	No hit	No hit	No hit
Lc_contig_00635	Ca_09717	92.7	2e-50
Lc_contig_00636	No hit	No hit	No hit
Lc_contig_00637	No hit	No hit	No hit
Lc_contig_00638	Ca_08165	79.06	1e-61
Lc_contig_00639	Ca_21026	100	0
Lc_contig_00640	Ca_08056	88.06	1e-61
Lc_contig_00641	Ca_03707	91.25	8e-24
Lc_contig_00642	No hit	No hit	No hit
Lc_contig_00643	No hit	No hit	No hit
Lc_contig_00644	No hit	No hit	No hit
Lc_contig_00645	Ca_15342	95.6	6e-35
Lc_contig_00646	No hit	No hit	No hit
Lc_contig_00647	No hit	No hit	No hit
Lc_contig_00648	No hit	No hit	No hit
Lc_contig_00649	No hit	No hit	No hit
Lc_contig_00650	No hit	No hit	No hit
Lc_contig_00651	No hit	No hit	No hit
Lc_contig_00652	No hit	No hit	No hit
Lc_contig_00653	No hit	No hit	No hit
Lc_contig_00654	No hit	No hit	No hit
Lc_contig_00655	No hit	No hit	No hit
Lc_contig_00656	No hit	No hit	No hit
Lc_contig_00657	Ca_00481	91.79	1e-72
Lc_contig_00658	No hit	No hit	No hit
Lc_contig_00659	No hit	No hit	No hit
Lc_contig_00660	No hit	No hit	No hit
Lc_contig_00661	No hit	No hit	No hit
Lc_contig_00662	Ca_23827	93.44	3e-18
Lc_contig_00663	No hit	No hit	No hit
Lc_contig_00664	No hit	No hit	No hit
Lc_contig_00665	No hit	No hit	No hit
Lc_contig_00666	No hit	No hit	No hit
Lc_contig_00667	Ca_07716	85.81	6e-85
Lc_contig_00668	No hit	No hit	No hit
Lc_contig_00669	No hit	No hit	No hit
Lc_contig_00670	Ca_25182	94.38	4e-32
Lc_contig_00671	Ca_25984	84	8e-94
Lc_contig_00672	No hit	No hit	No hit
Lc_contig_00673	Ca_03116	93.94	5e-21
Lc_contig_00674	No hit	No hit	No hit
Lc_contig_00675	No hit	No hit	No hit
Lc_contig_00676	No hit	No hit	No hit
Lc_contig_00677	Ca_05542	93.02	8e-29
Lc_contig_00678	Ca_00289	92.13	3e-28
Lc_contig_00679	No hit	No hit	No hit
Lc_contig_00680	No hit	No hit	No hit
Lc_contig_00681	Ca_15551	89.55	2e-74
Lc_contig_00682	No hit	No hit	No hit
Lc_contig_00683	No hit	No hit	No hit
Lc_contig_00684	Ca_15398	88.4	7e-129
Lc_contig_00685	No hit	No hit	No hit
Lc_contig_00686	Ca_15425	91.91	3e-152
Lc_contig_00687	No hit	No hit	No hit
Lc_contig_00688	Ca_00265	90.42	1e-56
Lc_contig_00689	Ca_00869	93.49	3e-162
Lc_contig_00690	Ca_08111	91.75	5e-31
Lc_contig_00691	No hit	No hit	No hit
Lc_contig_00692	No hit	No hit	No hit
Lc_contig_00693	No hit	No hit	No hit
Lc_contig_00694	No hit	No hit	No hit
Lc_contig_00695	No hit	No hit	No hit
Lc_contig_00696	Ca_05418	86.62	4e-87
Lc_contig_00697	No hit	No hit	No hit
Lc_contig_00698	No hit	No hit	No hit
Lc_contig_00699	Ca_14037	88.86	1e-111
Lc_contig_00700	Ca_04539	90.86	9e-128
Lc_contig_00701	No hit	No hit	No hit
Lc_contig_00702	Ca_05755	97.78	1e-37
Lc_contig_00703	No hit	No hit	No hit
Lc_contig_00704	Ca_08590	87.39	3e-108
Lc_contig_00705	Ca_19045	89.66	7e-134
Lc_contig_00706	No hit	No hit	No hit
Lc_contig_00707	Ca_17156	89.8	4e-107
Lc_contig_00708	No hit	No hit	No hit
Lc_contig_00709	No hit	No hit	No hit
Lc_contig_00710	No hit	No hit	No hit
Lc_contig_00711	Ca_14997	94.37	3e-122
Lc_contig_00712	No hit	No hit	No hit
Lc_contig_00713	No hit	No hit	No hit
Lc_contig_00714	No hit	No hit	No hit
Lc_contig_00715	No hit	No hit	No hit
Lc_contig_00716	No hit	No hit	No hit
Lc_contig_00717	No hit	No hit	No hit
Lc_contig_00718	Ca_15345	87.02	8e-104
Lc_contig_00719	Ca_19760	74.91	2e-20
Lc_contig_00720	No hit	No hit	No hit
Lc_contig_00721	Ca_07162	91.43	7e-149
Lc_contig_00722	Ca_08686	93.54	1e-122
Lc_contig_00723	No hit	No hit	No hit
Lc_contig_00724	No hit	No hit	No hit
Lc_contig_00725	No hit	No hit	No hit
Lc_contig_00726	No hit	No hit	No hit
Lc_contig_00727	Ca_05864	86.79	7e-119
Lc_contig_00728	No hit	No hit	No hit
Lc_contig_00729	Ca_09930	92.99	7e-159
Lc_contig_00730	Ca_23424	88.64	3e-23
Lc_contig_00731	No hit	No hit	No hit
Lc_contig_00732	Ca_22465	93.26	7e-30
Lc_contig_00733	No hit	No hit	No hit
Lc_contig_00734	Ca_11216	90.53	1e-27
Lc_contig_00735	No hit	No hit	No hit
Lc_contig_00736	No hit	No hit	No hit
Lc_contig_00737	No hit	No hit	No hit
Lc_contig_00738	Ca_18044	92.31	2e-24
Lc_contig_00739	Ca_07848	91.76	1e-26
Lc_contig_00740	No hit	No hit	No hit
Lc_contig_00741	No hit	No hit	No hit
Lc_contig_00742	Ca_07447	100	0
Lc_contig_00743	No hit	No hit	No hit
Lc_contig_00744	No hit	No hit	No hit
Lc_contig_00745	Ca_03833	93.26	2e-30
Lc_contig_00746	Ca_16400	85.15	3e-103
Lc_contig_00747	No hit	No hit	No hit
Lc_contig_00748	Ca_09984	88.96	1e-106
Lc_contig_00749	Ca_25563	97.8	3e-38
Lc_contig_00750	Ca_17009	89.89	2e-25
Lc_contig_00751	No hit	No hit	No hit
Lc_contig_00752	No hit	No hit	No hit
Lc_contig_00753	No hit	No hit	No hit
Lc_contig_00754	No hit	No hit	No hit
Lc_contig_00755	No hit	No hit	No hit
Lc_contig_00756	No hit	No hit	No hit
Lc_contig_00757	Ca_13561	87.05	5e-66
Lc_contig_00758	No hit	No hit	No hit
Lc_contig_00759	No hit	No hit	No hit
Lc_contig_00760	No hit	No hit	No hit
Lc_contig_00761	No hit	No hit	No hit
Lc_contig_00762	No hit	No hit	No hit
Lc_contig_00763	No hit	No hit	No hit
Lc_contig_00764	No hit	No hit	No hit
Lc_contig_00765	Ca_16921	90.21	1e-46
Lc_contig_00766	Ca_04017	90.26	7e-139
Lc_contig_00767	No hit	No hit	No hit
Lc_contig_00768	No hit	No hit	No hit
Lc_contig_00769	No hit	No hit	No hit
Lc_contig_00770	Ca_13000	97.3	3e-28
Lc_contig_00771	No hit	No hit	No hit
Lc_contig_00772	Ca_26849	90.67	7e-144
Lc_contig_00773	No hit	No hit	No hit
Lc_contig_00774	Ca_00741	92.71	9e-158
Lc_contig_00775	No hit	No hit	No hit
Lc_contig_00776	No hit	No hit	No hit
Lc_contig_00777	No hit	No hit	No hit
Lc_contig_00778	Ca_22018	88.66	4e-131
Lc_contig_00779	No hit	No hit	No hit
Lc_contig_00780	No hit	No hit	No hit
Lc_contig_00781	No hit	No hit	No hit
Lc_contig_00782	No hit	No hit	No hit
Lc_contig_00783	Ca_03689	93.49	9e-163
Lc_contig_00784	Ca_02424	92.31	2e-29
Lc_contig_00785	No hit	No hit	No hit
Lc_contig_00786	No hit	No hit	No hit
Lc_contig_00787	No hit	No hit	No hit
Lc_contig_00788	No hit	No hit	No hit
Lc_contig_00789	No hit	No hit	No hit
Lc_contig_00790	No hit	No hit	No hit
Lc_contig_00791	Ca_13405	89.27	6e-135
Lc_contig_00792	No hit	No hit	No hit
Lc_contig_00793	No hit	No hit	No hit
Lc_contig_00794	No hit	No hit	No hit
Lc_contig_00795	Ca_20325	91.69	2e-150
Lc_contig_00796	No hit	No hit	No hit
Lc_contig_00797	No hit	No hit	No hit
Lc_contig_00798	Ca_18888	92.75	9e-158
Lc_contig_00799	No hit	No hit	No hit
Lc_contig_00800	No hit	No hit	No hit
Lc_contig_00801	Ca_09753	95.51	8e-34
Lc_contig_00802	No hit	No hit	No hit
Lc_contig_00803	Ca_04389	93.46	4e-161
Lc_contig_00804	No hit	No hit	No hit
Lc_contig_00805	No hit	No hit	No hit
Lc_contig_00806	Ca_13158	95.51	8e-34
Lc_contig_00807	No hit	No hit	No hit
Lc_contig_00808	No hit	No hit	No hit
Lc_contig_00809	No hit	No hit	No hit
Lc_contig_00810	No hit	No hit	No hit
Lc_contig_00811	No hit	No hit	No hit
Lc_contig_00812	No hit	No hit	No hit
Lc_contig_00813	No hit	No hit	No hit
Lc_contig_00814	No hit	No hit	No hit
Lc_contig_00815	No hit	No hit	No hit
Lc_contig_00816	Ca_19827	92.01	2e-144
Lc_contig_00817	No hit	No hit	No hit
Lc_contig_00818	No hit	No hit	No hit
Lc_contig_00819	No hit	No hit	No hit
Lc_contig_00820	No hit	No hit	No hit
Lc_contig_00821	No hit	No hit	No hit
Lc_contig_00822	No hit	No hit	No hit
Lc_contig_00823	Ca_09244	93.73	3e-163
Lc_contig_00824	No hit	No hit	No hit
Lc_contig_00825	No hit	No hit	No hit
Lc_contig_00826	Ca_00368	91.51	1e-146
Lc_contig_00827	No hit	No hit	No hit
Lc_contig_00828	No hit	No hit	No hit
Lc_contig_00829	No hit	No hit	No hit
Lc_contig_00830	No hit	No hit	No hit
Lc_contig_00831	Ca_01252	91.86	4e-27
Lc_contig_00832	No hit	No hit	No hit
Lc_contig_00833	Ca_01777	81.54	4e-72
Lc_contig_00834	Ca_04409	93.27	4e-37
Lc_contig_00835	No hit	No hit	No hit
Lc_contig_00836	No hit	No hit	No hit
Lc_contig_00837	No hit	No hit	No hit
Lc_contig_00838	No hit	No hit	No hit
Lc_contig_00839	Ca_19650	96.67	5e-36
Lc_contig_00840	Ca_19166	89.21	7e-134
Lc_contig_00841	No hit	No hit	No hit
Lc_contig_00842	No hit	No hit	No hit
Lc_contig_00843	No hit	No hit	No hit
Lc_contig_00844	No hit	No hit	No hit
Lc_contig_00845	Ca_08074	94.32	1e-31
Lc_contig_00846	No hit	No hit	No hit
Lc_contig_00847	No hit	No hit	No hit
Lc_contig_00848	Ca_22358	87.89	7e-124
Lc_contig_00849	No hit	No hit	No hit
Lc_contig_00850	No hit	No hit	No hit
Lc_contig_00851	No hit	No hit	No hit
Lc_contig_00852	No hit	No hit	No hit
Lc_contig_00853	Ca_12959	95.6	7e-35
Lc_contig_00854	Ca_01045	89.1	6e-105
Lc_contig_00855	Ca_13462	96.43	2e-74
Lc_contig_00856	No hit	No hit	No hit
Lc_contig_00857	No hit	No hit	No hit
Lc_contig_00858	No hit	No hit	No hit
Lc_contig_00859	No hit	No hit	No hit
Lc_contig_00860	No hit	No hit	No hit
Lc_contig_00861	No hit	No hit	No hit
Lc_contig_00862	No hit	No hit	No hit
Lc_contig_00863	Ca_23562	82.91	2e-89
Lc_contig_00864	Ca_01006	95.35	4e-32
Lc_contig_00865	Ca_07867	90.39	3e-143
Lc_contig_00866	No hit	No hit	No hit
Lc_contig_00867	Ca_10527	85.12	6e-95
Lc_contig_00868	Ca_05248	90.56	6e-145
Lc_contig_00869	Ca_03756	91.94	4e-17
Lc_contig_00870	Ca_10398	96.03	2e-64
Lc_contig_00871	No hit	No hit	No hit
Lc_contig_00872	No hit	No hit	No hit
Lc_contig_00873	No hit	No hit	No hit
Lc_contig_00874	Ca_19405	94.81	2e-54
Lc_contig_00875	No hit	No hit	No hit
Lc_contig_00876	No hit	No hit	No hit
Lc_contig_00877	Ca_13069	96.67	5e-36
Lc_contig_00878	No hit	No hit	No hit
Lc_contig_00879	Ca_26450	81.55	3e-83
Lc_contig_00880	Ca_04912	90.91	1e-26
Lc_contig_00881	No hit	No hit	No hit
Lc_contig_00882	No hit	No hit	No hit
Lc_contig_00883	No hit	No hit	No hit
Lc_contig_00884	No hit	No hit	No hit
Lc_contig_00885	No hit	No hit	No hit
Lc_contig_00886	Ca_10170	95.29	1e-31
Lc_contig_00887	No hit	No hit	No hit
Lc_contig_00888	No hit	No hit	No hit
Lc_contig_00889	Ca_00811	81.04	1e-71
Lc_contig_00890	No hit	No hit	No hit
Lc_contig_00891	Ca_26249	90.05	2e-140
Lc_contig_00892	No hit	No hit	No hit
Lc_contig_00893	No hit	No hit	No hit
Lc_contig_00894	No hit	No hit	No hit
Lc_contig_00895	Ca_19145	85.41	6e-105
Lc_contig_00896	No hit	No hit	No hit
Lc_contig_00897	Ca_14508	91.4	9e-29
Lc_contig_00898	No hit	No hit	No hit
Lc_contig_00899	No hit	No hit	No hit
Lc_contig_00900	Ca_19034	83.61	5e-71
Lc_contig_00901	No hit	No hit	No hit
Lc_contig_00902	Ca_10084	93.96	8e-74
Lc_contig_00903	Ca_12578	95.51	8e-34
Lc_contig_00904	No hit	No hit	No hit
Lc_contig_00905	No hit	No hit	No hit
Lc_contig_00906	Ca_04178	85.68	1e-112
Lc_contig_00907	No hit	No hit	No hit
Lc_contig_00908	Ca_06469	87.92	8e-44
Lc_contig_00909	No hit	No hit	No hit
Lc_contig_00910	No hit	No hit	No hit
Lc_contig_00911	No hit	No hit	No hit
Lc_contig_00912	No hit	No hit	No hit
Lc_contig_00913	No hit	No hit	No hit
Lc_contig_00914	No hit	No hit	No hit
Lc_contig_00915	No hit	No hit	No hit
Lc_contig_00916	No hit	No hit	No hit
Lc_contig_00917	No hit	No hit	No hit
Lc_contig_00918	Ca_06174	92.21	3e-23
Lc_contig_00919	No hit	No hit	No hit
Lc_contig_00920	No hit	No hit	No hit
Lc_contig_00921	No hit	No hit	No hit
Lc_contig_00922	No hit	No hit	No hit
Lc_contig_00923	Ca_25790	88.17	7e-129
Lc_contig_00924	No hit	No hit	No hit
Lc_contig_00925	Ca_03118	89.94	2e-114
Lc_contig_00926	Ca_25763	86.87	6e-55
Lc_contig_00927	No hit	No hit	No hit
Lc_contig_00928	No hit	No hit	No hit
Lc_contig_00929	Ca_18497	95.35	4e-32
Lc_contig_00930	Ca_03296	92.07	1e-86
Lc_contig_00931	No hit	No hit	No hit
Lc_contig_00932	No hit	No hit	No hit
Lc_contig_00933	No hit	No hit	No hit
Lc_contig_00934	Ca_12304	84.96	3e-63
Lc_contig_00935	No hit	No hit	No hit
Lc_contig_00936	Ca_17283	82.7	4e-92
Lc_contig_00937	No hit	No hit	No hit
Lc_contig_00938	Ca_17342	89.92	6e-40
Lc_contig_00939	No hit	No hit	No hit
Lc_contig_00940	Ca_19530	91.21	4e-102
Lc_contig_00941	No hit	No hit	No hit
Lc_contig_00942	Ca_10996	81.58	2e-54
Lc_contig_00943	No hit	No hit	No hit
Lc_contig_00944	No hit	No hit	No hit
Lc_contig_00945	No hit	No hit	No hit
Lc_contig_00946	No hit	No hit	No hit
Lc_contig_00947	No hit	No hit	No hit
Lc_contig_00948	Ca_04273	82.4	4e-87
Lc_contig_00949	No hit	No hit	No hit
Lc_contig_00950	Ca_05136	100	1e-166
Lc_contig_00951	No hit	No hit	No hit
Lc_contig_00952	No hit	No hit	No hit
Lc_contig_00953	Ca_24363	91.21	3e-28
Lc_contig_00954	Ca_09561	94.27	9e-168
Lc_contig_00955	Ca_04818	88.71	1e-127
Lc_contig_00956	No hit	No hit	No hit
Lc_contig_00957	No hit	No hit	No hit
Lc_contig_00958	Ca_02172	83.4	4e-57
Lc_contig_00959	No hit	No hit	No hit
Lc_contig_00960	Ca_20341	94.51	3e-33
Lc_contig_00961	No hit	No hit	No hit
Lc_contig_00962	No hit	No hit	No hit
Lc_contig_00963	No hit	No hit	No hit
Lc_contig_00964	Ca_27248	84.34	8e-104
Lc_contig_00965	No hit	No hit	No hit
Lc_contig_00966	Ca_05826	85.71	2e-59
Lc_contig_00967	No hit	No hit	No hit
Lc_contig_00968	No hit	No hit	No hit
Lc_contig_00969	No hit	No hit	No hit
Lc_contig_00970	No hit	No hit	No hit
Lc_contig_00971	No hit	No hit	No hit
Lc_contig_00972	No hit	No hit	No hit
Lc_contig_00973	Ca_22937	85.8	1e-101
Lc_contig_00974	No hit	No hit	No hit
Lc_contig_00975	Ca_05768	95.09	2e-174
Lc_contig_00976	Ca_13145	92.01	2e-154
Lc_contig_00977	Ca_03556	91.19	1e-82
Lc_contig_00978	No hit	No hit	No hit
Lc_contig_00979	No hit	No hit	No hit
Lc_contig_00980	No hit	No hit	No hit
Lc_contig_00981	Ca_07347	97.09	3e-43
Lc_contig_00982	No hit	No hit	No hit
Lc_contig_00983	Ca_03879	94.44	2e-24
Lc_contig_00984	Ca_02795	93.73	3e-163
Lc_contig_00985	No hit	No hit	No hit
Lc_contig_00986	No hit	No hit	No hit
Lc_contig_00987	Ca_21475	100	0
Lc_contig_00988	No hit	No hit	No hit
Lc_contig_00989	No hit	No hit	No hit
Lc_contig_00990	Ca_21696	90.88	3e-128
Lc_contig_00991	Ca_11027	89.71	3e-68
Lc_contig_00992	No hit	No hit	No hit
Lc_contig_00993	Ca_13345	93.1	2e-29
Lc_contig_00994	No hit	No hit	No hit
Lc_contig_00995	Ca_09147	87.29	3e-68
Lc_contig_00996	No hit	No hit	No hit
Lc_contig_00997	No hit	No hit	No hit
Lc_contig_00998	No hit	No hit	No hit
Lc_contig_00999	No hit	No hit	No hit
Lc_contig_01000	Ca_05719	96.47	3e-33
Lc_contig_01001	No hit	No hit	No hit
Lc_contig_01002	No hit	No hit	No hit
Lc_contig_01003	Ca_17411	87.29	1e-51
Lc_contig_01004	No hit	No hit	No hit
Lc_contig_01005	No hit	No hit	No hit
Lc_contig_01006	No hit	No hit	No hit
Lc_contig_01007	No hit	No hit	No hit
Lc_contig_01008	No hit	No hit	No hit
Lc_contig_01009	No hit	No hit	No hit
Lc_contig_01010	No hit	No hit	No hit
Lc_contig_01011	No hit	No hit	No hit
Lc_contig_01012	No hit	No hit	No hit
Lc_contig_01013	No hit	No hit	No hit
Lc_contig_01014	No hit	No hit	No hit
Lc_contig_01015	Ca_06569	91.56	1e-151
Lc_contig_01016	No hit	No hit	No hit
Lc_contig_01017	No hit	No hit	No hit
Lc_contig_01018	Ca_11130	93.72	3e-163
Lc_contig_01019	No hit	No hit	No hit
Lc_contig_01020	No hit	No hit	No hit
Lc_contig_01021	No hit	No hit	No hit
Lc_contig_01022	No hit	No hit	No hit
Lc_contig_01023	Ca_07459	90.53	3e-28
Lc_contig_01024	No hit	No hit	No hit
Lc_contig_01025	Ca_04118	89.91	4e-121
Lc_contig_01026	No hit	No hit	No hit
Lc_contig_01027	Ca_00044	91.21	3e-28
Lc_contig_01028	No hit	No hit	No hit
Lc_contig_01029	Ca_07166	90.09	4e-77
Lc_contig_01030	No hit	No hit	No hit
Lc_contig_01031	No hit	No hit	No hit
Lc_contig_01032	No hit	No hit	No hit
Lc_contig_01033	No hit	No hit	No hit
Lc_contig_01034	No hit	No hit	No hit
Lc_contig_01035	No hit	No hit	No hit
Lc_contig_01036	Ca_10401	93.57	5e-165
Lc_contig_01037	No hit	No hit	No hit
Lc_contig_01038	No hit	No hit	No hit
Lc_contig_01039	No hit	No hit	No hit
Lc_contig_01040	No hit	No hit	No hit
Lc_contig_01041	No hit	No hit	No hit
Lc_contig_01042	Ca_19994	87.56	7e-124
Lc_contig_01043	No hit	No hit	No hit
Lc_contig_01044	No hit	No hit	No hit
Lc_contig_01045	Ca_09031	89.31	1e-136
Lc_contig_01046	Ca_15169	85.52	5e-101
Lc_contig_01047	Ca_26204	95.03	1e-171
Lc_contig_01048	No hit	No hit	No hit
Lc_contig_01049	No hit	No hit	No hit
Lc_contig_01050	Ca_02721	88.17	3e-128
Lc_contig_01051	No hit	No hit	No hit
Lc_contig_01052	Ca_22909	90.49	6e-135
Lc_contig_01053	Ca_14777	100	1e-175
Lc_contig_01054	No hit	No hit	No hit
Lc_contig_01055	Ca_00609	100	1e-156
Lc_contig_01056	Ca_01194	88.59	6e-100
Lc_contig_01057	No hit	No hit	No hit
Lc_contig_01058	No hit	No hit	No hit
Lc_contig_01059	No hit	No hit	No hit
Lc_contig_01060	Ca_04168	91.14	1e-101
Lc_contig_01061	No hit	No hit	No hit
Lc_contig_01062	Ca_01549	95.6	7e-35
Lc_contig_01063	No hit	No hit	No hit
Lc_contig_01064	Ca_01132	77.31	2e-54
Lc_contig_01065	Ca_00390	87.4	2e-124
Lc_contig_01066	No hit	No hit	No hit
Lc_contig_01067	Ca_15813	89.35	3e-108
Lc_contig_01068	No hit	No hit	No hit
Lc_contig_01069	No hit	No hit	No hit
Lc_contig_01070	No hit	No hit	No hit
Lc_contig_01071	No hit	No hit	No hit
Lc_contig_01072	Ca_08654	91.21	8e-64
Lc_contig_01073	No hit	No hit	No hit
Lc_contig_01074	Ca_18413	93.2	1e-101
Lc_contig_01075	Ca_07809	97.75	4e-37
Lc_contig_01076	Ca_25061	91.88	7e-134
Lc_contig_01077	No hit	No hit	No hit
Lc_contig_01078	No hit	No hit	No hit
Lc_contig_01079	No hit	No hit	No hit
Lc_contig_01080	No hit	No hit	No hit
Lc_contig_01081	Ca_11755	93.94	5e-21
Lc_contig_01082	No hit	No hit	No hit
Lc_contig_01083	No hit	No hit	No hit
Lc_contig_01084	No hit	No hit	No hit
Lc_contig_01085	Ca_12790	88.14	5e-116
Lc_contig_01086	No hit	No hit	No hit
Lc_contig_01087	Ca_23690	91.59	7e-35
Lc_contig_01088	No hit	No hit	No hit
Lc_contig_01089	Ca_01600	87.55	1e-76
Lc_contig_01090	No hit	No hit	No hit
Lc_contig_01091	Ca_01154	92.54	7e-159
Lc_contig_01092	Ca_09651	84.57	8e-89
Lc_contig_01093	No hit	No hit	No hit
Lc_contig_01094	Ca_00832	89.82	2e-140
Lc_contig_01095	No hit	No hit	No hit
Lc_contig_01096	Ca_02354	91.01	4e-27
Lc_contig_01097	No hit	No hit	No hit
Lc_contig_01098	No hit	No hit	No hit
Lc_contig_01099	Ca_10747	92.09	7e-154
Lc_contig_01100	No hit	No hit	No hit
Lc_contig_01101	No hit	No hit	No hit
Lc_contig_01102	No hit	No hit	No hit
Lc_contig_01103	No hit	No hit	No hit
Lc_contig_01104	Ca_03327	91.97	6e-95
Lc_contig_01105	No hit	No hit	No hit
Lc_contig_01106	No hit	No hit	No hit
Lc_contig_01107	No hit	No hit	No hit
Lc_contig_01108	No hit	No hit	No hit
Lc_contig_01109	No hit	No hit	No hit
Lc_contig_01110	Ca_10054	92.86	1e-27
Lc_contig_01111	No hit	No hit	No hit
Lc_contig_01112	No hit	No hit	No hit
Lc_contig_01113	No hit	No hit	No hit
Lc_contig_01114	No hit	No hit	No hit
Lc_contig_01115	Ca_02192	95.74	9e-14
Lc_contig_01116	No hit	No hit	No hit
Lc_contig_01117	No hit	No hit	No hit
Lc_contig_01118	No hit	No hit	No hit
Lc_contig_01119	No hit	No hit	No hit
Lc_contig_01120	No hit	No hit	No hit
Lc_contig_01121	Ca_10358	87.99	7e-124
Lc_contig_01122	No hit	No hit	No hit
Lc_contig_01123	Ca_10733	93.33	2e-64
Lc_contig_01124	Ca_19251	92.11	1e-71
Lc_contig_01125	No hit	No hit	No hit
Lc_contig_01126	No hit	No hit	No hit
Lc_contig_01127	No hit	No hit	No hit
Lc_contig_01128	Ca_01795	91	7e-149
Lc_contig_01129	Ca_17878	93.54	7e-164
Lc_contig_01130	No hit	No hit	No hit
Lc_contig_01131	No hit	No hit	No hit
Lc_contig_01132	No hit	No hit	No hit
Lc_contig_01133	No hit	No hit	No hit
Lc_contig_01134	No hit	No hit	No hit
Lc_contig_01135	Ca_17076	90.73	2e-50
Lc_contig_01136	No hit	No hit	No hit
Lc_contig_01137	No hit	No hit	No hit
Lc_contig_01138	No hit	No hit	No hit
Lc_contig_01139	Ca_12225	86.82	8e-119
Lc_contig_01140	Ca_13416	83.46	4e-92
Lc_contig_01141	Ca_05665	94.88	2e-174
Lc_contig_01142	No hit	No hit	No hit
Lc_contig_01143	Ca_26785	90.03	4e-141
Lc_contig_01144	No hit	No hit	No hit
Lc_contig_01145	Ca_12774	82.28	3e-88
Lc_contig_01146	No hit	No hit	No hit
Lc_contig_01147	No hit	No hit	No hit
Lc_contig_01148	No hit	No hit	No hit
Lc_contig_01149	Ca_01228	85.28	2e-69
Lc_contig_01150	No hit	No hit	No hit
Lc_contig_01151	No hit	No hit	No hit
Lc_contig_01152	No hit	No hit	No hit
Lc_contig_01153	No hit	No hit	No hit
Lc_contig_01154	Ca_10371	92.11	2e-39
Lc_contig_01155	No hit	No hit	No hit
Lc_contig_01156	No hit	No hit	No hit
Lc_contig_01157	No hit	No hit	No hit
Lc_contig_01158	Ca_16569	89.54	2e-135
Lc_contig_01159	No hit	No hit	No hit
Lc_contig_01160	No hit	No hit	No hit
Lc_contig_01161	Ca_00006	91.33	2e-150
Lc_contig_01162	Ca_14850	87.5	5e-21
Lc_contig_01163	No hit	No hit	No hit
Lc_contig_01164	No hit	No hit	No hit
Lc_contig_01165	No hit	No hit	No hit
Lc_contig_01166	Ca_14901	86.96	1e-21
Lc_contig_01167	No hit	No hit	No hit
Lc_contig_01168	No hit	No hit	No hit
Lc_contig_01169	No hit	No hit	No hit
Lc_contig_01170	Ca_18189	93.72	5e-91
Lc_contig_01171	Ca_05808	95.24	5e-21
Lc_contig_01172	No hit	No hit	No hit
Lc_contig_01173	No hit	No hit	No hit
Lc_contig_01174	No hit	No hit	No hit
Lc_contig_01175	Ca_09547	94.37	3e-162
Lc_contig_01176	Ca_12938	88.35	4e-131
Lc_contig_01177	No hit	No hit	No hit
Lc_contig_01178	No hit	No hit	No hit
Lc_contig_01179	No hit	No hit	No hit
Lc_contig_01180	Ca_22785	90.62	6e-105
Lc_contig_01181	Ca_00735	91.3	6e-150
Lc_contig_01182	Ca_23031	91.01	3e-103
Lc_contig_01183	Ca_15184	87.8	4e-77
Lc_contig_01184	No hit	No hit	No hit
Lc_contig_01185	No hit	No hit	No hit
Lc_contig_01186	Ca_02118	83.13	3e-73
Lc_contig_01187	Ca_18238	93.87	2e-109
Lc_contig_01188	No hit	No hit	No hit
Lc_contig_01189	No hit	No hit	No hit
Lc_contig_01190	No hit	No hit	No hit
Lc_contig_01191	No hit	No hit	No hit
Lc_contig_01192	Ca_27585	87.13	6e-105
Lc_contig_01193	No hit	No hit	No hit
Lc_contig_01194	No hit	No hit	No hit
Lc_contig_01195	Ca_19990	84.84	2e-99
Lc_contig_01196	No hit	No hit	No hit
Lc_contig_01197	Ca_16087	93.68	9e-34
Lc_contig_01198	Ca_25537	92.65	1e-96
Lc_contig_01199	Ca_24307	93.1	2e-29
Lc_contig_01200	Ca_00778	92.13	2e-120
Lc_contig_01201	Ca_11255	92.6	9e-148
Lc_contig_01202	No hit	No hit	No hit
Lc_contig_01203	Ca_04929	95.87	1e-96
Lc_contig_01204	Ca_11237	96.63	2e-35
Lc_contig_01205	Ca_10083	91.33	4e-151
Lc_contig_01206	Ca_23451	97.73	9e-14
Lc_contig_01207	Ca_16601	86.89	3e-123
Lc_contig_01208	Ca_10474	88.7	6e-100
Lc_contig_01209	No hit	No hit	No hit
Lc_contig_01210	No hit	No hit	No hit
Lc_contig_01211	Ca_22045	90.36	3e-23
Lc_contig_01212	No hit	No hit	No hit
Lc_contig_01213	No hit	No hit	No hit
Lc_contig_01214	No hit	No hit	No hit
Lc_contig_01215	Ca_16626	93.71	1e-62
Lc_contig_01216	Ca_02159	96.2	7e-30
Lc_contig_01217	No hit	No hit	No hit
Lc_contig_01218	Ca_21577	95.51	9e-34
Lc_contig_01219	No hit	No hit	No hit
Lc_contig_01220	Ca_14452	88.86	6e-135
Lc_contig_01221	No hit	No hit	No hit
Lc_contig_01222	No hit	No hit	No hit
Lc_contig_01223	No hit	No hit	No hit
Lc_contig_01224	Ca_27693	88.83	2e-134
Lc_contig_01225	Ca_18095	91.86	4e-27
Lc_contig_01226	No hit	No hit	No hit
Lc_contig_01227	No hit	No hit	No hit
Lc_contig_01228	Ca_05477	87.93	6e-125
Lc_contig_01229	No hit	No hit	No hit
Lc_contig_01230	No hit	No hit	No hit
Lc_contig_01231	No hit	No hit	No hit
Lc_contig_01232	No hit	No hit	No hit
Lc_contig_01233	Ca_03951	76.65	4e-27
Lc_contig_01234	No hit	No hit	No hit
Lc_contig_01235	Ca_04732	81.07	1e-37
Lc_contig_01236	No hit	No hit	No hit
Lc_contig_01237	No hit	No hit	No hit
Lc_contig_01238	No hit	No hit	No hit
Lc_contig_01239	No hit	No hit	No hit
Lc_contig_01240	No hit	No hit	No hit
Lc_contig_01241	No hit	No hit	No hit
Lc_contig_01242	Ca_27112	98.21	0
Lc_contig_01243	No hit	No hit	No hit
Lc_contig_01244	Ca_23360	81.55	3e-83
Lc_contig_01245	No hit	No hit	No hit
Lc_contig_01246	No hit	No hit	No hit
Lc_contig_01247	No hit	No hit	No hit
Lc_contig_01248	No hit	No hit	No hit
Lc_contig_01249	No hit	No hit	No hit
Lc_contig_01250	No hit	No hit	No hit
Lc_contig_01251	No hit	No hit	No hit
Lc_contig_01252	Ca_10656	89.24	8e-109
Lc_contig_01253	No hit	No hit	No hit
Lc_contig_01254	No hit	No hit	No hit
Lc_contig_01255	No hit	No hit	No hit
Lc_contig_01256	No hit	No hit	No hit
Lc_contig_01257	Ca_12073	88.49	3e-132
Lc_contig_01258	No hit	No hit	No hit
Lc_contig_01259	No hit	No hit	No hit
Lc_contig_01260	Ca_04044	92.36	8e-109
Lc_contig_01261	Ca_08737	88.32	1e-131
Lc_contig_01262	Ca_09499	100	0
Lc_contig_01263	No hit	No hit	No hit
Lc_contig_01264	No hit	No hit	No hit
Lc_contig_01265	No hit	No hit	No hit
Lc_contig_01266	Ca_03330	90.67	5e-21
Lc_contig_01267	Ca_03498	92	4e-12
Lc_contig_01268	No hit	No hit	No hit
Lc_contig_01269	No hit	No hit	No hit
Lc_contig_01270	Ca_03834	98.44	7e-25
Lc_contig_01271	No hit	No hit	No hit
Lc_contig_01272	Ca_04539	91.21	2e-149
Lc_contig_01273	No hit	No hit	No hit
Lc_contig_01274	No hit	No hit	No hit
Lc_contig_01275	No hit	No hit	No hit
Lc_contig_01276	Ca_14310	80.87	6e-70
Lc_contig_01277	No hit	No hit	No hit
Lc_contig_01278	Ca_12474	89.54	6e-140
Lc_contig_01279	Ca_23482	87.82	8e-129
Lc_contig_01280	Ca_24487	90.63	4e-122
Lc_contig_01281	No hit	No hit	No hit
Lc_contig_01282	No hit	No hit	No hit
Lc_contig_01283	Ca_02243	85.71	1e-56
Lc_contig_01284	No hit	No hit	No hit
Lc_contig_01285	No hit	No hit	No hit
Lc_contig_01286	Ca_07414	96.15	9e-29
Lc_contig_01287	Ca_05106	89.87	3e-142
Lc_contig_01288	No hit	No hit	No hit
Lc_contig_01289	Ca_02537	93.32	3e-163
Lc_contig_01290	No hit	No hit	No hit
Lc_contig_01291	No hit	No hit	No hit
Lc_contig_01292	No hit	No hit	No hit
Lc_contig_01293	Ca_07955	91.21	4e-27
Lc_contig_01294	Ca_08471	86.07	8e-104
Lc_contig_01295	Ca_22128	89.94	2e-125
Lc_contig_01296	Ca_24677	92.89	3e-162
Lc_contig_01297	No hit	No hit	No hit
Lc_contig_01298	Ca_03371	94.51	3e-33
Lc_contig_01299	No hit	No hit	No hit
Lc_contig_01300	No hit	No hit	No hit
Lc_contig_01301	Ca_03092	95.25	4e-171
Lc_contig_01302	No hit	No hit	No hit
Lc_contig_01303	No hit	No hit	No hit
Lc_contig_01304	Ca_16663	95.33	1e-62
Lc_contig_01305	No hit	No hit	No hit
Lc_contig_01306	Ca_05524	96.15	1e-67
Lc_contig_01307	No hit	No hit	No hit
Lc_contig_01308	No hit	No hit	No hit
Lc_contig_01309	No hit	No hit	No hit
Lc_contig_01310	No hit	No hit	No hit
Lc_contig_01311	No hit	No hit	No hit
Lc_contig_01312	Ca_13308	96.97	2e-24
Lc_contig_01313	Ca_20412	94.26	1e-166
Lc_contig_01314	No hit	No hit	No hit
Lc_contig_01315	No hit	No hit	No hit
Lc_contig_01316	No hit	No hit	No hit
Lc_contig_01317	No hit	No hit	No hit
Lc_contig_01318	No hit	No hit	No hit
Lc_contig_01319	No hit	No hit	No hit
Lc_contig_01320	No hit	No hit	No hit
Lc_contig_01321	No hit	No hit	No hit
Lc_contig_01322	No hit	No hit	No hit
Lc_contig_01323	Ca_15148	91.74	5e-86
Lc_contig_01324	No hit	No hit	No hit
Lc_contig_01325	No hit	No hit	No hit
Lc_contig_01326	Ca_17971	92.74	8e-69
Lc_contig_01327	No hit	No hit	No hit
Lc_contig_01328	No hit	No hit	No hit
Lc_contig_01329	No hit	No hit	No hit
Lc_contig_01330	No hit	No hit	No hit
Lc_contig_01331	No hit	No hit	No hit
Lc_contig_01332	Ca_05324	92.56	2e-159
Lc_contig_01333	Ca_17730	86.59	6e-80
Lc_contig_01334	Ca_09147	92.31	9e-24
Lc_contig_01335	Ca_21176	92.22	2e-29
Lc_contig_01336	No hit	No hit	No hit
Lc_contig_01337	Ca_23531	94.38	4e-32
Lc_contig_01338	Ca_10100	92.39	7e-30
Lc_contig_01339	Ca_13738	84.75	1e-57
Lc_contig_01340	Ca_14615	91.09	2e-150
Lc_contig_01341	Ca_00582	93.91	2e-169
Lc_contig_01342	No hit	No hit	No hit
Lc_contig_01343	No hit	No hit	No hit
Lc_contig_01344	Ca_18696	92.14	1e-146
Lc_contig_01345	No hit	No hit	No hit
Lc_contig_01346	No hit	No hit	No hit
Lc_contig_01347	No hit	No hit	No hit
Lc_contig_01348	No hit	No hit	No hit
Lc_contig_01349	No hit	No hit	No hit
Lc_contig_01350	No hit	No hit	No hit
Lc_contig_01351	No hit	No hit	No hit
Lc_contig_01352	Ca_20999	92.31	4e-57
Lc_contig_01353	Ca_21087	90	1e-52
Lc_contig_01354	Ca_14596	88.02	7e-50
Lc_contig_01355	No hit	No hit	No hit
Lc_contig_01356	No hit	No hit	No hit
Lc_contig_01357	No hit	No hit	No hit
Lc_contig_01358	Ca_09519	87.75	1e-127
Lc_contig_01359	No hit	No hit	No hit
Lc_contig_01360	No hit	No hit	No hit
Lc_contig_01361	No hit	No hit	No hit
Lc_contig_01362	Ca_10253	89.87	3e-142
Lc_contig_01363	Ca_13904	92.78	1e-32
Lc_contig_01364	No hit	No hit	No hit
Lc_contig_01365	Ca_08648	95.56	2e-34
Lc_contig_01366	No hit	No hit	No hit
Lc_contig_01367	No hit	No hit	No hit
Lc_contig_01368	No hit	No hit	No hit
Lc_contig_01369	No hit	No hit	No hit
Lc_contig_01370	No hit	No hit	No hit
Lc_contig_01371	Ca_00954	92.31	4e-52
Lc_contig_01372	Ca_13214	92.05	3e-28
Lc_contig_01373	Ca_15425	92.11	3e-157
Lc_contig_01374	No hit	No hit	No hit
Lc_contig_01375	Ca_18793	89.69	4e-27
Lc_contig_01376	Ca_21495	87.79	1e-127
Lc_contig_01377	No hit	No hit	No hit
Lc_contig_01378	No hit	No hit	No hit
Lc_contig_01379	No hit	No hit	No hit
Lc_contig_01380	No hit	No hit	No hit
Lc_contig_01381	No hit	No hit	No hit
Lc_contig_01382	No hit	No hit	No hit
Lc_contig_01383	Ca_07353	87.31	5e-126
Lc_contig_01384	No hit	No hit	No hit
Lc_contig_01385	No hit	No hit	No hit
Lc_contig_01386	No hit	No hit	No hit
Lc_contig_01387	No hit	No hit	No hit
Lc_contig_01388	No hit	No hit	No hit
Lc_contig_01389	No hit	No hit	No hit
Lc_contig_01390	No hit	No hit	No hit
Lc_contig_01391	No hit	No hit	No hit
Lc_contig_01392	No hit	No hit	No hit
Lc_contig_01393	Ca_21001	93.65	4e-161
Lc_contig_01394	No hit	No hit	No hit
Lc_contig_01395	Ca_08820	93.29	3e-143
Lc_contig_01396	Ca_12611	93.41	5e-31
Lc_contig_01397	No hit	No hit	No hit
Lc_contig_01398	Ca_16158	94.71	1e-96
Lc_contig_01399	No hit	No hit	No hit
Lc_contig_01400	Ca_19571	95.88	3e-38
Lc_contig_01401	No hit	No hit	No hit
Lc_contig_01402	No hit	No hit	No hit
Lc_contig_01403	No hit	No hit	No hit
Lc_contig_01404	No hit	No hit	No hit
Lc_contig_01405	No hit	No hit	No hit
Lc_contig_01406	No hit	No hit	No hit
Lc_contig_01407	No hit	No hit	No hit
Lc_contig_01408	Ca_07405	94.51	1e-32
Lc_contig_01409	Ca_07549	93.33	5e-31
Lc_contig_01410	No hit	No hit	No hit
Lc_contig_01411	Ca_22207	93.8	2e-165
Lc_contig_01412	No hit	No hit	No hit
Lc_contig_01413	No hit	No hit	No hit
Lc_contig_01414	No hit	No hit	No hit
Lc_contig_01415	No hit	No hit	No hit
Lc_contig_01416	No hit	No hit	No hit
Lc_contig_01417	No hit	No hit	No hit
Lc_contig_01418	No hit	No hit	No hit
Lc_contig_01419	Ca_07789	86.02	3e-108
Lc_contig_01420	No hit	No hit	No hit
Lc_contig_01421	No hit	No hit	No hit
Lc_contig_01422	No hit	No hit	No hit
Lc_contig_01423	No hit	No hit	No hit
Lc_contig_01424	No hit	No hit	No hit
Lc_contig_01425	No hit	No hit	No hit
Lc_contig_01426	No hit	No hit	No hit
Lc_contig_01427	No hit	No hit	No hit
Lc_contig_01428	No hit	No hit	No hit
Lc_contig_01429	No hit	No hit	No hit
Lc_contig_01430	No hit	No hit	No hit
Lc_contig_01431	No hit	No hit	No hit
Lc_contig_01432	No hit	No hit	No hit
Lc_contig_01433	No hit	No hit	No hit
Lc_contig_01434	No hit	No hit	No hit
Lc_contig_01435	No hit	No hit	No hit
Lc_contig_01436	No hit	No hit	No hit
Lc_contig_01437	No hit	No hit	No hit
Lc_contig_01438	No hit	No hit	No hit
Lc_contig_01439	Ca_04404	84.05	3e-103
Lc_contig_01440	Ca_01613	96.7	1e-36
Lc_contig_01441	No hit	No hit	No hit
Lc_contig_01442	No hit	No hit	No hit
Lc_contig_01443	Ca_20187	80.14	8e-49
Lc_contig_01444	Ca_04975	93.09	2e-124
Lc_contig_01445	Ca_22132	88.61	6e-135
Lc_contig_01446	No hit	No hit	No hit
Lc_contig_01447	Ca_14185	98.11	9e-19
Lc_contig_01448	No hit	No hit	No hit
Lc_contig_01449	Ca_03483	100	0
Lc_contig_01450	Ca_01784	92.86	1e-137
Lc_contig_01451	No hit	No hit	No hit
Lc_contig_01452	No hit	No hit	No hit
Lc_contig_01453	No hit	No hit	No hit
Lc_contig_01454	Ca_04852	82.74	6e-70
Lc_contig_01455	Ca_26055	93.92	2e-170
Lc_contig_01456	Ca_05932	91.76	4e-97
Lc_contig_01457	No hit	No hit	No hit
Lc_contig_01458	No hit	No hit	No hit
Lc_contig_01459	No hit	No hit	No hit
Lc_contig_01460	Ca_11555	94.55	6e-85
Lc_contig_01461	Ca_02637	92.13	9e-29
Lc_contig_01462	Ca_20039	85.75	4e-112
Lc_contig_01463	No hit	No hit	No hit
Lc_contig_01464	Ca_15075	95.69	4e-92
Lc_contig_01465	Ca_00732	93.83	4e-166
Lc_contig_01466	No hit	No hit	No hit
Lc_contig_01467	No hit	No hit	No hit
Lc_contig_01468	Ca_20452	89.85	3e-142
Lc_contig_01469	No hit	No hit	No hit
Lc_contig_01470	No hit	No hit	No hit
Lc_contig_01471	No hit	No hit	No hit
Lc_contig_01472	No hit	No hit	No hit
Lc_contig_01473	No hit	No hit	No hit
Lc_contig_01474	No hit	No hit	No hit
Lc_contig_01475	No hit	No hit	No hit
Lc_contig_01476	Ca_06160	87.24	4e-57
Lc_contig_01477	No hit	No hit	No hit
Lc_contig_01478	No hit	No hit	No hit
Lc_contig_01479	Ca_14335	91.33	5e-71
Lc_contig_01480	Ca_19997	86.67	2e-20
Lc_contig_01481	Ca_01866	86.63	2e-95
Lc_contig_01482	Ca_25550	87.41	4e-127
Lc_contig_01483	Ca_12675	94.12	5e-61
Lc_contig_01484	Ca_10472	87.44	4e-127
Lc_contig_01485	No hit	No hit	No hit
Lc_contig_01486	No hit	No hit	No hit
Lc_contig_01487	Ca_03001	96.43	0
Lc_contig_01488	No hit	No hit	No hit
Lc_contig_01489	No hit	No hit	No hit
Lc_contig_01490	No hit	No hit	No hit
Lc_contig_01491	No hit	No hit	No hit
Lc_contig_01492	Ca_20996	94.52	7e-25
Lc_contig_01493	No hit	No hit	No hit
Lc_contig_01494	No hit	No hit	No hit
Lc_contig_01495	Ca_11830	92.86	1e-27
Lc_contig_01496	Ca_08834	90.32	5e-26
Lc_contig_01497	No hit	No hit	No hit
Lc_contig_01498	Ca_05687	97.01	7e-25
Lc_contig_01499	No hit	No hit	No hit
Lc_contig_01500	No hit	No hit	No hit
Lc_contig_01501	No hit	No hit	No hit
Lc_contig_01502	Ca_00506	99.74	0
Lc_contig_01503	No hit	No hit	No hit
Lc_contig_01504	Ca_04866	97.87	2e-15
Lc_contig_01505	Ca_00161	88.02	8e-59
Lc_contig_01506	No hit	No hit	No hit
Lc_contig_01507	Ca_00748	92.41	3e-53
Lc_contig_01508	Ca_05722	87.44	1e-122
Lc_contig_01509	Ca_11995	87.22	2e-124
Lc_contig_01510	No hit	No hit	No hit
Lc_contig_01511	No hit	No hit	No hit
Lc_contig_01512	Ca_01188	90.15	2e-145
Lc_contig_01513	Ca_12874	90.26	2e-139
Lc_contig_01514	No hit	No hit	No hit
Lc_contig_01515	No hit	No hit	No hit
Lc_contig_01516	No hit	No hit	No hit
Lc_contig_01517	Ca_10259	85.46	2e-114
Lc_contig_01518	No hit	No hit	No hit
Lc_contig_01519	No hit	No hit	No hit
Lc_contig_01520	No hit	No hit	No hit
Lc_contig_01521	No hit	No hit	No hit
Lc_contig_01522	No hit	No hit	No hit
Lc_contig_01523	No hit	No hit	No hit
Lc_contig_01524	Ca_13990	92.55	2e-129
Lc_contig_01525	No hit	No hit	No hit
Lc_contig_01526	No hit	No hit	No hit
Lc_contig_01527	No hit	No hit	No hit
Lc_contig_01528	Ca_19308	90.33	2e-144
Lc_contig_01529	No hit	No hit	No hit
Lc_contig_01530	No hit	No hit	No hit
Lc_contig_01531	No hit	No hit	No hit
Lc_contig_01532	Ca_00116	94.51	3e-33
Lc_contig_01533	Ca_14904	89.92	4e-141
Lc_contig_01534	Ca_00038	94.32	1e-31
Lc_contig_01535	Ca_00048	98.88	9e-39
Lc_contig_01536	No hit	No hit	No hit
Lc_contig_01537	No hit	No hit	No hit
Lc_contig_01538	No hit	No hit	No hit
Lc_contig_01539	No hit	No hit	No hit
Lc_contig_01540	No hit	No hit	No hit
Lc_contig_01541	No hit	No hit	No hit
Lc_contig_01542	Ca_04259	90.95	2e-150
Lc_contig_01543	No hit	No hit	No hit
Lc_contig_01544	No hit	No hit	No hit
Lc_contig_01545	No hit	No hit	No hit
Lc_contig_01546	Ca_17458	94.51	3e-33
Lc_contig_01547	No hit	No hit	No hit
Lc_contig_01548	No hit	No hit	No hit
Lc_contig_01549	No hit	No hit	No hit
Lc_contig_01550	No hit	No hit	No hit
Lc_contig_01551	Ca_00161	93.7	2e-169
Lc_contig_01552	No hit	No hit	No hit
Lc_contig_01553	No hit	No hit	No hit
Lc_contig_01554	Ca_04392	92.13	9e-29
Lc_contig_01555	Ca_03125	92.22	9e-29
Lc_contig_01556	No hit	No hit	No hit
Lc_contig_01557	No hit	No hit	No hit
Lc_contig_01558	No hit	No hit	No hit
Lc_contig_01559	No hit	No hit	No hit
Lc_contig_01560	No hit	No hit	No hit
Lc_contig_01561	No hit	No hit	No hit
Lc_contig_01562	Ca_06467	88.74	5e-46
Lc_contig_01563	No hit	No hit	No hit
Lc_contig_01564	No hit	No hit	No hit
Lc_contig_01565	No hit	No hit	No hit
Lc_contig_01566	No hit	No hit	No hit
Lc_contig_01567	No hit	No hit	No hit
Lc_contig_01568	Ca_25469	90.18	4e-102
Lc_contig_01569	No hit	No hit	No hit
Lc_contig_01570	No hit	No hit	No hit
Lc_contig_01571	No hit	No hit	No hit
Lc_contig_01572	No hit	No hit	No hit
Lc_contig_01573	Ca_26001	94.43	7e-174
Lc_contig_01574	Ca_04284	95.45	3e-33
Lc_contig_01575	No hit	No hit	No hit
Lc_contig_01576	No hit	No hit	No hit
Lc_contig_01577	No hit	No hit	No hit
Lc_contig_01578	Ca_10090	93.72	7e-169
Lc_contig_01579	No hit	No hit	No hit
Lc_contig_01580	No hit	No hit	No hit
Lc_contig_01581	Ca_10054	95.51	9e-34
Lc_contig_01582	No hit	No hit	No hit
Lc_contig_01583	Ca_12292	87.66	8e-129
Lc_contig_01584	No hit	No hit	No hit
Lc_contig_01585	No hit	No hit	No hit
Lc_contig_01586	Ca_02398	91.21	3e-153
Lc_contig_01587	No hit	No hit	No hit
Lc_contig_01588	Ca_09729	87.01	5e-51
Lc_contig_01589	Ca_19613	86.52	5e-106
Lc_contig_01590	No hit	No hit	No hit
Lc_contig_01591	Ca_10842	97.73	1e-36
Lc_contig_01592	Ca_03643	98.53	4e-27
Lc_contig_01593	No hit	No hit	No hit
Lc_contig_01594	No hit	No hit	No hit
Lc_contig_01595	No hit	No hit	No hit
Lc_contig_01596	No hit	No hit	No hit
Lc_contig_01597	No hit	No hit	No hit
Lc_contig_01598	Ca_06210	94.51	4e-67
Lc_contig_01599	No hit	No hit	No hit
Lc_contig_01600	Ca_10698	97.8	3e-38
Lc_contig_01601	No hit	No hit	No hit
Lc_contig_01602	No hit	No hit	No hit
Lc_contig_01603	Ca_09283	76.95	2e-34
Lc_contig_01604	Ca_10352	87.14	1e-121
Lc_contig_01605	Ca_24843	92.61	2e-90
Lc_contig_01606	Ca_12340	88.24	1e-131
Lc_contig_01607	Ca_00580	97.75	4e-37
Lc_contig_01608	No hit	No hit	No hit
Lc_contig_01609	No hit	No hit	No hit
Lc_contig_01610	Ca_15882	88.3	2e-119
Lc_contig_01611	Ca_07157	93.08	1e-161
Lc_contig_01612	Ca_16087	94.22	3e-173
Lc_contig_01613	No hit	No hit	No hit
Lc_contig_01614	No hit	No hit	No hit
Lc_contig_01615	No hit	No hit	No hit
Lc_contig_01616	No hit	No hit	No hit
Lc_contig_01617	No hit	No hit	No hit
Lc_contig_01618	No hit	No hit	No hit
Lc_contig_01619	No hit	No hit	No hit
Lc_contig_01620	No hit	No hit	No hit
Lc_contig_01621	Ca_08551	90.22	1e-26
Lc_contig_01622	Ca_01849	91.11	4e-82
Lc_contig_01623	Ca_09651	84.38	8e-74
Lc_contig_01624	No hit	No hit	No hit
Lc_contig_01625	No hit	No hit	No hit
Lc_contig_01626	No hit	No hit	No hit
Lc_contig_01627	No hit	No hit	No hit
Lc_contig_01628	No hit	No hit	No hit
Lc_contig_01629	Ca_06694	97.83	7e-15
Lc_contig_01630	No hit	No hit	No hit
Lc_contig_01631	No hit	No hit	No hit
Lc_contig_01632	Ca_08420	92.46	1e-161
Lc_contig_01633	Ca_19701	86.08	2e-99
Lc_contig_01634	Ca_20991	93.26	2e-30
Lc_contig_01635	No hit	No hit	No hit
Lc_contig_01636	Ca_21106	93.98	3e-172
Lc_contig_01637	No hit	No hit	No hit
Lc_contig_01638	Ca_06377	92.31	7e-30
Lc_contig_01639	Ca_16811	96.41	1e-101
Lc_contig_01640	No hit	No hit	No hit
Lc_contig_01641	No hit	No hit	No hit
Lc_contig_01642	No hit	No hit	No hit
Lc_contig_01643	No hit	No hit	No hit
Lc_contig_01644	Ca_12659	87.56	5e-66
Lc_contig_01645	No hit	No hit	No hit
Lc_contig_01646	No hit	No hit	No hit
Lc_contig_01647	Ca_08549	94.44	4e-32
Lc_contig_01648	Ca_12028	89.54	5e-81
Lc_contig_01649	No hit	No hit	No hit
Lc_contig_01650	Ca_18441	87.01	2e-125
Lc_contig_01651	No hit	No hit	No hit
Lc_contig_01652	No hit	No hit	No hit
Lc_contig_01653	No hit	No hit	No hit
Lc_contig_01654	Ca_22452	85.56	3e-108
Lc_contig_01655	No hit	No hit	No hit
Lc_contig_01656	No hit	No hit	No hit
Lc_contig_01657	No hit	No hit	No hit
Lc_contig_01658	No hit	No hit	No hit
Lc_contig_01659	No hit	No hit	No hit
Lc_contig_01660	No hit	No hit	No hit
Lc_contig_01661	No hit	No hit	No hit
Lc_contig_01662	No hit	No hit	No hit
Lc_contig_01663	No hit	No hit	No hit
Lc_contig_01664	Ca_14985	86.08	4e-92
Lc_contig_01665	No hit	No hit	No hit
Lc_contig_01666	No hit	No hit	No hit
Lc_contig_01667	Ca_00938	96.63	2e-35
Lc_contig_01668	No hit	No hit	No hit
Lc_contig_01669	Ca_25190	92.92	7e-40
Lc_contig_01670	Ca_24620	89.24	3e-123
Lc_contig_01671	No hit	No hit	No hit
Lc_contig_01672	No hit	No hit	No hit
Lc_contig_01673	Ca_18681	93.26	2e-30
Lc_contig_01674	Ca_11818	94.22	7e-174
Lc_contig_01675	No hit	No hit	No hit
Lc_contig_01676	No hit	No hit	No hit
Lc_contig_01677	Ca_04552	81.18	1e-72
Lc_contig_01678	Ca_06841	89.66	1e-132
Lc_contig_01679	No hit	No hit	No hit
Lc_contig_01680	No hit	No hit	No hit
Lc_contig_01681	No hit	No hit	No hit
Lc_contig_01682	Ca_04484	85.22	1e-52
Lc_contig_01683	Ca_19471	91.63	2e-80
Lc_contig_01684	Ca_06693	83.49	7e-45
Lc_contig_01685	No hit	No hit	No hit
Lc_contig_01686	Ca_22870	91.38	8e-124
Lc_contig_01687	No hit	No hit	No hit
Lc_contig_01688	Ca_24129	90.54	1e-137
Lc_contig_01689	No hit	No hit	No hit
Lc_contig_01690	Ca_03933	90.8	5e-91
Lc_contig_01691	Ca_09500	93.41	1e-31
Lc_contig_01692	Ca_02584	88.26	1e-96
Lc_contig_01693	Ca_01925	91.07	1e-12
Lc_contig_01694	Ca_25824	86.85	7e-60
Lc_contig_01695	Ca_01422	91.36	3e-123
Lc_contig_01696	Ca_05207	91.02	3e-152
Lc_contig_01697	No hit	No hit	No hit
Lc_contig_01698	Ca_06812	92.21	1e-127
Lc_contig_01699	Ca_04950	97.26	3e-28
Lc_contig_01700	No hit	No hit	No hit
Lc_contig_01701	No hit	No hit	No hit
Lc_contig_01702	No hit	No hit	No hit
Lc_contig_01703	Ca_18173	92.7	2e-160
Lc_contig_01704	No hit	No hit	No hit
Lc_contig_01705	Ca_06060	89.75	4e-97
Lc_contig_01706	Ca_16726	89.43	2e-115
Lc_contig_01707	Ca_08644	92.27	4e-161
Lc_contig_01708	No hit	No hit	No hit
Lc_contig_01709	Ca_02760	95.24	0
Lc_contig_01710	No hit	No hit	No hit
Lc_contig_01711	Ca_04805	96.39	4e-32
Lc_contig_01712	Ca_13412	92.79	2e-164
Lc_contig_01713	Ca_11263	91.35	1e-151
Lc_contig_01714	Ca_18725	86.32	3e-28
Lc_contig_01715	No hit	No hit	No hit
Lc_contig_01716	No hit	No hit	No hit
Lc_contig_01717	No hit	No hit	No hit
Lc_contig_01718	Ca_24770	94.38	4e-32
Lc_contig_01719	Ca_00616	100	2e-35
Lc_contig_01720	No hit	No hit	No hit
Lc_contig_01721	Ca_13100	98.65	2e-30
Lc_contig_01722	Ca_08235	85.03	1e-102
Lc_contig_01723	Ca_22299	95.74	9e-14
Lc_contig_01724	No hit	No hit	No hit
Lc_contig_01725	No hit	No hit	No hit
Lc_contig_01726	No hit	No hit	No hit
Lc_contig_01727	Ca_20025	77.57	5e-41
Lc_contig_01728	No hit	No hit	No hit
Lc_contig_01729	No hit	No hit	No hit
Lc_contig_01730	No hit	No hit	No hit
Lc_contig_01731	Ca_22133	87.37	4e-122
Lc_contig_01732	Ca_14779	89.53	1e-22
Lc_contig_01733	Ca_04475	87.74	2e-99
Lc_contig_01734	No hit	No hit	No hit
Lc_contig_01735	No hit	No hit	No hit
Lc_contig_01736	No hit	No hit	No hit
Lc_contig_01737	Ca_04237	92.39	7e-30
Lc_contig_01738	No hit	No hit	No hit
Lc_contig_01739	No hit	No hit	No hit
Lc_contig_01740	No hit	No hit	No hit
Lc_contig_01741	No hit	No hit	No hit
Lc_contig_01742	No hit	No hit	No hit
Lc_contig_01743	No hit	No hit	No hit
Lc_contig_01744	No hit	No hit	No hit
Lc_contig_01745	Ca_20018	91.04	1e-152
Lc_contig_01746	Ca_06130	88.06	4e-132
Lc_contig_01747	No hit	No hit	No hit
Lc_contig_01748	No hit	No hit	No hit
Lc_contig_01749	No hit	No hit	No hit
Lc_contig_01750	Ca_02171	86.43	2e-55
Lc_contig_01751	No hit	No hit	No hit
Lc_contig_01752	No hit	No hit	No hit
Lc_contig_01753	Ca_08724	92.13	9e-29
Lc_contig_01754	No hit	No hit	No hit
Lc_contig_01755	Ca_18798	88.78	3e-138
Lc_contig_01756	Ca_09280	83.8	1e-67
Lc_contig_01757	No hit	No hit	No hit
Lc_contig_01758	Ca_12175	95.79	1e-36
Lc_contig_01759	No hit	No hit	No hit
Lc_contig_01760	No hit	No hit	No hit
Lc_contig_01761	No hit	No hit	No hit
Lc_contig_01762	Ca_14695	96.15	1e-16
Lc_contig_01763	Ca_12192	90.76	2e-89
Lc_contig_01764	Ca_00776	89.65	1e-141
Lc_contig_01765	No hit	No hit	No hit
Lc_contig_01766	Ca_12908	92.42	2e-109
Lc_contig_01767	No hit	No hit	No hit
Lc_contig_01768	No hit	No hit	No hit
Lc_contig_01769	Ca_22127	91.05	3e-118
Lc_contig_01770	Ca_06099	80.84	2e-44
Lc_contig_01771	No hit	No hit	No hit
Lc_contig_01772	No hit	No hit	No hit
Lc_contig_01773	No hit	No hit	No hit
Lc_contig_01774	No hit	No hit	No hit
Lc_contig_01775	Ca_02564	97.78	1e-37
Lc_contig_01776	Ca_01732	94.29	3e-23
Lc_contig_01777	Ca_25707	89.97	6e-145
Lc_contig_01778	No hit	No hit	No hit
Lc_contig_01779	Ca_09542	90.21	2e-139
Lc_contig_01780	Ca_21890	81.79	1e-67
Lc_contig_01781	No hit	No hit	No hit
Lc_contig_01782	Ca_11792	82.63	8e-94
Lc_contig_01783	No hit	No hit	No hit
Lc_contig_01784	No hit	No hit	No hit
Lc_contig_01785	Ca_06382	92.61	4e-102
Lc_contig_01786	No hit	No hit	No hit
Lc_contig_01787	No hit	No hit	No hit
Lc_contig_01788	No hit	No hit	No hit
Lc_contig_01789	No hit	No hit	No hit
Lc_contig_01790	Ca_08309	93.85	7e-50
Lc_contig_01791	No hit	No hit	No hit
Lc_contig_01792	No hit	No hit	No hit
Lc_contig_01793	No hit	No hit	No hit
Lc_contig_01794	No hit	No hit	No hit
Lc_contig_01795	No hit	No hit	No hit
Lc_contig_01796	Ca_07512	98.9	7e-40
Lc_contig_01797	No hit	No hit	No hit
Lc_contig_01798	Ca_01630	90.41	1e-141
Lc_contig_01799	No hit	No hit	No hit
Lc_contig_01800	No hit	No hit	No hit
Lc_contig_01801	No hit	No hit	No hit
Lc_contig_01802	No hit	No hit	No hit
Lc_contig_01803	Ca_08432	95.79	1e-36
Lc_contig_01804	Ca_05828	91.57	2e-25
Lc_contig_01805	Ca_07853	94.99	7e-179
Lc_contig_01806	Ca_18851	92.4	3e-63
Lc_contig_01807	No hit	No hit	No hit
Lc_contig_01808	No hit	No hit	No hit
Lc_contig_01809	No hit	No hit	No hit
Lc_contig_01810	Ca_18326	92.7	3e-163
Lc_contig_01811	No hit	No hit	No hit
Lc_contig_01812	No hit	No hit	No hit
Lc_contig_01813	No hit	No hit	No hit
Lc_contig_01814	No hit	No hit	No hit
Lc_contig_01815	No hit	No hit	No hit
Lc_contig_01816	Ca_04164	96.63	2e-35
Lc_contig_01817	No hit	No hit	No hit
Lc_contig_01818	No hit	No hit	No hit
Lc_contig_01819	No hit	No hit	No hit
Lc_contig_01820	Ca_25252	94.25	6e-175
Lc_contig_01821	Ca_05476	90.48	9e-24
Lc_contig_01822	No hit	No hit	No hit
Lc_contig_01823	No hit	No hit	No hit
Lc_contig_01824	Ca_07483	97.75	4e-37
Lc_contig_01825	No hit	No hit	No hit
Lc_contig_01826	No hit	No hit	No hit
Lc_contig_01827	Ca_03675	88.25	6e-120
Lc_contig_01828	No hit	No hit	No hit
Lc_contig_01829	No hit	No hit	No hit
Lc_contig_01830	No hit	No hit	No hit
Lc_contig_01831	No hit	No hit	No hit
Lc_contig_01832	Ca_14947	89.67	1e-141
Lc_contig_01833	Ca_18329	94	3e-173
Lc_contig_01834	No hit	No hit	No hit
Lc_contig_01835	No hit	No hit	No hit
Lc_contig_01836	No hit	No hit	No hit
Lc_contig_01837	Ca_20164	90.52	6e-150
Lc_contig_01838	No hit	No hit	No hit
Lc_contig_01839	Ca_08075	82.23	8e-84
Lc_contig_01840	No hit	No hit	No hit
Lc_contig_01841	No hit	No hit	No hit
Lc_contig_01842	Ca_26815	80.83	4e-82
Lc_contig_01843	No hit	No hit	No hit
Lc_contig_01844	No hit	No hit	No hit
Lc_contig_01845	Ca_01889	96.7	1e-36
Lc_contig_01846	No hit	No hit	No hit
Lc_contig_01847	No hit	No hit	No hit
Lc_contig_01848	No hit	No hit	No hit
Lc_contig_01849	No hit	No hit	No hit
Lc_contig_01850	No hit	No hit	No hit
Lc_contig_01851	Ca_02442	87.16	1e-126
Lc_contig_01852	Ca_10237	86.91	6e-125
Lc_contig_01853	No hit	No hit	No hit
Lc_contig_01854	Ca_12385	91.07	3e-153
Lc_contig_01855	No hit	No hit	No hit
Lc_contig_01856	Ca_04111	97.75	4e-37
Lc_contig_01857	No hit	No hit	No hit
Lc_contig_01858	No hit	No hit	No hit
Lc_contig_01859	Ca_18339	91.3	3e-28
Lc_contig_01860	No hit	No hit	No hit
Lc_contig_01861	Ca_15341	92.52	7e-164
Lc_contig_01862	Ca_19346	92.04	3e-123
Lc_contig_01863	No hit	No hit	No hit
Lc_contig_01864	Ca_18895	89.9	2e-70
Lc_contig_01865	Ca_00583	87.33	2e-110
Lc_contig_01866	Ca_18626	93.85	2e-49
Lc_contig_01867	No hit	No hit	No hit
Lc_contig_01868	No hit	No hit	No hit
Lc_contig_01869	Ca_10360	87.22	1e-67
Lc_contig_01870	No hit	No hit	No hit
Lc_contig_01871	Ca_06291	89.71	3e-83
Lc_contig_01872	Ca_18780	98.63	7e-30
Lc_contig_01873	Ca_00219	86.21	6e-120
Lc_contig_01874	No hit	No hit	No hit
Lc_contig_01875	No hit	No hit	No hit
Lc_contig_01876	No hit	No hit	No hit
Lc_contig_01877	No hit	No hit	No hit
Lc_contig_01878	No hit	No hit	No hit
Lc_contig_01879	Ca_00312	88.53	2e-125
Lc_contig_01880	No hit	No hit	No hit
Lc_contig_01881	No hit	No hit	No hit
Lc_contig_01882	No hit	No hit	No hit
Lc_contig_01883	Ca_03957	85.92	8e-119
Lc_contig_01884	No hit	No hit	No hit
Lc_contig_01885	Ca_10481	92.31	2e-134
Lc_contig_01886	Ca_04535	91.21	3e-153
Lc_contig_01887	Ca_14808	91.3	3e-103
Lc_contig_01888	Ca_04816	91.95	4e-27
Lc_contig_01889	No hit	No hit	No hit
Lc_contig_01890	No hit	No hit	No hit
Lc_contig_01891	No hit	No hit	No hit
Lc_contig_01892	No hit	No hit	No hit
Lc_contig_01893	Ca_18278	89.33	4e-142
Lc_contig_01894	No hit	No hit	No hit
Lc_contig_01895	Ca_22168	92.59	2e-49
Lc_contig_01896	No hit	No hit	No hit
Lc_contig_01897	Ca_08562	93.21	3e-108
Lc_contig_01898	No hit	No hit	No hit
Lc_contig_01899	No hit	No hit	No hit
Lc_contig_01900	Ca_21168	82.28	6e-85
Lc_contig_01901	Ca_02706	88.04	3e-23
Lc_contig_01902	No hit	No hit	No hit
Lc_contig_01903	Ca_07266	87.13	6e-115
Lc_contig_01904	No hit	No hit	No hit
Lc_contig_01905	Ca_07877	91.18	3e-152
Lc_contig_01906	No hit	No hit	No hit
Lc_contig_01907	No hit	No hit	No hit
Lc_contig_01908	No hit	No hit	No hit
Lc_contig_01909	Ca_17600	78.59	7e-65
Lc_contig_01910	Ca_13680	90.12	3e-147
Lc_contig_01911	No hit	No hit	No hit
Lc_contig_01912	No hit	No hit	No hit
Lc_contig_01913	Ca_21467	91.6	7e-40
Lc_contig_01914	Ca_10122	96.63	2e-35
Lc_contig_01915	No hit	No hit	No hit
Lc_contig_01916	No hit	No hit	No hit
Lc_contig_01917	No hit	No hit	No hit
Lc_contig_01918	Ca_10224	100	2e-145
Lc_contig_01919	Ca_11527	95.52	3e-23
Lc_contig_01920	No hit	No hit	No hit
Lc_contig_01921	Ca_02683	88.24	5e-21
Lc_contig_01922	No hit	No hit	No hit
Lc_contig_01923	Ca_07965	83.53	7e-60
Lc_contig_01924	Ca_15463	92.71	4e-32
Lc_contig_01925	No hit	No hit	No hit
Lc_contig_01926	No hit	No hit	No hit
Lc_contig_01927	No hit	No hit	No hit
Lc_contig_01928	No hit	No hit	No hit
Lc_contig_01929	No hit	No hit	No hit
Lc_contig_01930	No hit	No hit	No hit
Lc_contig_01931	Ca_03690	84.44	4e-102
Lc_contig_01932	No hit	No hit	No hit
Lc_contig_01933	Ca_11539	87.85	1e-52
Lc_contig_01934	No hit	No hit	No hit
Lc_contig_01935	No hit	No hit	No hit
Lc_contig_01936	Ca_00723	86.75	1e-46
Lc_contig_01937	No hit	No hit	No hit
Lc_contig_01938	Ca_04223	98.9	7e-40
Lc_contig_01939	No hit	No hit	No hit
Lc_contig_01940	No hit	No hit	No hit
Lc_contig_01941	No hit	No hit	No hit
Lc_contig_01942	Ca_01092	93.85	4e-72
Lc_contig_01943	No hit	No hit	No hit
Lc_contig_01944	Ca_12676	93.75	4e-171
Lc_contig_01945	No hit	No hit	No hit
Lc_contig_01946	No hit	No hit	No hit
Lc_contig_01947	Ca_17226	91.04	3e-18
Lc_contig_01948	No hit	No hit	No hit
Lc_contig_01949	No hit	No hit	No hit
Lc_contig_01950	Ca_24181	86.86	1e-47
Lc_contig_01951	No hit	No hit	No hit
Lc_contig_01952	No hit	No hit	No hit
Lc_contig_01953	No hit	No hit	No hit
Lc_contig_01954	No hit	No hit	No hit
Lc_contig_01955	Ca_00862	97.75	4e-37
Lc_contig_01956	Ca_26264	89.7	5e-106
Lc_contig_01957	Ca_22677	91.52	3e-83
Lc_contig_01958	No hit	No hit	No hit
Lc_contig_01959	No hit	No hit	No hit
Lc_contig_01960	Ca_15332	94.12	1e-52
Lc_contig_01961	No hit	No hit	No hit
Lc_contig_01962	No hit	No hit	No hit
Lc_contig_01963	No hit	No hit	No hit
Lc_contig_01964	No hit	No hit	No hit
Lc_contig_01965	No hit	No hit	No hit
Lc_contig_01966	No hit	No hit	No hit
Lc_contig_01967	No hit	No hit	No hit
Lc_contig_01968	No hit	No hit	No hit
Lc_contig_01969	Ca_07755	87.07	2e-79
Lc_contig_01970	No hit	No hit	No hit
Lc_contig_01971	No hit	No hit	No hit
Lc_contig_01972	No hit	No hit	No hit
Lc_contig_01973	No hit	No hit	No hit
Lc_contig_01974	No hit	No hit	No hit
Lc_contig_01975	No hit	No hit	No hit
Lc_contig_01976	No hit	No hit	No hit
Lc_contig_01977	Ca_08273	100	0
Lc_contig_01978	No hit	No hit	No hit
Lc_contig_01979	No hit	No hit	No hit
Lc_contig_01980	No hit	No hit	No hit
Lc_contig_01981	No hit	No hit	No hit
Lc_contig_01982	No hit	No hit	No hit
Lc_contig_01983	No hit	No hit	No hit
Lc_contig_01984	Ca_26373	94.93	3e-158
Lc_contig_01985	No hit	No hit	No hit
Lc_contig_01986	Ca_04284	92.8	1e-166
Lc_contig_01987	Ca_03638	80.49	8e-74
Lc_contig_01988	Ca_15393	87.36	2e-79
Lc_contig_01989	No hit	No hit	No hit
Lc_contig_01990	Ca_09765	95.52	3e-23
Lc_contig_01991	No hit	No hit	No hit
Lc_contig_01992	Ca_10174	87.47	5e-116
Lc_contig_01993	No hit	No hit	No hit
Lc_contig_01994	No hit	No hit	No hit
Lc_contig_01995	No hit	No hit	No hit
Lc_contig_01996	No hit	No hit	No hit
Lc_contig_01997	Ca_03724	93.81	3e-173
[truncated: 56,997 more rows]
