# Supplementary material for: Generation and Characterisation of a Reference Transcriptome for Lentil (Lens culinaris Medik.)
Source: Int J Mol Sci. 2016 Nov 12;17(11):1887. doi: 10.3390/ijms17111887 (PMC5133886; doi:10.3390/ijms17111887)
Supplement: Supplementary file 1 [file ijms-17-01887-s001.zip › ijms-141799-Supplementary Material/Supplementary Table S5.xlsx]

## Sheet: Supplementary Table S5
Supplementary Table S5 : Bioinformatic annotation (BLAST) of Cassab reference unigene transcripts against soybean CDS
	Glycine
Contig	Subject ID/Hits	%_identity	e_value
Lc_contig_00001	Glyma11g07220.1	85.63	6e-98
Lc_contig_00002	No hit	No hit	No hit
Lc_contig_00003	No hit	No hit	No hit
Lc_contig_00004	Glyma09g00490.1	89.89	1e-134
Lc_contig_00005	No hit	No hit	No hit
Lc_contig_00006	No hit	No hit	No hit
Lc_contig_00007	No hit	No hit	No hit
Lc_contig_00008	No hit	No hit	No hit
Lc_contig_00009	Glyma19g28900.3	90.88	3e-101
Lc_contig_00010	No hit	No hit	No hit
Lc_contig_00011	No hit	No hit	No hit
Lc_contig_00012	No hit	No hit	No hit
Lc_contig_00013	No hit	No hit	No hit
Lc_contig_00014	Glyma17g13790.1	88.65	3e-125
Lc_contig_00015	No hit	No hit	No hit
Lc_contig_00016	No hit	No hit	No hit
Lc_contig_00017	No hit	No hit	No hit
Lc_contig_00018	No hit	No hit	No hit
Lc_contig_00019	No hit	No hit	No hit
Lc_contig_00020	No hit	No hit	No hit
Lc_contig_00021	Glyma02g08600.2	86.23	1e-44
Lc_contig_00022	No hit	No hit	No hit
Lc_contig_00023	No hit	No hit	No hit
Lc_contig_00024	No hit	No hit	No hit
Lc_contig_00025	No hit	No hit	No hit
Lc_contig_00026	No hit	No hit	No hit
Lc_contig_00027	No hit	No hit	No hit
Lc_contig_00028	No hit	No hit	No hit
Lc_contig_00029	No hit	No hit	No hit
Lc_contig_00030	No hit	No hit	No hit
Lc_contig_00031	No hit	No hit	No hit
Lc_contig_00032	No hit	No hit	No hit
Lc_contig_00033	No hit	No hit	No hit
Lc_contig_00034	No hit	No hit	No hit
Lc_contig_00035	No hit	No hit	No hit
Lc_contig_00036	No hit	No hit	No hit
Lc_contig_00037	No hit	No hit	No hit
Lc_contig_00038	No hit	No hit	No hit
Lc_contig_00039	Glyma05g30090.1	91.89	2e-146
Lc_contig_00040	No hit	No hit	No hit
Lc_contig_00041	No hit	No hit	No hit
Lc_contig_00042	No hit	No hit	No hit
Lc_contig_00043	No hit	No hit	No hit
Lc_contig_00044	No hit	No hit	No hit
Lc_contig_00045	No hit	No hit	No hit
Lc_contig_00046	No hit	No hit	No hit
Lc_contig_00047	Glyma08g39420.4	96.55	5e-34
Lc_contig_00048	Glyma05g03970.1	92.05	6e-28
Lc_contig_00049	No hit	No hit	No hit
Lc_contig_00050	No hit	No hit	No hit
Lc_contig_00051	Glyma11g36960.1	88.24	1e-123
Lc_contig_00052	No hit	No hit	No hit
Lc_contig_00053	No hit	No hit	No hit
Lc_contig_00054	No hit	No hit	No hit
Lc_contig_00055	No hit	No hit	No hit
Lc_contig_00056	No hit	No hit	No hit
Lc_contig_00057	No hit	No hit	No hit
Lc_contig_00058	Glyma19g01700.1	81.92	2e-52
Lc_contig_00059	No hit	No hit	No hit
Lc_contig_00060	Glyma08g23730.1	93.88	3e-160
Lc_contig_00061	Glyma05g04670.1	89.42	2e-62
Lc_contig_00062	Glyma13g12030.1	97.16	1e-79
Lc_contig_00063	Glyma15g01790.1	82.85	2e-88
Lc_contig_00064	No hit	No hit	No hit
Lc_contig_00065	No hit	No hit	No hit
Lc_contig_00066	No hit	No hit	No hit
Lc_contig_00067	No hit	No hit	No hit
Lc_contig_00068	No hit	No hit	No hit
Lc_contig_00069	No hit	No hit	No hit
Lc_contig_00070	No hit	No hit	No hit
Lc_contig_00071	Glyma14g06750.1	85.83	2e-108
Lc_contig_00072	No hit	No hit	No hit
Lc_contig_00073	Glyma06g04920.3	83.91	9e-96
Lc_contig_00074	No hit	No hit	No hit
Lc_contig_00075	Glyma16g33660.1	76.84	1e-45
Lc_contig_00076	No hit	No hit	No hit
Lc_contig_00077	No hit	No hit	No hit
Lc_contig_00078	No hit	No hit	No hit
Lc_contig_00079	Glyma07g33260.2	91.67	3e-145
Lc_contig_00080	Glyma15g09910.1	91.55	4e-20
Lc_contig_00081	No hit	No hit	No hit
Lc_contig_00082	Glyma02g07430.1	88.89	3e-86
Lc_contig_00083	No hit	No hit	No hit
Lc_contig_00084	Glyma03g31290.1	85.03	4e-79
Lc_contig_00085	No hit	No hit	No hit
Lc_contig_00086	No hit	No hit	No hit
Lc_contig_00087	Glyma12g34370.1	74.48	2e-17
Lc_contig_00088	Glyma08g36700.2	94.19	4e-30
Lc_contig_00089	No hit	No hit	No hit
Lc_contig_00090	No hit	No hit	No hit
Lc_contig_00091	Glyma09g30070.2	90	8e-22
Lc_contig_00092	No hit	No hit	No hit
Lc_contig_00093	No hit	No hit	No hit
Lc_contig_00094	No hit	No hit	No hit
Lc_contig_00095	No hit	No hit	No hit
Lc_contig_00096	No hit	No hit	No hit
Lc_contig_00097	No hit	No hit	No hit
Lc_contig_00098	Glyma08g07160.1	87.5	3e-21
Lc_contig_00099	No hit	No hit	No hit
Lc_contig_00100	No hit	No hit	No hit
Lc_contig_00101	Glyma02g05950.1	85.19	1e-104
Lc_contig_00102	No hit	No hit	No hit
Lc_contig_00103	No hit	No hit	No hit
Lc_contig_00104	No hit	No hit	No hit
Lc_contig_00105	No hit	No hit	No hit
Lc_contig_00106	No hit	No hit	No hit
Lc_contig_00107	No hit	No hit	No hit
Lc_contig_00108	No hit	No hit	No hit
Lc_contig_00109	No hit	No hit	No hit
Lc_contig_00110	No hit	No hit	No hit
Lc_contig_00111	No hit	No hit	No hit
Lc_contig_00112	No hit	No hit	No hit
Lc_contig_00113	No hit	No hit	No hit
Lc_contig_00114	Glyma0430s00200.1	89.01	2e-23
Lc_contig_00115	No hit	No hit	No hit
Lc_contig_00116	No hit	No hit	No hit
Lc_contig_00117	No hit	No hit	No hit
Lc_contig_00118	No hit	No hit	No hit
Lc_contig_00119	No hit	No hit	No hit
Lc_contig_00120	No hit	No hit	No hit
Lc_contig_00121	No hit	No hit	No hit
Lc_contig_00122	Glyma08g23450.2	94.38	8e-32
Lc_contig_00123	Glyma11g04020.2	88.42	7e-92
Lc_contig_00124	Glyma10g17110.1	88.4	4e-94
Lc_contig_00125	No hit	No hit	No hit
Lc_contig_00126	No hit	No hit	No hit
Lc_contig_00127	No hit	No hit	No hit
Lc_contig_00128	No hit	No hit	No hit
Lc_contig_00129	Glyma05g38210.1	86.02	3e-110
Lc_contig_00130	No hit	No hit	No hit
Lc_contig_00131	No hit	No hit	No hit
Lc_contig_00132	Glyma06g00880.1	85.91	3e-36
Lc_contig_00133	No hit	No hit	No hit
Lc_contig_00134	No hit	No hit	No hit
Lc_contig_00135	No hit	No hit	No hit
Lc_contig_00136	No hit	No hit	No hit
Lc_contig_00137	No hit	No hit	No hit
Lc_contig_00138	Glyma06g16950.1	83.8	3e-90
Lc_contig_00139	No hit	No hit	No hit
Lc_contig_00140	No hit	No hit	No hit
Lc_contig_00141	Glyma20g31650.1	83.19	6e-83
Lc_contig_00142	No hit	No hit	No hit
Lc_contig_00143	Glyma14g39330.1	94.03	3e-21
Lc_contig_00144	No hit	No hit	No hit
Lc_contig_00145	Glyma11g08700.6	90.32	8e-27
Lc_contig_00146	No hit	No hit	No hit
Lc_contig_00147	No hit	No hit	No hit
Lc_contig_00148	No hit	No hit	No hit
Lc_contig_00149	No hit	No hit	No hit
Lc_contig_00150	Glyma03g27270.1	90.8	4e-25
Lc_contig_00151	Glyma01g36330.1	84.59	6e-68
Lc_contig_00152	No hit	No hit	No hit
Lc_contig_00153	No hit	No hit	No hit
Lc_contig_00154	No hit	No hit	No hit
Lc_contig_00155	No hit	No hit	No hit
Lc_contig_00156	No hit	No hit	No hit
Lc_contig_00157	Glyma13g43310.1	94.44	5e-24
Lc_contig_00158	No hit	No hit	No hit
Lc_contig_00159	Glyma17g02900.1	86.28	7e-112
Lc_contig_00160	No hit	No hit	No hit
Lc_contig_00161	No hit	No hit	No hit
Lc_contig_00162	No hit	No hit	No hit
Lc_contig_00163	No hit	No hit	No hit
Lc_contig_00164	No hit	No hit	No hit
Lc_contig_00165	No hit	No hit	No hit
Lc_contig_00166	No hit	No hit	No hit
Lc_contig_00167	No hit	No hit	No hit
Lc_contig_00168	No hit	No hit	No hit
Lc_contig_00169	Glyma17g03550.2	92.36	6e-58
Lc_contig_00170	No hit	No hit	No hit
Lc_contig_00171	Glyma01g37540.1	87.27	5e-118
Lc_contig_00172	No hit	No hit	No hit
Lc_contig_00173	No hit	No hit	No hit
Lc_contig_00174	Glyma08g42220.3	96.7	3e-36
Lc_contig_00175	Glyma12g01030.1	82.57	2e-68
Lc_contig_00176	Glyma18g42530.1	93.42	1e-24
Lc_contig_00177	Glyma05g36610.1	91.3	6e-28
Lc_contig_00178	Glyma08g14390.1	93.68	7e-112
Lc_contig_00179	No hit	No hit	No hit
Lc_contig_00180	No hit	No hit	No hit
Lc_contig_00181	No hit	No hit	No hit
Lc_contig_00182	Glyma09g05040.1	86.1	3e-85
Lc_contig_00183	No hit	No hit	No hit
Lc_contig_00184	No hit	No hit	No hit
Lc_contig_00185	No hit	No hit	No hit
Lc_contig_00186	No hit	No hit	No hit
Lc_contig_00187	No hit	No hit	No hit
Lc_contig_00188	No hit	No hit	No hit
Lc_contig_00189	No hit	No hit	No hit
Lc_contig_00190	No hit	No hit	No hit
Lc_contig_00191	Glyma13g25100.1	86.67	5e-113
Lc_contig_00192	No hit	No hit	No hit
Lc_contig_00193	No hit	No hit	No hit
Lc_contig_00194	No hit	No hit	No hit
Lc_contig_00195	No hit	No hit	No hit
Lc_contig_00196	No hit	No hit	No hit
Lc_contig_00197	Glyma04g41080.1	89.36	3e-130
Lc_contig_00198	No hit	No hit	No hit
Lc_contig_00199	No hit	No hit	No hit
Lc_contig_00200	No hit	No hit	No hit
Lc_contig_00201	No hit	No hit	No hit
Lc_contig_00202	No hit	No hit	No hit
Lc_contig_00203	No hit	No hit	No hit
Lc_contig_00204	Glyma15g21140.1	76.9	8e-52
Lc_contig_00205	Glyma06g24770.1	84.89	4e-89
Lc_contig_00206	No hit	No hit	No hit
Lc_contig_00207	No hit	No hit	No hit
Lc_contig_00208	No hit	No hit	No hit
Lc_contig_00209	Glyma05g12840.1	79.17	3e-66
Lc_contig_00210	Glyma08g09730.1	87.57	2e-118
Lc_contig_00211	Glyma10g05460.2	87.13	3e-116
Lc_contig_00212	No hit	No hit	No hit
Lc_contig_00213	No hit	No hit	No hit
Lc_contig_00214	No hit	No hit	No hit
Lc_contig_00215	No hit	No hit	No hit
Lc_contig_00216	No hit	No hit	No hit
Lc_contig_00217	Glyma06g47400.1	90.48	5e-24
Lc_contig_00218	Glyma06g46040.1	89.47	5e-19
Lc_contig_00219	Glyma09g12430.1	85.29	6e-93
Lc_contig_00220	No hit	No hit	No hit
Lc_contig_00221	No hit	No hit	No hit
Lc_contig_00222	No hit	No hit	No hit
Lc_contig_00223	Glyma11g35110.2	89.72	2e-97
Lc_contig_00224	No hit	No hit	No hit
Lc_contig_00225	Glyma15g10130.1	86.74	3e-116
Lc_contig_00226	Glyma05g28310.1	94.38	8e-32
Lc_contig_00227	No hit	No hit	No hit
Lc_contig_00228	No hit	No hit	No hit
Lc_contig_00229	No hit	No hit	No hit
Lc_contig_00230	No hit	No hit	No hit
Lc_contig_00231	No hit	No hit	No hit
Lc_contig_00232	Glyma16g23230.1	85.6	5e-108
Lc_contig_00233	No hit	No hit	No hit
Lc_contig_00234	No hit	No hit	No hit
Lc_contig_00235	No hit	No hit	No hit
Lc_contig_00236	Glyma20g33300.1	89.92	3e-135
Lc_contig_00237	Glyma04g38100.1	86.82	7e-92
Lc_contig_00238	No hit	No hit	No hit
Lc_contig_00239	Glyma08g11370.1	89.66	1e-134
Lc_contig_00240	Glyma16g01230.1	86.51	5e-113
Lc_contig_00241	Glyma11g34980.1	90.72	9e-106
Lc_contig_00242	No hit	No hit	No hit
Lc_contig_00243	No hit	No hit	No hit
Lc_contig_00244	No hit	No hit	No hit
Lc_contig_00245	No hit	No hit	No hit
Lc_contig_00246	No hit	No hit	No hit
Lc_contig_00247	No hit	No hit	No hit
Lc_contig_00248	No hit	No hit	No hit
Lc_contig_00249	No hit	No hit	No hit
Lc_contig_00250	No hit	No hit	No hit
Lc_contig_00251	No hit	No hit	No hit
Lc_contig_00252	No hit	No hit	No hit
Lc_contig_00253	No hit	No hit	No hit
Lc_contig_00254	No hit	No hit	No hit
Lc_contig_00255	No hit	No hit	No hit
Lc_contig_00256	No hit	No hit	No hit
Lc_contig_00257	No hit	No hit	No hit
Lc_contig_00258	Glyma04g42480.2	87.96	1e-104
Lc_contig_00259	No hit	No hit	No hit
Lc_contig_00260	No hit	No hit	No hit
Lc_contig_00261	Glyma13g07220.1	82.9	8e-42
Lc_contig_00262	No hit	No hit	No hit
Lc_contig_00263	No hit	No hit	No hit
Lc_contig_00264	Glyma11g33100.3	91.57	4e-25
Lc_contig_00265	No hit	No hit	No hit
Lc_contig_00266	Glyma01g37320.1	97.47	3e-31
Lc_contig_00267	No hit	No hit	No hit
Lc_contig_00268	No hit	No hit	No hit
Lc_contig_00269	No hit	No hit	No hit
Lc_contig_00270	No hit	No hit	No hit
Lc_contig_00271	No hit	No hit	No hit
Lc_contig_00272	Glyma10g01750.2	90.1	1e-65
Lc_contig_00273	No hit	No hit	No hit
Lc_contig_00274	No hit	No hit	No hit
Lc_contig_00275	No hit	No hit	No hit
Lc_contig_00276	Glyma14g14410.1	83.33	7e-92
Lc_contig_00277	No hit	No hit	No hit
Lc_contig_00278	Glyma10g36640.1	84.38	3e-100
Lc_contig_00279	No hit	No hit	No hit
Lc_contig_00280	No hit	No hit	No hit
Lc_contig_00281	No hit	No hit	No hit
Lc_contig_00282	No hit	No hit	No hit
Lc_contig_00283	No hit	No hit	No hit
Lc_contig_00284	No hit	No hit	No hit
Lc_contig_00285	No hit	No hit	No hit
Lc_contig_00286	No hit	No hit	No hit
Lc_contig_00287	Glyma06g11280.1	90.36	1e-119
Lc_contig_00288	No hit	No hit	No hit
Lc_contig_00289	No hit	No hit	No hit
Lc_contig_00290	No hit	No hit	No hit
Lc_contig_00291	No hit	No hit	No hit
Lc_contig_00292	No hit	No hit	No hit
Lc_contig_00293	No hit	No hit	No hit
Lc_contig_00294	No hit	No hit	No hit
Lc_contig_00295	No hit	No hit	No hit
Lc_contig_00296	Glyma03g37120.1	84.91	3e-61
Lc_contig_00297	No hit	No hit	No hit
Lc_contig_00298	Glyma17g29950.1	84.53	9e-101
Lc_contig_00299	No hit	No hit	No hit
Lc_contig_00300	No hit	No hit	No hit
Lc_contig_00301	No hit	No hit	No hit
Lc_contig_00302	No hit	No hit	No hit
Lc_contig_00303	No hit	No hit	No hit
Lc_contig_00304	No hit	No hit	No hit
Lc_contig_00305	No hit	No hit	No hit
Lc_contig_00306	No hit	No hit	No hit
Lc_contig_00307	No hit	No hit	No hit
Lc_contig_00308	Glyma11g17930.2	86.09	6e-98
Lc_contig_00309	No hit	No hit	No hit
Lc_contig_00310	Glyma16g10760.1	87.53	7e-122
Lc_contig_00311	Glyma06g33980.1	88.94	1e-64
Lc_contig_00312	Glyma12g33680.1	89.71	3e-135
Lc_contig_00313	Glyma07g10570.1	83.47	9e-91
Lc_contig_00314	Glyma08g07960.1	88.56	2e-113
Lc_contig_00315	No hit	No hit	No hit
Lc_contig_00316	Glyma11g11290.9	84.07	2e-53
Lc_contig_00317	No hit	No hit	No hit
Lc_contig_00318	Glyma17g12610.1	90.03	5e-118
Lc_contig_00319	No hit	No hit	No hit
Lc_contig_00320	No hit	No hit	No hit
Lc_contig_00321	No hit	No hit	No hit
Lc_contig_00322	No hit	No hit	No hit
Lc_contig_00323	No hit	No hit	No hit
Lc_contig_00324	No hit	No hit	No hit
Lc_contig_00325	No hit	No hit	No hit
Lc_contig_00326	No hit	No hit	No hit
Lc_contig_00327	No hit	No hit	No hit
Lc_contig_00328	No hit	No hit	No hit
Lc_contig_00329	Glyma19g39950.1	86.76	4e-104
Lc_contig_00330	No hit	No hit	No hit
Lc_contig_00331	No hit	No hit	No hit
Lc_contig_00332	No hit	No hit	No hit
Lc_contig_00333	No hit	No hit	No hit
Lc_contig_00334	No hit	No hit	No hit
Lc_contig_00335	No hit	No hit	No hit
Lc_contig_00336	Glyma10g33420.1	80.71	2e-52
Lc_contig_00337	Glyma11g02690.1	87.53	3e-120
Lc_contig_00338	No hit	No hit	No hit
Lc_contig_00339	Glyma11g19800.1	88.06	4e-124
Lc_contig_00340	Glyma13g21030.1	90.65	4e-89
Lc_contig_00341	No hit	No hit	No hit
Lc_contig_00342	Glyma13g22700.1	89.89	4e-134
Lc_contig_00343	Glyma11g05760.1	98.65	4e-30
Lc_contig_00344	No hit	No hit	No hit
Lc_contig_00345	Glyma20g34610.1	82.29	2e-62
Lc_contig_00346	No hit	No hit	No hit
Lc_contig_00347	No hit	No hit	No hit
Lc_contig_00348	Glyma14g00390.1	83.59	9e-96
Lc_contig_00349	Glyma13g27150.1	83.24	2e-38
Lc_contig_00350	Glyma06g15770.1	90.29	2e-126
Lc_contig_00351	Glyma15g08150.1	90.79	2e-142
Lc_contig_00352	No hit	No hit	No hit
Lc_contig_00353	No hit	No hit	No hit
Lc_contig_00354	No hit	No hit	No hit
Lc_contig_00355	No hit	No hit	No hit
Lc_contig_00356	Glyma15g13040.1	92.06	3e-150
Lc_contig_00357	No hit	No hit	No hit
Lc_contig_00358	Glyma17g34100.1	84.76	2e-102
Lc_contig_00359	No hit	No hit	No hit
Lc_contig_00360	No hit	No hit	No hit
Lc_contig_00361	No hit	No hit	No hit
Lc_contig_00362	No hit	No hit	No hit
Lc_contig_00363	Glyma05g28390.1	91.01	9e-131
Lc_contig_00364	Glyma10g40910.1	89.18	2e-132
Lc_contig_00365	No hit	No hit	No hit
Lc_contig_00366	No hit	No hit	No hit
Lc_contig_00367	No hit	No hit	No hit
Lc_contig_00368	Glyma16g02970.1	83.85	5e-34
Lc_contig_00369	No hit	No hit	No hit
Lc_contig_00370	Glyma02g11330.1	81.49	1e-80
Lc_contig_00371	Glyma01g45680.1	87.24	4e-119
Lc_contig_00372	No hit	No hit	No hit
Lc_contig_00373	No hit	No hit	No hit
Lc_contig_00374	Glyma13g07230.1	85.44	1e-104
Lc_contig_00375	No hit	No hit	No hit
Lc_contig_00376	No hit	No hit	No hit
Lc_contig_00377	No hit	No hit	No hit
Lc_contig_00378	No hit	No hit	No hit
Lc_contig_00379	Glyma05g33980.1	89.5	4e-134
Lc_contig_00380	No hit	No hit	No hit
Lc_contig_00381	Glyma10g05310.1	79.05	2e-62
Lc_contig_00382	Glyma03g39690.1	88.24	2e-112
Lc_contig_00383	No hit	No hit	No hit
Lc_contig_00384	No hit	No hit	No hit
Lc_contig_00385	No hit	No hit	No hit
Lc_contig_00386	No hit	No hit	No hit
Lc_contig_00387	No hit	No hit	No hit
Lc_contig_00388	No hit	No hit	No hit
Lc_contig_00389	No hit	No hit	No hit
Lc_contig_00390	No hit	No hit	No hit
Lc_contig_00391	No hit	No hit	No hit
Lc_contig_00392	No hit	No hit	No hit
Lc_contig_00393	No hit	No hit	No hit
Lc_contig_00394	Glyma04g25800.1	84.62	6e-103
Lc_contig_00395	Glyma11g10610.1	81.74	1e-44
Lc_contig_00396	No hit	No hit	No hit
Lc_contig_00397	No hit	No hit	No hit
Lc_contig_00398	No hit	No hit	No hit
Lc_contig_00399	No hit	No hit	No hit
Lc_contig_00400	No hit	No hit	No hit
Lc_contig_00401	No hit	No hit	No hit
Lc_contig_00402	Glyma09g12030.1	97.4	4e-30
Lc_contig_00403	No hit	No hit	No hit
Lc_contig_00404	No hit	No hit	No hit
Lc_contig_00405	No hit	No hit	No hit
Lc_contig_00406	No hit	No hit	No hit
Lc_contig_00407	No hit	No hit	No hit
Lc_contig_00408	No hit	No hit	No hit
Lc_contig_00409	No hit	No hit	No hit
Lc_contig_00410	No hit	No hit	No hit
Lc_contig_00411	Glyma13g31620.1	90.91	3e-56
Lc_contig_00412	No hit	No hit	No hit
Lc_contig_00413	Glyma08g07730.1	87.87	1e-109
Lc_contig_00414	No hit	No hit	No hit
Lc_contig_00415	No hit	No hit	No hit
Lc_contig_00416	No hit	No hit	No hit
Lc_contig_00417	No hit	No hit	No hit
Lc_contig_00418	No hit	No hit	No hit
Lc_contig_00419	No hit	No hit	No hit
Lc_contig_00420	No hit	No hit	No hit
Lc_contig_00421	Glyma03g42210.1	86.36	1e-54
Lc_contig_00422	Glyma04g39120.1	89.49	4e-114
Lc_contig_00423	Glyma05g31010.1	85.09	3e-100
Lc_contig_00424	No hit	No hit	No hit
Lc_contig_00425	No hit	No hit	No hit
Lc_contig_00426	No hit	No hit	No hit
Lc_contig_00427	No hit	No hit	No hit
Lc_contig_00428	Glyma20g25800.1	91.21	6e-28
Lc_contig_00429	No hit	No hit	No hit
Lc_contig_00430	No hit	No hit	No hit
Lc_contig_00431	No hit	No hit	No hit
Lc_contig_00432	No hit	No hit	No hit
Lc_contig_00433	No hit	No hit	No hit
Lc_contig_00434	No hit	No hit	No hit
Lc_contig_00435	Glyma05g07640.2	90.62	7e-142
Lc_contig_00436	No hit	No hit	No hit
Lc_contig_00437	No hit	No hit	No hit
Lc_contig_00438	No hit	No hit	No hit
Lc_contig_00439	Glyma05g28570.2	86.88	3e-105
Lc_contig_00440	No hit	No hit	No hit
Lc_contig_00441	No hit	No hit	No hit
Lc_contig_00442	No hit	No hit	No hit
Lc_contig_00443	No hit	No hit	No hit
Lc_contig_00444	No hit	No hit	No hit
Lc_contig_00445	No hit	No hit	No hit
Lc_contig_00446	No hit	No hit	No hit
Lc_contig_00447	No hit	No hit	No hit
Lc_contig_00448	Glyma06g16300.1	95.38	8e-22
Lc_contig_00449	No hit	No hit	No hit
Lc_contig_00450	No hit	No hit	No hit
Lc_contig_00451	No hit	No hit	No hit
Lc_contig_00452	No hit	No hit	No hit
Lc_contig_00453	No hit	No hit	No hit
Lc_contig_00454	No hit	No hit	No hit
Lc_contig_00455	No hit	No hit	No hit
Lc_contig_00456	No hit	No hit	No hit
Lc_contig_00457	No hit	No hit	No hit
Lc_contig_00458	No hit	No hit	No hit
Lc_contig_00459	No hit	No hit	No hit
Lc_contig_00460	No hit	No hit	No hit
Lc_contig_00461	No hit	No hit	No hit
Lc_contig_00462	No hit	No hit	No hit
Lc_contig_00463	No hit	No hit	No hit
Lc_contig_00464	No hit	No hit	No hit
Lc_contig_00465	Glyma13g44380.1	86.2	3e-95
Lc_contig_00466	No hit	No hit	No hit
Lc_contig_00467	No hit	No hit	No hit
Lc_contig_00468	Glyma04g05630.1	91.09	1e-30
Lc_contig_00469	Glyma10g17160.1	90.74	2e-12
Lc_contig_00470	No hit	No hit	No hit
Lc_contig_00471	No hit	No hit	No hit
Lc_contig_00472	No hit	No hit	No hit
Lc_contig_00473	Glyma08g12030.1	82.96	2e-83
Lc_contig_00474	No hit	No hit	No hit
Lc_contig_00475	No hit	No hit	No hit
Lc_contig_00476	No hit	No hit	No hit
Lc_contig_00477	No hit	No hit	No hit
Lc_contig_00478	Glyma07g33260.1	91.29	3e-145
Lc_contig_00479	No hit	No hit	No hit
Lc_contig_00480	No hit	No hit	No hit
Lc_contig_00481	No hit	No hit	No hit
Lc_contig_00482	No hit	No hit	No hit
Lc_contig_00483	No hit	No hit	No hit
Lc_contig_00484	No hit	No hit	No hit
Lc_contig_00485	Glyma08g46670.1	89.36	4e-25
Lc_contig_00486	Glyma14g10950.1	84.42	7e-102
Lc_contig_00487	No hit	No hit	No hit
Lc_contig_00488	Glyma03g37500.1	90.41	9e-126
Lc_contig_00489	No hit	No hit	No hit
Lc_contig_00490	Glyma13g19820.1	88.69	6e-93
Lc_contig_00491	Glyma08g03080.2	95.45	6e-33
Lc_contig_00492	Glyma13g21420.1	94.44	8e-32
Lc_contig_00493	No hit	No hit	No hit
Lc_contig_00494	No hit	No hit	No hit
Lc_contig_00495	No hit	No hit	No hit
Lc_contig_00496	No hit	No hit	No hit
Lc_contig_00497	Glyma05g08970.1	86.81	3e-116
Lc_contig_00498	No hit	No hit	No hit
Lc_contig_00499	Glyma13g21030.1	95.24	1e-20
Lc_contig_00500	Glyma05g37160.1	89.09	3e-116
Lc_contig_00501	Glyma15g43030.1	88.89	2e-127
Lc_contig_00502	Glyma04g00850.1	85.57	3e-21
Lc_contig_00503	No hit	No hit	No hit
Lc_contig_00504	No hit	No hit	No hit
Lc_contig_00505	No hit	No hit	No hit
Lc_contig_00506	No hit	No hit	No hit
Lc_contig_00507	No hit	No hit	No hit
Lc_contig_00508	No hit	No hit	No hit
Lc_contig_00509	No hit	No hit	No hit
Lc_contig_00510	Glyma08g06950.1	90.53	2e-141
Lc_contig_00511	No hit	No hit	No hit
Lc_contig_00512	No hit	No hit	No hit
Lc_contig_00513	No hit	No hit	No hit
Lc_contig_00514	No hit	No hit	No hit
Lc_contig_00515	No hit	No hit	No hit
Lc_contig_00516	No hit	No hit	No hit
Lc_contig_00517	No hit	No hit	No hit
Lc_contig_00518	No hit	No hit	No hit
Lc_contig_00519	No hit	No hit	No hit
Lc_contig_00520	No hit	No hit	No hit
Lc_contig_00521	Glyma07g37960.1	95.29	3e-31
Lc_contig_00522	No hit	No hit	No hit
Lc_contig_00523	No hit	No hit	No hit
Lc_contig_00524	No hit	No hit	No hit
Lc_contig_00525	No hit	No hit	No hit
Lc_contig_00526	No hit	No hit	No hit
Lc_contig_00527	Glyma09g30070.2	93.75	8e-12
Lc_contig_00528	No hit	No hit	No hit
Lc_contig_00529	Glyma16g18090.1	87.17	3e-120
Lc_contig_00530	No hit	No hit	No hit
Lc_contig_00531	No hit	No hit	No hit
Lc_contig_00532	No hit	No hit	No hit
Lc_contig_00533	No hit	No hit	No hit
Lc_contig_00534	No hit	No hit	No hit
Lc_contig_00535	Glyma15g41640.1	88.28	2e-127
Lc_contig_00536	No hit	No hit	No hit
Lc_contig_00537	No hit	No hit	No hit
Lc_contig_00538	No hit	No hit	No hit
Lc_contig_00539	No hit	No hit	No hit
Lc_contig_00540	Glyma06g18030.2	93.98	2e-28
Lc_contig_00541	No hit	No hit	No hit
Lc_contig_00542	No hit	No hit	No hit
Lc_contig_00543	No hit	No hit	No hit
Lc_contig_00544	No hit	No hit	No hit
Lc_contig_00545	No hit	No hit	No hit
Lc_contig_00546	No hit	No hit	No hit
Lc_contig_00547	No hit	No hit	No hit
Lc_contig_00548	Glyma03g31130.1	90.65	2e-118
Lc_contig_00549	No hit	No hit	No hit
Lc_contig_00550	No hit	No hit	No hit
Lc_contig_00551	No hit	No hit	No hit
Lc_contig_00552	No hit	No hit	No hit
Lc_contig_00553	Glyma13g08000.1	87.99	3e-125
Lc_contig_00554	No hit	No hit	No hit
Lc_contig_00555	No hit	No hit	No hit
Lc_contig_00556	No hit	No hit	No hit
Lc_contig_00557	No hit	No hit	No hit
Lc_contig_00558	No hit	No hit	No hit
Lc_contig_00559	No hit	No hit	No hit
Lc_contig_00560	No hit	No hit	No hit
Lc_contig_00561	No hit	No hit	No hit
Lc_contig_00562	Glyma06g16220.2	78.75	2e-48
Lc_contig_00563	No hit	No hit	No hit
Lc_contig_00564	No hit	No hit	No hit
Lc_contig_00565	No hit	No hit	No hit
Lc_contig_00566	No hit	No hit	No hit
Lc_contig_00567	No hit	No hit	No hit
Lc_contig_00568	No hit	No hit	No hit
Lc_contig_00569	No hit	No hit	No hit
Lc_contig_00570	No hit	No hit	No hit
Lc_contig_00571	No hit	No hit	No hit
Lc_contig_00572	No hit	No hit	No hit
Lc_contig_00573	No hit	No hit	No hit
Lc_contig_00574	Glyma06g46990.1	92.59	6e-13
Lc_contig_00575	Glyma01g29150.1	83.94	1e-44
Lc_contig_00576	No hit	No hit	No hit
Lc_contig_00577	Glyma16g02100.1	86.14	1e-84
Lc_contig_00578	No hit	No hit	No hit
Lc_contig_00579	No hit	No hit	No hit
Lc_contig_00580	No hit	No hit	No hit
Lc_contig_00581	No hit	No hit	No hit
Lc_contig_00582	No hit	No hit	No hit
Lc_contig_00583	No hit	No hit	No hit
Lc_contig_00584	No hit	No hit	No hit
Lc_contig_00585	Glyma09g06690.2	81.01	2e-47
Lc_contig_00586	No hit	No hit	No hit
Lc_contig_00587	No hit	No hit	No hit
Lc_contig_00588	Glyma08g22390.1	89.33	1e-75
Lc_contig_00589	No hit	No hit	No hit
Lc_contig_00590	Glyma15g41690.1	90.53	7e-142
Lc_contig_00591	No hit	No hit	No hit
Lc_contig_00592	No hit	No hit	No hit
Lc_contig_00593	No hit	No hit	No hit
Lc_contig_00594	No hit	No hit	No hit
Lc_contig_00595	No hit	No hit	No hit
Lc_contig_00596	No hit	No hit	No hit
Lc_contig_00597	No hit	No hit	No hit
Lc_contig_00598	Glyma06g14070.1	85.49	1e-109
Lc_contig_00599	No hit	No hit	No hit
Lc_contig_00600	Glyma14g03780.1	88.57	1e-15
Lc_contig_00601	No hit	No hit	No hit
Lc_contig_00602	No hit	No hit	No hit
Lc_contig_00603	No hit	No hit	No hit
Lc_contig_00604	No hit	No hit	No hit
Lc_contig_00605	No hit	No hit	No hit
Lc_contig_00606	Glyma18g45720.1	89.06	5e-133
Lc_contig_00607	No hit	No hit	No hit
Lc_contig_00608	No hit	No hit	No hit
Lc_contig_00609	Glyma02g10530.1	93.98	1e-164
Lc_contig_00610	Glyma17g17370.1	86.04	6e-88
Lc_contig_00611	No hit	No hit	No hit
Lc_contig_00612	No hit	No hit	No hit
Lc_contig_00613	No hit	No hit	No hit
Lc_contig_00614	No hit	No hit	No hit
Lc_contig_00615	Glyma08g05190.2	94.38	8e-32
Lc_contig_00616	Glyma14g04950.1	87.28	3e-105
Lc_contig_00617	No hit	No hit	No hit
Lc_contig_00618	Glyma10g43990.1	91.4	6e-28
Lc_contig_00619	Glyma17g15950.3	94.05	2e-67
Lc_contig_00620	No hit	No hit	No hit
Lc_contig_00621	No hit	No hit	No hit
Lc_contig_00622	Glyma07g07970.2	92.13	6e-28
Lc_contig_00623	No hit	No hit	No hit
Lc_contig_00624	No hit	No hit	No hit
Lc_contig_00625	No hit	No hit	No hit
Lc_contig_00626	No hit	No hit	No hit
Lc_contig_00627	No hit	No hit	No hit
Lc_contig_00628	Glyma09g06450.1	88.54	2e-127
Lc_contig_00629	No hit	No hit	No hit
Lc_contig_00630	Glyma08g47880.1	89.66	2e-23
Lc_contig_00631	Glyma11g02540.1	88.19	9e-126
Lc_contig_00632	No hit	No hit	No hit
Lc_contig_00633	No hit	No hit	No hit
Lc_contig_00634	No hit	No hit	No hit
Lc_contig_00635	No hit	No hit	No hit
Lc_contig_00636	No hit	No hit	No hit
Lc_contig_00637	No hit	No hit	No hit
Lc_contig_00638	Glyma19g29860.1	85.48	7e-102
Lc_contig_00639	Glyma18g52650.1	86.12	2e-112
Lc_contig_00640	No hit	No hit	No hit
Lc_contig_00641	No hit	No hit	No hit
Lc_contig_00642	Glyma11g36670.1	89.58	2e-136
Lc_contig_00643	No hit	No hit	No hit
Lc_contig_00644	No hit	No hit	No hit
Lc_contig_00645	No hit	No hit	No hit
Lc_contig_00646	No hit	No hit	No hit
Lc_contig_00647	No hit	No hit	No hit
Lc_contig_00648	No hit	No hit	No hit
Lc_contig_00649	No hit	No hit	No hit
Lc_contig_00650	No hit	No hit	No hit
Lc_contig_00651	No hit	No hit	No hit
Lc_contig_00652	No hit	No hit	No hit
Lc_contig_00653	No hit	No hit	No hit
Lc_contig_00654	No hit	No hit	No hit
Lc_contig_00655	No hit	No hit	No hit
Lc_contig_00656	No hit	No hit	No hit
Lc_contig_00657	Glyma13g29180.1	89.9	2e-67
Lc_contig_00658	No hit	No hit	No hit
Lc_contig_00659	No hit	No hit	No hit
Lc_contig_00660	No hit	No hit	No hit
Lc_contig_00661	No hit	No hit	No hit
Lc_contig_00662	No hit	No hit	No hit
Lc_contig_00663	No hit	No hit	No hit
Lc_contig_00664	No hit	No hit	No hit
Lc_contig_00665	No hit	No hit	No hit
Lc_contig_00666	No hit	No hit	No hit
Lc_contig_00667	No hit	No hit	No hit
Lc_contig_00668	No hit	No hit	No hit
Lc_contig_00669	No hit	No hit	No hit
Lc_contig_00670	No hit	No hit	No hit
Lc_contig_00671	Glyma03g37670.1	87.5	6e-23
Lc_contig_00672	No hit	No hit	No hit
Lc_contig_00673	No hit	No hit	No hit
Lc_contig_00674	Glyma07g30150.1	87.13	1e-45
Lc_contig_00675	No hit	No hit	No hit
Lc_contig_00676	No hit	No hit	No hit
Lc_contig_00677	No hit	No hit	No hit
Lc_contig_00678	Glyma15g07820.2	83.33	1e-14
Lc_contig_00679	Glyma13g35730.1	91.43	1e-19
Lc_contig_00680	No hit	No hit	No hit
Lc_contig_00681	No hit	No hit	No hit
Lc_contig_00682	No hit	No hit	No hit
Lc_contig_00683	No hit	No hit	No hit
Lc_contig_00684	No hit	No hit	No hit
Lc_contig_00685	No hit	No hit	No hit
Lc_contig_00686	Glyma11g11900.1	89.03	2e-133
Lc_contig_00687	No hit	No hit	No hit
Lc_contig_00688	No hit	No hit	No hit
Lc_contig_00689	Glyma03g36200.1	89.87	1e-138
Lc_contig_00690	Glyma19g30600.1	91.4	2e-28
Lc_contig_00691	No hit	No hit	No hit
Lc_contig_00692	No hit	No hit	No hit
Lc_contig_00693	No hit	No hit	No hit
Lc_contig_00694	No hit	No hit	No hit
Lc_contig_00695	Glyma14g15370.1	87.95	1e-19
Lc_contig_00696	No hit	No hit	No hit
Lc_contig_00697	No hit	No hit	No hit
Lc_contig_00698	No hit	No hit	No hit
Lc_contig_00699	Glyma03g33340.4	83.24	1e-79
Lc_contig_00700	Glyma20g29010.1	86.89	9e-101
Lc_contig_00701	No hit	No hit	No hit
Lc_contig_00702	No hit	No hit	No hit
Lc_contig_00703	No hit	No hit	No hit
Lc_contig_00704	No hit	No hit	No hit
Lc_contig_00705	Glyma13g21230.1	85.19	9e-106
Lc_contig_00706	No hit	No hit	No hit
Lc_contig_00707	No hit	No hit	No hit
Lc_contig_00708	No hit	No hit	No hit
Lc_contig_00709	No hit	No hit	No hit
Lc_contig_00710	No hit	No hit	No hit
Lc_contig_00711	Glyma06g09880.1	85.61	3e-80
Lc_contig_00712	No hit	No hit	No hit
Lc_contig_00713	No hit	No hit	No hit
Lc_contig_00714	No hit	No hit	No hit
Lc_contig_00715	No hit	No hit	No hit
Lc_contig_00716	No hit	No hit	No hit
Lc_contig_00717	No hit	No hit	No hit
Lc_contig_00718	No hit	No hit	No hit
Lc_contig_00719	No hit	No hit	No hit
Lc_contig_00720	Glyma04g02300.1	93.15	6e-23
Lc_contig_00721	Glyma19g30940.1	89.83	7e-127
Lc_contig_00722	Glyma05g30170.1	87.87	1e-85
Lc_contig_00723	No hit	No hit	No hit
Lc_contig_00724	No hit	No hit	No hit
Lc_contig_00725	No hit	No hit	No hit
Lc_contig_00726	Glyma06g08030.2	90.72	5e-29
Lc_contig_00727	No hit	No hit	No hit
Lc_contig_00728	Glyma17g34350.1	93.59	1e-25
Lc_contig_00729	Glyma02g04920.1	88.6	1e-129
Lc_contig_00730	No hit	No hit	No hit
Lc_contig_00731	No hit	No hit	No hit
Lc_contig_00732	Glyma18g22930.1	88.64	6e-23
Lc_contig_00733	No hit	No hit	No hit
Lc_contig_00734	No hit	No hit	No hit
Lc_contig_00735	No hit	No hit	No hit
Lc_contig_00736	No hit	No hit	No hit
Lc_contig_00737	No hit	No hit	No hit
Lc_contig_00738	No hit	No hit	No hit
Lc_contig_00739	No hit	No hit	No hit
Lc_contig_00740	No hit	No hit	No hit
Lc_contig_00741	No hit	No hit	No hit
Lc_contig_00742	No hit	No hit	No hit
Lc_contig_00743	No hit	No hit	No hit
Lc_contig_00744	No hit	No hit	No hit
Lc_contig_00745	No hit	No hit	No hit
Lc_contig_00746	No hit	No hit	No hit
Lc_contig_00747	No hit	No hit	No hit
Lc_contig_00748	Glyma16g24250.1	83.96	1e-79
Lc_contig_00749	No hit	No hit	No hit
Lc_contig_00750	Glyma18g53700.1	92.13	2e-28
Lc_contig_00751	No hit	No hit	No hit
Lc_contig_00752	No hit	No hit	No hit
Lc_contig_00753	No hit	No hit	No hit
Lc_contig_00754	No hit	No hit	No hit
Lc_contig_00755	No hit	No hit	No hit
Lc_contig_00756	No hit	No hit	No hit
Lc_contig_00757	No hit	No hit	No hit
Lc_contig_00758	No hit	No hit	No hit
Lc_contig_00759	No hit	No hit	No hit
Lc_contig_00760	No hit	No hit	No hit
Lc_contig_00761	No hit	No hit	No hit
Lc_contig_00762	No hit	No hit	No hit
Lc_contig_00763	No hit	No hit	No hit
Lc_contig_00764	No hit	No hit	No hit
Lc_contig_00765	Glyma05g33070.1	85.44	3e-21
Lc_contig_00766	Glyma06g13800.3	86.75	3e-115
Lc_contig_00767	No hit	No hit	No hit
Lc_contig_00768	No hit	No hit	No hit
Lc_contig_00769	No hit	No hit	No hit
Lc_contig_00770	No hit	No hit	No hit
Lc_contig_00771	No hit	No hit	No hit
Lc_contig_00772	Glyma04g12120.1	87.76	3e-125
Lc_contig_00773	No hit	No hit	No hit
Lc_contig_00774	Glyma19g37280.1	91.17	2e-147
Lc_contig_00775	No hit	No hit	No hit
Lc_contig_00776	No hit	No hit	No hit
Lc_contig_00777	Glyma01g26610.1	90.57	3e-11
Lc_contig_00778	No hit	No hit	No hit
Lc_contig_00779	No hit	No hit	No hit
Lc_contig_00780	No hit	No hit	No hit
Lc_contig_00781	No hit	No hit	No hit
Lc_contig_00782	No hit	No hit	No hit
Lc_contig_00783	Glyma20g37700.1	90.31	9e-141
Lc_contig_00784	Glyma11g02690.1	91.21	2e-27
Lc_contig_00785	No hit	No hit	No hit
Lc_contig_00786	No hit	No hit	No hit
Lc_contig_00787	No hit	No hit	No hit
Lc_contig_00788	Glyma08g04510.1	96.97	5e-24
Lc_contig_00789	No hit	No hit	No hit
Lc_contig_00790	No hit	No hit	No hit
Lc_contig_00791	Glyma13g39270.2	87.9	7e-122
Lc_contig_00792	No hit	No hit	No hit
Lc_contig_00793	No hit	No hit	No hit
Lc_contig_00794	No hit	No hit	No hit
Lc_contig_00795	No hit	No hit	No hit
Lc_contig_00796	No hit	No hit	No hit
Lc_contig_00797	No hit	No hit	No hit
Lc_contig_00798	Glyma11g14110.2	87.89	9e-126
Lc_contig_00799	No hit	No hit	No hit
Lc_contig_00800	No hit	No hit	No hit
Lc_contig_00801	Glyma14g01470.1	92.47	1e-30
Lc_contig_00802	No hit	No hit	No hit
Lc_contig_00803	Glyma20g30610.1	88.11	2e-127
Lc_contig_00804	No hit	No hit	No hit
Lc_contig_00805	No hit	No hit	No hit
Lc_contig_00806	Glyma17g10930.1	94.38	8e-32
Lc_contig_00807	No hit	No hit	No hit
Lc_contig_00808	No hit	No hit	No hit
Lc_contig_00809	No hit	No hit	No hit
Lc_contig_00810	No hit	No hit	No hit
Lc_contig_00811	No hit	No hit	No hit
Lc_contig_00812	Glyma06g05890.1	93.26	4e-30
Lc_contig_00813	No hit	No hit	No hit
Lc_contig_00814	No hit	No hit	No hit
Lc_contig_00815	Glyma03g33980.1	80.6	3e-46
Lc_contig_00816	Glyma10g20590.1	86.38	4e-109
Lc_contig_00817	No hit	No hit	No hit
Lc_contig_00818	No hit	No hit	No hit
Lc_contig_00819	No hit	No hit	No hit
Lc_contig_00820	No hit	No hit	No hit
Lc_contig_00821	No hit	No hit	No hit
Lc_contig_00822	No hit	No hit	No hit
Lc_contig_00823	Glyma11g06250.1	85.31	6e-108
Lc_contig_00824	No hit	No hit	No hit
Lc_contig_00825	No hit	No hit	No hit
Lc_contig_00826	No hit	No hit	No hit
Lc_contig_00827	No hit	No hit	No hit
Lc_contig_00828	No hit	No hit	No hit
Lc_contig_00829	No hit	No hit	No hit
Lc_contig_00830	No hit	No hit	No hit
Lc_contig_00831	No hit	No hit	No hit
Lc_contig_00832	No hit	No hit	No hit
Lc_contig_00833	Glyma06g07380.4	80	6e-33
Lc_contig_00834	No hit	No hit	No hit
Lc_contig_00835	No hit	No hit	No hit
Lc_contig_00836	No hit	No hit	No hit
Lc_contig_00837	No hit	No hit	No hit
Lc_contig_00838	No hit	No hit	No hit
Lc_contig_00839	No hit	No hit	No hit
Lc_contig_00840	Glyma13g44420.2	93.21	3e-160
Lc_contig_00841	No hit	No hit	No hit
Lc_contig_00842	No hit	No hit	No hit
Lc_contig_00843	No hit	No hit	No hit
Lc_contig_00844	No hit	No hit	No hit
Lc_contig_00845	Glyma15g14700.1	93.41	3e-31
Lc_contig_00846	No hit	No hit	No hit
Lc_contig_00847	No hit	No hit	No hit
Lc_contig_00848	No hit	No hit	No hit
Lc_contig_00849	No hit	No hit	No hit
Lc_contig_00850	No hit	No hit	No hit
Lc_contig_00851	No hit	No hit	No hit
Lc_contig_00852	No hit	No hit	No hit
Lc_contig_00853	Glyma07g09410.1	95.6	1e-34
Lc_contig_00854	No hit	No hit	No hit
Lc_contig_00855	No hit	No hit	No hit
Lc_contig_00856	No hit	No hit	No hit
Lc_contig_00857	No hit	No hit	No hit
Lc_contig_00858	No hit	No hit	No hit
Lc_contig_00859	No hit	No hit	No hit
Lc_contig_00860	No hit	No hit	No hit
Lc_contig_00861	No hit	No hit	No hit
Lc_contig_00862	No hit	No hit	No hit
Lc_contig_00863	Glyma11g20880.1	91.4	5e-29
Lc_contig_00864	Glyma19g40410.2	93.02	2e-28
Lc_contig_00865	Glyma20g34100.1	90.05	1e-138
Lc_contig_00866	No hit	No hit	No hit
Lc_contig_00867	No hit	No hit	No hit
Lc_contig_00868	No hit	No hit	No hit
Lc_contig_00869	Glyma10g30440.3	92.16	2e-12
Lc_contig_00870	No hit	No hit	No hit
Lc_contig_00871	No hit	No hit	No hit
Lc_contig_00872	No hit	No hit	No hit
Lc_contig_00873	No hit	No hit	No hit
Lc_contig_00874	Glyma16g07850.1	92.07	6e-113
Lc_contig_00875	No hit	No hit	No hit
Lc_contig_00876	No hit	No hit	No hit
Lc_contig_00877	No hit	No hit	No hit
Lc_contig_00878	No hit	No hit	No hit
Lc_contig_00879	Glyma10g37000.1	86.36	7e-117
Lc_contig_00880	Glyma04g03040.2	88.68	2e-28
Lc_contig_00881	No hit	No hit	No hit
Lc_contig_00882	No hit	No hit	No hit
Lc_contig_00883	No hit	No hit	No hit
Lc_contig_00884	Glyma13g18230.1	90.59	5e-24
Lc_contig_00885	No hit	No hit	No hit
Lc_contig_00886	Glyma02g44930.1	92.13	2e-28
Lc_contig_00887	No hit	No hit	No hit
Lc_contig_00888	No hit	No hit	No hit
Lc_contig_00889	No hit	No hit	No hit
Lc_contig_00890	No hit	No hit	No hit
Lc_contig_00891	No hit	No hit	No hit
Lc_contig_00892	No hit	No hit	No hit
Lc_contig_00893	No hit	No hit	No hit
Lc_contig_00894	No hit	No hit	No hit
Lc_contig_00895	Glyma02g07780.1	79.89	8e-67
Lc_contig_00896	No hit	No hit	No hit
Lc_contig_00897	No hit	No hit	No hit
Lc_contig_00898	No hit	No hit	No hit
Lc_contig_00899	No hit	No hit	No hit
Lc_contig_00900	No hit	No hit	No hit
Lc_contig_00901	No hit	No hit	No hit
Lc_contig_00902	Glyma14g05160.2	87.01	5e-49
Lc_contig_00903	No hit	No hit	No hit
Lc_contig_00904	No hit	No hit	No hit
Lc_contig_00905	No hit	No hit	No hit
Lc_contig_00906	No hit	No hit	No hit
Lc_contig_00907	No hit	No hit	No hit
Lc_contig_00908	No hit	No hit	No hit
Lc_contig_00909	No hit	No hit	No hit
Lc_contig_00910	No hit	No hit	No hit
Lc_contig_00911	No hit	No hit	No hit
Lc_contig_00912	No hit	No hit	No hit
Lc_contig_00913	No hit	No hit	No hit
Lc_contig_00914	No hit	No hit	No hit
Lc_contig_00915	No hit	No hit	No hit
Lc_contig_00916	No hit	No hit	No hit
Lc_contig_00917	No hit	No hit	No hit
Lc_contig_00918	No hit	No hit	No hit
Lc_contig_00919	No hit	No hit	No hit
Lc_contig_00920	No hit	No hit	No hit
Lc_contig_00921	No hit	No hit	No hit
Lc_contig_00922	No hit	No hit	No hit
Lc_contig_00923	No hit	No hit	No hit
Lc_contig_00924	No hit	No hit	No hit
Lc_contig_00925	No hit	No hit	No hit
Lc_contig_00926	No hit	No hit	No hit
Lc_contig_00927	Glyma16g06360.1	92.22	5e-29
Lc_contig_00928	No hit	No hit	No hit
Lc_contig_00929	No hit	No hit	No hit
Lc_contig_00930	Glyma17g07710.1	87.39	5e-69
Lc_contig_00931	No hit	No hit	No hit
Lc_contig_00932	No hit	No hit	No hit
Lc_contig_00933	Glyma19g41080.1	82.72	5e-54
Lc_contig_00934	No hit	No hit	No hit
Lc_contig_00935	Glyma09g14860.1	89.77	1e-24
Lc_contig_00936	No hit	No hit	No hit
Lc_contig_00937	No hit	No hit	No hit
Lc_contig_00938	Glyma17g06950.1	91.27	2e-42
Lc_contig_00939	No hit	No hit	No hit
Lc_contig_00940	Glyma08g40530.1	88.89	2e-128
Lc_contig_00941	No hit	No hit	No hit
Lc_contig_00942	No hit	No hit	No hit
Lc_contig_00943	No hit	No hit	No hit
Lc_contig_00944	No hit	No hit	No hit
Lc_contig_00945	No hit	No hit	No hit
Lc_contig_00946	No hit	No hit	No hit
Lc_contig_00947	No hit	No hit	No hit
Lc_contig_00948	Glyma05g33320.1	84.26	3e-100
Lc_contig_00949	No hit	No hit	No hit
Lc_contig_00950	Glyma15g17070.2	85.06	6e-83
Lc_contig_00951	No hit	No hit	No hit
Lc_contig_00952	No hit	No hit	No hit
Lc_contig_00953	No hit	No hit	No hit
Lc_contig_00954	Glyma08g14360.1	92.05	4e-154
Lc_contig_00955	No hit	No hit	No hit
Lc_contig_00956	No hit	No hit	No hit
Lc_contig_00957	No hit	No hit	No hit
Lc_contig_00958	No hit	No hit	No hit
Lc_contig_00959	No hit	No hit	No hit
Lc_contig_00960	Glyma06g47430.1	90	8e-22
Lc_contig_00961	No hit	No hit	No hit
Lc_contig_00962	No hit	No hit	No hit
Lc_contig_00963	No hit	No hit	No hit
Lc_contig_00964	No hit	No hit	No hit
Lc_contig_00965	No hit	No hit	No hit
Lc_contig_00966	No hit	No hit	No hit
Lc_contig_00967	No hit	No hit	No hit
Lc_contig_00968	No hit	No hit	No hit
Lc_contig_00969	No hit	No hit	No hit
Lc_contig_00970	No hit	No hit	No hit
Lc_contig_00971	No hit	No hit	No hit
Lc_contig_00972	No hit	No hit	No hit
Lc_contig_00973	No hit	No hit	No hit
Lc_contig_00974	No hit	No hit	No hit
Lc_contig_00975	Glyma05g37610.1	92.25	9e-156
Lc_contig_00976	Glyma09g21050.1	88.31	4e-129
Lc_contig_00977	No hit	No hit	No hit
Lc_contig_00978	No hit	No hit	No hit
Lc_contig_00979	No hit	No hit	No hit
Lc_contig_00980	No hit	No hit	No hit
Lc_contig_00981	Glyma19g33510.1	91.01	8e-27
Lc_contig_00982	No hit	No hit	No hit
Lc_contig_00983	Glyma04g42480.2	88.41	4e-15
Lc_contig_00984	No hit	No hit	No hit
Lc_contig_00985	No hit	No hit	No hit
Lc_contig_00986	No hit	No hit	No hit
Lc_contig_00987	Glyma02g04120.1	88.28	2e-127
Lc_contig_00988	No hit	No hit	No hit
Lc_contig_00989	No hit	No hit	No hit
Lc_contig_00990	Glyma13g23190.2	81.65	6e-68
Lc_contig_00991	No hit	No hit	No hit
Lc_contig_00992	No hit	No hit	No hit
Lc_contig_00993	Glyma13g02960.1	88.51	2e-22
Lc_contig_00994	No hit	No hit	No hit
Lc_contig_00995	Glyma06g05910.1	81.12	6e-43
Lc_contig_00996	No hit	No hit	No hit
Lc_contig_00997	No hit	No hit	No hit
Lc_contig_00998	No hit	No hit	No hit
Lc_contig_00999	No hit	No hit	No hit
Lc_contig_01000	No hit	No hit	No hit
Lc_contig_01001	No hit	No hit	No hit
Lc_contig_01002	Glyma02g16290.1	91.01	3e-26
Lc_contig_01003	No hit	No hit	No hit
Lc_contig_01004	No hit	No hit	No hit
Lc_contig_01005	No hit	No hit	No hit
Lc_contig_01006	No hit	No hit	No hit
Lc_contig_01007	No hit	No hit	No hit
Lc_contig_01008	No hit	No hit	No hit
Lc_contig_01009	No hit	No hit	No hit
Lc_contig_01010	No hit	No hit	No hit
Lc_contig_01011	No hit	No hit	No hit
Lc_contig_01012	No hit	No hit	No hit
Lc_contig_01013	No hit	No hit	No hit
Lc_contig_01014	No hit	No hit	No hit
Lc_contig_01015	No hit	No hit	No hit
Lc_contig_01016	No hit	No hit	No hit
Lc_contig_01017	No hit	No hit	No hit
Lc_contig_01018	Glyma11g10220.1	88.72	5e-133
Lc_contig_01019	No hit	No hit	No hit
Lc_contig_01020	No hit	No hit	No hit
Lc_contig_01021	Glyma09g29370.1	90.32	5e-14
Lc_contig_01022	No hit	No hit	No hit
Lc_contig_01023	No hit	No hit	No hit
Lc_contig_01024	No hit	No hit	No hit
Lc_contig_01025	Glyma17g18200.1	86.41	7e-92
Lc_contig_01026	No hit	No hit	No hit
Lc_contig_01027	No hit	No hit	No hit
Lc_contig_01028	No hit	No hit	No hit
Lc_contig_01029	Glyma03g28260.1	85.99	4e-55
Lc_contig_01030	No hit	No hit	No hit
Lc_contig_01031	No hit	No hit	No hit
Lc_contig_01032	No hit	No hit	No hit
Lc_contig_01033	Glyma01g35630.1	77.38	1e-55
Lc_contig_01034	No hit	No hit	No hit
Lc_contig_01035	No hit	No hit	No hit
Lc_contig_01036	Glyma08g05260.2	90.51	1e-144
Lc_contig_01037	No hit	No hit	No hit
Lc_contig_01038	No hit	No hit	No hit
Lc_contig_01039	No hit	No hit	No hit
Lc_contig_01040	No hit	No hit	No hit
Lc_contig_01041	No hit	No hit	No hit
Lc_contig_01042	No hit	No hit	No hit
Lc_contig_01043	No hit	No hit	No hit
Lc_contig_01044	No hit	No hit	No hit
Lc_contig_01045	Glyma18g06850.1	84.85	7e-107
Lc_contig_01046	No hit	No hit	No hit
Lc_contig_01047	Glyma09g00430.2	91.99	5e-153
Lc_contig_01048	No hit	No hit	No hit
Lc_contig_01049	No hit	No hit	No hit
Lc_contig_01050	No hit	No hit	No hit
Lc_contig_01051	No hit	No hit	No hit
Lc_contig_01052	Glyma07g02560.1	85.45	3e-91
Lc_contig_01053	No hit	No hit	No hit
Lc_contig_01054	No hit	No hit	No hit
Lc_contig_01055	Glyma07g38740.1	85	4e-80
Lc_contig_01056	No hit	No hit	No hit
Lc_contig_01057	No hit	No hit	No hit
Lc_contig_01058	No hit	No hit	No hit
Lc_contig_01059	No hit	No hit	No hit
Lc_contig_01060	No hit	No hit	No hit
Lc_contig_01061	No hit	No hit	No hit
Lc_contig_01062	No hit	No hit	No hit
Lc_contig_01063	No hit	No hit	No hit
Lc_contig_01064	Glyma19g41990.1	86.11	3e-36
Lc_contig_01065	No hit	No hit	No hit
Lc_contig_01066	No hit	No hit	No hit
Lc_contig_01067	No hit	No hit	No hit
Lc_contig_01068	No hit	No hit	No hit
Lc_contig_01069	No hit	No hit	No hit
Lc_contig_01070	No hit	No hit	No hit
Lc_contig_01071	No hit	No hit	No hit
Lc_contig_01072	Glyma17g07760.2	92.11	6e-23
Lc_contig_01073	No hit	No hit	No hit
Lc_contig_01074	No hit	No hit	No hit
Lc_contig_01075	Glyma10g03440.1	94.51	6e-33
Lc_contig_01076	No hit	No hit	No hit
Lc_contig_01077	No hit	No hit	No hit
Lc_contig_01078	No hit	No hit	No hit
Lc_contig_01079	No hit	No hit	No hit
Lc_contig_01080	No hit	No hit	No hit
Lc_contig_01081	No hit	No hit	No hit
Lc_contig_01082	No hit	No hit	No hit
Lc_contig_01083	No hit	No hit	No hit
Lc_contig_01084	No hit	No hit	No hit
Lc_contig_01085	No hit	No hit	No hit
Lc_contig_01086	No hit	No hit	No hit
Lc_contig_01087	No hit	No hit	No hit
Lc_contig_01088	No hit	No hit	No hit
Lc_contig_01089	No hit	No hit	No hit
Lc_contig_01090	No hit	No hit	No hit
Lc_contig_01091	Glyma19g42250.2	84.34	2e-103
Lc_contig_01092	No hit	No hit	No hit
Lc_contig_01093	No hit	No hit	No hit
Lc_contig_01094	Glyma03g35770.2	86.41	2e-117
Lc_contig_01095	No hit	No hit	No hit
Lc_contig_01096	Glyma17g15010.2	93.33	4e-30
Lc_contig_01097	Glyma07g01830.3	85.41	3e-90
Lc_contig_01098	No hit	No hit	No hit
Lc_contig_01099	Glyma14g40520.2	87.82	7e-127
Lc_contig_01100	No hit	No hit	No hit
Lc_contig_01101	Glyma10g07650.1	83.92	1e-30
Lc_contig_01102	No hit	No hit	No hit
Lc_contig_01103	No hit	No hit	No hit
Lc_contig_01104	Glyma02g36560.1	83.67	2e-57
Lc_contig_01105	No hit	No hit	No hit
Lc_contig_01106	No hit	No hit	No hit
Lc_contig_01107	No hit	No hit	No hit
Lc_contig_01108	No hit	No hit	No hit
Lc_contig_01109	No hit	No hit	No hit
Lc_contig_01110	No hit	No hit	No hit
Lc_contig_01111	No hit	No hit	No hit
Lc_contig_01112	No hit	No hit	No hit
Lc_contig_01113	No hit	No hit	No hit
Lc_contig_01114	No hit	No hit	No hit
Lc_contig_01115	No hit	No hit	No hit
Lc_contig_01116	No hit	No hit	No hit
Lc_contig_01117	No hit	No hit	No hit
Lc_contig_01118	No hit	No hit	No hit
Lc_contig_01119	No hit	No hit	No hit
Lc_contig_01120	No hit	No hit	No hit
Lc_contig_01121	Glyma05g33940.3	84.46	7e-102
Lc_contig_01122	No hit	No hit	No hit
Lc_contig_01123	Glyma01g36390.1	87.15	3e-111
Lc_contig_01124	Glyma17g36170.1	90.62	3e-66
Lc_contig_01125	No hit	No hit	No hit
Lc_contig_01126	No hit	No hit	No hit
Lc_contig_01127	No hit	No hit	No hit
Lc_contig_01128	No hit	No hit	No hit
Lc_contig_01129	Glyma01g01230.1	91.21	4e-149
Lc_contig_01130	No hit	No hit	No hit
Lc_contig_01131	No hit	No hit	No hit
Lc_contig_01132	No hit	No hit	No hit
Lc_contig_01133	No hit	No hit	No hit
Lc_contig_01134	No hit	No hit	No hit
Lc_contig_01135	No hit	No hit	No hit
Lc_contig_01136	No hit	No hit	No hit
Lc_contig_01137	No hit	No hit	No hit
Lc_contig_01138	No hit	No hit	No hit
Lc_contig_01139	Glyma03g31950.1	87.98	4e-129
Lc_contig_01140	No hit	No hit	No hit
Lc_contig_01141	Glyma05g33420.1	92.31	2e-157
Lc_contig_01142	No hit	No hit	No hit
Lc_contig_01143	Glyma02g03060.1	87.06	2e-122
Lc_contig_01144	No hit	No hit	No hit
Lc_contig_01145	Glyma05g05130.1	79.6	5e-34
Lc_contig_01146	No hit	No hit	No hit
Lc_contig_01147	No hit	No hit	No hit
Lc_contig_01148	No hit	No hit	No hit
Lc_contig_01149	No hit	No hit	No hit
Lc_contig_01150	No hit	No hit	No hit
Lc_contig_01151	No hit	No hit	No hit
Lc_contig_01152	No hit	No hit	No hit
Lc_contig_01153	No hit	No hit	No hit
Lc_contig_01154	Glyma08g05570.2	88.13	9e-126
Lc_contig_01155	No hit	No hit	No hit
Lc_contig_01156	No hit	No hit	No hit
Lc_contig_01157	No hit	No hit	No hit
Lc_contig_01158	Glyma10g25620.2	82.58	5e-84
Lc_contig_01159	No hit	No hit	No hit
Lc_contig_01160	No hit	No hit	No hit
Lc_contig_01161	No hit	No hit	No hit
Lc_contig_01162	No hit	No hit	No hit
Lc_contig_01163	No hit	No hit	No hit
Lc_contig_01164	No hit	No hit	No hit
Lc_contig_01165	No hit	No hit	No hit
Lc_contig_01166	No hit	No hit	No hit
Lc_contig_01167	No hit	No hit	No hit
Lc_contig_01168	No hit	No hit	No hit
Lc_contig_01169	No hit	No hit	No hit
Lc_contig_01170	Glyma07g40310.1	87.11	1e-65
Lc_contig_01171	No hit	No hit	No hit
Lc_contig_01172	No hit	No hit	No hit
Lc_contig_01173	No hit	No hit	No hit
Lc_contig_01174	No hit	No hit	No hit
Lc_contig_01175	Glyma08g14240.1	90.35	3e-136
Lc_contig_01176	Glyma12g36250.1	85.18	4e-109
Lc_contig_01177	No hit	No hit	No hit
Lc_contig_01178	No hit	No hit	No hit
Lc_contig_01179	No hit	No hit	No hit
Lc_contig_01180	Glyma12g37080.1	90.43	1e-124
Lc_contig_01181	Glyma03g34530.1	87.79	1e-109
Lc_contig_01182	No hit	No hit	No hit
Lc_contig_01183	No hit	No hit	No hit
Lc_contig_01184	No hit	No hit	No hit
Lc_contig_01185	No hit	No hit	No hit
Lc_contig_01186	No hit	No hit	No hit
Lc_contig_01187	Glyma05g00860.1	88.65	5e-74
Lc_contig_01188	No hit	No hit	No hit
Lc_contig_01189	No hit	No hit	No hit
Lc_contig_01190	No hit	No hit	No hit
Lc_contig_01191	No hit	No hit	No hit
Lc_contig_01192	No hit	No hit	No hit
Lc_contig_01193	No hit	No hit	No hit
Lc_contig_01194	No hit	No hit	No hit
Lc_contig_01195	No hit	No hit	No hit
Lc_contig_01196	No hit	No hit	No hit
Lc_contig_01197	No hit	No hit	No hit
Lc_contig_01198	Glyma13g12070.1	95.67	7e-102
Lc_contig_01199	No hit	No hit	No hit
Lc_contig_01200	Glyma19g37760.1	90.08	5e-143
Lc_contig_01201	No hit	No hit	No hit
Lc_contig_01202	No hit	No hit	No hit
Lc_contig_01203	No hit	No hit	No hit
Lc_contig_01204	No hit	No hit	No hit
Lc_contig_01205	Glyma08g20610.1	89.06	2e-133
Lc_contig_01206	No hit	No hit	No hit
Lc_contig_01207	Glyma20g18890.2	85.15	3e-110
Lc_contig_01208	No hit	No hit	No hit
Lc_contig_01209	No hit	No hit	No hit
Lc_contig_01210	No hit	No hit	No hit
Lc_contig_01211	No hit	No hit	No hit
Lc_contig_01212	No hit	No hit	No hit
Lc_contig_01213	No hit	No hit	No hit
Lc_contig_01214	No hit	No hit	No hit
Lc_contig_01215	Glyma06g11070.1	88.42	6e-93
Lc_contig_01216	Glyma11g05830.1	97.37	1e-29
Lc_contig_01217	No hit	No hit	No hit
Lc_contig_01218	Glyma14g03610.2	88.79	2e-28
Lc_contig_01219	No hit	No hit	No hit
Lc_contig_01220	Glyma02g35230.1	83.92	1e-100
Lc_contig_01221	No hit	No hit	No hit
Lc_contig_01222	No hit	No hit	No hit
Lc_contig_01223	No hit	No hit	No hit
Lc_contig_01224	Glyma11g11790.1	83.17	8e-97
Lc_contig_01225	Glyma02g12320.1	88.76	6e-23
Lc_contig_01226	No hit	No hit	No hit
Lc_contig_01227	Glyma07g09750.1	84.76	2e-38
Lc_contig_01228	No hit	No hit	No hit
Lc_contig_01229	No hit	No hit	No hit
Lc_contig_01230	Glyma09g36930.1	82.75	2e-53
Lc_contig_01231	No hit	No hit	No hit
Lc_contig_01232	No hit	No hit	No hit
Lc_contig_01233	No hit	No hit	No hit
Lc_contig_01234	No hit	No hit	No hit
Lc_contig_01235	Glyma12g03820.1	82.28	3e-51
Lc_contig_01236	No hit	No hit	No hit
Lc_contig_01237	No hit	No hit	No hit
Lc_contig_01238	No hit	No hit	No hit
Lc_contig_01239	No hit	No hit	No hit
Lc_contig_01240	Glyma09g34980.1	95.74	2e-13
Lc_contig_01241	No hit	No hit	No hit
Lc_contig_01242	Glyma13g12070.1	93.88	2e-167
Lc_contig_01243	No hit	No hit	No hit
Lc_contig_01244	No hit	No hit	No hit
Lc_contig_01245	No hit	No hit	No hit
Lc_contig_01246	No hit	No hit	No hit
Lc_contig_01247	No hit	No hit	No hit
Lc_contig_01248	No hit	No hit	No hit
Lc_contig_01249	No hit	No hit	No hit
Lc_contig_01250	No hit	No hit	No hit
Lc_contig_01251	No hit	No hit	No hit
Lc_contig_01252	Glyma09g05550.1	83.21	2e-93
Lc_contig_01253	No hit	No hit	No hit
Lc_contig_01254	No hit	No hit	No hit
Lc_contig_01255	No hit	No hit	No hit
Lc_contig_01256	No hit	No hit	No hit
Lc_contig_01257	Glyma20g21880.1	84.22	2e-97
Lc_contig_01258	No hit	No hit	No hit
Lc_contig_01259	No hit	No hit	No hit
Lc_contig_01260	Glyma06g14060.3	92.36	2e-108
Lc_contig_01261	No hit	No hit	No hit
Lc_contig_01262	Glyma18g44520.1	91.05	5e-148
Lc_contig_01263	No hit	No hit	No hit
Lc_contig_01264	Glyma19g36740.1	85.42	4e-109
Lc_contig_01265	No hit	No hit	No hit
Lc_contig_01266	Glyma17g08160.1	94.44	5e-24
Lc_contig_01267	Glyma11g02400.1	93.41	3e-31
Lc_contig_01268	No hit	No hit	No hit
Lc_contig_01269	No hit	No hit	No hit
Lc_contig_01270	Glyma20g36040.1	96.88	6e-23
Lc_contig_01271	No hit	No hit	No hit
Lc_contig_01272	Glyma10g38730.1	88.66	2e-132
Lc_contig_01273	No hit	No hit	No hit
Lc_contig_01274	Glyma15g42320.1	86.02	3e-111
Lc_contig_01275	No hit	No hit	No hit
Lc_contig_01276	No hit	No hit	No hit
Lc_contig_01277	No hit	No hit	No hit
Lc_contig_01278	No hit	No hit	No hit
Lc_contig_01279	No hit	No hit	No hit
Lc_contig_01280	Glyma19g06460.2	85.71	1e-95
Lc_contig_01281	Glyma12g02510.2	89.57	4e-139
Lc_contig_01282	No hit	No hit	No hit
Lc_contig_01283	Glyma17g17120.1	82.86	2e-17
Lc_contig_01284	No hit	No hit	No hit
Lc_contig_01285	No hit	No hit	No hit
Lc_contig_01286	Glyma06g18300.1	97.3	2e-28
Lc_contig_01287	No hit	No hit	No hit
Lc_contig_01288	No hit	No hit	No hit
Lc_contig_01289	Glyma12g29450.2	88.69	3e-131
Lc_contig_01290	No hit	No hit	No hit
Lc_contig_01291	No hit	No hit	No hit
Lc_contig_01292	No hit	No hit	No hit
Lc_contig_01293	No hit	No hit	No hit
Lc_contig_01294	No hit	No hit	No hit
Lc_contig_01295	No hit	No hit	No hit
Lc_contig_01296	Glyma07g13380.1	89.03	3e-135
Lc_contig_01297	No hit	No hit	No hit
Lc_contig_01298	No hit	No hit	No hit
Lc_contig_01299	No hit	No hit	No hit
Lc_contig_01300	No hit	No hit	No hit
Lc_contig_01301	Glyma13g17760.1	91.58	2e-147
Lc_contig_01302	No hit	No hit	No hit
Lc_contig_01303	No hit	No hit	No hit
Lc_contig_01304	No hit	No hit	No hit
Lc_contig_01305	No hit	No hit	No hit
Lc_contig_01306	No hit	No hit	No hit
Lc_contig_01307	No hit	No hit	No hit
Lc_contig_01308	No hit	No hit	No hit
Lc_contig_01309	No hit	No hit	No hit
Lc_contig_01310	No hit	No hit	No hit
Lc_contig_01311	No hit	No hit	No hit
Lc_contig_01312	Glyma18g04320.1	94.52	1e-24
Lc_contig_01313	Glyma07g09140.1	85.63	3e-41
Lc_contig_01314	No hit	No hit	No hit
Lc_contig_01315	No hit	No hit	No hit
Lc_contig_01316	No hit	No hit	No hit
Lc_contig_01317	No hit	No hit	No hit
Lc_contig_01318	No hit	No hit	No hit
Lc_contig_01319	No hit	No hit	No hit
Lc_contig_01320	No hit	No hit	No hit
Lc_contig_01321	No hit	No hit	No hit
Lc_contig_01322	No hit	No hit	No hit
Lc_contig_01323	Glyma07g26540.1	92.92	5e-89
Lc_contig_01324	No hit	No hit	No hit
Lc_contig_01325	No hit	No hit	No hit
Lc_contig_01326	Glyma13g26280.1	94.41	2e-73
Lc_contig_01327	No hit	No hit	No hit
Lc_contig_01328	No hit	No hit	No hit
Lc_contig_01329	No hit	No hit	No hit
Lc_contig_01330	No hit	No hit	No hit
Lc_contig_01331	No hit	No hit	No hit
Lc_contig_01332	Glyma08g06780.3	89.87	9e-141
Lc_contig_01333	Glyma01g29480.1	87.27	5e-84
Lc_contig_01334	Glyma04g05920.3	85.9	4e-15
Lc_contig_01335	No hit	No hit	No hit
Lc_contig_01336	No hit	No hit	No hit
Lc_contig_01337	Glyma15g41690.1	95.56	5e-34
Lc_contig_01338	No hit	No hit	No hit
Lc_contig_01339	No hit	No hit	No hit
Lc_contig_01340	Glyma12g07770.1	89.49	2e-138
Lc_contig_01341	Glyma13g28170.1	89.06	3e-136
Lc_contig_01342	No hit	No hit	No hit
Lc_contig_01343	No hit	No hit	No hit
Lc_contig_01344	Glyma04g33740.1	88.14	9e-121
Lc_contig_01345	No hit	No hit	No hit
Lc_contig_01346	Glyma15g41230.1	98.63	1e-29
Lc_contig_01347	No hit	No hit	No hit
Lc_contig_01348	No hit	No hit	No hit
Lc_contig_01349	No hit	No hit	No hit
Lc_contig_01350	No hit	No hit	No hit
Lc_contig_01351	No hit	No hit	No hit
Lc_contig_01352	Glyma16g01760.2	87.26	2e-43
Lc_contig_01353	No hit	No hit	No hit
Lc_contig_01354	No hit	No hit	No hit
Lc_contig_01355	No hit	No hit	No hit
Lc_contig_01356	No hit	No hit	No hit
Lc_contig_01357	No hit	No hit	No hit
Lc_contig_01358	Glyma09g40760.2	80.22	2e-67
Lc_contig_01359	No hit	No hit	No hit
Lc_contig_01360	No hit	No hit	No hit
Lc_contig_01361	No hit	No hit	No hit
Lc_contig_01362	No hit	No hit	No hit
Lc_contig_01363	No hit	No hit	No hit
Lc_contig_01364	No hit	No hit	No hit
Lc_contig_01365	No hit	No hit	No hit
Lc_contig_01366	No hit	No hit	No hit
Lc_contig_01367	No hit	No hit	No hit
Lc_contig_01368	No hit	No hit	No hit
Lc_contig_01369	No hit	No hit	No hit
Lc_contig_01370	No hit	No hit	No hit
Lc_contig_01371	Glyma03g37120.1	91.83	6e-98
Lc_contig_01372	No hit	No hit	No hit
Lc_contig_01373	Glyma11g11900.1	90.39	2e-142
Lc_contig_01374	No hit	No hit	No hit
Lc_contig_01375	No hit	No hit	No hit
Lc_contig_01376	Glyma08g29460.1	87.27	2e-122
Lc_contig_01377	No hit	No hit	No hit
Lc_contig_01378	No hit	No hit	No hit
Lc_contig_01379	No hit	No hit	No hit
Lc_contig_01380	No hit	No hit	No hit
Lc_contig_01381	No hit	No hit	No hit
Lc_contig_01382	No hit	No hit	No hit
Lc_contig_01383	Glyma02g16850.1	79.46	5e-69
Lc_contig_01384	No hit	No hit	No hit
Lc_contig_01385	No hit	No hit	No hit
Lc_contig_01386	No hit	No hit	No hit
Lc_contig_01387	No hit	No hit	No hit
Lc_contig_01388	No hit	No hit	No hit
Lc_contig_01389	No hit	No hit	No hit
Lc_contig_01390	No hit	No hit	No hit
Lc_contig_01391	No hit	No hit	No hit
Lc_contig_01392	No hit	No hit	No hit
Lc_contig_01393	No hit	No hit	No hit
Lc_contig_01394	No hit	No hit	No hit
Lc_contig_01395	Glyma05g02590.1	87.62	2e-102
Lc_contig_01396	Glyma19g00610.1	91.14	2e-22
Lc_contig_01397	No hit	No hit	No hit
Lc_contig_01398	Glyma16g01230.1	91.55	2e-78
Lc_contig_01399	No hit	No hit	No hit
Lc_contig_01400	Glyma09g00460.2	88.04	7e-23
Lc_contig_01401	No hit	No hit	No hit
Lc_contig_01402	No hit	No hit	No hit
Lc_contig_01403	No hit	No hit	No hit
Lc_contig_01404	No hit	No hit	No hit
Lc_contig_01405	No hit	No hit	No hit
Lc_contig_01406	No hit	No hit	No hit
Lc_contig_01407	Glyma10g20540.1	89.77	1e-24
Lc_contig_01408	No hit	No hit	No hit
Lc_contig_01409	Glyma20g11950.1	90	1e-25
Lc_contig_01410	No hit	No hit	No hit
Lc_contig_01411	Glyma07g18370.1	90.84	2e-148
Lc_contig_01412	No hit	No hit	No hit
Lc_contig_01413	No hit	No hit	No hit
Lc_contig_01414	No hit	No hit	No hit
Lc_contig_01415	No hit	No hit	No hit
Lc_contig_01416	No hit	No hit	No hit
Lc_contig_01417	No hit	No hit	No hit
Lc_contig_01418	No hit	No hit	No hit
Lc_contig_01419	Glyma10g03700.1	78.34	1e-60
Lc_contig_01420	No hit	No hit	No hit
Lc_contig_01421	No hit	No hit	No hit
Lc_contig_01422	Glyma09g10370.1	84.92	2e-107
Lc_contig_01423	No hit	No hit	No hit
Lc_contig_01424	No hit	No hit	No hit
Lc_contig_01425	No hit	No hit	No hit
Lc_contig_01426	No hit	No hit	No hit
Lc_contig_01427	No hit	No hit	No hit
Lc_contig_01428	No hit	No hit	No hit
Lc_contig_01429	No hit	No hit	No hit
Lc_contig_01430	No hit	No hit	No hit
Lc_contig_01431	No hit	No hit	No hit
Lc_contig_01432	No hit	No hit	No hit
Lc_contig_01433	No hit	No hit	No hit
Lc_contig_01434	No hit	No hit	No hit
Lc_contig_01435	No hit	No hit	No hit
Lc_contig_01436	No hit	No hit	No hit
Lc_contig_01437	No hit	No hit	No hit
Lc_contig_01438	No hit	No hit	No hit
Lc_contig_01439	Glyma16g28900.1	86.8	3e-121
Lc_contig_01440	Glyma04g05110.1	93.41	1e-30
Lc_contig_01441	No hit	No hit	No hit
Lc_contig_01442	No hit	No hit	No hit
Lc_contig_01443	Glyma13g25840.1	75.42	1e-24
Lc_contig_01444	Glyma06g09760.1	89.72	4e-139
Lc_contig_01445	Glyma08g39090.1	83.67	1e-99
Lc_contig_01446	No hit	No hit	No hit
Lc_contig_01447	Glyma09g17130.1	98.25	1e-20
Lc_contig_01448	Glyma11g15060.1	86.8	8e-92
Lc_contig_01449	Glyma02g01940.1	87.75	4e-129
Lc_contig_01450	Glyma06g07490.1	89.23	2e-112
Lc_contig_01451	No hit	No hit	No hit
Lc_contig_01452	No hit	No hit	No hit
Lc_contig_01453	No hit	No hit	No hit
Lc_contig_01454	No hit	No hit	No hit
Lc_contig_01455	Glyma13g21060.1	89.14	2e-138
Lc_contig_01456	Glyma05g35800.1	87.79	2e-128
Lc_contig_01457	No hit	No hit	No hit
Lc_contig_01458	No hit	No hit	No hit
Lc_contig_01459	No hit	No hit	No hit
Lc_contig_01460	Glyma01g02630.1	88.61	1e-64
Lc_contig_01461	No hit	No hit	No hit
Lc_contig_01462	No hit	No hit	No hit
Lc_contig_01463	No hit	No hit	No hit
Lc_contig_01464	Glyma01g44000.1	86.79	7e-117
Lc_contig_01465	Glyma19g37190.1	85.75	2e-107
Lc_contig_01466	No hit	No hit	No hit
Lc_contig_01467	No hit	No hit	No hit
Lc_contig_01468	No hit	No hit	No hit
Lc_contig_01469	No hit	No hit	No hit
Lc_contig_01470	No hit	No hit	No hit
Lc_contig_01471	No hit	No hit	No hit
Lc_contig_01472	No hit	No hit	No hit
Lc_contig_01473	No hit	No hit	No hit
Lc_contig_01474	No hit	No hit	No hit
Lc_contig_01475	Glyma04g07220.1	91.01	1e-25
Lc_contig_01476	Glyma09g38880.1	82.35	2e-47
Lc_contig_01477	No hit	No hit	No hit
Lc_contig_01478	No hit	No hit	No hit
Lc_contig_01479	Glyma08g16620.1	91.14	4e-55
Lc_contig_01480	No hit	No hit	No hit
Lc_contig_01481	Glyma04g08300.1	78.31	2e-52
Lc_contig_01482	No hit	No hit	No hit
Lc_contig_01483	Glyma11g36120.1	92.11	4e-55
Lc_contig_01484	Glyma15g06000.1	84.12	2e-103
Lc_contig_01485	No hit	No hit	No hit
Lc_contig_01486	No hit	No hit	No hit
Lc_contig_01487	Glyma17g03560.1	92.89	5e-163
Lc_contig_01488	No hit	No hit	No hit
Lc_contig_01489	No hit	No hit	No hit
Lc_contig_01490	No hit	No hit	No hit
Lc_contig_01491	Glyma11g14960.1	89.43	2e-127
Lc_contig_01492	No hit	No hit	No hit
Lc_contig_01493	No hit	No hit	No hit
Lc_contig_01494	No hit	No hit	No hit
Lc_contig_01495	Glyma01g44350.2	88.57	3e-131
Lc_contig_01496	Glyma09g06760.1	94.12	1e-29
Lc_contig_01497	No hit	No hit	No hit
Lc_contig_01498	No hit	No hit	No hit
Lc_contig_01499	No hit	No hit	No hit
Lc_contig_01500	No hit	No hit	No hit
Lc_contig_01501	No hit	No hit	No hit
Lc_contig_01502	No hit	No hit	No hit
Lc_contig_01503	No hit	No hit	No hit
Lc_contig_01504	Glyma06g02370.1	85.9	1e-14
Lc_contig_01505	No hit	No hit	No hit
Lc_contig_01506	No hit	No hit	No hit
Lc_contig_01507	No hit	No hit	No hit
Lc_contig_01508	Glyma05g38050.1	83.12	2e-92
Lc_contig_01509	No hit	No hit	No hit
Lc_contig_01510	No hit	No hit	No hit
Lc_contig_01511	No hit	No hit	No hit
Lc_contig_01512	Glyma19g42660.1	86.43	3e-120
Lc_contig_01513	No hit	No hit	No hit
Lc_contig_01514	No hit	No hit	No hit
Lc_contig_01515	No hit	No hit	No hit
Lc_contig_01516	No hit	No hit	No hit
Lc_contig_01517	No hit	No hit	No hit
Lc_contig_01518	No hit	No hit	No hit
Lc_contig_01519	No hit	No hit	No hit
Lc_contig_01520	No hit	No hit	No hit
Lc_contig_01521	No hit	No hit	No hit
Lc_contig_01522	No hit	No hit	No hit
Lc_contig_01523	Glyma16g22050.1	93.26	4e-30
Lc_contig_01524	Glyma20g39010.1	88.58	6e-108
Lc_contig_01525	No hit	No hit	No hit
Lc_contig_01526	No hit	No hit	No hit
Lc_contig_01527	No hit	No hit	No hit
Lc_contig_01528	No hit	No hit	No hit
Lc_contig_01529	No hit	No hit	No hit
Lc_contig_01530	No hit	No hit	No hit
Lc_contig_01531	No hit	No hit	No hit
Lc_contig_01532	No hit	No hit	No hit
Lc_contig_01533	Glyma04g09080.1	85.93	7e-117
Lc_contig_01534	No hit	No hit	No hit
Lc_contig_01535	No hit	No hit	No hit
Lc_contig_01536	No hit	No hit	No hit
Lc_contig_01537	No hit	No hit	No hit
Lc_contig_01538	No hit	No hit	No hit
Lc_contig_01539	No hit	No hit	No hit
Lc_contig_01540	No hit	No hit	No hit
Lc_contig_01541	Glyma17g33020.1	92.73	5e-14
Lc_contig_01542	No hit	No hit	No hit
Lc_contig_01543	No hit	No hit	No hit
Lc_contig_01544	No hit	No hit	No hit
Lc_contig_01545	No hit	No hit	No hit
Lc_contig_01546	No hit	No hit	No hit
Lc_contig_01547	No hit	No hit	No hit
Lc_contig_01548	No hit	No hit	No hit
Lc_contig_01549	No hit	No hit	No hit
Lc_contig_01550	No hit	No hit	No hit
Lc_contig_01551	Glyma15g06380.1	91.44	4e-154
Lc_contig_01552	Glyma12g11250.1	82.94	1e-45
Lc_contig_01553	No hit	No hit	No hit
Lc_contig_01554	Glyma10g37020.1	94.38	8e-32
Lc_contig_01555	Glyma17g05200.3	89.53	7e-23
Lc_contig_01556	No hit	No hit	No hit
Lc_contig_01557	No hit	No hit	No hit
Lc_contig_01558	No hit	No hit	No hit
Lc_contig_01559	No hit	No hit	No hit
Lc_contig_01560	No hit	No hit	No hit
Lc_contig_01561	No hit	No hit	No hit
Lc_contig_01562	Glyma07g33770.2	92.16	5e-34
Lc_contig_01563	No hit	No hit	No hit
Lc_contig_01564	No hit	No hit	No hit
Lc_contig_01565	No hit	No hit	No hit
Lc_contig_01566	No hit	No hit	No hit
Lc_contig_01567	No hit	No hit	No hit
Lc_contig_01568	Glyma04g16660.1	89.55	2e-98
Lc_contig_01569	No hit	No hit	No hit
Lc_contig_01570	No hit	No hit	No hit
Lc_contig_01571	No hit	No hit	No hit
Lc_contig_01572	No hit	No hit	No hit
Lc_contig_01573	Glyma10g08710.1	90.5	5e-148
Lc_contig_01574	No hit	No hit	No hit
Lc_contig_01575	No hit	No hit	No hit
Lc_contig_01576	No hit	No hit	No hit
Lc_contig_01577	No hit	No hit	No hit
Lc_contig_01578	Glyma13g42680.1	90.66	7e-147
Lc_contig_01579	No hit	No hit	No hit
Lc_contig_01580	No hit	No hit	No hit
Lc_contig_01581	Glyma08g20190.1	93.26	4e-30
Lc_contig_01582	No hit	No hit	No hit
Lc_contig_01583	No hit	No hit	No hit
Lc_contig_01584	No hit	No hit	No hit
Lc_contig_01585	No hit	No hit	No hit
Lc_contig_01586	Glyma08g21850.1	87.63	4e-124
Lc_contig_01587	No hit	No hit	No hit
Lc_contig_01588	No hit	No hit	No hit
Lc_contig_01589	No hit	No hit	No hit
Lc_contig_01590	No hit	No hit	No hit
Lc_contig_01591	No hit	No hit	No hit
Lc_contig_01592	Glyma10g29030.1	92.59	1e-25
Lc_contig_01593	No hit	No hit	No hit
Lc_contig_01594	No hit	No hit	No hit
Lc_contig_01595	No hit	No hit	No hit
Lc_contig_01596	No hit	No hit	No hit
Lc_contig_01597	No hit	No hit	No hit
Lc_contig_01598	Glyma18g46630.1	92.17	1e-60
Lc_contig_01599	Glyma08g08710.1	89.8	8e-47
Lc_contig_01600	No hit	No hit	No hit
Lc_contig_01601	No hit	No hit	No hit
Lc_contig_01602	No hit	No hit	No hit
Lc_contig_01603	No hit	No hit	No hit
Lc_contig_01604	Glyma05g33850.1	84.11	2e-98
Lc_contig_01605	Glyma03g04010.1	87.55	4e-70
Lc_contig_01606	No hit	No hit	No hit
Lc_contig_01607	Glyma13g28180.4	93.33	4e-30
Lc_contig_01608	No hit	No hit	No hit
Lc_contig_01609	No hit	No hit	No hit
Lc_contig_01610	Glyma18g20500.1	84.64	8e-92
Lc_contig_01611	Glyma19g30880.1	91.19	5e-148
Lc_contig_01612	Glyma02g41820.1	90.28	1e-144
Lc_contig_01613	No hit	No hit	No hit
Lc_contig_01614	No hit	No hit	No hit
Lc_contig_01615	No hit	No hit	No hit
Lc_contig_01616	No hit	No hit	No hit
Lc_contig_01617	No hit	No hit	No hit
Lc_contig_01618	No hit	No hit	No hit
Lc_contig_01619	No hit	No hit	No hit
Lc_contig_01620	No hit	No hit	No hit
Lc_contig_01621	No hit	No hit	No hit
Lc_contig_01622	Glyma06g08180.1	87.73	2e-67
Lc_contig_01623	No hit	No hit	No hit
Lc_contig_01624	No hit	No hit	No hit
Lc_contig_01625	No hit	No hit	No hit
Lc_contig_01626	No hit	No hit	No hit
Lc_contig_01627	No hit	No hit	No hit
Lc_contig_01628	No hit	No hit	No hit
Lc_contig_01629	No hit	No hit	No hit
Lc_contig_01630	No hit	No hit	No hit
Lc_contig_01631	No hit	No hit	No hit
Lc_contig_01632	Glyma02g13780.1	88.47	1e-134
Lc_contig_01633	No hit	No hit	No hit
Lc_contig_01634	No hit	No hit	No hit
Lc_contig_01635	No hit	No hit	No hit
Lc_contig_01636	Glyma08g26860.1	91.46	3e-155
Lc_contig_01637	No hit	No hit	No hit
Lc_contig_01638	Glyma13g24040.2	94.51	6e-33
Lc_contig_01639	Glyma07g11550.2	92.99	1e-84
Lc_contig_01640	No hit	No hit	No hit
Lc_contig_01641	No hit	No hit	No hit
Lc_contig_01642	No hit	No hit	No hit
Lc_contig_01643	No hit	No hit	No hit
Lc_contig_01644	Glyma04g42790.1	81.65	2e-52
Lc_contig_01645	No hit	No hit	No hit
Lc_contig_01646	No hit	No hit	No hit
Lc_contig_01647	No hit	No hit	No hit
Lc_contig_01648	No hit	No hit	No hit
Lc_contig_01649	No hit	No hit	No hit
Lc_contig_01650	No hit	No hit	No hit
Lc_contig_01651	No hit	No hit	No hit
Lc_contig_01652	No hit	No hit	No hit
Lc_contig_01653	No hit	No hit	No hit
Lc_contig_01654	No hit	No hit	No hit
Lc_contig_01655	No hit	No hit	No hit
Lc_contig_01656	No hit	No hit	No hit
Lc_contig_01657	No hit	No hit	No hit
Lc_contig_01658	No hit	No hit	No hit
Lc_contig_01659	Glyma17g07070.1	87.54	5e-99
Lc_contig_01660	No hit	No hit	No hit
Lc_contig_01661	No hit	No hit	No hit
Lc_contig_01662	No hit	No hit	No hit
Lc_contig_01663	No hit	No hit	No hit
Lc_contig_01664	No hit	No hit	No hit
Lc_contig_01665	No hit	No hit	No hit
Lc_contig_01666	No hit	No hit	No hit
Lc_contig_01667	Glyma19g39560.2	93.33	1e-30
Lc_contig_01668	No hit	No hit	No hit
Lc_contig_01669	Glyma13g12030.1	100	1e-30
Lc_contig_01670	No hit	No hit	No hit
Lc_contig_01671	No hit	No hit	No hit
Lc_contig_01672	No hit	No hit	No hit
Lc_contig_01673	Glyma13g04150.1	94.38	8e-32
Lc_contig_01674	Glyma11g01370.1	89.17	2e-138
Lc_contig_01675	No hit	No hit	No hit
Lc_contig_01676	No hit	No hit	No hit
Lc_contig_01677	No hit	No hit	No hit
Lc_contig_01678	Glyma09g05150.1	84.89	5e-74
Lc_contig_01679	No hit	No hit	No hit
Lc_contig_01680	No hit	No hit	No hit
Lc_contig_01681	No hit	No hit	No hit
Lc_contig_01682	No hit	No hit	No hit
Lc_contig_01683	No hit	No hit	No hit
Lc_contig_01684	No hit	No hit	No hit
Lc_contig_01685	No hit	No hit	No hit
Lc_contig_01686	Glyma01g06680.1	84.11	1e-80
Lc_contig_01687	No hit	No hit	No hit
Lc_contig_01688	No hit	No hit	No hit
Lc_contig_01689	No hit	No hit	No hit
Lc_contig_01690	Glyma06g12830.1	87.73	6e-123
Lc_contig_01691	Glyma18g44800.1	94.51	6e-33
Lc_contig_01692	No hit	No hit	No hit
Lc_contig_01693	Glyma01g36670.1	87.34	9e-17
Lc_contig_01694	No hit	No hit	No hit
Lc_contig_01695	Glyma04g42200.1	86.62	5e-94
Lc_contig_01696	Glyma08g08260.1	90.43	7e-147
Lc_contig_01697	Glyma19g42760.1	87.27	1e-84
Lc_contig_01698	Glyma17g02480.1	88.92	6e-108
Lc_contig_01699	Glyma17g36900.1	93.1	1e-15
Lc_contig_01700	No hit	No hit	No hit
Lc_contig_01701	No hit	No hit	No hit
Lc_contig_01702	No hit	No hit	No hit
Lc_contig_01703	Glyma17g00630.1	88.72	3e-131
Lc_contig_01704	No hit	No hit	No hit
Lc_contig_01705	Glyma07g13700.2	82.35	1e-40
Lc_contig_01706	No hit	No hit	No hit
Lc_contig_01707	No hit	No hit	No hit
Lc_contig_01708	No hit	No hit	No hit
Lc_contig_01709	Glyma13g42800.2	92.86	7e-162
Lc_contig_01710	No hit	No hit	No hit
Lc_contig_01711	Glyma04g01660.1	93.18	1e-29
Lc_contig_01712	Glyma18g03080.1	86.68	3e-111
Lc_contig_01713	Glyma06g44400.1	84.09	3e-101
Lc_contig_01714	No hit	No hit	No hit
Lc_contig_01715	No hit	No hit	No hit
Lc_contig_01716	No hit	No hit	No hit
Lc_contig_01717	No hit	No hit	No hit
Lc_contig_01718	No hit	No hit	No hit
Lc_contig_01719	Glyma15g11120.1	96.25	4e-30
Lc_contig_01720	No hit	No hit	No hit
Lc_contig_01721	No hit	No hit	No hit
Lc_contig_01722	No hit	No hit	No hit
Lc_contig_01723	No hit	No hit	No hit
Lc_contig_01724	No hit	No hit	No hit
Lc_contig_01725	No hit	No hit	No hit
Lc_contig_01726	Glyma20g21230.1	85.65	5e-59
Lc_contig_01727	Glyma01g08640.1	80.9	4e-35
Lc_contig_01728	No hit	No hit	No hit
Lc_contig_01729	No hit	No hit	No hit
Lc_contig_01730	No hit	No hit	No hit
Lc_contig_01731	Glyma18g20700.1	83.7	1e-100
Lc_contig_01732	No hit	No hit	No hit
Lc_contig_01733	No hit	No hit	No hit
Lc_contig_01734	No hit	No hit	No hit
Lc_contig_01735	No hit	No hit	No hit
Lc_contig_01736	No hit	No hit	No hit
Lc_contig_01737	No hit	No hit	No hit
Lc_contig_01738	No hit	No hit	No hit
Lc_contig_01739	No hit	No hit	No hit
Lc_contig_01740	No hit	No hit	No hit
Lc_contig_01741	No hit	No hit	No hit
Lc_contig_01742	No hit	No hit	No hit
Lc_contig_01743	Glyma17g03380.1	82.08	1e-50
Lc_contig_01744	No hit	No hit	No hit
Lc_contig_01745	Glyma09g42180.1	88.78	2e-137
Lc_contig_01746	Glyma18g47690.1	86.42	1e-120
Lc_contig_01747	No hit	No hit	No hit
Lc_contig_01748	No hit	No hit	No hit
Lc_contig_01749	No hit	No hit	No hit
Lc_contig_01750	No hit	No hit	No hit
Lc_contig_01751	No hit	No hit	No hit
Lc_contig_01752	No hit	No hit	No hit
Lc_contig_01753	Glyma05g03770.3	92.13	2e-28
Lc_contig_01754	No hit	No hit	No hit
Lc_contig_01755	Glyma18g51970.1	83.17	4e-95
Lc_contig_01756	Glyma17g20000.1	83.65	1e-19
Lc_contig_01757	No hit	No hit	No hit
Lc_contig_01758	Glyma10g31960.1	94.38	8e-32
Lc_contig_01759	Glyma17g01710.1	91.78	1e-20
Lc_contig_01760	No hit	No hit	No hit
Lc_contig_01761	No hit	No hit	No hit
Lc_contig_01762	Glyma05g24070.1	96.49	5e-19
Lc_contig_01763	No hit	No hit	No hit
Lc_contig_01764	No hit	No hit	No hit
Lc_contig_01765	No hit	No hit	No hit
Lc_contig_01766	Glyma08g18240.1	89.89	2e-97
Lc_contig_01767	No hit	No hit	No hit
Lc_contig_01768	No hit	No hit	No hit
Lc_contig_01769	Glyma08g39020.1	87.54	1e-95
Lc_contig_01770	No hit	No hit	No hit
Lc_contig_01771	No hit	No hit	No hit
Lc_contig_01772	No hit	No hit	No hit
Lc_contig_01773	No hit	No hit	No hit
Lc_contig_01774	No hit	No hit	No hit
Lc_contig_01775	No hit	No hit	No hit
Lc_contig_01776	No hit	No hit	No hit
Lc_contig_01777	Glyma03g24990.1	86.73	4e-119
Lc_contig_01778	No hit	No hit	No hit
Lc_contig_01779	No hit	No hit	No hit
Lc_contig_01780	No hit	No hit	No hit
Lc_contig_01781	No hit	No hit	No hit
Lc_contig_01782	No hit	No hit	No hit
Lc_contig_01783	No hit	No hit	No hit
Lc_contig_01784	No hit	No hit	No hit
Lc_contig_01785	Glyma07g32620.1	88.54	2e-82
Lc_contig_01786	No hit	No hit	No hit
Lc_contig_01787	No hit	No hit	No hit
Lc_contig_01788	No hit	No hit	No hit
Lc_contig_01789	Glyma13g31290.1	81.23	3e-81
Lc_contig_01790	Glyma03g30510.1	87.97	2e-37
Lc_contig_01791	No hit	No hit	No hit
Lc_contig_01792	No hit	No hit	No hit
Lc_contig_01793	No hit	No hit	No hit
Lc_contig_01794	No hit	No hit	No hit
Lc_contig_01795	No hit	No hit	No hit
Lc_contig_01796	Glyma17g10000.3	94.12	1e-29
Lc_contig_01797	No hit	No hit	No hit
Lc_contig_01798	Glyma06g05400.1	84.96	3e-96
Lc_contig_01799	No hit	No hit	No hit
Lc_contig_01800	No hit	No hit	No hit
Lc_contig_01801	No hit	No hit	No hit
Lc_contig_01802	Glyma15g03660.2	89.26	7e-137
Lc_contig_01803	Glyma20g32790.2	93.68	7e-33
Lc_contig_01804	No hit	No hit	No hit
Lc_contig_01805	Glyma20g33990.1	90.8	3e-150
Lc_contig_01806	Glyma08g23990.1	91.12	5e-59
Lc_contig_01807	No hit	No hit	No hit
Lc_contig_01808	No hit	No hit	No hit
Lc_contig_01809	No hit	No hit	No hit
Lc_contig_01810	Glyma09g08690.1	91.37	6e-143
Lc_contig_01811	No hit	No hit	No hit
Lc_contig_01812	No hit	No hit	No hit
Lc_contig_01813	No hit	No hit	No hit
Lc_contig_01814	No hit	No hit	No hit
Lc_contig_01815	No hit	No hit	No hit
Lc_contig_01816	No hit	No hit	No hit
Lc_contig_01817	No hit	No hit	No hit
Lc_contig_01818	No hit	No hit	No hit
Lc_contig_01819	No hit	No hit	No hit
Lc_contig_01820	Glyma19g08050.2	92.02	1e-159
Lc_contig_01821	No hit	No hit	No hit
Lc_contig_01822	No hit	No hit	No hit
Lc_contig_01823	No hit	No hit	No hit
Lc_contig_01824	Glyma06g19290.1	97.78	2e-37
Lc_contig_01825	No hit	No hit	No hit
Lc_contig_01826	No hit	No hit	No hit
Lc_contig_01827	No hit	No hit	No hit
Lc_contig_01828	No hit	No hit	No hit
Lc_contig_01829	No hit	No hit	No hit
Lc_contig_01830	No hit	No hit	No hit
Lc_contig_01831	No hit	No hit	No hit
Lc_contig_01832	Glyma09g06450.1	84.25	4e-100
Lc_contig_01833	Glyma09g08650.1	92.48	7e-162
Lc_contig_01834	No hit	No hit	No hit
Lc_contig_01835	No hit	No hit	No hit
Lc_contig_01836	No hit	No hit	No hit
Lc_contig_01837	Glyma20g24430.1	89.92	1e-144
Lc_contig_01838	No hit	No hit	No hit
Lc_contig_01839	No hit	No hit	No hit
Lc_contig_01840	No hit	No hit	No hit
Lc_contig_01841	No hit	No hit	No hit
Lc_contig_01842	Glyma15g35440.1	82.04	4e-90
Lc_contig_01843	No hit	No hit	No hit
Lc_contig_01844	No hit	No hit	No hit
Lc_contig_01845	No hit	No hit	No hit
Lc_contig_01846	No hit	No hit	No hit
Lc_contig_01847	No hit	No hit	No hit
Lc_contig_01848	No hit	No hit	No hit
Lc_contig_01849	No hit	No hit	No hit
Lc_contig_01850	No hit	No hit	No hit
Lc_contig_01851	Glyma11g02420.1	84.87	3e-106
Lc_contig_01852	Glyma02g44210.1	84.96	4e-110
Lc_contig_01853	No hit	No hit	No hit
Lc_contig_01854	Glyma08g39370.1	87.68	3e-130
Lc_contig_01855	No hit	No hit	No hit
Lc_contig_01856	No hit	No hit	No hit
Lc_contig_01857	No hit	No hit	No hit
Lc_contig_01858	No hit	No hit	No hit
Lc_contig_01859	No hit	No hit	No hit
Lc_contig_01860	No hit	No hit	No hit
Lc_contig_01861	Glyma17g10570.1	88.86	2e-138
Lc_contig_01862	No hit	No hit	No hit
Lc_contig_01863	Glyma13g37040.3	82.14	5e-19
Lc_contig_01864	Glyma11g14030.1	84.62	2e-47
Lc_contig_01865	No hit	No hit	No hit
Lc_contig_01866	No hit	No hit	No hit
Lc_contig_01867	No hit	No hit	No hit
Lc_contig_01868	No hit	No hit	No hit
Lc_contig_01869	Glyma05g33910.1	87.72	1e-69
Lc_contig_01870	No hit	No hit	No hit
Lc_contig_01871	No hit	No hit	No hit
Lc_contig_01872	Glyma02g02330.1	98.63	1e-29
Lc_contig_01873	No hit	No hit	No hit
Lc_contig_01874	No hit	No hit	No hit
Lc_contig_01875	Glyma17g35520.1	83.93	2e-67
Lc_contig_01876	No hit	No hit	No hit
Lc_contig_01877	No hit	No hit	No hit
Lc_contig_01878	No hit	No hit	No hit
Lc_contig_01879	Glyma15g08150.1	84.76	1e-99
Lc_contig_01880	No hit	No hit	No hit
Lc_contig_01881	No hit	No hit	No hit
Lc_contig_01882	No hit	No hit	No hit
Lc_contig_01883	No hit	No hit	No hit
Lc_contig_01884	No hit	No hit	No hit
Lc_contig_01885	No hit	No hit	No hit
Lc_contig_01886	No hit	No hit	No hit
Lc_contig_01887	Glyma07g20400.1	85.43	1e-114
Lc_contig_01888	Glyma06g01850.3	90.54	1e-19
Lc_contig_01889	No hit	No hit	No hit
Lc_contig_01890	No hit	No hit	No hit
Lc_contig_01891	No hit	No hit	No hit
Lc_contig_01892	No hit	No hit	No hit
Lc_contig_01893	Glyma08g45990.1	87.34	2e-128
Lc_contig_01894	No hit	No hit	No hit
Lc_contig_01895	Glyma07g05700.2	90.91	1e-34
Lc_contig_01896	No hit	No hit	No hit
Lc_contig_01897	No hit	No hit	No hit
Lc_contig_01898	No hit	No hit	No hit
Lc_contig_01899	No hit	No hit	No hit
Lc_contig_01900	Glyma08g42610.1	80.62	1e-54
Lc_contig_01901	No hit	No hit	No hit
Lc_contig_01902	No hit	No hit	No hit
Lc_contig_01903	No hit	No hit	No hit
Lc_contig_01904	No hit	No hit	No hit
Lc_contig_01905	No hit	No hit	No hit
Lc_contig_01906	No hit	No hit	No hit
Lc_contig_01907	No hit	No hit	No hit
Lc_contig_01908	Glyma1219s00200.1	96.19	3e-41
Lc_contig_01909	No hit	No hit	No hit
Lc_contig_01910	Glyma12g05400.1	85.05	8e-112
Lc_contig_01911	No hit	No hit	No hit
Lc_contig_01912	No hit	No hit	No hit
Lc_contig_01913	Glyma0430s00200.1	90	7e-33
Lc_contig_01914	Glyma06g46990.1	96.43	2e-32
Lc_contig_01915	No hit	No hit	No hit
Lc_contig_01916	No hit	No hit	No hit
Lc_contig_01917	No hit	No hit	No hit
Lc_contig_01918	Glyma02g44350.1	89.49	1e-95
Lc_contig_01919	Glyma09g33630.1	95.24	1e-40
Lc_contig_01920	No hit	No hit	No hit
Lc_contig_01921	Glyma11g13670.1	92.86	2e-27
Lc_contig_01922	No hit	No hit	No hit
Lc_contig_01923	No hit	No hit	No hit
Lc_contig_01924	Glyma10g00530.1	94.67	1e-25
Lc_contig_01925	No hit	No hit	No hit
Lc_contig_01926	No hit	No hit	No hit
Lc_contig_01927	No hit	No hit	No hit
Lc_contig_01928	No hit	No hit	No hit
Lc_contig_01929	No hit	No hit	No hit
Lc_contig_01930	No hit	No hit	No hit
Lc_contig_01931	No hit	No hit	No hit
Lc_contig_01932	No hit	No hit	No hit
Lc_contig_01933	No hit	No hit	No hit
Lc_contig_01934	No hit	No hit	No hit
Lc_contig_01935	No hit	No hit	No hit
Lc_contig_01936	Glyma19g37000.2	83.52	2e-38
Lc_contig_01937	No hit	No hit	No hit
Lc_contig_01938	No hit	No hit	No hit
Lc_contig_01939	No hit	No hit	No hit
Lc_contig_01940	No hit	No hit	No hit
Lc_contig_01941	No hit	No hit	No hit
Lc_contig_01942	Glyma19g41540.2	90	4e-60
Lc_contig_01943	Glyma11g37770.1	97.62	2e-12
Lc_contig_01944	Glyma11g36150.1	90.12	9e-146
Lc_contig_01945	No hit	No hit	No hit
Lc_contig_01946	No hit	No hit	No hit
Lc_contig_01947	No hit	No hit	No hit
Lc_contig_01948	No hit	No hit	No hit
Lc_contig_01949	Glyma06g13300.1	78	2e-57
Lc_contig_01950	Glyma01g42520.1	84.98	4e-90
Lc_contig_01951	No hit	No hit	No hit
Lc_contig_01952	No hit	No hit	No hit
Lc_contig_01953	No hit	No hit	No hit
Lc_contig_01954	No hit	No hit	No hit
Lc_contig_01955	Glyma03g36110.1	100	3e-16
Lc_contig_01956	Glyma08g11160.1	87.38	2e-93
Lc_contig_01957	Glyma08g17590.1	91.3	5e-19
Lc_contig_01958	No hit	No hit	No hit
Lc_contig_01959	No hit	No hit	No hit
Lc_contig_01960	Glyma05g01420.1	91.85	8e-47
Lc_contig_01961	No hit	No hit	No hit
Lc_contig_01962	No hit	No hit	No hit
Lc_contig_01963	Glyma12g33200.1	78.59	3e-66
Lc_contig_01964	No hit	No hit	No hit
Lc_contig_01965	No hit	No hit	No hit
Lc_contig_01966	No hit	No hit	No hit
Lc_contig_01967	No hit	No hit	No hit
Lc_contig_01968	No hit	No hit	No hit
Lc_contig_01969	Glyma10g04190.1	87.78	2e-67
Lc_contig_01970	No hit	No hit	No hit
Lc_contig_01971	Glyma19g32480.1	85.9	5e-109
Lc_contig_01972	No hit	No hit	No hit
Lc_contig_01973	No hit	No hit	No hit
Lc_contig_01974	No hit	No hit	No hit
Lc_contig_01975	No hit	No hit	No hit
Lc_contig_01976	No hit	No hit	No hit
Lc_contig_01977	Glyma19g28240.1	90.89	6e-153
Lc_contig_01978	No hit	No hit	No hit
Lc_contig_01979	No hit	No hit	No hit
Lc_contig_01980	No hit	No hit	No hit
Lc_contig_01981	No hit	No hit	No hit
Lc_contig_01982	No hit	No hit	No hit
Lc_contig_01983	No hit	No hit	No hit
Lc_contig_01984	Glyma06g32680.2	92.68	1e-144
Lc_contig_01985	No hit	No hit	No hit
Lc_contig_01986	Glyma20g31800.1	86.36	6e-118
Lc_contig_01987	No hit	No hit	No hit
Lc_contig_01988	Glyma04g01270.1	85.38	4e-70
Lc_contig_01989	Glyma12g20980.1	84.79	2e-67
Lc_contig_01990	Glyma02g47430.1	96.92	2e-23
Lc_contig_01991	No hit	No hit	No hit
Lc_contig_01992	No hit	No hit	No hit
Lc_contig_01993	No hit	No hit	No hit
Lc_contig_01994	Glyma05g07420.1	85.04	8e-107
Lc_contig_01995	No hit	No hit	No hit
Lc_contig_01996	No hit	No hit	No hit
Lc_contig_01997	Glyma20g37370.1	90.55	4e-149
[truncated: 56,997 more rows]
