# Supplementary material for: Generation and Characterisation of a Reference Transcriptome for Lentil (Lens culinaris Medik.)
Source: Int J Mol Sci. 2016 Nov 12;17(11):1887. doi: 10.3390/ijms17111887 (PMC5133886; doi:10.3390/ijms17111887)
Supplement: Supplementary file 1 [file ijms-17-01887-s001.zip › ijms-141799-Supplementary Material/Supplementary Table S6.xlsx]

## Sheet: Supplementary Table S6A
Supplementary Table S6: The transcripts with KO annotations
Contig/Scafold	KO annotation
Lc_contig_17518	K00001
Lc_contig_17960	K00001
Lc_contig_12777	K00001
Lc_contig_28648	K00001
Lc_scaffold_56107	K00006
Lc_scaffold_56106	K00006
Lc_scaffold_56105	K00006
Lc_scaffold_56104	K00006
Lc_contig_38057	K00006
Lc_contig_04712	K00006
Lc_contig_17749	K00006
Lc_contig_19096	K00006
Lc_contig_22921	K00006
Lc_scaffold_49960	K00006
Lc_contig_31601	K00006
Lc_contig_29411	K00006
Lc_contig_26302	K00006
Lc_contig_21555	K00006
Lc_contig_18281	K00008
Lc_contig_14909	K00008
Lc_scaffold_46415	K00011
Lc_scaffold_46416	K00011
Lc_contig_37844	K00011
Lc_contig_19399	K00012
Lc_contig_20463	K00012
Lc_scaffold_41721	K00012
Lc_scaffold_41720	K00012
Lc_scaffold_40036	K00012
Lc_scaffold_40035	K00012
Lc_contig_04405	K00012
Lc_scaffold_54638	K00013
Lc_scaffold_54637	K00013
Lc_contig_09049	K00013
Lc_contig_03741	K00013
Lc_contig_18621	K00016
Lc_scaffold_41188	K00016
Lc_contig_26867	K00016
Lc_contig_14850	K00020
Lc_contig_04418	K00020
Lc_contig_31201	K00020
Lc_scaffold_49366	K00021
Lc_scaffold_49364	K00021
Lc_scaffold_49365	K00021
Lc_scaffold_48879	K00021
Lc_contig_09078	K00021
Lc_contig_02137	K00021
Lc_contig_37625	K00021
Lc_scaffold_47822	K00021
Lc_contig_15195	K00021
Lc_contig_10836	K00021
Lc_contig_02068	K00021
Lc_contig_33208	K00021
Lc_contig_18295	K00025
Lc_contig_15081	K00025
Lc_contig_28754	K00025
Lc_contig_16847	K00025
Lc_scaffold_57348	K00025
Lc_scaffold_57347	K00025
Lc_scaffold_57349	K00025
Lc_scaffold_48790	K00025
Lc_scaffold_44655	K00026
Lc_scaffold_44654	K00026
Lc_contig_05483	K00026
Lc_contig_04751	K00026
Lc_scaffold_58777	K00026
Lc_scaffold_58775	K00026
Lc_scaffold_58776	K00026
Lc_scaffold_58774	K00026
Lc_scaffold_58778	K00026
Lc_contig_23950	K00026
Lc_scaffold_44274	K00026
Lc_contig_16327	K00026
Lc_scaffold_40903	K00026
Lc_scaffold_39011	K00026
Lc_scaffold_39010	K00026
Lc_contig_15859	K00026
Lc_scaffold_50273	K00028
Lc_scaffold_50272	K00028
Lc_contig_06342	K00028
Lc_contig_35483	K00028
Lc_contig_30679	K00028
Lc_contig_23313	K00028
Lc_contig_21271	K00028
Lc_scaffold_41184	K00028
Lc_scaffold_41185	K00028
Lc_scaffold_41186	K00028
Lc_contig_33006	K00028
Lc_contig_21161	K00029
Lc_scaffold_42747	K00029
Lc_contig_27388	K00029
Lc_contig_21394	K00029
Lc_scaffold_43710	K00029
Lc_scaffold_58130	K00029
Lc_contig_25879	K00029
Lc_contig_24264	K00029
Lc_contig_28400	K00029
Lc_contig_37226	K00029
Lc_contig_09927	K00029
Lc_contig_08822	K00029
Lc_contig_01456	K00029
Lc_contig_24331	K00029
Lc_contig_37442	K00029
Lc_contig_17091	K00030
Lc_contig_36528	K00030
Lc_contig_18783	K00030
Lc_scaffold_49726	K00030
Lc_contig_09678	K00030
Lc_contig_08259	K00030
Lc_contig_18812	K00030
Lc_scaffold_49330	K00030
Lc_contig_18182	K00030
Lc_contig_11019	K00030
Lc_contig_02578	K00030
Lc_contig_27387	K00030
Lc_scaffold_38681	K00031
Lc_scaffold_38679	K00031
Lc_scaffold_45814	K00031
Lc_scaffold_45815	K00031
Lc_scaffold_38682	K00031
Lc_contig_36194	K00031
Lc_contig_34575	K00031
Lc_contig_34341	K00031
Lc_contig_33043	K00031
Lc_contig_30888	K00031
Lc_scaffold_58515	K00031
Lc_scaffold_58516	K00031
Lc_contig_20025	K00031
Lc_contig_10627	K00031
Lc_contig_10344	K00031
Lc_contig_29276	K00031
Lc_scaffold_58223	K00033
Lc_scaffold_58224	K00033
Lc_contig_37951	K00033
Lc_contig_35196	K00033
Lc_contig_25194	K00033
Lc_contig_24053	K00033
Lc_scaffold_54213	K00033
Lc_contig_14974	K00033
Lc_contig_05572	K00033
Lc_contig_19990	K00036
Lc_contig_26592	K00036
Lc_contig_21381	K00036
Lc_contig_03678	K00036
Lc_contig_32451	K00036
Lc_scaffold_41201	K00036
Lc_scaffold_41200	K00036
Lc_scaffold_41202	K00036
Lc_scaffold_40270	K00036
Lc_scaffold_40259	K00036
Lc_scaffold_40281	K00036
Lc_contig_08278	K00036
Lc_contig_33453	K00036
Lc_contig_28417	K00036
Lc_scaffold_41337	K00036
Lc_scaffold_41336	K00036
Lc_scaffold_48619	K00036
Lc_contig_12573	K00036
Lc_contig_06160	K00036
Lc_contig_20763	K00051
Lc_contig_12660	K00051
Lc_contig_31419	K00051
Lc_contig_26620	K00051
Lc_contig_24196	K00051
Lc_contig_23214	K00051
Lc_contig_35230	K00051
Lc_scaffold_51704	K00052
Lc_contig_21163	K00053
Lc_scaffold_51248	K00053
Lc_contig_04604	K00053
Lc_scaffold_44979	K00058
Lc_scaffold_50807	K00058
Lc_contig_21040	K00058
Lc_scaffold_46156	K00058
Lc_contig_17935	K00059
Lc_contig_10234	K00059
Lc_contig_18886	K00059
Lc_contig_10619	K00059
Lc_contig_31006	K00059
Lc_contig_14661	K00059
Lc_scaffold_55275	K00074
Lc_scaffold_55274	K00074
Lc_contig_38452	K00079
Lc_contig_03303	K00079
Lc_contig_23126	K00079
Lc_contig_37189	K00083
Lc_contig_08920	K00083
Lc_contig_18134	K00083
Lc_contig_31504	K00083
Lc_contig_18289	K00083
Lc_scaffold_50038	K00083
Lc_contig_17950	K00083
Lc_contig_17438	K00083
Lc_scaffold_39400	K00083
Lc_scaffold_48768	K00083
Lc_contig_27060	K00083
Lc_contig_18952	K00083
Lc_contig_18430	K00083
Lc_scaffold_51363	K00083
Lc_contig_17053	K00083
Lc_contig_20296	K00088
Lc_contig_00535	K00088
Lc_contig_21214	K00099
Lc_scaffold_52005	K00099
Lc_contig_05404	K00099
Lc_scaffold_56858	K00099
Lc_scaffold_56861	K00099
Lc_scaffold_56856	K00099
Lc_scaffold_56859	K00099
Lc_scaffold_56857	K00099
Lc_contig_29195	K00099
Lc_contig_23773	K00099
Lc_contig_20669	K00102
Lc_scaffold_49092	K00102
Lc_scaffold_43349	K00102
Lc_scaffold_48918	K00106
Lc_contig_37613	K00106
Lc_contig_02392	K00106
Lc_contig_28387	K00106
Lc_contig_36214	K00106
Lc_contig_33570	K00108
Lc_contig_37089	K00108
Lc_contig_21411	K00111
Lc_contig_21433	K00111
Lc_scaffold_54779	K00111
Lc_contig_33111	K00111
Lc_contig_19357	K00121
Lc_contig_18543	K00121
Lc_contig_35055	K00121
Lc_contig_26492	K00121
Lc_contig_23062	K00121
Lc_contig_09416	K00121
Lc_contig_06509	K00121
Lc_contig_38264	K00121
Lc_contig_08520	K00121
Lc_contig_18107	K00121
Lc_contig_36841	K00121
Lc_contig_23620	K00121
Lc_scaffold_52899	K00121
Lc_contig_19815	K00122
Lc_scaffold_47383	K00122
Lc_scaffold_50405	K00122
Lc_contig_19781	K00128
Lc_contig_18434	K00128
Lc_scaffold_42707	K00128
Lc_scaffold_42706	K00128
Lc_scaffold_42705	K00128
Lc_scaffold_47646	K00128
Lc_scaffold_55563	K00128
Lc_scaffold_55565	K00128
Lc_scaffold_55564	K00128
Lc_contig_19987	K00128
Lc_contig_07684	K00128
Lc_contig_00016	K00128
Lc_contig_27598	K00128
Lc_scaffold_58074	K00128
Lc_scaffold_58072	K00128
Lc_scaffold_58073	K00128
Lc_scaffold_58013	K00128
Lc_scaffold_58012	K00128
Lc_contig_20444	K00128
Lc_scaffold_56832	K00128
Lc_scaffold_52641	K00128
Lc_contig_20180	K00128
Lc_contig_37480	K00130
Lc_contig_15913	K00130
Lc_contig_07410	K00130
Lc_contig_07648	K00130
Lc_scaffold_42260	K00130
Lc_scaffold_42263	K00130
Lc_scaffold_42261	K00130
Lc_scaffold_39750	K00131
Lc_scaffold_39751	K00131
Lc_scaffold_50143	K00131
Lc_contig_18334	K00133
Lc_contig_23972	K00133
Lc_contig_04960	K00134
Lc_contig_18791	K00134
Lc_scaffold_44436	K00134
Lc_contig_19379	K00134
Lc_scaffold_48245	K00134
Lc_contig_13129	K00134
Lc_contig_03073	K00134
Lc_contig_33397	K00134
Lc_contig_30252	K00134
Lc_contig_37966	K00134
Lc_contig_19744	K00140
Lc_contig_31737	K00140
Lc_contig_20238	K00140
Lc_contig_32386	K00140
Lc_contig_28815	K00140
Lc_scaffold_45396	K00142
Lc_scaffold_45395	K00142
Lc_contig_11404	K00145
Lc_contig_19366	K00145
Lc_scaffold_52162	K00161
Lc_scaffold_39892	K00161
Lc_contig_04928	K00161
Lc_scaffold_42190	K00161
Lc_scaffold_51779	K00161
Lc_scaffold_41674	K00161
Lc_scaffold_41672	K00161
Lc_scaffold_41673	K00161
Lc_contig_07863	K00161
Lc_contig_19643	K00161
Lc_scaffold_58989	K00161
Lc_contig_23616	K00161
Lc_contig_18610	K00162
Lc_scaffold_51401	K00162
Lc_scaffold_50504	K00162
Lc_scaffold_50103	K00162
Lc_scaffold_42448	K00164
Lc_scaffold_50960	K00164
Lc_contig_37260	K00164
Lc_contig_11001	K00164
Lc_contig_05758	K00164
Lc_contig_23307	K00164
Lc_contig_07795	K00164
Lc_scaffold_55333	K00166
Lc_scaffold_55334	K00166
Lc_contig_11592	K00166
Lc_scaffold_40167	K00167
Lc_scaffold_40166	K00167
Lc_scaffold_40168	K00167
Lc_contig_08456	K00167
Lc_contig_23498	K00167
Lc_scaffold_56974	K00207
Lc_scaffold_56951	K00207
Lc_contig_19407	K00207
Lc_scaffold_50831	K00207
Lc_contig_34380	K00207
Lc_contig_37228	K00207
Lc_contig_19458	K00208
Lc_contig_08045	K00208
Lc_contig_01893	K00208
Lc_contig_17563	K00208
Lc_contig_22958	K00208
Lc_scaffold_53941	K00213
Lc_scaffold_53945	K00213
Lc_scaffold_53942	K00213
Lc_scaffold_53943	K00213
Lc_contig_27693	K00213
Lc_contig_27513	K00213
Lc_contig_24064	K00213
Lc_contig_17490	K00215
Lc_contig_18979	K00218
Lc_contig_21541	K00225
Lc_contig_15797	K00227
Lc_contig_13880	K00227
Lc_scaffold_47583	K00227
Lc_contig_05174	K00227
Lc_contig_18725	K00228
Lc_contig_33759	K00228
Lc_scaffold_52742	K00231
Lc_contig_22967	K00231
Lc_contig_22776	K00231
Lc_scaffold_43154	K00231
Lc_scaffold_43153	K00231
Lc_scaffold_46323	K00232
Lc_scaffold_46324	K00232
Lc_contig_01411	K00232
Lc_contig_21803	K00232
Lc_contig_05090	K00232
Lc_contig_31808	K00232
Lc_scaffold_49605	K00232
Lc_contig_15152	K00232
Lc_scaffold_44004	K00232
Lc_scaffold_49429	K00232
Lc_scaffold_57582	K00232
Lc_scaffold_49430	K00232
Lc_contig_09942	K00232
Lc_scaffold_52532	K00232
Lc_contig_18204	K00232
Lc_scaffold_47745	K00232
Lc_scaffold_39673	K00232
Lc_scaffold_49273	K00234
Lc_scaffold_56573	K00234
Lc_contig_03645	K00234
Lc_contig_21636	K00234
Lc_scaffold_57621	K00234
Lc_contig_10696	K00234
Lc_scaffold_57223	K00234
Lc_contig_18467	K00235
Lc_scaffold_43870	K00235
Lc_contig_14760	K00236
Lc_scaffold_42843	K00236
Lc_contig_22142	K00249
Lc_scaffold_45244	K00249
Lc_contig_12422	K00249
Lc_scaffold_56789	K00253
Lc_scaffold_56788	K00253
Lc_scaffold_56790	K00253
Lc_scaffold_56791	K00253
Lc_scaffold_56792	K00253
Lc_scaffold_40513	K00253
Lc_contig_20919	K00254
Lc_contig_33808	K00254
Lc_contig_32679	K00254
Lc_scaffold_42164	K00261
Lc_contig_18190	K00261
Lc_scaffold_42165	K00261
Lc_contig_17098	K00261
Lc_contig_18731	K00261
Lc_contig_38083	K00262
Lc_contig_07112	K00262
Lc_contig_05212	K00262
Lc_contig_34222	K00262
Lc_scaffold_54742	K00264
Lc_scaffold_54741	K00264
Lc_scaffold_57714	K00264
Lc_contig_08581	K00264
Lc_contig_34624	K00264
Lc_scaffold_42886	K00275
Lc_scaffold_42887	K00275
Lc_scaffold_42888	K00275
Lc_contig_36686	K00275
Lc_scaffold_53993	K00276
Lc_scaffold_53994	K00276
Lc_scaffold_53995	K00276
Lc_contig_28904	K00276
Lc_contig_31762	K00276
Lc_scaffold_55239	K00276
Lc_scaffold_55238	K00276
Lc_scaffold_44938	K00276
Lc_scaffold_44936	K00276
Lc_contig_07667	K00276
Lc_scaffold_51394	K00276
Lc_contig_01023	K00276
Lc_contig_24223	K00276
Lc_scaffold_48856	K00276
Lc_scaffold_48834	K00276
Lc_scaffold_48845	K00276
Lc_scaffold_48876	K00276
Lc_scaffold_48865	K00276
Lc_scaffold_42041	K00276
Lc_contig_23976	K00276
Lc_contig_21964	K00276
Lc_contig_11442	K00276
Lc_contig_08198	K00276
Lc_contig_33139	K00276
Lc_contig_21383	K00276
Lc_contig_14108	K00276
Lc_contig_29862	K00276
Lc_scaffold_48335	K00278
Lc_scaffold_48336	K00278
Lc_contig_27009	K00278
Lc_scaffold_41752	K00279
Lc_contig_20609	K00279
Lc_scaffold_57471	K00279
Lc_scaffold_57470	K00279
Lc_scaffold_57469	K00279
Lc_scaffold_48153	K00279
Lc_contig_20101	K00279
Lc_contig_00923	K00279
Lc_contig_26577	K00279
Lc_contig_20551	K00279
Lc_contig_11104	K00279
Lc_contig_27074	K00279
Lc_contig_22469	K00281
Lc_scaffold_46475	K00281
Lc_contig_09760	K00281
Lc_scaffold_56977	K00281
Lc_contig_26980	K00281
Lc_contig_20192	K00281
Lc_contig_37308	K00284
Lc_scaffold_41087	K00284
Lc_scaffold_44486	K00284
Lc_contig_02350	K00284
Lc_contig_35349	K00284
Lc_contig_28713	K00284
Lc_contig_17579	K00286
Lc_contig_32050	K00286
Lc_scaffold_53579	K00294
Lc_contig_09320	K00294
Lc_contig_07099	K00294
Lc_contig_04738	K00294
Lc_contig_02709	K00294
Lc_contig_31091	K00294
Lc_contig_25025	K00294
Lc_contig_07279	K00294
Lc_contig_00645	K00294
Lc_scaffold_39055	K00297
Lc_scaffold_39054	K00297
Lc_scaffold_39051	K00297
Lc_scaffold_39053	K00297
Lc_scaffold_39056	K00297
Lc_contig_02895	K00297
Lc_contig_18327	K00306
Lc_contig_19063	K00306
Lc_contig_37833	K00311
Lc_contig_34629	K00311
Lc_contig_19510	K00318
Lc_scaffold_45497	K00318
Lc_scaffold_45496	K00318
Lc_scaffold_53599	K00318
Lc_scaffold_53600	K00318
Lc_scaffold_53598	K00318
Lc_contig_32976	K00318
Lc_contig_31643	K00326
Lc_contig_09967	K00326
Lc_contig_18268	K00326
Lc_scaffold_50865	K00326
Lc_scaffold_40842	K00326
Lc_scaffold_40841	K00326
Lc_scaffold_46548	K00326
Lc_contig_25389	K00326
Lc_scaffold_53343	K00327
Lc_scaffold_46432	K00327
Lc_scaffold_40179	K00327
Lc_scaffold_40178	K00327
Lc_scaffold_51220	K00327
Lc_contig_30496	K00327
Lc_contig_17810	K00344
Lc_scaffold_50204	K00365
Lc_scaffold_50203	K00365
Lc_contig_02705	K00365
Lc_scaffold_43313	K00366
Lc_contig_04733	K00366
Lc_contig_38070	K00382
Lc_scaffold_52288	K00382
Lc_scaffold_52287	K00382
Lc_scaffold_52564	K00382
Lc_contig_21284	K00382
Lc_contig_07526	K00382
Lc_contig_01487	K00382
Lc_contig_21198	K00383
Lc_scaffold_52445	K00383
Lc_contig_21763	K00383
Lc_scaffold_48463	K00383
Lc_contig_18455	K00384
Lc_contig_18586	K00384
Lc_scaffold_50841	K00384
Lc_contig_38299	K00384
Lc_contig_18642	K00387
Lc_contig_23971	K00387
Lc_scaffold_50677	K00387
Lc_contig_21906	K00392
Lc_scaffold_46361	K00392
Lc_contig_25398	K00392
Lc_scaffold_52766	K00411
Lc_scaffold_45640	K00411
Lc_contig_37912	K00412
Lc_scaffold_52008	K00413
Lc_scaffold_56513	K00413
Lc_scaffold_56512	K00413
Lc_scaffold_48383	K00413
Lc_contig_09758	K00416
Lc_contig_08444	K00416
Lc_contig_05970	K00416
Lc_contig_05851	K00417
Lc_contig_07435	K00417
Lc_contig_05432	K00417
Lc_contig_11136	K00419
Lc_contig_06685	K00419
Lc_scaffold_51877	K00422
Lc_scaffold_50366	K00422
Lc_scaffold_56738	K00422
Lc_contig_10733	K00422
Lc_scaffold_55268	K00422
Lc_contig_01173	K00422
Lc_scaffold_51208	K00423
Lc_contig_37588	K00423
Lc_contig_32667	K00423
Lc_contig_23092	K00423
Lc_scaffold_47313	K00423
Lc_scaffold_44281	K00423
Lc_scaffold_43346	K00423
Lc_scaffold_39785	K00423
Lc_contig_20311	K00423
Lc_contig_20297	K00423
Lc_scaffold_54181	K00423
Lc_scaffold_54193	K00423
Lc_scaffold_54795	K00423
Lc_scaffold_54798	K00423
Lc_scaffold_54797	K00423
Lc_contig_16266	K00430
Lc_contig_32555	K00430
Lc_contig_24258	K00430
Lc_contig_14130	K00430
Lc_contig_31877	K00430
Lc_scaffold_38596	K00430
Lc_scaffold_38595	K00430
Lc_scaffold_38597	K00430
Lc_scaffold_42114	K00430
Lc_contig_17335	K00430
Lc_contig_15407	K00430
Lc_contig_13933	K00430
Lc_scaffold_38971	K00430
Lc_scaffold_38972	K00430
Lc_scaffold_41528	K00430
Lc_scaffold_41529	K00430
Lc_scaffold_57266	K00430
Lc_scaffold_57267	K00430
Lc_scaffold_48883	K00430
Lc_scaffold_46910	K00430
Lc_scaffold_46909	K00430
Lc_contig_15867	K00430
Lc_contig_16959	K00430
Lc_contig_29804	K00430
Lc_contig_30813	K00430
Lc_contig_17633	K00430
Lc_contig_17248	K00430
Lc_scaffold_40825	K00430
Lc_contig_35916	K00430
Lc_contig_14773	K00430
Lc_contig_11306	K00430
Lc_contig_11957	K00430
Lc_contig_06200	K00430
Lc_contig_18503	K00430
Lc_scaffold_50928	K00430
Lc_contig_28909	K00430
Lc_contig_17422	K00430
Lc_contig_31321	K00430
Lc_scaffold_53766	K00430
Lc_scaffold_53765	K00430
Lc_contig_02410	K00430
Lc_contig_14705	K00430
Lc_scaffold_51503	K00430
Lc_scaffold_51866	K00430
Lc_scaffold_51699	K00430
Lc_contig_00625	K00430
Lc_contig_15427	K00430
Lc_contig_17522	K00430
Lc_contig_14962	K00430
Lc_contig_38069	K00430
Lc_contig_03027	K00430
Lc_contig_16834	K00430
Lc_contig_17230	K00430
Lc_scaffold_47509	K00430
Lc_contig_25992	K00430
Lc_scaffold_56246	K00430
Lc_scaffold_56245	K00430
Lc_scaffold_56247	K00430
Lc_contig_13719	K00430
Lc_contig_23096	K00430
Lc_contig_14792	K00430
Lc_contig_16124	K00430
Lc_contig_37651	K00430
Lc_contig_17352	K00430
Lc_contig_16794	K00430
Lc_scaffold_46944	K00430
Lc_contig_16725	K00430
Lc_scaffold_58492	K00430
Lc_contig_27882	K00430
Lc_contig_23960	K00430
Lc_contig_18562	K00430
Lc_scaffold_47821	K00430
Lc_contig_26951	K00430
Lc_contig_16988	K00430
Lc_contig_01425	K00430
Lc_contig_16235	K00430
Lc_contig_10729	K00430
Lc_contig_08849	K00430
Lc_contig_15016	K00430
Lc_contig_07414	K00430
Lc_contig_16191	K00430
Lc_contig_24246	K00430
Lc_contig_17646	K00430
Lc_contig_17093	K00430
Lc_contig_15609	K00430
Lc_contig_05115	K00430
Lc_contig_00506	K00430
Lc_contig_36048	K00430
Lc_contig_32636	K00430
Lc_contig_02695	K00430
Lc_contig_10550	K00430
Lc_contig_37726	K00430
Lc_contig_13594	K00432
Lc_contig_15689	K00432
Lc_contig_36405	K00432
Lc_contig_36046	K00432
Lc_scaffold_51765	K00432
Lc_contig_17757	K00432
Lc_contig_13725	K00432
Lc_contig_12114	K00432
Lc_contig_06094	K00432
Lc_contig_14304	K00432
Lc_contig_02926	K00432
Lc_scaffold_42013	K00434
Lc_scaffold_42012	K00434
Lc_scaffold_50974	K00434
Lc_contig_24892	K00434
Lc_scaffold_42066	K00434
Lc_scaffold_42087	K00434
Lc_scaffold_42043	K00434
Lc_scaffold_42076	K00434
Lc_scaffold_42055	K00434
Lc_contig_10216	K00434
Lc_contig_19254	K00434
Lc_scaffold_41144	K00434
Lc_contig_14176	K00434
Lc_contig_38029	K00434
Lc_contig_34735	K00434
Lc_contig_17129	K00434
Lc_scaffold_45313	K00451
Lc_scaffold_45312	K00451
Lc_contig_04822	K00451
Lc_scaffold_46396	K00454
Lc_scaffold_46395	K00454
Lc_contig_26384	K00454
Lc_contig_22400	K00454
Lc_scaffold_57085	K00454
Lc_contig_33764	K00454
Lc_scaffold_54196	K00454
Lc_scaffold_54199	K00454
Lc_contig_22309	K00454
Lc_scaffold_58550	K00454
Lc_scaffold_42454	K00454
Lc_contig_28583	K00454
Lc_contig_27691	K00454
Lc_contig_34088	K00454
Lc_scaffold_55376	K00454
Lc_scaffold_55375	K00454
Lc_scaffold_54200	K00454
Lc_scaffold_58541	K00454
Lc_contig_00464	K00454
Lc_contig_29561	K00454
Lc_scaffold_51719	K00454
Lc_scaffold_51720	K00454
Lc_scaffold_43880	K00454
Lc_scaffold_54198	K00454
Lc_contig_19859	K00457
Lc_contig_18058	K00457
Lc_contig_06626	K00457
Lc_scaffold_47770	K00469
Lc_scaffold_49918	K00469
Lc_scaffold_51525	K00469
Lc_contig_18435	K00469
Lc_contig_37903	K00472
Lc_contig_06233	K00472
Lc_scaffold_45187	K00472
Lc_scaffold_45186	K00472
Lc_scaffold_45185	K00472
Lc_contig_02482	K00472
Lc_scaffold_55364	K00472
Lc_scaffold_55366	K00472
Lc_scaffold_55365	K00472
Lc_contig_37074	K00472
Lc_contig_00648	K00472
Lc_scaffold_57696	K00472
Lc_scaffold_50049	K00472
Lc_scaffold_48476	K00472
Lc_contig_15043	K00472
Lc_scaffold_56233	K00472
Lc_scaffold_56232	K00472
Lc_scaffold_55344	K00472
Lc_scaffold_55343	K00472
Lc_scaffold_55342	K00472
Lc_scaffold_40896	K00472
Lc_scaffold_40897	K00472
Lc_contig_14017	K00472
Lc_contig_32276	K00472
Lc_contig_17084	K00475
Lc_scaffold_50151	K00475
Lc_scaffold_41470	K00475
Lc_scaffold_51042	K00475
Lc_contig_17303	K00477
Lc_contig_29322	K00477
Lc_contig_28132	K00477
Lc_scaffold_38577	K00485
Lc_scaffold_46732	K00485
Lc_contig_04522	K00485
Lc_contig_37941	K00485
Lc_scaffold_43550	K00485
Lc_contig_13600	K00485
Lc_contig_10156	K00485
Lc_contig_07564	K00487
Lc_contig_01821	K00487
Lc_contig_19648	K00487
Lc_scaffold_39698	K00487
Lc_scaffold_44686	K00487
Lc_scaffold_42007	K00487
Lc_contig_03415	K00487
Lc_contig_18099	K00499
Lc_contig_02621	K00499
Lc_contig_18270	K00507
Lc_scaffold_41764	K00507
Lc_scaffold_48301	K00510
Lc_scaffold_48300	K00510
Lc_scaffold_48299	K00510
Lc_contig_04152	K00510
Lc_contig_01353	K00510
Lc_contig_18094	K00510
Lc_contig_23831	K00510
Lc_contig_38470	K00511
Lc_contig_14532	K00511
Lc_contig_05007	K00511
Lc_contig_25758	K00511
Lc_contig_20637	K00511
Lc_scaffold_52800	K00511
Lc_contig_31143	K00511
Lc_contig_23218	K00511
Lc_contig_37487	K00511
Lc_contig_08952	K00511
Lc_contig_01440	K00511
Lc_contig_21580	K00514
Lc_contig_16326	K00514
Lc_contig_11340	K00514
Lc_contig_36100	K00514
Lc_contig_20989	K00517
Lc_contig_20121	K00517
Lc_contig_27450	K00517
Lc_contig_19352	K00517
Lc_scaffold_47543	K00517
Lc_contig_01537	K00517
Lc_scaffold_49040	K00522
Lc_scaffold_49062	K00522
Lc_scaffold_52653	K00522
Lc_contig_14887	K00522
Lc_scaffold_40208	K00522
Lc_scaffold_40924	K00522
Lc_scaffold_40923	K00522
Lc_contig_16990	K00522
Lc_contig_15782	K00522
Lc_contig_13205	K00522
Lc_contig_09786	K00522
Lc_contig_03026	K00522
Lc_contig_12410	K00522
Lc_scaffold_51783	K00547
Lc_contig_18932	K00547
Lc_contig_28183	K00547
Lc_contig_23714	K00547
Lc_scaffold_50345	K00547
Lc_scaffold_50324	K00547
Lc_scaffold_50335	K00547
Lc_contig_37752	K00549
Lc_contig_21946	K00549
Lc_contig_37952	K00549
Lc_contig_21722	K00549
Lc_scaffold_46024	K00549
Lc_contig_32510	K00549
Lc_scaffold_52132	K00549
Lc_scaffold_52365	K00549
Lc_contig_10791	K00549
Lc_contig_10458	K00549
Lc_scaffold_40311	K00549
Lc_contig_07310	K00549
Lc_contig_30983	K00549
Lc_contig_12866	K00550
Lc_contig_10519	K00550
Lc_contig_05527	K00550
Lc_contig_20959	K00555
Lc_scaffold_45294	K00555
Lc_contig_19246	K00555
Lc_contig_22599	K00558
Lc_contig_07177	K00558
Lc_contig_22546	K00558
Lc_contig_33939	K00558
Lc_scaffold_49333	K00558
Lc_contig_05820	K00558
Lc_contig_01185	K00558
Lc_scaffold_50619	K00558
Lc_contig_37540	K00559
Lc_contig_38049	K00565
Lc_contig_18792	K00565
Lc_contig_00588	K00565
Lc_contig_34251	K00565
Lc_contig_23876	K00565
Lc_contig_28728	K00566
Lc_contig_20523	K00566
Lc_scaffold_38678	K00573
Lc_scaffold_38676	K00573
Lc_contig_14076	K00573
Lc_scaffold_38677	K00573
Lc_contig_16889	K00573
Lc_contig_18209	K00586
Lc_contig_36752	K00586
Lc_scaffold_44970	K00587
Lc_contig_31948	K00587
Lc_scaffold_38666	K00588
Lc_scaffold_38665	K00588
Lc_contig_14335	K00588
Lc_contig_02046	K00588
Lc_scaffold_46383	K00588
Lc_scaffold_39044	K00588
Lc_scaffold_39043	K00588
Lc_scaffold_39041	K00588
Lc_contig_12768	K00588
Lc_contig_30671	K00588
Lc_contig_24486	K00588
Lc_scaffold_57646	K00588
Lc_contig_31627	K00588
Lc_scaffold_41328	K00588
Lc_scaffold_41327	K00588
Lc_contig_27535	K00591
Lc_scaffold_44355	K00599
Lc_scaffold_44366	K00599
Lc_scaffold_44345	K00599
Lc_contig_17012	K00599
Lc_contig_34519	K00599
Lc_scaffold_47878	K00600
Lc_scaffold_47844	K00600
Lc_contig_37716	K00600
Lc_contig_20111	K00600
Lc_contig_37934	K00600
Lc_contig_06857	K00600
Lc_contig_05952	K00600
Lc_contig_18552	K00600
Lc_scaffold_41052	K00600
Lc_contig_20667	K00600
Lc_contig_14450	K00600
Lc_contig_12620	K00600
Lc_contig_25001	K00600
Lc_scaffold_51162	K00600
Lc_contig_04166	K00600
Lc_contig_20833	K00600
Lc_scaffold_45621	K00600
Lc_contig_05282	K00600
Lc_contig_33562	K00600
Lc_contig_21362	K00600
Lc_contig_38134	K00600
Lc_scaffold_47791	K00600
Lc_contig_19498	K00601
Lc_scaffold_47453	K00601
Lc_contig_37256	K00602
Lc_contig_17804	K00604
Lc_contig_36932	K00605
Lc_scaffold_47597	K00605
Lc_contig_32647	K00605
Lc_contig_18229	K00606
Lc_contig_19585	K00609
Lc_scaffold_44770	K00609
Lc_scaffold_57145	K00611
Lc_scaffold_57144	K00611
Lc_scaffold_57091	K00611
Lc_contig_37027	K00615
Lc_scaffold_49644	K00615
Lc_scaffold_41566	K00615
Lc_contig_00618	K00615
Lc_contig_35372	K00615
Lc_contig_31950	K00615
Lc_contig_21486	K00615
Lc_scaffold_49972	K00615
Lc_contig_23183	K00615
Lc_contig_19887	K00616
Lc_scaffold_51470	K00616
Lc_contig_00750	K00616
Lc_contig_17984	K00616
Lc_scaffold_49601	K00616
Lc_scaffold_47605	K00616
Lc_scaffold_49602	K00616
Lc_scaffold_49603	K00616
Lc_contig_19511	K00620
Lc_contig_30769	K00620
Lc_contig_30395	K00620
Lc_contig_10922	K00621
Lc_contig_02743	K00621
Lc_contig_19057	K00626
Lc_scaffold_40070	K00626
Lc_scaffold_56263	K00626
Lc_scaffold_56262	K00626
Lc_scaffold_56264	K00626
Lc_scaffold_47910	K00626
Lc_contig_21498	K00627
Lc_contig_06134	K00627
Lc_contig_36234	K00627
Lc_contig_33585	K00627
Lc_scaffold_58308	K00627
Lc_scaffold_58307	K00627
Lc_contig_16171	K00627
Lc_contig_33972	K00627
Lc_contig_20375	K00627
Lc_contig_29645	K00627
Lc_scaffold_44182	K00630
Lc_scaffold_44181	K00630
Lc_contig_18396	K00640
Lc_contig_18226	K00640
Lc_contig_12730	K00640
Lc_contig_38090	K00640
Lc_contig_18021	K00640
Lc_scaffold_39407	K00640
Lc_contig_01814	K00640
Lc_scaffold_55472	K00645
Lc_scaffold_55471	K00645
Lc_scaffold_55475	K00645
Lc_scaffold_42425	K00645
Lc_contig_16974	K00648
Lc_contig_37919	K00648
Lc_scaffold_40895	K00652
Lc_scaffold_40894	K00652
Lc_contig_00960	K00652
Lc_contig_20702	K00654
Lc_scaffold_45504	K00654
Lc_scaffold_45503	K00654
Lc_scaffold_43747	K00654
Lc_scaffold_42952	K00654
Lc_scaffold_45505	K00654
Lc_contig_23690	K00654
Lc_contig_19808	K00654
Lc_scaffold_54012	K00655
Lc_contig_38370	K00655
Lc_scaffold_39205	K00658
Lc_scaffold_39206	K00658
Lc_scaffold_58597	K00658
Lc_scaffold_58596	K00658
Lc_contig_24189	K00658
Lc_scaffold_50852	K00660
Lc_scaffold_47641	K00660
Lc_contig_17430	K00660
Lc_contig_09088	K00660
Lc_contig_34483	K00660
Lc_contig_32328	K00660
Lc_contig_19845	K00660
Lc_contig_19539	K00660
Lc_contig_05608	K00660
Lc_contig_03328	K00660
Lc_scaffold_51632	K00660
Lc_contig_38355	K00660
Lc_scaffold_42558	K00660
Lc_contig_28408	K00660
Lc_contig_24242	K00660
Lc_contig_06145	K00660
Lc_contig_00305	K00660
Lc_contig_24420	K00660
Lc_contig_14551	K00670
Lc_contig_00394	K00670
Lc_scaffold_44120	K00670
Lc_scaffold_44119	K00670
Lc_scaffold_44121	K00670
Lc_scaffold_58215	K00670
Lc_contig_16960	K00670
Lc_scaffold_57063	K00670
Lc_scaffold_57062	K00670
Lc_scaffold_43488	K00670
Lc_scaffold_52148	K00670
Lc_contig_18391	K00671
Lc_scaffold_40117	K00671
Lc_scaffold_40118	K00671
Lc_scaffold_42655	K00677
Lc_scaffold_42656	K00677
Lc_scaffold_40328	K00679
Lc_scaffold_50248	K00679
Lc_scaffold_50249	K00679
Lc_contig_05734	K00679
Lc_contig_21503	K00685
Lc_contig_09617	K00688
Lc_contig_38242	K00688
Lc_contig_02831	K00688
Lc_contig_33887	K00688
Lc_contig_32105	K00688
Lc_contig_26284	K00688
Lc_contig_38479	K00688
Lc_contig_22408	K00688
Lc_scaffold_57477	K00688
Lc_contig_29847	K00688
Lc_scaffold_49027	K00688
Lc_contig_32665	K00688
Lc_contig_30219	K00688
Lc_contig_25377	K00688
Lc_contig_21979	K00695
Lc_contig_22043	K00695
Lc_contig_21114	K00695
Lc_contig_22146	K00695
Lc_scaffold_39632	K00695
Lc_contig_00925	K00695
Lc_contig_23467	K00695
Lc_scaffold_43592	K00695
Lc_scaffold_44501	K00695
Lc_scaffold_46012	K00695
Lc_scaffold_44500	K00695
Lc_contig_37499	K00696
Lc_scaffold_43772	K00696
Lc_scaffold_42817	K00696
Lc_contig_10393	K00696
Lc_contig_29575	K00696
Lc_contig_29364	K00696
Lc_contig_26199	K00696
Lc_scaffold_46522	K00696
Lc_scaffold_46521	K00696
Lc_scaffold_46523	K00696
Lc_contig_22311	K00696
Lc_contig_22140	K00700
Lc_contig_22289	K00700
Lc_scaffold_43394	K00700
Lc_contig_15563	K00700
Lc_contig_06911	K00700
Lc_contig_32941	K00700
Lc_contig_23633	K00700
Lc_contig_22438	K00700
Lc_scaffold_39771	K00700
Lc_contig_02880	K00700
Lc_scaffold_47098	K00703
Lc_scaffold_47097	K00703
Lc_contig_02884	K00703
Lc_contig_36298	K00703
Lc_scaffold_52618	K00703
Lc_scaffold_53403	K00705
Lc_scaffold_44220	K00705
Lc_contig_06343	K00705
Lc_scaffold_43997	K00705
Lc_scaffold_43996	K00705
Lc_scaffold_43999	K00705
Lc_scaffold_43998	K00705
Lc_scaffold_44126	K00705
Lc_contig_36248	K00705
Lc_contig_09703	K00721
Lc_contig_01638	K00721
Lc_scaffold_54397	K00721
Lc_scaffold_54398	K00721
Lc_contig_33112	K00721
Lc_contig_06163	K00721
Lc_scaffold_56913	K00721
Lc_scaffold_56911	K00721
Lc_contig_10502	K00721
Lc_contig_32963	K00721
Lc_scaffold_50185	K00726
Lc_contig_05234	K00726
Lc_contig_32239	K00726
Lc_scaffold_58336	K00729
Lc_scaffold_58346	K00729
Lc_scaffold_41267	K00729
Lc_contig_33160	K00729
Lc_contig_20292	K00736
Lc_contig_26703	K00737
Lc_contig_23064	K00737
Lc_contig_23017	K00737
Lc_contig_22785	K00737
Lc_contig_26190	K00737
Lc_contig_09018	K00737
Lc_contig_14338	K00737
Lc_contig_10543	K00737
Lc_contig_10259	K00737
Lc_contig_23008	K00737
Lc_contig_22784	K00737
Lc_contig_22665	K00737
Lc_scaffold_48957	K00737
Lc_scaffold_58059	K00748
Lc_scaffold_58060	K00748
Lc_contig_31114	K00748
Lc_scaffold_52882	K00753
Lc_scaffold_48720	K00753
Lc_contig_35870	K00753
Lc_scaffold_51106	K00759
Lc_scaffold_49181	K00759
Lc_scaffold_39008	K00759
Lc_scaffold_39009	K00759
Lc_contig_13418	K00759
Lc_contig_29557	K00759
Lc_contig_13917	K00760
Lc_contig_18494	K00761
Lc_scaffold_43606	K00763
Lc_scaffold_43605	K00763
Lc_scaffold_43607	K00763
Lc_scaffold_43604	K00763
Lc_contig_10227	K00763
Lc_contig_08942	K00763
Lc_contig_05849	K00763
Lc_contig_20698	K00764
Lc_contig_38136	K00764
Lc_scaffold_55632	K00764
Lc_scaffold_55634	K00764
Lc_scaffold_55633	K00764
Lc_contig_19863	K00764
Lc_contig_19793	K00765
Lc_scaffold_53235	K00766
Lc_contig_01369	K00766
Lc_contig_19316	K00767
Lc_contig_00976	K00767
Lc_contig_22349	K00770
Lc_contig_02053	K00770
Lc_contig_17883	K00771
Lc_scaffold_45130	K00771
Lc_scaffold_45129	K00771
Lc_scaffold_58951	K00771
Lc_scaffold_58952	K00771
Lc_scaffold_51660	K00771
Lc_scaffold_51649	K00771
Lc_contig_22711	K00773
Lc_contig_36995	K00773
Lc_scaffold_54939	K00783
Lc_scaffold_54937	K00783
Lc_scaffold_54940	K00783
Lc_scaffold_54938	K00783
Lc_scaffold_54058	K00784
Lc_scaffold_54057	K00784
Lc_scaffold_53322	K00784
Lc_scaffold_49025	K00784
Lc_contig_17086	K00787
Lc_contig_13527	K00787
Lc_contig_37585	K00789
Lc_contig_19714	K00789
Lc_contig_17550	K00789
Lc_contig_32860	K00789
Lc_scaffold_48047	K00789
Lc_scaffold_48046	K00789
Lc_scaffold_51515	K00789
Lc_contig_35714	K00789
Lc_contig_04450	K00789
Lc_contig_19227	K00789
Lc_scaffold_48302	K00789
Lc_scaffold_47755	K00789
Lc_scaffold_48770	K00789
Lc_contig_34100	K00789
Lc_contig_27462	K00789
Lc_scaffold_46226	K00791
Lc_scaffold_52306	K00791
Lc_scaffold_52305	K00791
Lc_contig_05319	K00791
Lc_contig_28020	K00791
Lc_contig_19033	K00793
Lc_contig_03088	K00793
Lc_contig_36836	K00793
Lc_contig_16490	K00794
Lc_scaffold_46604	K00794
Lc_contig_18550	K00794
Lc_contig_28682	K00794
Lc_contig_37606	K00797
Lc_contig_19358	K00797
Lc_contig_36045	K00797
Lc_contig_25078	K00797
Lc_contig_11938	K00797
Lc_scaffold_42717	K00797
Lc_contig_17113	K00797
Lc_scaffold_41576	K00797
Lc_contig_13775	K00799
Lc_scaffold_46209	K00799
Lc_scaffold_46208	K00799
Lc_scaffold_58068	K00799
Lc_scaffold_49773	K00799
Lc_scaffold_47456	K00799
Lc_contig_31474	K00799
Lc_scaffold_39652	K00799
Lc_scaffold_54740	K00799
Lc_contig_11026	K00799
Lc_contig_13188	K00799
Lc_scaffold_40560	K00799
Lc_contig_15718	K00799
Lc_scaffold_43017	K00799
Lc_contig_14830	K00799
Lc_contig_12331	K00799
Lc_scaffold_47951	K00799
Lc_scaffold_47950	K00799
Lc_scaffold_49077	K00799
Lc_contig_14957	K00799
Lc_contig_19259	K00799
Lc_scaffold_42586	K00799
Lc_scaffold_42585	K00799
Lc_scaffold_51504	K00799
Lc_contig_33994	K00799
Lc_contig_32233	K00799
Lc_contig_12598	K00799
Lc_scaffold_55374	K00799
Lc_scaffold_55373	K00799
Lc_contig_35091	K00799
Lc_contig_12159	K00799
Lc_contig_31293	K00799
Lc_scaffold_46963	K00799
Lc_contig_14053	K00799
Lc_contig_13900	K00799
Lc_scaffold_46962	K00799
Lc_contig_14697	K00799
Lc_contig_09778	K00799
Lc_contig_14539	K00799
Lc_scaffold_49385	K00799
Lc_scaffold_41356	K00799
Lc_scaffold_44021	K00799
Lc_contig_08394	K00799
Lc_scaffold_38555	K00799
Lc_scaffold_38556	K00799
Lc_scaffold_38554	K00799
Lc_contig_30848	K00799
Lc_scaffold_56607	K00799
Lc_scaffold_56606	K00799
Lc_contig_04058	K00799
Lc_contig_13317	K00799
Lc_scaffold_49988	K00799
Lc_scaffold_49987	K00799
Lc_contig_11681	K00799
Lc_contig_02722	K00799
Lc_contig_32610	K00799
Lc_contig_29120	K00799
Lc_contig_13496	K00799
Lc_contig_38082	K00799
Lc_contig_08645	K00799
Lc_contig_16642	K00799
Lc_contig_14676	K00799
Lc_contig_12627	K00799
Lc_scaffold_40971	K00799
Lc_contig_00699	K00799
Lc_contig_36058	K00799
Lc_contig_35099	K00799
Lc_contig_34085	K00799
Lc_contig_33490	K00799
Lc_contig_15273	K00799
Lc_scaffold_46725	K00799
Lc_contig_05177	K00799
Lc_contig_21014	K00800
Lc_contig_15284	K00800
Lc_contig_31784	K00800
Lc_contig_20204	K00801
Lc_contig_18458	K00801
Lc_scaffold_46671	K00809
Lc_contig_23444	K00809
Lc_scaffold_54294	K00811
Lc_scaffold_54293	K00811
Lc_contig_06534	K00811
Lc_contig_30165	K00811
Lc_scaffold_47120	K00814
Lc_scaffold_47119	K00814
Lc_contig_11657	K00814
Lc_contig_02622	K00814
Lc_contig_32546	K00814
Lc_scaffold_40024	K00815
Lc_scaffold_40025	K00815
Lc_contig_02026	K00815
Lc_contig_18614	K00817
Lc_contig_11612	K00817
Lc_contig_31412	K00817
Lc_contig_19323	K00818
Lc_contig_05531	K00818
Lc_contig_19552	K00819
Lc_scaffold_48039	K00819
Lc_contig_35925	K00819
Lc_contig_28103	K00819
Lc_scaffold_50221	K00820
Lc_scaffold_44224	K00826
Lc_contig_19247	K00826
Lc_contig_18456	K00826
Lc_contig_23544	K00826
Lc_contig_37554	K00827
Lc_contig_05506	K00827
Lc_contig_35089	K00827
Lc_contig_26071	K00827
Lc_contig_37609	K00827
Lc_contig_06355	K00827
Lc_contig_36578	K00827
Lc_scaffold_52409	K00827
Lc_contig_36497	K00827
Lc_scaffold_43981	K00830
Lc_scaffold_43979	K00830
Lc_scaffold_43980	K00830
Lc_contig_12561	K00830
Lc_scaffold_39928	K00830
Lc_contig_33683	K00830
Lc_contig_25394	K00830
Lc_scaffold_47884	K00830
Lc_scaffold_58343	K00830
Lc_contig_19481	K00831
Lc_scaffold_48470	K00831
Lc_contig_21143	K00844
Lc_scaffold_47708	K00844
Lc_contig_05159	K00844
Lc_contig_32152	K00844
Lc_contig_20245	K00844
Lc_contig_09730	K00844
Lc_contig_04865	K00844
Lc_scaffold_52290	K00844
Lc_contig_28446	K00844
Lc_contig_23254	K00844
Lc_scaffold_55798	K00844
Lc_scaffold_55799	K00844
Lc_contig_10993	K00844
Lc_contig_34843	K00844
Lc_contig_29321	K00844
Lc_contig_18919	K00844
Lc_scaffold_51255	K00847
Lc_contig_17716	K00847
Lc_contig_15588	K00847
Lc_contig_11225	K00847
Lc_contig_29664	K00847
Lc_scaffold_45460	K00847
Lc_scaffold_45461	K00847
Lc_contig_02267	K00847
Lc_scaffold_51739	K00847
Lc_contig_30644	K00847
Lc_scaffold_45957	K00847
Lc_contig_18407	K00847
Lc_contig_22465	K00850
Lc_scaffold_45909	K00850
Lc_contig_36034	K00850
Lc_contig_35529	K00850
Lc_contig_34180	K00850
Lc_contig_20741	K00850
Lc_scaffold_47226	K00850
Lc_scaffold_47227	K00850
Lc_scaffold_57051	K00850
Lc_scaffold_57815	K00850
Lc_contig_37814	K00850
Lc_contig_16527	K00850
Lc_scaffold_56783	K00850
Lc_contig_28220	K00850
Lc_contig_27749	K00850
Lc_scaffold_53585	K00850
Lc_scaffold_53584	K00850
Lc_scaffold_53587	K00850
Lc_scaffold_53586	K00850
Lc_contig_20907	K00850
Lc_scaffold_43873	K00850
Lc_scaffold_48774	K00851
Lc_scaffold_48773	K00851
Lc_contig_18198	K00852
Lc_scaffold_46052	K00854
Lc_contig_03637	K00854
Lc_contig_19537	K00855
Lc_scaffold_45338	K00855
Lc_contig_10435	K00855
Lc_contig_18818	K00856
Lc_scaffold_51079	K00856
Lc_contig_07074	K00856
Lc_scaffold_58815	K00857
Lc_contig_15938	K00857
Lc_contig_03239	K00857
Lc_contig_17625	K00858
Lc_contig_37073	K00858
Lc_contig_12282	K00858
Lc_scaffold_46197	K00858
Lc_scaffold_46198	K00858
Lc_contig_22267	K00858
Lc_scaffold_54215	K00859
Lc_contig_16513	K00860
Lc_scaffold_54417	K00860
Lc_scaffold_54415	K00860
Lc_scaffold_54416	K00860
Lc_contig_16318	K00860
Lc_contig_00009	K00860
Lc_contig_29592	K00860
Lc_contig_19484	K00861
Lc_scaffold_56988	K00861
Lc_contig_36594	K00861
Lc_contig_25248	K00861
Lc_scaffold_46479	K00863
Lc_scaffold_46501	K00863
Lc_contig_00091	K00863
Lc_scaffold_46461	K00863
Lc_contig_06210	K00863
Lc_contig_01895	K00863
Lc_contig_27305	K00863
Lc_contig_21016	K00864
Lc_scaffold_48636	K00864
Lc_contig_29896	K00864
Lc_contig_28703	K00864
Lc_scaffold_55401	K00868
Lc_scaffold_55402	K00868
Lc_scaffold_55400	K00868
Lc_scaffold_47725	K00868
Lc_contig_18854	K00869
Lc_contig_11521	K00869
Lc_scaffold_39065	K00872
Lc_scaffold_39066	K00872
Lc_contig_20528	K00873
Lc_scaffold_57111	K00873
Lc_scaffold_57110	K00873
Lc_scaffold_52051	K00873
Lc_scaffold_44512	K00873
Lc_scaffold_56299	K00873
Lc_scaffold_56298	K00873
Lc_contig_16914	K00873
Lc_scaffold_56300	K00873
Lc_contig_07968	K00873
Lc_scaffold_55116	K00873
Lc_scaffold_55117	K00873
Lc_scaffold_55114	K00873
Lc_scaffold_55115	K00873
Lc_scaffold_55118	K00873
Lc_scaffold_43760	K00873
Lc_scaffold_43758	K00873
Lc_contig_12362	K00873
Lc_scaffold_49578	K00873
Lc_scaffold_49579	K00873
Lc_contig_21615	K00873
Lc_scaffold_47444	K00873
Lc_contig_26795	K00873
Lc_contig_37179	K00873
Lc_contig_30414	K00873
Lc_contig_20662	K00873
Lc_scaffold_50580	K00873
Lc_contig_10480	K00873
Lc_contig_20341	K00873
Lc_contig_36202	K00873
Lc_scaffold_53940	K00873
Lc_scaffold_53939	K00873
Lc_contig_14560	K00873
Lc_contig_33231	K00873
Lc_contig_07290	K00876
Lc_scaffold_46375	K00876
Lc_scaffold_46374	K00876
Lc_contig_25471	K00876
Lc_scaffold_52856	K00876
Lc_contig_21264	K00876
Lc_scaffold_41517	K00876
Lc_scaffold_44135	K00876
Lc_contig_25800	K00876
Lc_scaffold_53040	K00876
Lc_scaffold_51319	K00876
Lc_scaffold_51320	K00876
Lc_contig_16478	K00876
Lc_contig_16772	K00878
Lc_contig_01479	K00888
Lc_contig_37753	K00888
Lc_contig_36899	K00888
Lc_contig_34415	K00888
Lc_scaffold_48916	K00888
Lc_scaffold_40915	K00888
Lc_contig_37482	K00888
Lc_contig_35053	K00888
Lc_contig_30603	K00888
Lc_scaffold_44407	K00889
Lc_contig_21785	K00889
Lc_scaffold_47327	K00889
Lc_scaffold_47328	K00889
Lc_scaffold_47330	K00889
Lc_scaffold_38488	K00889
Lc_contig_03438	K00889
Lc_contig_22083	K00889
Lc_contig_30478	K00889
Lc_contig_26616	K00889
Lc_contig_23607	K00889
Lc_contig_22211	K00889
Lc_scaffold_48525	K00889
Lc_contig_22160	K00889
Lc_contig_33500	K00889
Lc_contig_09109	K00889
Lc_contig_22141	K00889
Lc_contig_10600	K00889
Lc_contig_05626	K00889
Lc_scaffold_51466	K00889
Lc_contig_21787	K00889
Lc_contig_29370	K00889
Lc_contig_25543	K00889
Lc_contig_18168	K00891
Lc_scaffold_42836	K00891
Lc_contig_31973	K00891
Lc_scaffold_55757	K00891
Lc_scaffold_55756	K00891
Lc_scaffold_55758	K00891
Lc_scaffold_57134	K00894
Lc_scaffold_57133	K00894
Lc_scaffold_57135	K00894
Lc_contig_33945	K00894
Lc_contig_38448	K00895
Lc_contig_11568	K00895
Lc_scaffold_43490	K00895
Lc_contig_06983	K00895
Lc_contig_26283	K00895
Lc_scaffold_49001	K00895
Lc_scaffold_49002	K00895
Lc_scaffold_45142	K00895
Lc_contig_03824	K00895
Lc_contig_34658	K00895
Lc_contig_37730	K00895
Lc_contig_15993	K00895
Lc_contig_01887	K00895
Lc_contig_32363	K00895
Lc_scaffold_58261	K00895
Lc_contig_18626	K00898
Lc_contig_06900	K00898
Lc_contig_04143	K00898
Lc_contig_18106	K00898
Lc_contig_11078	K00898
Lc_contig_19616	K00899
Lc_contig_35291	K00899
Lc_contig_24042	K00899
Lc_scaffold_45645	K00899
Lc_contig_18296	K00901
Lc_contig_03697	K00901
Lc_contig_29359	K00901
Lc_contig_15399	K00901
Lc_contig_20975	K00901
Lc_scaffold_41002	K00901
Lc_scaffold_50985	K00901
Lc_contig_32757	K00901
Lc_contig_21959	K00901
Lc_scaffold_49264	K00901
Lc_scaffold_46265	K00901
Lc_scaffold_49397	K00901
Lc_scaffold_47371	K00901
Lc_scaffold_49396	K00901
Lc_scaffold_41791	K00901
Lc_contig_36249	K00901
Lc_contig_38350	K00901
Lc_scaffold_40743	K00901
Lc_scaffold_40742	K00901
Lc_contig_19572	K00901
Lc_scaffold_51788	K00902
Lc_contig_36265	K00902
Lc_scaffold_52208	K00912
Lc_scaffold_51759	K00913
Lc_contig_16618	K00913
Lc_scaffold_41466	K00913
Lc_contig_18113	K00913
Lc_contig_29827	K00913
Lc_contig_19512	K00913
Lc_scaffold_53267	K00914
Lc_scaffold_46085	K00915
Lc_contig_06617	K00915
Lc_contig_28868	K00915
Lc_scaffold_46084	K00915
Lc_scaffold_52480	K00919
Lc_scaffold_52481	K00919
Lc_scaffold_47959	K00919
Lc_scaffold_53140	K00921
Lc_contig_02811	K00921
Lc_contig_22604	K00921
Lc_scaffold_42226	K00921
Lc_scaffold_42225	K00921
Lc_contig_20095	K00921
Lc_scaffold_50935	K00921
Lc_scaffold_58082	K00921
Lc_contig_37362	K00921
Lc_contig_29963	K00924
Lc_contig_36922	K00924
Lc_contig_00478	K00924
Lc_contig_00079	K00924
Lc_contig_35069	K00924
Lc_contig_28378	K00924
Lc_contig_38302	K00924
Lc_contig_22152	K00924
Lc_scaffold_49811	K00924
Lc_scaffold_39174	K00924
Lc_contig_27886	K00924
Lc_scaffold_45720	K00924
Lc_contig_04979	K00924
Lc_scaffold_52996	K00924
Lc_scaffold_56024	K00924
Lc_scaffold_56025	K00924
Lc_scaffold_48392	K00927
Lc_contig_12949	K00927
Lc_contig_21347	K00927
Lc_scaffold_52921	K00927
Lc_scaffold_47957	K00927
Lc_scaffold_48736	K00927
Lc_scaffold_38640	K00927
Lc_scaffold_48737	K00927
Lc_contig_06129	K00927
Lc_contig_30620	K00927
Lc_contig_26226	K00927
Lc_contig_20947	K00928
Lc_contig_25647	K00928
Lc_scaffold_54636	K00928
Lc_scaffold_54635	K00928
Lc_contig_16768	K00930
Lc_contig_01068	K00930
Lc_contig_20873	K00938
Lc_contig_10117	K00938
Lc_contig_28876	K00939
Lc_contig_17334	K00939
Lc_scaffold_50829	K00939
Lc_contig_16902	K00939
Lc_contig_17627	K00939
Lc_scaffold_41920	K00939
Lc_scaffold_41701	K00939
Lc_scaffold_41700	K00939
Lc_contig_16762	K00939
Lc_scaffold_47480	K00939
Lc_scaffold_53505	K00939
Lc_scaffold_53504	K00939
Lc_scaffold_53503	K00939
Lc_scaffold_53507	K00939
Lc_scaffold_53502	K00939
Lc_scaffold_49238	K00940
Lc_scaffold_49237	K00940
Lc_contig_08459	K00940
Lc_contig_28127	K00940
Lc_contig_13246	K00940
Lc_contig_15385	K00940
Lc_contig_10930	K00940
Lc_contig_30967	K00940
Lc_contig_13996	K00940
Lc_contig_11450	K00940
Lc_contig_05088	K00940
Lc_contig_24666	K00940
Lc_scaffold_41173	K00942
Lc_scaffold_41172	K00942
Lc_contig_15919	K00942
Lc_contig_18644	K00942
Lc_contig_17384	K00942
Lc_scaffold_52944	K00942
Lc_contig_09726	K00942
Lc_contig_16837	K00943
Lc_contig_17747	K00948
Lc_contig_18972	K00948
Lc_contig_00330	K00948
Lc_contig_28284	K00948
Lc_contig_27555	K00948
Lc_contig_22450	K00948
Lc_contig_16753	K00949
Lc_scaffold_44049	K00962
Lc_scaffold_44048	K00962
Lc_contig_25129	K00962
Lc_scaffold_53015	K00962
Lc_contig_15857	K00963
Lc_scaffold_58589	K00963
Lc_scaffold_58588	K00963
Lc_scaffold_58591	K00963
Lc_scaffold_58590	K00963
Lc_contig_26762	K00963
Lc_contig_21686	K00963
Lc_scaffold_39474	K00963
Lc_contig_20387	K00963
Lc_contig_15188	K00963
Lc_contig_14505	K00963
Lc_scaffold_41961	K00963
Lc_contig_34956	K00963
Lc_scaffold_52011	K00965
Lc_scaffold_52009	K00965
Lc_contig_20612	K00965
Lc_scaffold_45029	K00966
Lc_scaffold_46598	K00966
Lc_contig_19102	K00966
Lc_contig_19920	K00966
Lc_scaffold_41607	K00966
Lc_contig_36409	K00966
Lc_contig_19233	K00966
Lc_contig_07734	K00966
Lc_contig_01612	K00966
Lc_contig_01197	K00966
Lc_scaffold_39681	K00967
Lc_scaffold_39679	K00967
Lc_scaffold_39680	K00967
Lc_contig_36109	K00967
Lc_contig_19504	K00967
Lc_scaffold_44834	K00967
Lc_contig_25578	K00967
Lc_scaffold_58945	K00968
Lc_scaffold_58944	K00968
Lc_scaffold_58943	K00968
Lc_scaffold_58946	K00968
Lc_contig_17028	K00968
Lc_scaffold_48593	K00968
Lc_scaffold_47606	K00968
Lc_contig_31493	K00968
Lc_contig_24418	K00968
Lc_contig_32639	K00968
Lc_scaffold_44596	K00972
Lc_contig_11770	K00972
Lc_contig_04468	K00972
Lc_contig_34517	K00972
Lc_contig_33587	K00972
Lc_contig_32449	K00972
Lc_contig_25465	K00972
Lc_scaffold_55730	K00975
Lc_scaffold_55731	K00975
Lc_scaffold_55732	K00975
Lc_contig_20346	K00975
Lc_contig_07127	K00975
Lc_scaffold_46687	K00975
Lc_scaffold_46688	K00975
Lc_contig_20902	K00975
Lc_contig_21336	K00975
Lc_scaffold_57009	K00975
Lc_contig_30302	K00975
Lc_contig_30301	K00975
Lc_contig_26972	K00975
Lc_contig_25667	K00975
Lc_scaffold_53437	K00975
Lc_scaffold_53435	K00975
Lc_scaffold_53433	K00975
Lc_scaffold_53434	K00975
Lc_scaffold_57717	K00975
Lc_contig_20532	K00975
Lc_contig_29298	K00975
Lc_contig_20813	K00975
Lc_scaffold_43200	K00975
Lc_contig_05687	K00975
Lc_contig_25016	K00975
Lc_contig_23550	K00975
Lc_contig_16819	K00979
Lc_contig_11092	K00979
Lc_contig_22753	K00979
Lc_scaffold_46524	K00979
Lc_contig_34401	K00981
Lc_contig_20564	K00981
Lc_contig_16673	K00981
Lc_scaffold_58351	K00991
Lc_scaffold_58348	K00991
Lc_scaffold_58349	K00991
Lc_scaffold_58350	K00991
Lc_contig_06345	K00991
Lc_scaffold_39837	K00993
Lc_scaffold_39835	K00993
Lc_scaffold_39836	K00993
Lc_scaffold_39834	K00993
Lc_scaffold_39839	K00993
Lc_contig_04141	K00993
Lc_contig_22946	K00993
Lc_contig_20768	K00993
Lc_contig_31089	K00993
Lc_scaffold_48641	K00995
Lc_scaffold_45971	K00995
Lc_contig_18508	K00999
Lc_contig_28615	K00999
Lc_scaffold_52818	K01000
Lc_scaffold_58557	K01001
Lc_scaffold_58558	K01001
Lc_contig_28473	K01001
Lc_contig_32211	K01006
Lc_scaffold_53074	K01006
Lc_contig_21127	K01006
Lc_contig_07770	K01006
Lc_contig_29922	K01006
Lc_scaffold_39404	K01011
Lc_scaffold_51701	K01011
Lc_contig_18539	K01012
Lc_scaffold_46664	K01012
Lc_contig_11557	K01047
Lc_contig_19009	K01051
Lc_scaffold_52142	K01051
Lc_contig_20979	K01051
Lc_contig_19827	K01051
Lc_scaffold_52141	K01051
Lc_scaffold_57187	K01051
Lc_scaffold_57186	K01051
Lc_scaffold_47364	K01051
Lc_contig_16576	K01051
Lc_contig_37537	K01051
Lc_contig_37538	K01051
Lc_scaffold_48490	K01051
Lc_contig_37127	K01051
Lc_contig_19445	K01051
Lc_contig_18938	K01051
Lc_contig_33054	K01051
Lc_scaffold_52267	K01051
Lc_contig_07999	K01051
Lc_contig_03946	K01051
Lc_contig_32520	K01051
Lc_contig_20779	K01051
Lc_contig_20390	K01051
Lc_contig_19970	K01051
Lc_contig_19785	K01051
Lc_contig_01968	K01051
Lc_scaffold_54548	K01051
Lc_scaffold_54545	K01051
Lc_scaffold_48858	K01051
Lc_scaffold_45567	K01051
Lc_scaffold_47363	K01051
Lc_contig_37297	K01051
Lc_contig_16923	K01051
Lc_contig_20770	K01051
Lc_contig_38414	K01051
Lc_contig_37428	K01051
Lc_contig_37427	K01051
Lc_scaffold_38985	K01051
Lc_scaffold_38986	K01051
Lc_contig_21019	K01051
Lc_contig_20777	K01051
Lc_scaffold_48872	K01051
Lc_scaffold_53046	K01051
Lc_scaffold_52951	K01051
Lc_contig_20705	K01051
Lc_contig_20508	K01051
Lc_contig_05182	K01051
Lc_scaffold_51176	K01051
Lc_scaffold_49342	K01051
Lc_contig_16016	K01051
Lc_contig_18859	K01051
Lc_contig_16524	K01051
Lc_scaffold_50541	K01051
Lc_contig_21142	K01051
Lc_contig_37272	K01051
Lc_scaffold_51303	K01051
Lc_contig_17985	K01051
Lc_scaffold_46589	K01051
Lc_scaffold_46590	K01051
Lc_scaffold_52404	K01051
Lc_contig_28924	K01051
Lc_contig_38376	K01051
Lc_contig_16192	K01051
Lc_contig_03818	K01051
Lc_contig_28816	K01051
Lc_contig_28338	K01051
Lc_contig_17150	K01052
Lc_contig_33828	K01052
Lc_scaffold_44523	K01052
Lc_scaffold_44522	K01052
Lc_contig_04714	K01052
Lc_contig_00364	K01052
Lc_contig_34688	K01052
Lc_contig_32274	K01052
Lc_scaffold_50360	K01052
Lc_contig_16097	K01052
Lc_contig_37459	K01052
Lc_contig_02016	K01052
Lc_contig_18421	K01052
Lc_contig_17448	K01052
Lc_contig_16999	K01056
Lc_scaffold_43052	K01056
Lc_contig_15974	K01056
Lc_contig_14341	K01056
Lc_contig_16254	K01057
Lc_scaffold_55997	K01057
Lc_scaffold_55998	K01057
Lc_contig_17374	K01057
Lc_contig_36377	K01057
Lc_contig_18228	K01057
Lc_contig_10079	K01057
Lc_contig_29350	K01057
Lc_contig_13275	K01061
Lc_contig_16249	K01061
Lc_scaffold_42847	K01061
Lc_contig_24520	K01061
Lc_contig_18264	K01068
Lc_contig_30825	K01068
Lc_contig_24114	K01068
Lc_contig_28497	K01068
Lc_contig_36575	K01068
Lc_contig_20010	K01068
Lc_scaffold_54011	K01068
Lc_contig_08713	K01068
Lc_contig_33178	K01068
Lc_scaffold_51577	K01068
Lc_scaffold_39358	K01068
Lc_contig_16416	K01069
Lc_contig_13550	K01069
Lc_contig_19041	K01069
Lc_scaffold_38870	K01069
Lc_scaffold_49298	K01069
Lc_scaffold_49297	K01069
Lc_scaffold_50656	K01069
Lc_contig_15291	K01070
Lc_scaffold_48521	K01070
Lc_scaffold_44978	K01074
Lc_scaffold_55540	K01074
Lc_scaffold_55539	K01074
Lc_scaffold_40921	K01074
Lc_contig_36300	K01074
Lc_scaffold_51723	K01074
Lc_scaffold_51724	K01074
Lc_contig_26515	K01074
Lc_scaffold_44001	K01079
Lc_scaffold_44000	K01079
Lc_scaffold_44002	K01079
Lc_contig_17081	K01081
Lc_contig_06557	K01081
Lc_contig_18693	K01082
Lc_contig_17830	K01082
Lc_contig_19257	K01082
Lc_contig_25952	K01082
Lc_scaffold_58174	K01082
Lc_contig_17137	K01087
Lc_contig_17409	K01087
Lc_scaffold_45574	K01087
Lc_scaffold_47960	K01087
Lc_contig_18250	K01087
Lc_contig_17597	K01087
Lc_contig_06711	K01087
Lc_scaffold_50131	K01087
Lc_contig_34188	K01087
Lc_contig_17431	K01087
Lc_contig_23822	K01087
Lc_scaffold_39431	K01087
Lc_scaffold_49759	K01090
Lc_scaffold_52654	K01090
Lc_contig_31645	K01090
Lc_scaffold_48781	K01092
Lc_contig_17523	K01094
Lc_scaffold_52165	K01099
Lc_contig_19480	K01100
Lc_scaffold_45325	K01100
Lc_contig_06910	K01100
Lc_contig_35246	K01100
Lc_contig_04438	K01102
Lc_contig_04089	K01102
Lc_contig_00090	K01102
Lc_contig_31874	K01102
Lc_contig_29007	K01102
Lc_contig_22860	K01102
Lc_scaffold_47133	K01102
Lc_scaffold_47132	K01102
Lc_scaffold_49317	K01102
Lc_contig_15793	K01102
Lc_scaffold_49318	K01102
Lc_scaffold_43406	K01102
Lc_scaffold_43407	K01102
Lc_contig_15488	K01102
Lc_contig_34560	K01102
Lc_scaffold_43067	K01102
Lc_contig_16820	K01102
Lc_scaffold_48412	K01102
Lc_contig_15092	K01102
Lc_contig_13214	K01102
Lc_scaffold_47666	K01102
Lc_scaffold_47665	K01102
Lc_scaffold_47667	K01102
Lc_contig_20370	K01102
Lc_scaffold_45487	K01102
Lc_scaffold_45882	K01102
Lc_contig_09577	K01102
Lc_scaffold_40568	K01102
Lc_contig_28917	K01102
Lc_scaffold_45883	K01102
Lc_contig_00211	K01102
Lc_scaffold_58423	K01103
Lc_scaffold_58404	K01103
Lc_scaffold_58385	K01103
Lc_scaffold_58394	K01103
Lc_scaffold_58415	K01103
Lc_contig_32480	K01103
Lc_contig_28908	K01103
Lc_contig_22842	K01103
Lc_contig_38076	K01103
Lc_scaffold_46759	K01104
Lc_scaffold_58187	K01104
Lc_scaffold_40638	K01104
Lc_scaffold_47516	K01110
Lc_scaffold_47517	K01110
Lc_contig_38207	K01110
Lc_scaffold_50595	K01110
Lc_scaffold_50596	K01110
Lc_scaffold_43793	K01110
[truncated: 16,134 more rows]

## Sheet: Supplementary Table S6B
Supplementary Table S6: Pathway assignment based on KEGG
KEGG pathway mapping
Classes		Pathway	PathwayID	Pathway Annotation
Metabolism		Metabolic pathways	ko01100	810
		Biosynthesis of secondary metabolites	ko01110	388
		Carbon metabolism	ko01200	91
		2-Oxocarboxylic acid metabolism	ko01210	29
		Fatty acid metabolism	ko01212	27
		Biosynthesis of amino acids	ko01230	99
	Carbohydrate metabolism	Glycolysis / Gluconeogenesis	ko00010	31
		Citrate cycle (TCA cycle)	ko00020	20
		Pentose phosphate pathway	ko00030	16
		Pentose and glucuronate interconversions	ko00040	14
		Fructose and mannose metabolism	ko00051	19
		Galactose metabolism	ko00052	17
		Ascorbate and aldarate metabolism	ko00053	16
		Starch and sucrose metabolism	ko00500	34
		Amino sugar and nucleotide sugar metabolism	ko00520	39
		Glycerolipid metabolism	ko00561	24
		Inositol phosphate metabolism	ko00562	23
		Pyruvate metabolism	ko00620	30
		Glyoxylate and dicarboxylate metabolism	ko00630	27
		Propanoate metabolism	ko00640	13
		Butanoate metabolism	ko00650	10
		C5-Branched dibasic acid metabolism	ko00660	5
	Energy metabolism	Oxidative phosphorylation	ko00190	79
		Photosynthesis	ko00195	35
		Photosynthesis - antenna proteins	ko00196	12
		Methane metabolism	ko00680	18
		Carbon fixation in photosynthetic organisms	ko00710	25
		Nitrogen metabolism	ko00910	12
		Sulfur metabolism	ko00920	14
	Lipid metabolism	Fatty acid biosynthesis	ko00061	14
		Fatty acid elongation in mitochondria	ko00062	7
		Fatty acid degradation	ko00071	11
		Cutin, suberine and wax biosynthesis	ko00073	9
		Steroid biosynthesis	ko00100	17
		Glycerophospholipid metabolism	ko00564	37
		Ether lipid metabolism	ko00565	8
		Arachidonic acid metabolism	ko00590	8
		alpha-Linolenic acid metabolism	ko00592	14
		Sphingolipid metabolism	ko00600	15
		Biosynthesis of unsaturated fatty acids	ko01040	12
	Amino acid metabolism	Alanine, aspartate and glutamate metabolism	ko00250	27
		Arginine biosynthesis	ko00220	21
		Glycine, serine and threonine metabolism	ko00260	33
		Cysteine and methionine metabolism	ko00270	32
		Valine, leucine and isoleucine degradation	ko00280	20
		Valine, leucine and isoleucine biosynthesis	ko00290	10
		Lysine biosynthesis	ko00300	9
		Lysine degradation	ko00310	12
		Arginine and proline metabolism	ko00330	23
		Histidine metabolism	ko00340	11
		Tyrosine metabolism	ko00350	18
		Phenylalanine metabolism	ko00360	15
		Tryptophan metabolism	ko00380	10
		Phenylalanine, tyrosine and tryptophan biosynthesis	ko00400	23
	Nucleotide metabolism	Purine metabolism	ko00230	90
		Pyrimidine metabolism	ko00240	74
	Metabolism of other amino acids	beta-Alanine metabolism	ko00410	16
		Selenoamino acid metabolism	ko00450	9
		Cyanoamino acid metabolism	ko00460	10
		Glutathione metabolism	ko00480	16
	Glycan biosynthesis and metabolism	N-Glycan biosynthesis	ko00510	31
		Other glycan degradation	ko00511	9
		Various types of N-glycan biosynthesis	ko00513	22
		Glycosaminoglycan degradation	ko00531	5
		Lipopolysaccharide biosynthesis	ko00540	8
		Glycosylphosphatidylinositol (GPI)-anchor biosynthesis	ko00563	22
	Metabolism cofactor and vitamins	Ubiquinone and other terpenoid-quinone biosynthesis	ko00130	19
		One carbon pool by folate	ko00670	10
		Thiamine metabolism	ko00730	8
		Riboflavin metabolism	ko00740	6
		Vitamin B6 metabolism	ko00750	8
		Nicotinate and nicotinamide metabolism	ko00760	13
		Pantothenate and CoA biosynthesis	ko00770	17
		Biotin metabolism	ko00780	8
		Folate biosynthesis	ko00790	11
		Retinol metabolism	ko00830	5
		Porphyrin and chlorophyll metabolism	ko00860	31
	Metabolism of terpenoids and polyketides	Diterpenoid biosynthesis	ko00904	9
		Brassinosteroid biosynthesis	ko00905	6
		Carotenoid biosynthesis	ko00906	21
		Zeatin biosynthesis	ko00908	5
		Sesquiterpenoid and triterpenoid biosynthesis	ko00909	7
	Secondary Metabolites	Phenylpropanoid biosynthesis	ko00940	19
		Flavonoid biosynthesis	ko00941	15
		Isoflavonoid biosynthesis	ko00943	6
		Stilbenoid, diarylheptanoid and gingerol biosynthesis	ko00945	5
		Isoquinoline alkaloid biosynthesis	ko00950	9
		Tropane, piperidine and pyridine alkaloid biosynthesis	ko00960	8
Genetic Information Processing		Aminoacyl-tRNA biosynthesis	ko00970	25
		Ribosome biogenesis in eukaryotes	ko03008	56
		Ribosome	ko03010	127
		RNA transport	ko03013	97
		mRNA surveillance pathway	ko03015	50
		RNA degradation	ko03018	50
		RNA polymerase	ko03020	29
		Basal transcription factors	ko03022	30
		DNA replication	ko03030	32
		Spliceosome	ko03040	104
		Proteasome	ko03050	34
		Protein export	ko03060	26
		Base excision repair	ko03410	26
		Nucleotide excision repair	ko03420	37
		Mismatch repair	ko03430	21
		Homologous recombination	ko03440	26
		Non-homologous end-joining	ko03450	8
		Ubiquitin mediated proteolysis	ko04120	57
		Sulfur relay system	ko04122	9
		SNARE interactions in vesicular transport	ko04130	17
		Protein processing in endoplasmic reticulum	ko04141	77
Cellular Processes		p53 signaling pathway	ko04115	12
		Regulation of autophagy	ko04140	15
		Endocytosis	ko04144	57
		Phagosome	ko04145	29
		Peroxisome	ko04146	36
		Apoptosis	ko04210	5
		Gap junction	ko04540	5
Organismal Systems		Toll-like receptor signaling pathway	ko04620	6
		RIG-I-like receptor signaling pathway	ko04622	6
		Cytosolic DNA-sensing pathway	ko04623	16
		Plant-pathogen interaction	ko04626	31
		Circadian rhythm	ko04710	8
		Circadian rhythm - plant	ko04712	23
Environmental Information Processing		ABC transporters	ko02010	7
		MAPK signaling pathway	ko04010	10
		Calcium signaling pathway	ko04020	8
		HIF-1 signaling pathway	ko04066	16
		Phosphatidylinositol signaling system	ko04070	20
		Phospholipase D signaling pathway	ko04072	9
		Plant hormone signal transduction	ko04075	41
		mTOR signaling pathway	ko04150	12
		PI3K-Akt signaling pathway	ko04151	24
		AMPK signaling pathway	ko04152	26
