# Supplementary material for: Generation and Characterisation of a Reference Transcriptome for Lentil (Lens culinaris Medik.)
Source: Int J Mol Sci. 2016 Nov 12;17(11):1887. doi: 10.3390/ijms17111887 (PMC5133886; doi:10.3390/ijms17111887)
Supplement: Supplementary file 1 [file ijms-17-01887-s001.zip › ijms-141799-Supplementary Material/Supplementary Table S7.xlsx]

## Sheet: Cassab to Kaur454
Supplementary Table S7: Bioinformatic comparison (BLAST) of Cassab reference transcripts against the Kaur et al. transcriptome dataset
Query	Reference	%_identity	alignment_length	mismatches	gap_openings	q_start	q_end	s_start	s_end	e_value	bit_score
Lc_contig_27379	contig14353	94.44	126	1	3	175	294	410	285	3e-48	189
Lc_contig_22752	contig14353	93.65	126	2	2	131	250	410	285	1e-46	183
Lc_scaffold_44682	contig06178	99.67	609	2	0	855	1463	1	609	0	1114
Lc_contig_23350	contig03850	99.44	177	1	0	98	274	781	957	2e-88	322
Lc_contig_02302	contig12669	97.38	344	8	1	65	408	372	30	4e-167	584
Lc_contig_34515	contig11811	98.5	267	2	2	30	296	1	265	1e-132	470
Lc_scaffold_45666	contig07911	94.58	277	11	2	1	276	274	1	7e-119	425
Lc_scaffold_54097	contig08737	97.14	245	3	3	48	290	683	441	5e-114	411
Lc_scaffold_54100	contig08737	97.14	245	3	3	48	290	683	441	5e-114	411
Lc_scaffold_57118	contig11643	94.12	187	11	0	1336	1522	121	307	3e-76	285
Lc_scaffold_49282	contig10358	91.54	934	55	15	493	1424	945	34	0	1266
Lc_contig_36968	contig12600	93.67	411	24	1	1097	1505	1	411	0	640
Lc_contig_13767	contig08365	99.22	128	1	0	352	479	1	128	1e-60	231
Lc_scaffold_43136	contig09694	99.4	671	4	0	1	671	983	313	0	1218
Lc_contig_12690	contig02842	96.91	810	3	7	1	797	78	878	0	1338
Lc_scaffold_56748	contig09694	100	91	0	0	432	522	893	983	6e-42	169
Lc_contig_15949	contig01532	99.49	981	3	2	1	979	65	1045	0	1783
Lc_contig_14395	contig01532	91.59	904	65	11	90	988	942	45	0	1238
Lc_scaffold_41918	contig06516	99.64	842	1	2	2633	3472	1	842	0	1537
Lc_contig_03740	contig06516	99.44	179	1	0	259	437	659	837	3e-89	326
Lc_contig_01842	contig06516	93.8	403	23	2	1	401	641	239	3e-173	604
Lc_scaffold_49031	contig12318	98.54	411	2	4	4566	4973	1	410	0	723
Lc_scaffold_49030	contig12318	98.54	411	2	4	4566	4973	1	410	0	723
Lc_scaffold_43074	contig05790	98.33	60	1	0	917	976	335	394	1e-22	106
Lc_contig_20535	contig14300	98.43	509	0	2	664	1172	36	536	0	889
Lc_contig_01939	contig14300	100	42	0	0	361	402	299	258	8e-15	78.7
Lc_scaffold_52278	contig13136	83.33	318	41	10	1860	2174	344	36	1e-75	283
Lc_scaffold_53479	contig00487	100	270	0	0	450	719	477	208	3e-141	499
Lc_contig_20553	contig03579	99.36	1101	2	5	803	1901	3	1100	0	1989
Lc_contig_08461	contig10365	100	89	0	0	1	89	662	750	9e-41	165
Lc_contig_32842	contig03579	91.12	338	21	4	1	331	229	564	1e-126	449
Lc_contig_29246	contig10365	100	89	0	0	217	305	750	838	5e-41	165
Lc_contig_09992	contig09985	82.82	227	30	6	402	622	2	225	1e-49	195
Lc_scaffold_44047	contig06797	99.82	548	1	0	1622	2169	504	1051	0	1007
Lc_scaffold_44046	contig06797	99.82	548	1	0	799	1346	504	1051	0	1007
Lc_scaffold_44045	contig06797	99.82	548	1	0	799	1346	504	1051	0	1007
Lc_contig_30662	contig01447	91.72	314	21	3	2	314	1582	1273	4e-121	431
Lc_contig_20210	contig05503	99.78	1799	3	1	95	1893	1	1798	0	3299
Lc_contig_32526	contig05503	97.56	328	8	0	1	328	1371	1044	2e-160	562
Lc_scaffold_56229	contig02156	99.74	763	0	2	145	907	1	761	0	1397
Lc_scaffold_56231	contig02156	99.67	300	0	1	448	747	463	761	1e-155	547
Lc_scaffold_56230	contig02156	99.67	300	0	1	302	601	463	761	8e-156	547
Lc_scaffold_49990	contig09466	99.91	1137	0	1	149	1284	1	1137	0	2093
Lc_contig_08692	contig09466	96.35	192	7	0	1	192	946	1137	2e-86	316
Lc_contig_26633	contig09466	95.17	290	9	3	1	289	955	670	8e-128	453
Lc_contig_17133	contig00439	98.07	1246	7	6	62	1304	1232	1	0	2152
Lc_contig_14436	contig00439	95.78	971	38	2	1	970	1202	234	0	1563
Lc_contig_18544	contig03560	99.8	1481	2	1	1	1481	1480	1	0	2717
Lc_contig_37589	contig03560	86.02	1037	123	19	194	1219	147	1172	0	1092
Lc_contig_06818	contig03560	88.44	450	43	7	76	518	1176	729	5e-152	534
Lc_contig_30794	contig03560	95.57	316	12	2	1	315	389	703	3e-143	505
Lc_contig_21091	contig13627	99.43	1047	3	3	1	1046	1045	1	0	1897
Lc_scaffold_51764	contig01289	100	89	0	0	1	89	627	715	2e-40	165
Lc_contig_14598	contig01289	98.36	856	0	6	81	935	1	843	0	1491
Lc_contig_09641	contig01289	94.67	563	29	1	11	573	237	798	0	872
Lc_contig_30677	contig01289	88.29	316	32	4	1	314	231	543	7e-104	374
Lc_scaffold_56107	contig07484	98.44	257	4	0	161	417	592	336	1e-126	453
Lc_scaffold_56106	contig07484	98.44	257	4	0	161	417	592	336	1e-126	453
Lc_scaffold_56105	contig07484	98.44	257	4	0	161	417	592	336	1e-126	453
Lc_scaffold_56104	contig07484	98.44	257	4	0	161	417	592	336	1e-126	453
Lc_scaffold_58583	contig09819	99.36	784	1	3	2178	2957	784	1	0	1417
Lc_scaffold_58581	contig09819	99.36	784	1	3	1646	2425	784	1	0	1417
Lc_contig_02271	contig09819	94.92	374	19	0	35	408	296	669	1e-167	586
Lc_contig_11550	contig03250	99.42	687	2	2	8	693	686	1	0	1245
Lc_contig_36268	contig03250	93.9	344	21	0	21	364	115	458	1e-147	520
Lc_contig_37860	contig08053	99.62	797	1	2	1331	2126	796	1	0	1456
Lc_contig_30818	contig08053	90.16	315	31	0	1	315	717	403	6e-115	411
Lc_scaffold_38577	contig02112	92.57	148	5	2	1327	1474	751	892	7e-53	207
Lc_contig_33735	contig02112	100	81	0	0	1	81	701	621	1e-36	150
Lc_scaffold_53521	contig11316	92.06	189	13	2	1310	1498	1121	1307	3e-70	265
Lc_scaffold_53519	contig11316	92.06	189	13	2	1310	1498	1121	1307	3e-70	265
Lc_scaffold_53486	contig06016	92.81	292	10	5	2477	2757	832	1123	2e-119	429
Lc_scaffold_53480	contig06016	99.07	1513	6	7	12	1523	1	1506	0	2710
Lc_scaffold_53491	contig06016	99.52	832	3	1	12	843	1	831	0	1513
Lc_scaffold_53495	contig06016	92.81	292	10	5	308	588	832	1123	5e-120	429
Lc_contig_03860	contig06016	94.81	366	19	0	74	439	1308	943	3e-163	571
Lc_contig_32511	contig06016	96.32	326	12	0	3	328	846	521	9e-153	536
Lc_contig_24731	contig06016	100	89	0	0	192	280	1215	1127	4e-41	165
Lc_contig_16580	contig11037	99.51	408	2	0	68	475	4	411	0	743
Lc_contig_11708	contig14794	96.27	268	1	8	479	745	260	1	1e-120	431
Lc_contig_11533	contig11037	93.21	383	17	7	1	381	36	411	6e-158	555
Lc_contig_28174	contig11037	98.88	89	1	0	210	298	380	292	2e-39	159
Lc_contig_20114	contig07872	100	128	0	0	1	128	128	1	6e-62	237
Lc_contig_21796	contig12372	99.39	658	2	2	28	683	1	658	0	1192
Lc_scaffold_51776	contig12372	85.07	201	6	13	1801	1999	658	480	9e-46	183
Lc_contig_06422	contig14078	94.91	511	21	5	1	507	222	731	0	795
Lc_contig_03657	contig02405	98.13	107	1	1	283	389	106	1	5e-47	185
Lc_contig_03290	contig14078	97.05	373	9	2	56	427	853	482	7e-180	627
Lc_contig_02245	contig05262	100	322	0	0	1	322	1202	1523	2e-170	595
Lc_contig_26781	contig09145	97.47	158	2	2	134	290	472	316	3e-72	268
Lc_contig_23010	contig05262	99.63	267	1	0	1	267	985	1251	2e-138	488
Lc_scaffold_41173	contig05413	83.69	466	56	18	925	1377	727	1185	1e-117	422
Lc_scaffold_41172	contig05413	83.69	466	56	18	856	1308	727	1185	1e-117	422
Lc_scaffold_45478	contig14147	99	703	5	2	402	1104	952	252	0	1258
Lc_scaffold_45476	contig14147	98.85	957	5	6	402	1358	952	2	0	1701
Lc_scaffold_45477	contig14147	98.81	253	0	3	409	661	251	2	9e-126	448
Lc_contig_19995	contig04831	99.74	1161	1	2	695	1855	1	1159	0	2126
Lc_contig_31928	contig04831	100	91	0	0	1	91	392	302	4e-42	169
Lc_contig_26638	contig04831	91.84	282	18	4	1	278	391	111	2e-108	388
Lc_contig_25315	contig04831	100	75	0	0	179	253	453	379	3e-33	139
Lc_contig_16266	contig09580	99.47	565	0	3	1	564	153	715	0	1024
Lc_contig_17677	contig02811	94.3	298	7	5	361	649	436	140	2e-125	448
Lc_contig_15404	contig07793	99.14	817	2	5	126	941	813	1	0	1465
Lc_scaffold_50600	contig14181	99.73	374	1	0	5	378	374	1	0	686
Lc_scaffold_50601	contig14181	99.73	374	1	0	5	378	374	1	0	686
Lc_contig_17321	contig08211	84.13	479	65	11	637	1110	579	107	4e-127	453
Lc_contig_15156	contig03366	98.57	1048	10	4	1	1047	45	1088	0	1847
Lc_contig_12057	contig03366	92.97	797	45	7	1	789	1001	208	0	1151
Lc_contig_11085	contig14181	94.33	141	8	0	574	714	4	144	3e-56	217
Lc_contig_03607	contig03366	97.75	89	2	0	346	434	637	549	1e-37	154
Lc_contig_19678	contig13290	99.53	425	0	2	1155	1578	1	424	0	773
Lc_contig_17542	contig06226	99.76	1244	2	1	1	1244	16	1258	0	2279
Lc_contig_16127	contig07449	100	214	0	0	1	214	116	329	6e-110	396
Lc_contig_21970	contig12552	99.43	699	2	2	2092	2788	2	700	0	1267
Lc_scaffold_56208	contig10934	99.43	705	2	2	314	1017	3	706	0	1279
Lc_scaffold_54773	contig12552	86.76	491	37	9	4	492	542	78	7e-148	521
Lc_contig_35847	contig12552	97.41	116	1	2	1	114	117	2	2e-50	196
Lc_contig_28375	contig12552	98.4	187	1	2	1	185	188	2	5e-90	327
Lc_scaffold_55794	contig00477	97.25	874	5	8	459	1314	873	1	0	1463
Lc_scaffold_55793	contig00477	88.44	571	45	11	552	1114	802	245	0	669
Lc_contig_21364	contig11475	100	609	0	0	968	1576	609	1	0	1125
Lc_contig_22208	contig14519	99.51	610	3	0	2030	2639	610	1	0	1110
Lc_contig_17935	contig02715	98.98	1273	11	2	43	1314	1	1272	0	2278
Lc_contig_10234	contig02715	91.8	634	46	6	1	631	412	1042	0	878
Lc_contig_19762	contig01728	100	1731	0	0	59	1789	1765	35	0	3197
Lc_contig_00642	contig01728	96.6	382	13	0	1	382	925	544	0	634
Lc_contig_23152	contig01728	95.96	272	11	0	2	273	1087	1358	2e-124	442
Lc_contig_35116	contig06651	98.17	328	6	0	1	328	58	385	8e-164	573
Lc_scaffold_45145	contig08234	93.7	254	14	2	1105	1357	255	3	1e-104	379
Lc_scaffold_45144	contig08234	93.7	254	14	2	803	1055	255	3	1e-104	379
Lc_contig_19297	contig12852	99.61	509	0	2	39	547	507	1	0	928
Lc_scaffold_49976	contig08735	94.89	411	20	1	132	542	1	410	0	641
Lc_contig_22344	contig09842	94.44	216	12	0	2413	2628	1	216	1e-90	333
Lc_scaffold_53645	contig14802	92.71	192	13	1	514	705	475	665	1e-73	276
Lc_scaffold_53642	contig14802	92.71	192	13	1	514	705	475	665	1e-73	276
Lc_scaffold_53644	contig14802	92.71	192	13	1	514	705	475	665	1e-73	276
Lc_contig_37496	contig04924	99.68	944	0	3	1458	2398	944	1	0	1724
Lc_contig_02139	contig04924	89.03	401	38	4	1	400	652	257	3e-139	492
Lc_scaffold_44598	contig11957	99.05	210	1	1	849	1058	209	1	7e-104	375
Lc_scaffold_44599	contig11957	99.05	210	1	1	523	732	209	1	5e-104	375
Lc_scaffold_54346	contig05339	95.33	428	2	10	1	425	275	687	0	664
Lc_contig_15134	contig11483	99.26	678	0	5	387	1061	683	8	0	1219
Lc_scaffold_46231	contig10719	97.32	224	0	3	81	303	10	228	8e-104	375
Lc_contig_32684	contig10719	92.52	107	1	5	1	105	127	228	2e-35	147
Lc_contig_14256	contig12774	99.5	403	0	2	460	862	1	401	0	732
Lc_contig_13924	contig12983	93.75	80	2	3	448	525	48	126	4e-26	117
Lc_contig_14479	contig00788	99.79	942	2	0	1	942	942	1	0	1729
Lc_contig_12495	contig00788	93.97	813	43	4	14	825	1	808	0	1225
Lc_scaffold_57481	contig10685	91.32	288	19	1	206	493	444	163	3e-114	409
Lc_contig_24570	contig00788	99.23	259	2	0	4	262	1	259	3e-132	468
Lc_contig_18880	contig12324	98.91	550	1	5	8	553	1	549	0	977
Lc_contig_06613	contig12324	100	91	0	0	423	513	463	373	6e-42	169
Lc_contig_02284	contig12324	95.38	130	6	0	116	245	393	264	1e-53	207
Lc_contig_15912	contig00321	100	1003	0	0	95	1097	10	1012	0	1853
Lc_contig_02521	contig00057	93.45	412	25	2	1	411	331	741	7e-175	610
Lc_contig_30324	contig08005	89.7	165	14	3	149	311	620	457	8e-54	207
Lc_contig_26700	contig08775	98	200	3	1	92	290	335	534	1e-95	346
Lc_contig_07313	contig03262	88.38	198	15	4	217	413	196	6	8e-61	231
Lc_contig_02905	contig01218	97.95	146	3	0	1	146	729	584	1e-67	254
Lc_contig_32980	contig01739	98.33	120	2	0	213	332	599	718	6e-55	211
Lc_contig_13043	contig05905	91.78	706	38	9	20	725	6	691	0	965
Lc_contig_24005	contig11474	89.2	213	14	5	1	211	95	300	7e-69	257
Lc_contig_37175	contig06046	97.68	1121	6	7	1333	2434	1253	134	0	1914
Lc_scaffold_44948	contig08546	82.68	231	19	11	1717	1946	133	343	3e-46	185
Lc_scaffold_44915	contig08546	82.68	231	19	11	1708	1937	133	343	3e-46	185
Lc_contig_36949	contig14649	98.71	311	2	2	696	1004	434	124	3e-157	553
Lc_contig_27954	contig13836	93.68	174	9	2	1	173	230	402	2e-69	259
Lc_contig_37740	contig02018	96	725	20	5	1	725	716	1	0	1170
Lc_contig_13775	contig01978	87.21	657	67	16	229	877	116	763	0	732
Lc_scaffold_54739	contig10332	99.7	328	1	0	435	762	654	327	3e-171	601
Lc_scaffold_54738	contig10332	99.7	328	1	0	435	762	654	327	3e-171	601
Lc_scaffold_54737	contig10332	99.7	328	1	0	435	762	654	327	2e-171	601
Lc_scaffold_58805	contig10332	91.86	393	26	6	455	844	4	393	3e-154	544
Lc_scaffold_45726	contig10350	96.91	518	16	0	612	1129	1	518	0	869
Lc_contig_17638	contig06007	99.84	1289	0	2	1	1289	25	1311	0	2368
Lc_contig_22272	contig10820	99	500	5	0	1	500	35	534	0	896
Lc_contig_15997	contig08732	97.26	694	19	0	149	842	694	1	0	1177
Lc_scaffold_56986	contig08672	100	250	0	0	525	774	250	1	5e-130	462
Lc_contig_21945	contig04410	99.24	786	2	4	1970	2754	897	115	0	1415
Lc_scaffold_51833	contig11082	99.04	933	0	9	1318	2250	924	1	0	1664
Lc_contig_12260	contig10323	94.42	394	11	7	18	401	101	493	4e-170	595
Lc_contig_03817	contig11082	96.8	438	14	0	1	438	881	444	0	732
Lc_contig_35105	contig01594	91.24	354	30	1	1	354	340	692	5e-136	481
Lc_contig_15032	contig03030	99.69	954	2	1	53	1006	1	953	0	1744
Lc_contig_12251	contig03030	93.88	800	44	4	1	796	803	5	0	1201
Lc_contig_07354	contig10888	99.06	319	0	3	12	330	316	1	2e-162	569
Lc_contig_02214	contig10888	100	60	0	0	348	407	1	60	8e-25	111
Lc_contig_24919	contig06555	97.52	282	6	1	1	281	388	669	4e-136	481
Lc_contig_15348	contig03430	97.78	900	0	7	5	884	900	1	0	1533
Lc_scaffold_46384	contig03430	89.21	686	44	14	2	666	677	1	0	843
Lc_contig_09803	contig03430	100	89	0	0	1	89	239	327	1e-40	165
Lc_scaffold_47362	contig04770	100	706	0	0	772	1477	1	706	0	1304
Lc_contig_29832	contig07488	89.14	313	28	6	1	308	471	160	3e-107	385
Lc_scaffold_39392	contig04916	100	887	0	0	498	1384	1071	185	0	1639
Lc_scaffold_39391	contig04916	99.91	1072	0	1	498	1569	1071	1	0	1973
Lc_contig_06109	contig04916	100	89	0	0	1	89	870	782	8e-41	165
Lc_contig_13622	contig12004	95.04	282	12	2	605	885	282	2	6e-124	442
Lc_contig_26473	contig12004	98.04	51	1	0	239	289	2	52	3e-18	89.8
Lc_contig_22489	contig12067	99.62	782	2	1	1618	2399	781	1	0	1426
Lc_scaffold_51548	contig07493	92.02	263	19	2	631	893	2327	2067	2e-101	368
Lc_contig_19079	contig07493	99.35	307	0	2	754	1060	2066	2370	1e-157	555
Lc_contig_21701	contig13850	100	352	0	0	21	372	360	9	0	651
Lc_contig_14751	contig03513	99.64	556	0	2	45	599	1	555	0	1014
Lc_contig_10785	contig03513	88.67	450	28	13	225	665	538	103	1e-149	527
Lc_contig_10952	contig00548	99.84	626	1	0	2	627	1	626	0	1151
Lc_contig_00112	contig00548	82.5	360	47	11	1	354	242	591	4e-82	302
Lc_scaffold_47434	contig04237	98.7	1080	4	8	67	1141	1	1075	0	1914
Lc_contig_33638	contig04237	93.77	337	16	4	4	339	510	842	4e-142	501
Lc_scaffold_46487	contig00004	85.12	289	21	19	87	363	415	137	8e-74	276
Lc_scaffold_54158	contig09616	93.75	128	6	2	569	695	269	395	5e-48	191
Lc_scaffold_54157	contig09616	93.75	128	6	2	569	695	269	395	3e-48	191
Lc_scaffold_55984	contig09039	100	1126	0	0	736	1861	507	1632	0	2080
Lc_scaffold_55986	contig09039	98.69	459	3	3	286	744	1	456	0	813
Lc_scaffold_55985	contig09039	98.69	459	3	3	286	744	1	456	0	813
Lc_contig_01718	contig09039	98.88	89	0	1	1	89	120	33	1e-38	158
Lc_contig_28149	contig03917	81.93	166	16	11	139	298	15	172	6e-30	128
Lc_scaffold_49547	contig05569	100	348	0	0	1	348	348	1	0	643
Lc_scaffold_49546	contig05569	100	348	0	0	1	348	348	1	0	643
Lc_contig_32890	contig04910	85.62	313	43	2	1	312	428	117	6e-90	327
Lc_contig_00455	contig15080	97.8	91	2	0	289	379	383	293	1e-38	158
Lc_contig_19590	contig03118	97.87	235	0	5	1526	1757	1	233	2e-111	401
Lc_contig_12597	contig02179	100	820	0	0	14	833	8	827	0	1515
Lc_contig_09820	contig02179	89.43	653	32	25	13	646	876	242	0	789
Lc_contig_00021	contig05810	85.56	90	10	3	12	100	88	1	1e-18	91.6
Lc_contig_31280	contig05810	82.41	324	44	12	1	318	318	2	1e-72	270
Lc_scaffold_56653	contig01404	98.86	1402	16	0	311	1712	336	1737	0	2501
Lc_contig_37978	contig01404	91.62	1587	106	21	1	1579	308	1875	0	2170
Lc_contig_27281	contig01404	98.3	294	4	1	1	293	937	644	4e-146	514
Lc_contig_32828	contig06930	90.75	227	7	12	57	272	1	224	8e-79	291
Lc_contig_37128	contig05940	98.96	96	1	0	726	821	351	446	1e-42	172
Lc_contig_09281	contig01095	100	89	0	0	1	89	165	253	1e-40	165
Lc_contig_07546	contig01095	87.71	472	32	18	72	532	469	13	1e-149	527
Lc_contig_04805	contig01095	100	360	0	0	102	461	470	111	0	665
Lc_contig_07893	contig02429	100	488	0	0	6	493	488	1	0	902
Lc_contig_36786	contig02429	89.66	358	29	5	17	370	357	4	1e-126	449
Lc_scaffold_46897	contig10378	99.37	951	3	3	5	954	3	951	0	1720
Lc_scaffold_46896	contig12029	98.71	233	0	2	567	798	379	149	1e-114	411
Lc_contig_36116	contig14675	96.46	311	9	2	1	310	312	3	2e-145	512
Lc_contig_28386	contig14675	100	89	0	0	211	299	360	448	5e-41	165
Lc_contig_21739	contig07049	92.45	795	42	12	1705	2495	1	781	0	1120
Lc_contig_21443	contig07049	99	801	2	4	1541	2336	1	800	0	1430
Lc_contig_15538	contig04307	99.07	972	6	3	145	1115	1	970	0	1742
Lc_contig_33527	contig04307	98.22	338	6	0	1	338	406	69	2e-169	592
Lc_contig_38256	contig00237	91.72	1305	63	29	35	1321	89	1366	0	1772
Lc_contig_26874	contig00237	98.97	292	2	1	1	291	899	1190	2e-148	521
Lc_contig_26383	contig00237	100	89	0	0	1	89	791	879	4e-41	165
Lc_scaffold_51501	contig05816	98.65	518	7	0	855	1372	518	1	0	918
Lc_scaffold_51499	contig05816	98.65	518	7	0	802	1319	518	1	0	918
Lc_contig_22838	contig05816	100	90	0	0	167	256	413	324	1e-41	167
Lc_contig_38131	contig01222	94.47	488	8	7	86	554	50	537	0	736
Lc_contig_37265	contig01222	90.19	591	47	3	1	590	700	120	0	760
Lc_scaffold_51395	contig00761	99.88	825	0	1	1245	2069	556	1379	0	1517
Lc_scaffold_51393	contig00761	99.77	1317	1	2	1	1316	64	1379	0	2414
Lc_scaffold_38822	contig00761	90.46	262	17	8	52	309	277	534	5e-93	339
Lc_contig_05621	contig00761	100	89	0	0	394	482	979	891	8e-41	165
Lc_contig_36326	contig00761	93.15	365	25	0	1	365	1310	946	1e-152	536
Lc_contig_21233	contig02076	91.41	198	13	4	1893	2088	718	913	3e-71	268
Lc_contig_16841	contig11946	98.54	891	3	7	394	1275	898	9	0	1565
Lc_scaffold_48750	contig09380	100	617	0	0	67	683	858	242	0	1140
Lc_scaffold_48751	contig09380	99.88	859	0	1	67	925	858	1	0	1580
Lc_scaffold_40113	contig09380	93	686	45	2	1	683	689	4	0	1002
Lc_contig_36272	contig11946	100	91	0	0	274	364	424	514	4e-42	169
Lc_contig_24984	contig11946	88.85	278	15	7	1	266	343	616	5e-90	327
Lc_contig_21789	contig14480	99.72	357	1	0	657	1013	357	1	0	654
Lc_scaffold_54756	contig09594	99.27	546	1	3	431	976	24	566	0	983
Lc_scaffold_54757	contig09594	99.27	546	1	3	431	976	24	566	0	983
Lc_scaffold_54755	contig09594	99.27	546	1	3	431	976	24	566	0	983
Lc_contig_12374	contig09594	92.72	563	32	8	58	617	12	568	0	804
Lc_scaffold_46636	contig07264	89.27	261	26	1	465	725	259	1	5e-89	326
Lc_contig_17102	contig12779	82.75	255	32	12	392	640	235	483	6e-56	217
Lc_contig_14754	contig14755	99.64	559	0	2	381	938	558	1	0	1020
Lc_contig_11536	contig14755	92.16	561	38	6	38	595	1	558	0	787
Lc_scaffold_53699	contig15084	97.67	172	4	0	1557	1728	267	96	1e-79	296
Lc_scaffold_53692	contig04099	95	220	7	3	811	1029	700	916	1e-93	342
Lc_contig_11390	contig15084	98.71	155	0	2	590	742	4	158	2e-73	274
Lc_contig_09937	contig15084	96.03	252	8	2	93	342	255	4	4e-114	409
Lc_contig_04559	contig15084	95.56	90	4	0	366	455	528	439	9e-35	145
Lc_scaffold_41580	contig15347	98.51	671	8	1	1274	1944	1	669	0	1182
Lc_contig_28522	contig12890	98.72	156	2	0	1	156	571	726	6e-75	278
Lc_contig_16953	contig14934	100	335	0	0	40	374	1	335	4e-177	619
Lc_scaffold_57462	contig00069	90.06	533	45	8	1	531	701	175	0	684
Lc_contig_05318	contig00100	89.43	435	37	8	42	473	3	431	1e-153	540
Lc_contig_02564	contig00069	92.63	95	7	0	1	95	515	421	1e-32	137
Lc_contig_16038	contig01698	100	1017	0	0	156	1172	1088	72	0	1879
Lc_scaffold_39823	contig01698	100	89	0	0	1	89	688	600	1e-40	165
Lc_contig_00170	contig01698	98.92	93	0	1	1	93	512	603	6e-41	165
Lc_contig_35012	contig01698	95.39	347	12	4	8	352	273	617	1e-156	549
Lc_contig_32273	contig01698	86.13	346	26	14	1	326	1015	672	1e-97	353
Lc_scaffold_52986	contig07342	92.54	1072	70	9	1341	2407	1067	1	0	1528
Lc_contig_09649	contig02676	79.95	394	44	18	259	619	630	239	2e-68	257
Lc_scaffold_45784	contig13402	84.04	545	77	10	868	1407	4	543	7e-146	516
Lc_contig_20183	contig05145	99.69	1297	0	4	560	1855	1	1294	0	2370
Lc_scaffold_44825	contig05145	95.21	376	16	2	46	421	3	376	2e-169	593
Lc_contig_34446	contig05142	88.68	371	14	22	1	347	478	112	6e-120	427
Lc_contig_07549	contig00610	94.08	507	20	8	1	499	371	875	0	761
Lc_contig_18619	contig06726	99.59	732	1	2	778	1508	1	731	0	1334
Lc_scaffold_52943	contig09588	77.91	679	111	38	529	1190	695	39	8e-107	387
Lc_scaffold_55221	contig11942	99.46	559	1	2	1823	2381	1	557	0	1014
Lc_scaffold_55220	contig11942	99.46	559	1	2	1227	1785	1	557	0	1014
Lc_scaffold_55222	contig11942	99.46	559	1	2	1115	1673	1	557	0	1014
Lc_scaffold_40065	contig11942	96.18	288	9	2	110	397	286	1	4e-132	470
Lc_contig_33545	contig11942	89.94	338	23	11	3	335	163	494	2e-119	425
Lc_contig_18198	contig09926	99.7	337	0	1	70	406	1	336	6e-176	616
Lc_contig_12368	contig00614	100	722	0	0	82	803	1	722	0	1334
Lc_contig_05871	contig00614	94.86	428	20	2	13	439	1	427	0	667
Lc_scaffold_50649	contig13563	99.01	404	3	1	971	1374	1	403	0	723
Lc_contig_17668	contig02242	99.85	1314	1	1	15	1328	1	1313	0	2414
Lc_scaffold_49210	contig02242	94.15	667	19	8	518	1175	749	94	0	998
Lc_contig_12938	contig04213	99.56	457	2	0	17	473	457	1	0	833
Lc_contig_31846	contig04213	98.84	86	1	0	238	323	1	86	1e-37	154
Lc_scaffold_51195	contig07046	99.22	258	0	2	2311	2566	1	258	4e-130	464
Lc_contig_08970	contig01656	91.35	416	34	2	122	536	33	447	6e-162	568
Lc_contig_05333	contig00449	87.59	411	43	8	68	474	603	197	1e-132	470
Lc_scaffold_46209	contig04171	99.69	653	0	2	1	651	29	681	0	1194
Lc_scaffold_46208	contig04171	99.67	914	0	3	1	912	29	941	0	1668
Lc_contig_19509	contig02932	99.8	1489	3	0	1	1489	1489	1	0	2734
Lc_scaffold_47613	contig00385	96	675	13	6	192	860	1	667	0	1086
Lc_scaffold_58068	contig00372	96.17	652	23	1	167	818	1	650	0	1107
Lc_contig_31146	contig00617	100	318	0	0	1	318	584	901	2e-168	588
Lc_scaffold_48929	contig00374	96.88	256	8	0	487	742	558	813	4e-120	429
Lc_contig_22588	contig12724	99.64	554	1	1	3308	3860	554	1	0	1011
Lc_scaffold_54526	contig03259	99.39	163	1	0	1409	1571	412	250	9e-80	296
Lc_scaffold_45524	contig01163	98.6	570	7	1	2	571	794	226	0	1009
Lc_scaffold_52795	contig09495	100	721	0	0	8	728	1	721	0	1332
Lc_scaffold_41234	contig03201	80.91	571	80	23	875	1425	614	53	3e-118	424
Lc_contig_08091	contig03169	94.4	571	22	9	1	566	402	967	0	869
Lc_contig_20353	contig04013	99.41	1517	0	3	391	1906	1509	1	0	2743
Lc_scaffold_48370	contig04013	91.32	461	31	5	6	459	118	576	7e-178	621
Lc_contig_10159	contig04013	92.69	520	31	6	148	664	1436	921	0	743
Lc_contig_31726	contig04013	100	79	0	0	1	79	496	574	2e-35	147
Lc_scaffold_49476	contig01260	95.31	384	10	6	274	654	379	1	5e-172	603
Lc_contig_38405	contig02829	95.02	522	26	0	814	1335	522	1	0	821
Lc_contig_19183	contig11098	97.25	472	3	8	436	903	1	466	0	791
Lc_scaffold_54802	contig08602	97.12	312	7	2	667	976	445	134	2e-148	525
Lc_scaffold_54801	contig08602	97.12	312	7	2	667	976	445	134	2e-148	525
Lc_contig_15753	contig00517	92.31	1132	62	14	1	1126	209	1321	0	1585
Lc_contig_17663	contig07651	99.13	806	0	7	205	1010	799	1	0	1443
Lc_contig_35185	contig04045	98.11	53	0	1	302	354	190	241	9e-19	91.6
Lc_contig_30898	contig07651	93.96	298	18	0	17	314	835	538	3e-127	451
Lc_contig_04089	contig14353	95.45	374	12	2	67	435	1	374	3e-169	592
Lc_contig_00090	contig14353	99.26	135	1	0	1	135	135	1	7e-65	244
Lc_contig_29007	contig14353	100	104	0	0	200	303	1	104	2e-49	193
Lc_scaffold_46670	contig12443	99.44	359	0	2	9	367	8	364	0	651
Lc_scaffold_54898	contig00034	100	418	0	0	1	418	1092	675	0	773
Lc_scaffold_54893	contig00034	99.45	1092	5	1	1	1092	1092	2	0	1989
Lc_scaffold_54907	contig00034	100	418	0	0	1	418	1092	675	0	773
Lc_scaffold_54884	contig00034	100	568	0	0	420	987	569	2	0	1050
Lc_scaffold_54878	contig00034	99.76	423	0	1	1	423	1092	671	0	774
Lc_contig_31347	contig00034	97.8	91	2	0	229	319	190	280	8e-39	158
Lc_contig_30174	contig00034	98.71	310	4	0	1	310	5	314	3e-157	551
Lc_contig_19489	contig13043	99.23	775	1	5	684	1456	772	1	0	1393
Lc_scaffold_44812	contig13043	95.14	247	10	2	381	625	351	597	5e-108	388
Lc_contig_38065	contig05847	95.88	267	8	3	2026	2291	365	101	2e-119	429
Lc_contig_18098	contig05847	99.8	492	0	1	923	1414	1	491	0	902
Lc_contig_37015	contig00042	98.8	500	3	2	24	521	552	54	0	887
Lc_scaffold_57395	contig06024	88.05	778	80	13	48	818	8	779	0	909
Lc_scaffold_47878	contig13564	95.43	328	12	3	2474	2799	2	328	4e-147	521
Lc_scaffold_47844	contig13564	95.43	328	12	3	2474	2799	2	328	4e-147	521
Lc_contig_19240	contig12217	91.78	73	4	2	1	72	72	1	8e-21	100
Lc_contig_18523	contig07164	99.69	640	1	1	324	962	640	1	0	1170
Lc_contig_13578	contig08765	97.91	907	6	9	2	902	905	6	0	1557
Lc_contig_18702	contig09458	99.35	465	1	2	388	852	1	463	0	841
Lc_scaffold_52640	contig07530	99.28	555	0	4	59	613	551	1	0	1000
Lc_scaffold_52619	contig07530	99.28	555	0	4	59	613	551	1	0	1000
Lc_scaffold_52597	contig07530	99.28	555	0	4	59	613	551	1	0	1000
Lc_scaffold_53829	contig08891	99.83	584	0	1	979	1561	584	1	0	1072
Lc_scaffold_53827	contig08891	99.83	584	0	1	850	1432	584	1	0	1072
Lc_scaffold_53826	contig08891	99.83	584	0	1	675	1257	584	1	0	1072
Lc_scaffold_40099	contig07776	100	836	0	0	217	1052	836	1	0	1544
Lc_scaffold_48228	contig06147	99.82	567	1	0	2	568	20	586	0	1042
Lc_contig_22060	contig02889	99.1	554	5	0	504	1057	554	1	0	996
Lc_contig_07994	contig11560	99.58	480	0	2	1	480	57	534	0	874
Lc_contig_02634	contig07236	85.78	415	54	5	2	414	31	442	4e-122	435
Lc_contig_32726	contig04287	97.29	332	1	7	1	330	3	328	7e-159	556
Lc_contig_27037	contig06930	92.11	190	5	10	108	292	224	40	2e-69	259
Lc_contig_14253	contig00210	92.52	962	58	13	6	962	953	1	0	1365
Lc_scaffold_49450	contig05130	99.91	1066	1	0	476	1541	1066	1	0	1964
Lc_contig_25875	contig03917	88.3	94	5	6	1	90	105	14	7e-24	108
Lc_contig_38424	contig08511	95.21	668	15	10	747	1400	1	665	0	1055
Lc_scaffold_55719	contig06330	99.44	1065	2	4	811	1872	1	1064	0	1930
Lc_scaffold_55718	contig06330	99.44	1065	2	4	811	1872	1	1064	0	1930
Lc_contig_13677	contig10352	100	64	0	0	863	926	550	613	1e-26	119
Lc_contig_05940	contig10352	91.99	462	25	6	12	471	731	280	0	638
Lc_contig_22170	contig07788	97.44	626	8	7	1399	2022	1	620	0	1061
Lc_contig_09349	contig05800	94.39	624	31	3	1	621	102	724	0	955
Lc_contig_10433	contig02423	100	282	0	0	311	592	282	1	6e-148	521
Lc_contig_02353	contig02423	100	233	0	0	1	233	192	424	6e-121	431
Lc_scaffold_53241	contig12052	99.68	313	0	1	110	421	1	313	3e-162	571
Lc_scaffold_43189	contig14177	95.91	171	7	0	1185	1355	8	178	3e-74	278
Lc_scaffold_43188	contig14177	98.98	393	2	2	1074	1465	1	392	0	702
Lc_scaffold_56923	contig04280	92.17	830	52	10	113	936	1433	611	0	1160
Lc_scaffold_56944	contig04280	92.17	830	52	10	113	936	1433	611	0	1160
Lc_scaffold_56912	contig04280	92.17	830	52	10	113	936	1433	611	0	1160
Lc_contig_21313	contig11835	99.41	677	4	0	1621	2297	690	14	0	1229
Lc_scaffold_41763	contig01536	99.71	1717	3	2	99	1814	2115	400	0	3142
Lc_scaffold_41761	contig01536	99.72	2108	3	3	99	2205	2115	10	0	3856
Lc_contig_17981	contig02908	83.57	913	112	31	261	1156	897	6	0	821
Lc_scaffold_41762	contig01536	96.98	729	20	2	1	728	1140	413	0	1223
Lc_scaffold_44982	contig01536	96.31	406	15	0	393	798	1490	1085	0	667
Lc_contig_06946	contig01536	100	89	0	0	211	299	1657	1569	8e-41	165
Lc_contig_24941	contig01536	100	89	0	0	193	281	707	795	4e-41	165
Lc_contig_03463	contig15313	98.8	249	1	2	183	431	364	118	3e-124	442
Lc_contig_20318	contig03269	83.54	656	84	23	6	650	643	1	1e-168	592
Lc_contig_06412	contig06301	93.48	184	6	6	45	225	181	1	6e-72	268
Lc_contig_18882	contig10581	100	271	0	0	967	1237	1	271	2e-141	501
Lc_scaffold_45321	contig07964	98.94	851	4	5	519	1369	1	846	0	1517
Lc_scaffold_49097	contig09944	91.56	225	19	0	132	356	344	568	2e-84	311
Lc_contig_16995	contig11747	100	466	0	0	585	1050	1	466	0	861
Lc_contig_37736	contig06838	99.33	896	2	3	418	1311	894	1	0	1618
Lc_scaffold_56614	contig06838	95.3	149	5	1	928	1076	1	147	1e-61	235
Lc_contig_06574	contig06838	93.59	515	27	6	2	512	179	691	0	763
Lc_contig_14440	contig02027	78.19	674	101	45	124	774	1141	491	9e-108	388
Lc_contig_21274	contig14236	99.75	408	0	1	1299	1705	408	1	0	747
Lc_contig_14434	contig05501	98.82	423	2	3	157	577	1	422	0	750
Lc_contig_03631	contig11240	95.14	247	5	5	195	434	900	654	2e-106	383
Lc_contig_03559	contig11240	100	91	0	0	343	433	635	725	5e-42	169
Lc_contig_33901	contig11240	96.72	61	2	0	282	342	762	702	4e-22	102
Lc_contig_29642	contig11240	93.2	309	17	4	1	307	409	103	3e-127	451
Lc_contig_37480	contig01456	99.91	1063	1	0	86	1148	2038	976	0	1958
Lc_contig_15913	contig01456	95	1101	48	4	67	1161	212	1311	0	1722
Lc_contig_07410	contig01456	100	89	0	0	453	541	877	789	9e-41	165
Lc_scaffold_45766	contig08797	99.41	512	1	2	1	511	694	184	0	929
Lc_scaffold_45765	contig08797	99.71	695	0	2	1	694	694	1	0	1271
Lc_scaffold_40658	contig08797	94.27	454	20	4	926	1376	1	451	0	689
Lc_contig_12457	contig01865	97.82	824	13	5	1	822	842	22	0	1417
Lc_contig_26180	contig08797	93.79	290	13	4	1	287	471	184	4e-121	431
Lc_contig_18176	contig06608	99.66	1179	3	1	301	1478	1181	3	0	2154
Lc_scaffold_52145	contig06608	100	91	0	0	1290	1380	816	726	2e-41	169
Lc_contig_19395	contig03341	99.94	1648	0	1	46	1692	1648	1	0	3037
Lc_contig_11734	contig03341	100	89	0	0	679	767	1228	1316	1e-40	165
Lc_contig_34254	contig13263	98.45	193	2	1	153	345	1	192	3e-93	339
Lc_contig_22176	contig04999	99.6	505	0	2	2294	2798	1	503	0	920
Lc_scaffold_42241	contig02297	100	425	0	0	372	796	425	1	0	785
Lc_scaffold_42239	contig02297	100	425	0	0	372	796	425	1	0	785
Lc_scaffold_42240	contig02297	100	425	0	0	372	796	425	1	0	785
Lc_contig_05825	contig02297	94.41	304	17	0	185	488	8	311	5e-132	468
Lc_scaffold_56727	contig14443	88.5	113	9	4	126	236	285	395	2e-31	134
Lc_contig_35003	contig03059	97.26	73	2	0	1	73	1040	968	9e-29	124
Lc_scaffold_50257	contig04507	98.9	363	3	1	4056	4418	466	105	0	647
Lc_scaffold_53099	contig08651	99.46	740	1	3	76	814	38	775	0	1341
Lc_contig_21629	contig10217	95.55	697	1	16	1	669	695	1	0	1088
Lc_contig_15364	contig02109	96.84	95	2	1	1005	1098	837	743	3e-38	158
Lc_contig_26171	contig02109	96.86	287	9	0	1	287	495	209	4e-136	481
Lc_scaffold_57905	contig08682	90.91	99	3	6	1363	1458	722	627	5e-29	128
Lc_contig_22235	contig09020	99.54	1538	2	5	302	1835	1	1537	0	2796
Lc_scaffold_45739	contig09332	88.52	209	20	4	1	207	207	1	3e-66	250
Lc_contig_34077	contig06205	96.31	325	10	2	20	343	202	525	1e-151	532
Lc_contig_23383	contig15041	96.3	81	3	0	194	274	1	81	1e-31	134
Lc_contig_19966	contig01516	79.04	1369	204	75	439	1759	1358	25	0	861
Lc_scaffold_54653	contig03646	92.03	527	27	8	640	1156	744	223	0	726
Lc_scaffold_53797	contig06461	92.27	466	32	2	32	494	16	480	0	686
Lc_scaffold_56076	contig10705	96.05	76	3	0	847	922	332	257	3e-28	124
Lc_scaffold_56075	contig10705	96.05	76	3	0	654	729	332	257	2e-28	124
Lc_scaffold_44116	contig01254	93.2	1192	54	14	3	1189	226	1395	0	1727
Lc_scaffold_40207	contig07024	93.94	710	39	2	96	801	1	710	0	1077
Lc_contig_12716	contig02992	99.57	700	1	2	1	700	67	764	0	1275
Lc_scaffold_47064	contig08390	98.78	1143	1	10	1397	2533	1	1136	0	2021
Lc_scaffold_43733	contig08390	94.14	324	18	1	1	323	963	640	4e-139	492
Lc_contig_00486	contig08195	96.55	319	11	0	61	379	707	389	2e-150	529
Lc_contig_30908	contig14562	93.45	290	18	1	20	309	289	1	2e-120	429
Lc_contig_24587	contig09969	97.73	88	0	2	194	280	366	280	1e-36	150
Lc_contig_21662	contig13244	98.72	704	0	8	1163	1865	696	1	0	1242
Lc_contig_21647	contig08832	99.09	875	1	6	1299	2172	1	869	0	1565
Lc_scaffold_40216	contig08832	91.93	880	48	17	357	1224	869	1	0	1210
Lc_contig_21332	contig02590	99.36	1244	7	1	561	1803	34	1277	0	2252
Lc_contig_12128	contig02590	95.21	397	17	1	401	797	1	395	1e-179	627
Lc_contig_05307	contig02590	100	86	0	0	6	91	441	526	3e-39	159
Lc_contig_33619	contig02590	100	67	0	0	1	67	179	113	9e-29	124
Lc_contig_26178	contig02590	96.42	279	8	2	1	278	1043	766	2e-129	459
Lc_scaffold_50958	contig04765	96.13	439	16	1	1	438	1456	1018	0	715
Lc_scaffold_58980	contig02289	99.81	1603	2	1	17	1619	1	1602	0	2942
Lc_scaffold_50445	contig02289	93.26	1009	59	9	540	1544	556	1559	0	1478
Lc_scaffold_58979	contig02289	99.82	1101	2	0	327	1427	502	1602	0	2023
Lc_contig_12405	contig01384	99.63	804	2	1	8	811	1	803	0	1467
Lc_contig_08617	contig01384	93.89	589	35	1	2	589	180	768	0	887
Lc_scaffold_54875	contig11575	98.33	360	3	3	255	614	122	478	7e-180	628
Lc_scaffold_54874	contig11575	100	133	0	0	1	133	388	520	4e-65	246
Lc_scaffold_43921	contig01752	99.72	1803	3	2	23	1824	1	1802	0	3301
Lc_contig_15535	contig02862	99.36	625	0	3	1	624	330	951	0	1129
Lc_contig_20480	contig06190	98.66	970	2	5	1009	1969	1	968	0	1709
Lc_contig_02673	contig06190	98.9	91	1	0	325	415	123	213	2e-40	163
Lc_contig_29275	contig13996	91.46	246	12	7	58	295	410	166	2e-90	329
Lc_contig_08409	contig03836	100	42	0	0	538	579	451	410	1e-14	78.7
Lc_contig_14554	contig07381	99.05	840	7	1	115	954	839	1	0	1506
Lc_scaffold_40930	contig07381	100	89	0	0	210	298	527	439	1e-40	165
Lc_contig_14272	contig05513	96.23	106	1	3	879	983	206	309	3e-42	171
Lc_scaffold_39891	contig13422	84.2	519	65	13	1513	2020	525	13	2e-137	488
Lc_scaffold_39890	contig13422	84.2	519	65	13	1280	1787	525	13	2e-137	488
Lc_scaffold_40098	contig08453	94.74	741	37	2	326	1065	742	3	0	1151
Lc_contig_37739	contig13775	91.32	357	19	7	1727	2079	553	205	1e-135	483
Lc_scaffold_56974	contig05525	94.07	472	23	5	743	1213	1004	1471	0	712
Lc_scaffold_56951	contig05525	94.07	472	23	5	743	1213	1004	1471	0	712
Lc_scaffold_56962	contig11903	92.31	104	7	1	470	573	351	249	3e-35	147
Lc_contig_03269	contig03277	92.86	140	10	0	288	427	424	285	1e-52	204
Lc_contig_15105	contig06365	99.7	994	0	2	55	1045	999	6	0	1816
Lc_contig_05706	contig06365	100	86	0	0	1	86	769	684	4e-39	159
Lc_contig_17198	contig10871	99.42	855	1	4	156	1008	1	853	0	1548
Lc_scaffold_50064	contig04015	96.32	543	18	2	1	542	689	148	0	891
Lc_scaffold_58950	contig07638	99.85	659	1	0	1	659	659	1	0	1212
Lc_scaffold_58949	contig07638	99.85	659	1	0	1	659	659	1	0	1212
Lc_contig_37273	contig05575	98.7	691	6	3	1	690	772	84	0	1223
Lc_contig_35374	contig07638	94.51	346	16	1	8	353	105	447	5e-151	531
Lc_scaffold_53993	contig13061	98.54	343	0	4	1701	2042	1	339	3e-171	601
Lc_scaffold_53994	contig13061	98.54	343	0	4	1701	2042	1	339	3e-171	601
Lc_scaffold_53995	contig08269	99.63	272	0	1	504	775	387	117	6e-140	496
Lc_contig_28904	contig08269	98.54	205	3	0	99	303	1	205	2e-100	363
Lc_contig_15486	contig10986	100	330	0	0	763	1092	1	330	2e-174	610
Lc_scaffold_52707	contig12151	99.73	370	1	0	466	835	370	1	0	678
Lc_contig_37021	contig08138	88.24	68	4	4	1512	1576	167	101	3e-14	78.7
Lc_contig_30736	contig07075	85.95	121	13	4	2	121	118	1	2e-29	126
Lc_scaffold_58258	contig12827	88.73	710	54	16	249	957	1	685	0	845
Lc_scaffold_58257	contig12827	88.73	710	54	16	249	957	1	685	0	845
Lc_scaffold_58259	contig11021	89.47	133	11	3	497	628	132	2	2e-40	165
Lc_contig_02960	contig05500	96.61	59	2	0	3	61	63	5	7e-21	99
Lc_contig_18223	contig02021	99.7	992	1	2	65	1056	1	990	0	1814
Lc_contig_29201	contig01967	100	217	0	0	1	217	242	458	3e-112	401
Lc_contig_15817	contig01357	99.48	1151	2	3	2	1148	1151	1	0	2089
Lc_contig_01319	contig01357	100	89	0	0	304	392	533	445	6e-41	165
Lc_contig_11507	contig14762	99.27	412	3	0	285	696	1	412	0	745
Lc_contig_34696	contig09057	100	38	0	0	1	38	480	517	1e-12	71.3
Lc_scaffold_40393	contig09115	81.4	527	83	13	333	852	759	241	5e-116	416
Lc_scaffold_55969	contig04259	99.6	749	3	0	977	1725	1	749	0	1367
Lc_scaffold_55968	contig04259	99.6	749	3	0	977	1725	1	749	0	1367
Lc_contig_35743	contig00431	99.16	359	3	0	1	359	879	1237	0	647
Lc_contig_32204	contig00431	96.93	326	2	3	1	326	846	1163	7e-154	540
Lc_contig_17501	contig11625	99.78	446	1	0	773	1218	1	446	0	819
Lc_contig_34068	contig11294	83.33	336	46	9	4	334	427	97	4e-82	302
Lc_contig_13922	contig08204	95.33	643	3	10	181	800	639	1	0	996
Lc_contig_10343	contig08204	85.71	455	51	14	75	522	603	156	7e-132	468
Lc_contig_22051	contig03210	99.22	1161	6	3	14	1174	1158	1	0	2091
Lc_scaffold_45611	contig05728	94.03	787	43	4	1301	2086	4	787	0	1190
Lc_scaffold_51875	contig13743	99.55	448	1	1	2472	2919	450	4	0	815
Lc_contig_07162	contig13743	96.43	112	3	1	388	499	450	340	2e-46	183
Lc_contig_20091	contig00222	94.18	1614	64	24	148	1747	1	1598	0	2433
Lc_contig_22329	contig02119	99.87	2259	1	2	1141	3399	2279	23	0	4154
Lc_scaffold_40728	contig05704	99.34	911	3	3	124	1032	1	910	0	1646
Lc_scaffold_53893	contig14615	93.42	395	11	4	1423	1803	394	1	2e-162	571
Lc_contig_19604	contig02119	92.63	1764	112	15	1	1760	97	1846	0	2521
Lc_scaffold_40726	contig05704	99.34	911	3	3	124	1032	1	910	0	1646
Lc_contig_13631	contig05704	83.62	934	86	42	17	921	910	15	0	815
Lc_scaffold_40727	contig05704	99.3	573	2	2	124	694	1	573	0	1035
Lc_scaffold_53895	contig14617	98.85	87	0	1	814	900	48	133	3e-37	154
Lc_contig_11637	contig07865	99.54	217	0	1	3	218	217	1	1e-109	394
Lc_contig_10441	contig07865	100	197	0	0	483	679	387	191	1e-100	364
Lc_contig_09580	contig00417	96.49	456	10	6	172	624	460	8	0	749
Lc_contig_05933	contig00417	91.79	329	23	4	2	328	134	460	4e-128	455
Lc_contig_03586	contig06804	100	51	0	0	9	59	1	51	9e-20	95.3
Lc_contig_03339	contig02119	98.88	89	0	1	1	89	688	775	1e-38	158
Lc_contig_02851	contig02119	100	89	0	0	331	419	1692	1780	7e-41	165
Lc_contig_02162	contig14617	100	72	0	0	329	400	293	222	2e-31	134
Lc_contig_34327	contig02119	100	89	0	0	258	346	975	887	5e-41	165
Lc_contig_33936	contig02119	96.25	267	10	0	1	267	2013	2279	3e-123	438
Lc_contig_32112	contig14273	98.89	90	0	1	1	89	521	432	2e-39	159
Lc_contig_31287	contig06804	93.93	313	19	0	1	313	313	1	7e-134	473
Lc_contig_30955	contig14273	95.25	316	12	3	3	316	452	138	4e-141	497
Lc_contig_25955	contig14617	98.86	88	0	1	196	283	47	133	3e-38	156
Lc_contig_07708	contig02481	93.92	148	5	4	36	181	121	266	2e-57	220
Lc_scaffold_44006	contig07841	87.02	362	41	6	969	1327	481	123	6e-112	403
Lc_scaffold_49182	contig00674	97.61	418	9	1	172	588	722	305	0	717
Lc_scaffold_54132	contig04366	94.91	275	9	5	47	321	926	657	6e-119	425
Lc_scaffold_51409	contig03088	95.41	370	16	1	95	463	983	614	1e-167	588
Lc_contig_17797	contig11264	99.62	521	0	2	903	1422	547	28	0	950
Lc_scaffold_51126	contig11264	94.08	422	25	0	862	1283	547	126	0	641
Lc_contig_18482	contig11590	97.94	680	9	4	471	1150	675	1	0	1173
Lc_contig_02919	contig11590	94.27	314	14	4	108	420	675	365	7e-135	477
Lc_contig_01513	contig11590	98.6	358	2	2	1	358	355	1	0	630
Lc_contig_16030	contig04051	99.37	1117	0	7	1	1117	1110	1	0	2017
Lc_contig_07046	contig04051	97.96	49	1	0	480	528	425	377	7e-17	86.1
Lc_contig_23572	contig04051	98.91	275	3	0	1	275	392	118	2e-139	492
Lc_contig_08577	contig11082	94.34	53	3	0	118	170	759	811	1e-15	82.4
Lc_contig_01135	contig04628	99.66	296	0	1	1	296	295	1	9e-154	540
Lc_contig_16303	contig07337	79.94	693	109	24	189	876	159	826	5e-136	483
Lc_contig_08338	contig06095	100	91	0	0	1	91	140	230	7e-42	169
Lc_contig_27825	contig07337	96.3	54	2	0	4	57	538	485	3e-18	89.8
Lc_scaffold_54591	contig09390	92.17	217	17	0	1	217	439	655	3e-83	307
Lc_contig_15267	contig08532	99.64	563	1	1	403	965	562	1	0	1027
Lc_contig_37274	contig08328	98.03	456	2	6	839	1292	1	451	0	785
Lc_contig_04412	contig00120	93.65	63	4	0	389	451	172	234	9e-20	95.3
Lc_scaffold_41262	contig04604	99.89	941	0	1	3	943	1452	513	0	1731
Lc_scaffold_41261	contig04604	99.89	941	0	1	3	943	1452	513	0	1731
Lc_scaffold_41260	contig04604	99.89	941	0	1	3	943	1452	513	0	1731
Lc_scaffold_41263	contig04604	99.77	426	0	1	303	727	426	1	0	780
Lc_scaffold_57048	contig04604	96.74	307	9	1	1	307	1218	913	1e-144	510
Lc_contig_30444	contig04604	92.51	307	14	8	6	312	3	300	4e-121	431
Lc_scaffold_45278	contig09416	99.85	652	1	0	2083	2734	1	652	0	1199
Lc_scaffold_45277	contig09416	99.85	652	1	0	1800	2451	1	652	0	1199
Lc_scaffold_56582	contig09416	94.05	185	9	2	368	551	632	449	3e-75	279
Lc_contig_18943	contig11986	99.69	647	0	2	724	1370	1	645	0	1182
Lc_contig_18949	contig04796	99.68	1585	1	4	42	1625	1	1582	0	2896
Lc_contig_15044	contig04796	90.71	1077	61	15	6	1062	235	1292	0	1399
Lc_scaffold_46323	contig04830	99.19	615	2	3	647	1259	1	614	0	1105
Lc_scaffold_46324	contig09109	97.17	247	0	5	663	909	240	1	2e-114	411
Lc_contig_01411	contig04830	95.74	352	13	2	1	350	263	614	1e-161	566
Lc_scaffold_57572	contig06360	99.78	912	1	1	1369	2280	106	1016	0	1672
Lc_scaffold_57574	contig06360	99.78	912	1	1	337	1248	106	1016	0	1672
Lc_scaffold_50412	contig06360	91.68	493	33	8	524	1012	851	363	0	676
Lc_scaffold_52149	contig14747	97.73	616	0	4	93	696	858	245	0	1048
Lc_scaffold_39045	contig14747	89.85	404	21	14	3	400	276	665	7e-142	501
Lc_scaffold_49191	contig13810	92.55	416	24	7	359	769	4	417	4e-168	590
Lc_contig_22464	contig12631	99.63	544	1	1	281	823	544	1	0	992
Lc_scaffold_45279	contig04200	95.21	334	13	3	401	733	262	593	5e-149	525
Lc_contig_25238	contig09895	100	88	0	0	1	88	1076	1163	2e-40	163
Lc_contig_24608	contig05619	98.39	62	0	1	1	61	384	445	7e-24	108
Lc_contig_23064	contig13038	98.86	88	1	0	184	271	4	91	7e-39	158
Lc_contig_22745	contig05619	99.06	106	0	1	140	244	445	340	2e-48	189
Lc_contig_18386	contig00326	91.66	1139	76	10	196	1320	1134	1	0	1559
Lc_contig_25112	contig13829	93.19	279	17	2	1	278	542	265	2e-114	409
Lc_scaffold_57685	contig04227	99.8	991	2	0	10	1000	1156	166	0	1820
Lc_contig_14696	contig04227	94.66	599	28	4	416	1012	394	990	0	926
Lc_contig_19251	contig09113	99.51	1027	4	1	657	1682	1053	27	0	1868
Lc_scaffold_58708	contig08412	97.98	396	6	2	226	620	1	395	0	686
Lc_scaffold_58707	contig08412	97.97	839	8	9	226	1059	1	835	0	1447
Lc_scaffold_45582	contig09609	99.43	348	2	0	1	348	155	502	0	632
Lc_contig_11281	contig09977	99.77	428	0	1	1	428	1	427	0	784
Lc_contig_15849	contig01662	100	624	0	0	33	656	624	1	0	1153
Lc_contig_13413	contig01662	96.01	552	17	3	329	876	1	551	0	893
Lc_contig_29660	contig01939	86.02	322	24	16	1	307	393	78	2e-89	326
Lc_scaffold_51251	contig10563	99.62	522	1	1	1	522	521	1	0	952
Lc_scaffold_51252	contig10563	99.62	522	1	1	1	522	521	1	0	952
Lc_scaffold_55152	contig01939	85.32	218	22	8	728	937	291	76	5e-56	217
Lc_scaffold_55153	contig06930	88.08	193	11	10	738	921	225	36	1e-56	219
Lc_contig_24276	contig07837	78.99	238	33	16	16	244	358	129	2e-35	147
Lc_contig_14079	contig03194	98.6	572	2	3	179	744	1	572	0	1007
Lc_contig_07330	contig03194	92.66	368	22	3	175	538	40	406	3e-149	525
Lc_contig_22068	contig12531	99.36	777	0	5	1796	2572	1	772	0	1402
Lc_contig_08853	contig02994	96.1	154	6	0	1	154	409	256	7e-67	252
Lc_contig_33809	contig12531	92.06	340	10	8	1	340	415	737	2e-130	462
Lc_contig_37190	contig02019	100	1372	0	0	1871	3242	1106	2477	0	2534
Lc_scaffold_47306	contig02019	93.48	1135	70	4	1099	2231	1066	2198	0	1683
Lc_contig_18090	contig02353	99.72	1426	0	4	18	1441	1424	1	0	2608
Lc_scaffold_48306	contig02353	89.39	782	71	11	1	778	62	835	0	974
Lc_scaffold_38913	contig11385	99.18	367	2	1	1878	2244	366	1	0	660
Lc_scaffold_38916	contig11385	98.84	86	0	1	2073	2158	357	273	3e-36	152
Lc_scaffold_38912	contig11385	99.18	367	2	1	987	1353	366	1	0	660
Lc_scaffold_38917	contig11385	97.89	95	1	1	546	640	366	273	4e-40	163
Lc_contig_26830	contig03244	98.97	291	3	0	1	291	220	510	2e-148	521
Lc_scaffold_53622	contig13271	96.36	439	1	6	300	724	767	330	0	708
Lc_scaffold_53621	contig13271	96.36	439	1	6	300	724	767	330	0	708
Lc_scaffold_54167	contig04884	99.1	333	2	1	802	1134	332	1	2e-170	597
Lc_scaffold_54166	contig04884	99.1	333	2	1	652	984	332	1	1e-170	597
Lc_scaffold_39296	contig02372	99.18	486	1	3	323	806	485	1	0	872
Lc_contig_04897	contig02372	100	89	0	0	375	463	338	426	7e-41	165
Lc_contig_29474	contig02372	100	91	0	0	1	91	576	486	4e-42	169
Lc_contig_20513	contig09771	99.46	746	2	2	635	1378	746	1	0	1354
Lc_scaffold_45209	contig09771	92.34	274	17	4	488	758	746	474	2e-107	387
Lc_contig_04526	contig09771	93.86	456	24	4	1	454	473	20	0	684
Lc_scaffold_50431	contig08523	95.18	249	10	2	2279	2526	706	953	2e-108	392
Lc_scaffold_41862	contig11982	99.12	340	3	0	13	352	1	340	1e-174	612
Lc_scaffold_41767	contig11982	99.12	340	3	0	13	352	1	340	9e-175	612
Lc_scaffold_41675	contig11982	99.12	340	3	0	13	352	1	340	7e-175	612
Lc_scaffold_45668	contig11982	91.82	110	9	0	1	110	231	340	3e-37	154
Lc_contig_19383	contig03693	99.56	1575	2	4	121	1694	1571	1	0	2865
Lc_scaffold_45306	contig03693	92.07	1059	51	19	395	1426	1205	153	0	1459
Lc_scaffold_39862	contig02079	99.88	1684	1	1	9	1692	1943	261	0	3097
Lc_scaffold_49616	contig02079	90.99	1742	92	21	6	1702	2016	295	0	2296
Lc_contig_18349	contig05283	99.86	1393	1	1	122	1514	1	1392	0	2560
Lc_scaffold_39863	contig02079	99.91	1068	1	0	9	1076	1943	876	0	1967
Lc_contig_16436	contig05283	93.62	1097	61	6	132	1227	53	1141	0	1629
Lc_contig_09901	contig02079	100	89	0	0	562	650	1526	1438	1e-40	165
Lc_scaffold_49753	contig01873	100	91	0	0	1	91	749	839	2e-41	169
Lc_scaffold_44898	contig01873	100	944	0	0	1	944	173	1116	0	1744
Lc_scaffold_44800	contig14422	97.44	39	1	0	602	640	231	269	3e-11	67.6
Lc_scaffold_49089	contig05233	93.75	464	11	7	461	907	3	465	0	693
Lc_contig_28152	contig06746	96.04	101	0	4	128	227	98	1	6e-40	161
Lc_scaffold_53577	contig14997	98.81	335	2	2	1871	2203	335	1	1e-169	595
Lc_contig_20136	contig03879	99.9	1028	0	1	860	1887	1095	69	0	1892
Lc_scaffold_47345	contig06333	100	89	0	0	1	89	293	381	3e-40	165
Lc_scaffold_39510	contig04450	92.78	443	16	10	69	510	733	306	1e-179	627
Lc_scaffold_41798	contig03879	94.69	339	12	6	361	695	508	172	6e-148	521
Lc_contig_08533	contig03879	100	89	0	0	497	585	821	733	9e-41	165
Lc_contig_26144	contig03879	100	89	0	0	1	89	933	1021	4e-41	165
Lc_contig_23796	contig06333	100	59	0	0	1	59	219	277	2e-24	110
Lc_contig_07260	contig01030	100	524	0	0	12	535	604	81	0	968
Lc_contig_06135	contig01030	90.36	477	25	16	13	480	468	4	1e-173	606
Lc_contig_34584	contig01030	100	89	0	0	1	89	303	215	5e-41	165
Lc_scaffold_53338	contig11320	98.36	609	2	8	347	952	1	604	0	1062
Lc_contig_15178	contig00130	99.66	890	0	2	131	1020	1	887	0	1624
Lc_contig_11501	contig00130	93.53	726	42	5	27	749	1	724	0	1075
Lc_contig_32785	contig11320	93.31	299	13	6	1	295	507	212	4e-122	435
Lc_scaffold_39027	contig03974	84	625	72	16	1520	2136	612	8	1e-163	575
Lc_scaffold_39026	contig08485	87.28	503	53	11	217	711	105	604	2e-160	564
Lc_scaffold_43272	contig09213	95.31	469	20	2	432	899	468	1	0	743
Lc_contig_21857	contig10842	98.78	490	2	3	397	885	487	1	0	869
Lc_contig_16690	contig14174	99.58	480	0	2	647	1125	482	4	0	874
Lc_scaffold_50233	contig10842	93.3	388	18	5	712	1096	104	486	4e-161	566
Lc_contig_06229	contig13208	92.99	157	10	1	1	157	157	2	1e-59	228
Lc_contig_02835	contig10842	100	91	0	0	1	91	383	293	5e-42	169
Lc_contig_30775	contig13208	100	89	0	0	1	89	288	200	5e-41	165
Lc_scaffold_49773	contig00555	91.29	896	68	8	2	891	1	892	0	1214
Lc_scaffold_47456	contig00555	91.68	481	40	0	422	902	411	891	0	667
Lc_contig_11016	contig04254	95.6	727	19	5	1	716	750	26	0	1153
Lc_contig_31474	contig00555	90.88	318	29	0	1	318	844	527	6e-120	427
Lc_contig_37785	contig10480	96.74	552	13	5	173	721	550	1	0	915
Lc_scaffold_45960	contig08894	81.06	132	18	7	364	492	464	337	3e-20	99
Lc_scaffold_45958	contig08894	81.06	132	18	7	364	492	464	337	2e-20	99
Lc_scaffold_57438	contig09575	99.24	393	1	2	775	1167	1	391	0	708
Lc_scaffold_57437	contig06045	99.58	475	0	2	63	537	1	473	0	865
Lc_contig_01688	contig09575	91.56	320	22	5	1	319	316	1	1e-122	436
Lc_scaffold_56778	contig00160	100	89	0	0	1	89	213	301	2e-40	165
Lc_contig_14060	contig00160	99.73	728	1	1	214	941	831	105	0	1332
Lc_contig_08851	contig00160	95.87	581	23	1	1	581	684	105	0	939
Lc_contig_36538	contig00160	90.11	374	27	9	1	368	499	130	6e-135	477
Lc_contig_17989	contig12581	97.22	252	1	5	1073	1324	246	1	1e-117	422
Lc_contig_13466	contig01259	100	765	0	0	141	905	912	148	0	1413
Lc_scaffold_38690	contig03619	100	290	0	0	418	707	174	463	4e-152	536
Lc_scaffold_38692	contig03619	99.37	475	2	1	418	892	174	647	0	859
Lc_scaffold_45481	contig12179	91.13	406	29	7	1	405	46	445	2e-154	544
Lc_contig_37351	contig12179	97.24	290	7	1	576	865	289	1	2e-138	490
Lc_contig_02573	contig12179	96.55	87	3	0	1	87	359	445	8e-35	145
Lc_contig_09617	contig00945	80.5	241	42	5	251	489	586	823	4e-45	180
Lc_scaffold_49159	contig02000	100	58	0	0	3081	3138	651	708	9e-23	108
Lc_scaffold_39125	contig02000	100	89	0	0	1	89	566	654	3e-40	165
Lc_scaffold_42633	contig02000	100	500	0	0	63	562	1	500	0	924
Lc_scaffold_42632	contig02000	100	118	0	0	446	563	592	709	1e-56	219
Lc_scaffold_54656	contig07494	88.55	297	11	12	1666	1941	793	1087	3e-92	339
Lc_scaffold_54658	contig10365	92.04	226	6	5	1181	1404	1	216	6e-83	307
Lc_contig_37252	contig06869	98.67	977	5	8	473	1447	971	1	0	1725
Lc_scaffold_54654	contig10365	92.04	226	6	5	1181	1404	1	216	5e-83	307
Lc_scaffold_54655	contig10365	92.04	226	6	5	1055	1278	1	216	5e-83	307
Lc_contig_23518	contig04192	95.98	224	8	1	52	275	1172	950	1e-100	363
Lc_scaffold_41483	contig07384	97.56	82	2	0	1047	1128	238	319	6e-33	141
Lc_contig_28875	contig03081	96.36	302	11	0	1	302	977	1278	4e-141	497
Lc_contig_11522	contig00343	94.59	703	35	3	24	725	29	729	0	1085
Lc_contig_15808	contig05193	99.73	1127	3	0	1	1127	125	1251	0	2065
Lc_contig_05679	contig05193	100	91	0	0	394	484	569	479	6e-42	169
Lc_scaffold_51736	contig14798	99.63	541	0	2	1480	2018	1	541	0	987
Lc_contig_07125	contig14798	92.93	368	25	1	164	530	541	174	6e-152	534
Lc_contig_15103	contig01669	99.29	847	5	1	27	872	1	847	0	1530
Lc_contig_31296	contig01669	94.98	319	16	0	1	319	738	420	3e-142	501
Lc_contig_29173	contig01669	100	89	0	0	216	304	322	410	5e-41	165
Lc_contig_18607	contig13686	99.2	627	1	3	11	637	1	623	0	1127
Lc_contig_25014	contig13686	100	72	0	0	210	281	623	552	1e-31	134
Lc_contig_28252	contig13072	91.67	300	18	6	1	298	295	1	2e-114	409
Lc_scaffold_52778	contig08221	96.23	212	6	2	1276	1486	239	29	1e-94	346
Lc_scaffold_52767	contig08221	97.06	204	5	1	814	1017	231	29	9e-94	342
Lc_contig_23219	contig01697	86.35	271	20	16	1	258	388	122	1e-75	279
Lc_scaffold_51645	contig13467	81.41	640	102	16	671	1302	721	91	6e-143	507
Lc_contig_14594	contig01096	97.45	157	4	0	347	503	1014	858	1e-71	268
Lc_scaffold_49805	contig15050	99.66	294	1	0	1	294	294	1	2e-152	538
Lc_contig_28685	contig04765	97.67	301	7	0	1	301	559	859	3e-147	518
Lc_scaffold_56639	contig06301	93.93	214	8	5	21	232	1	211	7e-87	318
Lc_scaffold_49608	contig09000	99.1	557	2	2	1132	1685	557	1	0	998
Lc_contig_10342	contig05043	100	608	0	0	67	674	1	608	0	1123
Lc_scaffold_39130	contig10690	78.86	473	72	27	3625	4083	559	101	9e-79	294
Lc_scaffold_39131	contig07751	85.2	196	18	10	153	344	122	310	5e-48	191
Lc_scaffold_39129	contig10690	78.86	473	72	27	1059	1517	559	101	4e-79	294
Lc_contig_37395	contig04943	98.59	923	7	6	38	959	918	1	0	1629
Lc_scaffold_51667	contig04232	98.66	1048	2	9	186	1226	1	1043	0	1847
Lc_contig_18384	contig05356	99.87	787	0	1	1	786	18	804	0	1447
Lc_contig_15862	contig06051	97.23	541	3	8	509	1049	1	529	0	905
Lc_contig_12829	contig05356	100	89	0	0	766	854	678	766	1e-40	165
Lc_scaffold_45988	contig05356	100	89	0	0	648	736	405	317	1e-40	165
Lc_scaffold_57709	contig12808	99.44	358	2	0	3373	3730	1	358	0	651
Lc_scaffold_57707	contig12808	99.44	358	2	0	3185	3542	1	358	0	651
Lc_scaffold_57708	contig12808	99.44	358	2	0	2216	2573	1	358	0	651
Lc_scaffold_45049	contig12180	88.25	417	30	11	1723	2122	2	416	3e-135	481
Lc_scaffold_57710	contig12808	99.44	358	2	0	1449	1806	1	358	0	651
Lc_scaffold_45048	contig12180	88.25	417	30	11	502	901	2	416	2e-135	481
Lc_contig_16900	contig03461	99.33	1191	2	5	22	1206	1191	1	0	2150
Lc_contig_03685	contig03461	100	89	0	0	1	89	756	668	7e-41	165
Lc_contig_01230	contig03461	88.24	425	13	22	1	391	191	612	9e-134	473
Lc_contig_20459	contig06496	99.44	711	2	2	1033	1742	710	1	0	1290
Lc_contig_30865	contig08934	91.3	138	8	4	1	138	134	1	4e-47	185
Lc_contig_30307	contig08934	86.62	314	28	11	1	311	431	129	3e-92	335
Lc_scaffold_47912	contig03638	100	89	0	0	1437	1525	483	395	2e-40	165
Lc_contig_14392	contig03638	99.62	785	3	0	211	995	797	13	0	1434
Lc_scaffold_50856	contig02712	98.03	305	2	4	979	1282	302	1	4e-149	527
Lc_scaffold_50855	contig02712	99.05	736	2	5	102	836	732	1	0	1315
Lc_contig_18982	contig02712	85.79	718	61	25	920	1607	21	727	0	723
Lc_contig_34140	contig02712	94.25	87	5	0	257	343	390	304	1e-31	134
Lc_contig_27538	contig02712	100	89	0	0	1	89	514	602	4e-41	165
Lc_scaffold_48451	contig07861	97.62	589	14	0	198	786	11	599	0	1011
Lc_scaffold_48450	contig07861	97.51	642	15	1	198	839	11	651	0	1096
Lc_scaffold_55709	contig15283	99.56	229	1	0	555	783	100	328	1e-116	418
Lc_contig_09635	contig07861	98.88	89	1	0	547	635	291	203	5e-39	159
Lc_contig_21063	contig09440	99.82	562	0	1	67	628	1	561	0	1031
Lc_scaffold_41413	contig04114	100	491	0	0	1	491	55	545	0	907
Lc_scaffold_41402	contig04114	100	491	0	0	1	491	55	545	0	907
Lc_scaffold_41391	contig04114	95.79	712	3	14	1	712	55	739	0	1127
Lc_contig_13233	contig01133	100	820	0	0	67	886	1	820	0	1515
Lc_scaffold_41380	contig04114	99.83	597	0	1	1	597	55	650	0	1096
Lc_contig_04890	contig00615	90.85	426	37	2	39	463	700	276	1e-162	569
Lc_contig_29025	contig01133	96.84	285	5	3	1	283	289	7	7e-134	473
Lc_scaffold_52120	contig02065	97.63	337	3	4	3724	4057	345	11	9e-163	573
Lc_scaffold_44841	contig14091	100	105	0	0	1248	1352	1	105	5e-49	195
Lc_scaffold_44842	contig14091	99.16	238	1	1	1462	1698	217	454	4e-119	427
Lc_scaffold_55478	contig10860	99.13	692	4	2	510	1201	1	690	0	1243
Lc_scaffold_55480	contig10860	99.13	692	4	2	510	1201	1	690	0	1243
Lc_contig_13599	contig02284	99.59	730	3	0	15	744	730	1	0	1332
Lc_scaffold_47712	contig10860	95.9	390	16	0	1	390	407	18	0	632
Lc_contig_07332	contig02284	89.34	469	36	10	26	484	6	470	9e-165	577
Lc_contig_07105	contig02284	91.52	519	34	10	17	530	1	514	0	706
Lc_contig_06586	contig02284	85.12	477	55	8	31	505	3	465	1e-133	473
Lc_scaffold_40001	contig01164	99.9	1011	1	0	294	1304	195	1205	0	1862
Lc_contig_13485	contig01164	94.44	917	38	9	1	906	1018	104	0	1399
Lc_scaffold_47999	contig07836	99.26	544	3	1	1235	1778	580	38	0	981
Lc_scaffold_42168	contig05320	85.05	408	44	17	3	400	306	706	3e-111	399
Lc_contig_32867	contig03942	88.45	329	36	2	4	331	672	345	2e-110	396
Lc_contig_15605	contig00610	100	1074	0	0	51	1124	1	1074	0	1984
Lc_contig_17699	contig06654	99.73	743	1	1	610	1351	743	1	0	1360
Lc_contig_14999	contig05433	99.77	856	0	1	2	857	854	1	0	1568
Lc_contig_13295	contig05433	89.98	828	65	11	47	871	813	1	0	1053
Lc_contig_08578	contig03132	100	521	0	0	67	587	241	761	0	963
Lc_contig_07740	contig03132	93.12	494	28	5	10	499	748	257	0	719
Lc_contig_29650	contig03132	100	87	0	0	1	87	338	424	6e-40	161
Lc_contig_13416	contig11739	97.84	139	2	1	1	139	138	1	8e-63	239
Lc_contig_15454	contig10386	100	288	0	0	1	288	219	506	4e-151	532
Lc_contig_32555	contig13408	100	329	0	0	1	329	605	277	2e-174	608
Lc_contig_21029	contig11451	99.66	891	1	2	107	997	1	889	0	1628
Lc_contig_11053	contig13433	95.67	277	10	2	433	708	514	239	1e-124	444
Lc_scaffold_56560	contig11735	98.82	169	0	2	2246	2413	1	168	1e-80	300
Lc_contig_37783	contig09586	97.28	883	5	4	1090	1971	872	8	0	1480
Lc_contig_08016	contig00631	94.39	428	21	3	62	486	28	455	0	654
Lc_contig_05897	contig00631	99.56	454	2	0	8	461	1	454	0	828
Lc_contig_02341	contig07409	97.92	385	8	0	2	386	385	1	0	667
Lc_contig_31921	contig09586	97.22	324	8	1	1	324	501	823	4e-156	547
Lc_contig_02187	contig03560	100	75	0	0	12	86	809	883	4e-33	139
Lc_contig_16404	contig10382	98.46	456	0	7	503	954	458	6	0	797
Lc_contig_28955	contig00241	100	86	0	0	182	267	595	510	2e-39	159
Lc_contig_09099	contig00312	89.63	463	38	6	129	591	46	498	8e-166	580
Lc_scaffold_39426	contig05730	99.74	762	0	2	26	786	1	761	0	1395
Lc_contig_19284	contig13826	99.79	481	1	0	496	976	1	481	0	883
Lc_scaffold_44367	contig02448	98.83	600	3	4	21	618	1	598	0	1066
Lc_contig_14124	contig01501	99.53	858	1	3	2	859	855	1	0	1559
Lc_scaffold_44365	contig02448	98.97	776	3	5	21	794	1	773	0	1384
Lc_contig_10734	contig02448	92.24	683	34	14	20	697	773	105	0	950
Lc_contig_08971	contig13826	100	91	0	0	1	91	219	309	7e-42	169
Lc_contig_05450	contig01501	93.51	478	31	0	1	478	118	595	0	712
Lc_scaffold_43076	contig08800	99.32	1180	4	3	205	1383	1177	1	0	2132
Lc_scaffold_43075	contig08800	99.39	986	2	3	225	1209	983	1	0	1784
Lc_contig_37909	contig14089	96.98	232	6	1	182	412	410	179	2e-107	388
Lc_contig_17264	contig03517	99.84	1237	0	2	2	1237	27	1262	0	2272
Lc_scaffold_50539	contig03517	92.9	507	34	2	1	506	276	781	0	736
Lc_contig_16719	contig07571	99.5	1212	2	4	51	1262	1	1208	0	2202
Lc_contig_26402	contig07571	88.04	301	20	6	1	288	470	173	2e-94	342
Lc_scaffold_54547	contig01809	95.67	300	11	2	39	337	1	299	4e-135	481
Lc_scaffold_49224	contig03797	92.06	63	3	2	443	504	252	191	5e-17	87.9
Lc_scaffold_54546	contig01809	95.67	300	11	2	39	337	1	299	1e-135	481
Lc_scaffold_40279	contig10877	99.29	425	0	3	698	1119	38	462	0	765
Lc_scaffold_40278	contig10877	99.29	425	0	3	698	1119	38	462	0	765
Lc_contig_02301	contig10877	90.55	402	28	8	1	397	434	38	9e-149	523
Lc_contig_20314	contig14369	99.72	362	0	1	115	476	3	363	0	662
Lc_contig_38354	contig08101	97.28	588	0	2	1	572	588	1	0	983
Lc_contig_04211	contig08101	87.77	417	25	15	52	446	1	413	6e-131	464
Lc_contig_22455	contig09517	85.27	584	66	18	230	805	572	1	4e-166	584
Lc_scaffold_48687	contig09517	85.19	432	51	12	1	428	27	449	1e-120	431
Lc_contig_11854	contig08137	100	91	0	0	1	91	525	435	1e-41	169
Lc_scaffold_49347	contig07971	97.5	1121	5	12	195	1296	1	1117	0	1895
Lc_scaffold_49348	contig07971	98.4	250	2	2	195	444	1	248	1e-122	438
Lc_scaffold_48003	contig07971	92.92	847	50	7	476	1316	269	1111	0	1223
Lc_contig_07623	contig07971	100	55	0	0	1	55	316	370	7e-22	102
Lc_contig_16002	contig00648	100	983	0	0	88	1070	9	991	0	1816
Lc_scaffold_50869	contig00648	95.3	489	17	4	93	576	22	509	0	771
Lc_contig_16699	contig01629	99.83	1149	1	1	20	1168	1	1148	0	2109
Lc_contig_14213	contig01629	88.81	1001	72	24	1	977	1100	116	0	1192
Lc_scaffold_39861	contig02079	99.91	1068	1	0	9	1076	1943	876	0	1967
Lc_contig_16945	contig06351	97.89	95	2	0	1198	1292	330	424	2e-40	165
Lc_contig_15630	contig06351	99.63	811	2	1	247	1056	1	811	0	1480
Lc_scaffold_48238	contig06351	95.78	332	14	0	434	765	332	1	2e-152	536
Lc_contig_33937	contig06351	100	91	0	0	252	342	238	148	4e-42	169
Lc_scaffold_57612	contig05616	96.37	248	4	4	151	393	448	201	1e-111	403
Lc_scaffold_57601	contig05616	94.19	241	8	5	507	742	444	205	2e-99	363
Lc_contig_36993	contig04947	98.57	70	0	1	2052	2120	585	516	3e-27	122
Lc_contig_11066	contig05616	95.4	239	5	4	191	424	444	207	5e-104	375
Lc_contig_22104	contig14301	99.15	354	0	3	173	525	1	352	0	634
Lc_contig_18364	contig14301	93.23	310	15	4	1208	1516	352	48	2e-126	451
Lc_scaffold_54673	contig04330	99.59	726	1	1	80	805	18	741	0	1323
Lc_contig_18575	contig04330	94.5	727	34	5	799	1525	741	21	0	1116
Lc_contig_19732	contig05640	99.7	1675	1	4	90	1763	1672	1	0	3062
Lc_contig_17940	contig03934	98.84	1038	3	5	178	1207	1	1037	0	1842
Lc_contig_08792	contig03934	100	89	0	0	1	89	863	775	9e-41	165
Lc_scaffold_57825	contig14987	98.96	578	1	5	856	1432	1	574	0	1029
Lc_scaffold_57824	contig14987	98.96	578	1	5	668	1244	1	574	0	1029
Lc_contig_10692	contig11532	93.88	196	10	2	1	195	195	1	1e-79	294
Lc_scaffold_53207	contig05535	97.84	371	6	2	1947	2316	358	727	0	640
Lc_scaffold_51106	contig01378	99.83	573	1	0	124	696	3	575	0	1053
Lc_scaffold_49181	contig01378	94.38	427	17	6	15	438	944	522	0	649
Lc_contig_00958	contig02978	95.69	325	14	0	1	325	348	24	9e-149	523
Lc_contig_06687	contig15352	87.1	279	23	8	245	515	279	6	2e-82	303
Lc_scaffold_38721	contig01723	98.84	604	7	0	612	1215	1	604	0	1077
Lc_scaffold_38720	contig01723	98.84	604	7	0	450	1053	1	604	0	1077
Lc_contig_19817	contig11637	99.25	932	5	2	27	956	9	940	0	1681
Lc_contig_21946	contig00255	78.96	2329	378	109	232	2504	2578	306	0	1483
Lc_contig_37125	contig03018	97.24	905	8	7	535	1438	889	1	0	1520
Lc_scaffold_46952	contig03998	89.49	742	52	17	1	720	1364	2101	0	931
Lc_scaffold_38668	contig14050	92.11	76	3	1	1	73	221	296	2e-22	104
Lc_scaffold_55785	contig06455	99.63	546	1	1	1	546	545	1	0	996
Lc_scaffold_40170	contig11817	94.7	264	13	1	1	263	89	352	8e-114	409
Lc_contig_06018	contig11817	93.55	155	8	2	1	153	155	1	3e-60	230
Lc_contig_17553	contig01210	99.83	1165	2	0	143	1307	1169	5	0	2141
Lc_scaffold_41817	contig01210	96.15	442	17	0	352	793	949	508	0	723
Lc_contig_16782	contig12529	98.42	507	3	3	761	1267	508	7	0	887
Lc_contig_10976	contig01210	100	89	0	0	626	714	722	634	1e-40	165
Lc_contig_35585	contig01210	99.24	132	1	0	1	132	823	954	3e-63	239
Lc_contig_04704	contig06895	97.62	42	1	0	1	42	166	207	4e-13	73.1
Lc_scaffold_44639	contig11829	84.57	324	40	10	1	319	328	10	4e-85	313
Lc_contig_01484	contig04887	84.59	331	43	8	69	395	554	228	3e-88	322
Lc_contig_15173	contig09556	79.91	448	70	18	625	1062	492	55	2e-84	311
Lc_contig_14155	contig04234	99.68	624	1	1	17	640	623	1	0	1140
Lc_contig_06923	contig04234	93.81	436	14	9	1	433	510	85	0	643
Lc_contig_26647	contig04234	98.88	89	1	0	1	89	203	115	2e-39	159
Lc_contig_23922	contig04234	98.92	277	2	1	1	277	90	365	5e-140	494
Lc_scaffold_48885	contig06978	91.72	157	12	1	417	573	185	30	1e-55	217
Lc_scaffold_48894	contig06978	88.67	256	18	6	212	458	283	30	2e-83	309
Lc_contig_07984	contig01310	99.56	459	1	1	104	562	479	22	0	835
Lc_contig_05766	contig01310	98.59	71	1	0	1	71	91	161	4e-29	126
Lc_contig_11893	contig03302	96.58	643	22	0	138	780	659	17	0	1066
Lc_contig_08939	contig03302	92.86	392	28	0	1	392	268	659	2e-162	569
Lc_contig_28416	contig02685	100	89	0	0	1	89	134	222	5e-41	165
Lc_contig_15381	contig15059	99.72	356	0	1	312	667	355	1	0	651
Lc_contig_07750	contig07216	98.59	71	1	0	475	545	163	93	4e-29	126
Lc_contig_29127	contig15059	94.84	155	6	2	149	302	1	154	7e-64	241
Lc_scaffold_54709	contig04366	98.85	261	1	2	595	855	648	390	1e-130	464
Lc_scaffold_48133	contig04366	96.22	185	4	3	1	185	745	926	2e-81	300
Lc_contig_00723	contig04366	95.83	384	11	4	1	383	907	528	1e-176	616
Lc_contig_29407	contig04366	96.53	173	3	3	134	306	926	757	1e-76	283
Lc_contig_37095	contig08793	99.75	396	0	1	95	490	1	395	0	725
Lc_scaffold_45745	contig01192	96.72	61	2	0	1366	1426	932	872	2e-21	102
Lc_contig_38223	contig14484	93.46	367	4	7	66	430	355	7	1e-149	527
Lc_scaffold_46014	contig02534	100	89	0	0	1	89	1291	1203	4e-40	165
Lc_scaffold_43984	contig02534	99.87	1576	1	1	52	1627	1	1575	0	2898
Lc_scaffold_43985	contig02534	98.99	690	6	1	921	1610	887	1575	0	1234
Lc_contig_01919	contig02534	94.64	392	17	4	12	402	1526	1138	3e-173	604
Lc_scaffold_51995	contig13653	96.91	485	12	3	2700	3181	485	1	0	809
Lc_scaffold_49752	contig09253	99.24	793	2	3	1403	2195	1	789	0	1428
Lc_scaffold_46713	contig11355	99.44	537	1	2	788	1323	536	1	0	974
Lc_scaffold_49751	contig09253	99.24	793	2	3	975	1767	1	789	0	1428
Lc_contig_18692	contig09519	99.19	491	1	3	363	852	489	1	0	881
Lc_contig_04747	contig09253	98.9	91	0	1	370	460	389	300	9e-40	161
Lc_contig_09479	contig02430	100	557	0	0	71	627	1	557	0	1029
Lc_contig_03346	contig02430	92.11	380	28	2	16	394	410	32	4e-152	534
Lc_contig_16036	contig09400	99.76	423	1	0	22	444	423	1	0	776
Lc_contig_25547	contig09400	94.44	252	12	1	8	257	252	1	8e-108	387
Lc_scaffold_43538	contig01864	99.47	1141	1	5	3	1143	1136	1	0	2069
Lc_scaffold_43539	contig01864	99.73	747	1	1	3	749	1136	391	0	1367
Lc_contig_05385	contig01864	95.12	471	23	0	6	476	1082	612	0	743
Lc_contig_00807	contig01864	89.15	387	28	12	1	384	214	589	1e-132	470
Lc_contig_33234	contig01864	100	40	0	0	1	40	839	800	9e-14	75
Lc_contig_32319	contig01864	100	44	0	0	284	327	802	759	5e-16	82.4
Lc_scaffold_46581	contig14688	100	282	0	0	1383	1664	287	6	1e-147	521
Lc_scaffold_47727	contig12742	79.55	846	149	24	423	1257	102	934	6e-166	582
Lc_contig_36721	contig05575	86.11	108	9	4	1	105	824	928	8e-25	111
Lc_contig_35165	contig04499	88.8	357	24	12	5	353	492	840	8e-119	424
Lc_contig_26921	contig04499	91.29	264	10	9	29	291	847	596	4e-96	348
Lc_scaffold_49225	contig04824	93.28	134	9	0	959	1092	247	114	2e-50	198
Lc_contig_37057	contig04506	87.22	352	35	7	1	350	344	1	8e-109	392
Lc_scaffold_47504	contig09308	99.13	460	1	3	178	636	1	458	0	824
Lc_scaffold_58249	contig00449	98.61	287	4	0	352	638	305	591	4e-144	508
Lc_scaffold_58248	contig00449	96.53	404	13	1	204	607	189	591	0	667
Lc_contig_31087	contig04781	98.9	91	1	0	227	317	852	942	2e-40	163
Lc_scaffold_50079	contig01918	97.56	1597	22	7	11	1593	43	1636	0	2719
Lc_scaffold_46613	contig01918	96.81	722	23	0	756	1477	931	210	0	1206
Lc_scaffold_50081	contig01918	98.25	687	7	2	11	694	43	727	0	1197
Lc_contig_32358	contig10500	96	125	5	0	203	327	575	451	1e-52	204
Lc_contig_17619	contig02834	94.12	51	2	1	295	345	455	504	1e-13	76.8
Lc_contig_33327	contig06301	90.97	321	19	8	22	336	1	317	8e-119	424
Lc_scaffold_48738	contig02676	99.72	706	1	1	6	711	7	711	0	1291
Lc_contig_17912	contig08179	99.7	664	2	0	696	1359	664	1	0	1216
Lc_contig_02827	contig12928	92.82	390	26	2	3	391	389	1	5e-161	564
Lc_scaffold_40287	contig09488	99.42	344	2	0	71	414	423	80	1e-178	625
Lc_scaffold_40325	contig09488	96.99	266	5	3	762	1026	264	1	4e-124	444
Lc_contig_30904	contig04872	95.26	232	7	3	72	301	1	230	4e-101	364
Lc_contig_09578	contig03850	95.85	337	14	0	1	337	949	1285	3e-155	545
Lc_scaffold_39651	contig00850	99.81	1042	2	0	719	1760	1042	1	0	1914
Lc_scaffold_39650	contig00850	99.68	1544	3	2	8	1551	1542	1	0	2822
Lc_contig_18111	contig00850	92.07	1437	90	17	22	1442	1479	51	0	2001
Lc_contig_32186	contig00850	98.92	93	1	0	234	326	262	170	1e-41	167
Lc_contig_25272	contig00850	100	89	0	0	195	283	430	342	4e-41	165
Lc_contig_18990	contig08345	99.76	1258	1	2	158	1414	1	1257	0	2305
Lc_contig_13879	contig05669	100	359	0	0	586	944	1	359	0	664
Lc_scaffold_46210	contig05669	92.54	295	20	2	555	848	1	294	7e-118	422
Lc_contig_06028	contig08345	96.97	495	14	1	1	494	1244	750	0	830
Lc_contig_18379	contig02360	100	1425	0	0	94	1518	1489	65	0	2632
Lc_contig_16418	contig02360	95.83	1175	45	3	2	1173	316	1489	0	1895
Lc_scaffold_53145	contig10053	98.89	541	0	5	1721	2261	508	1042	0	961
Lc_contig_31643	contig10053	100	89	0	0	69	157	787	699	5e-41	165
Lc_scaffold_47876	contig02719	99.77	1751	2	2	1	1751	28	1776	0	3210
Lc_scaffold_47877	contig02719	99.92	1222	0	1	1	1222	28	1248	0	2250
Lc_scaffold_57284	contig02719	93.45	275	16	2	289	562	793	1066	1e-113	407
Lc_contig_38174	contig08112	99.01	708	1	6	1198	1902	1	705	0	1264
Lc_scaffold_51687	contig07108	94.22	883	48	2	360	1240	1027	146	0	1345
Lc_contig_25981	contig08112	100	71	0	0	1	71	367	297	4e-31	132
Lc_contig_05858	contig02690	95.62	480	19	2	12	489	790	311	0	769
Lc_contig_16552	contig02170	86.87	99	9	4	372	466	476	378	3e-23	108
Lc_scaffold_53282	contig06082	85.55	436	54	8	2001	2433	1	430	5e-125	448
Lc_scaffold_54987	contig00853	95.96	322	8	4	401	720	460	142	9e-147	518
Lc_contig_18452	contig11710	99.41	339	1	1	125	462	341	3	2e-175	614
Lc_scaffold_45002	contig08184	94.31	457	13	12	368	816	452	1	0	688
Lc_contig_09907	contig08270	90.47	598	36	15	5	595	584	1	0	769
Lc_contig_22870	contig09847	97.3	259	7	0	1	259	541	799	6e-124	440
Lc_contig_22763	contig09847	100	250	0	0	1	250	537	786	1e-130	462
Lc_scaffold_48990	contig03701	99.49	973	1	3	963	1934	987	18	0	1766
Lc_scaffold_48991	contig03701	94.9	431	1	1	377	807	427	18	0	654
Lc_contig_11825	contig09633	99.85	678	1	0	1	678	678	1	0	1247
Lc_scaffold_49180	contig04711	96.91	388	12	0	1871	2258	350	737	0	651
Lc_scaffold_54710	contig04366	95.52	290	8	4	364	653	926	642	4e-129	459
Lc_contig_28634	contig04711	92.27	194	7	6	1	194	800	985	3e-72	268
Lc_contig_23627	contig05370	93.12	276	16	2	1	276	687	415	3e-112	401
Lc_contig_22682	contig04711	100	91	0	0	1	91	844	754	3e-42	169
Lc_scaffold_51047	contig09237	99.51	203	1	0	965	1167	564	362	5e-102	370
Lc_contig_15742	contig02689	99.55	1101	2	2	43	1140	1121	21	0	2002
Lc_contig_06104	contig02689	95.54	493	21	1	1	492	629	1121	0	787
Lc_contig_03357	contig02689	97.9	429	9	0	1	429	559	131	0	743
Lc_contig_17856	contig09071	98.19	496	7	2	15	509	1	495	0	865
Lc_scaffold_54515	contig07531	100	99	0	0	559	657	588	490	8e-46	183
Lc_scaffold_54512	contig05781	99.77	429	1	0	1	429	627	199	0	787
Lc_contig_27982	contig05781	100	90	0	0	207	296	360	271	1e-41	167
Lc_scaffold_44954	contig04740	100	89	0	0	1662	1750	152	64	3e-40	165
Lc_contig_37750	contig04740	97.49	1197	18	6	7	1199	1398	210	0	2034
Lc_contig_34205	contig04740	98.92	93	0	1	253	345	150	241	5e-41	165
Lc_contig_21109	contig06267	98.69	996	2	11	1154	2142	992	1	0	1757
Lc_contig_21210	contig02973	99.63	2144	2	6	55	2196	2140	1	0	3910
Lc_scaffold_46167	contig02973	96.84	665	18	2	1	662	1139	475	0	1109
Lc_contig_03121	contig02973	100	89	0	0	290	378	1072	1160	7e-41	165
Lc_contig_02335	contig02973	100	89	0	0	321	409	810	722	6e-41	165
Lc_contig_23176	contig02973	95.94	271	9	2	1	271	1529	1261	2e-123	438
Lc_scaffold_51273	contig06284	99.43	705	1	3	1875	2576	257	961	0	1277
Lc_scaffold_51272	contig06284	99.27	962	3	4	1128	2086	1	961	0	1735
Lc_contig_10426	contig06284	96.22	688	17	6	1	679	274	961	0	1118
Lc_contig_21004	contig06297	91.16	645	45	9	167	808	636	1	0	865
Lc_contig_21646	contig07966	99.43	1235	3	4	1156	2389	1232	1	0	2239
Lc_contig_19337	contig07979	99.23	776	2	4	559	1333	773	1	0	1397
Lc_contig_06762	contig07979	96.61	442	13	2	46	487	773	334	0	732
Lc_scaffold_52082	contig10849	98.72	627	5	3	3381	4006	625	1	0	1110
Lc_scaffold_52081	contig10849	98.72	627	5	3	2554	3179	625	1	0	1110
Lc_contig_20757	contig10949	99.53	428	1	1	1601	2028	427	1	0	778
Lc_contig_09834	contig02200	99.68	620	2	0	19	638	1	620	0	1134
Lc_scaffold_58664	contig07017	99.32	735	1	4	40	774	963	233	0	1327
Lc_contig_32797	contig02877	100	89	0	0	243	331	504	416	5e-41	165
Lc_contig_28563	contig07017	89.68	281	10	10	1	276	697	963	7e-94	340
Lc_scaffold_53445	contig09180	96.26	348	10	3	1238	1583	389	43	2e-161	568
Lc_scaffold_53446	contig09180	96.26	348	10	3	869	1214	389	43	2e-161	568
Lc_scaffold_53447	contig09347	93.85	374	14	8	49	417	1	370	1e-157	555
Lc_scaffold_50706	contig02263	97.35	1096	4	11	1	1071	78	1173	0	1842
Lc_scaffold_42397	contig02263	96.07	280	11	0	376	655	621	900	2e-128	457
Lc_contig_02787	contig02263	98.57	70	1	0	261	330	557	626	1e-28	124
Lc_scaffold_55030	contig08046	100	315	0	0	92	406	1	315	4e-166	582
Lc_scaffold_55029	contig08046	98.11	845	0	6	92	935	1	830	0	1458
Lc_scaffold_49044	contig00899	99.73	733	1	1	1000	1732	399	1130	0	1341
Lc_scaffold_41810	contig04718	99.64	277	0	1	265	541	444	169	1e-142	505
Lc_scaffold_49043	contig00899	100	641	0	0	435	1075	490	1130	0	1184
Lc_scaffold_45177	contig00899	95.61	661	23	4	381	1040	421	1076	0	1055
Lc_scaffold_41808	contig04718	99.64	277	0	1	265	541	444	169	8e-143	505
Lc_scaffold_41809	contig04718	99.64	277	0	1	265	541	444	169	7e-143	505
Lc_contig_10089	contig00899	100	36	0	0	1	36	605	570	3e-11	67.6
Lc_contig_03847	contig00899	98.88	89	1	0	1	89	485	573	3e-39	159
Lc_contig_30453	contig00899	98.65	74	0	1	239	312	228	156	2e-30	130
Lc_contig_25977	contig04718	89.89	277	18	7	16	286	444	172	4e-96	348
Lc_contig_23403	contig00899	100	89	0	0	187	275	759	671	4e-41	165
Lc_scaffold_56495	contig11340	98.48	198	0	3	1077	1274	195	1	2e-94	346
Lc_scaffold_56494	contig11340	98.3	235	0	4	668	902	231	1	2e-113	409
Lc_contig_20832	contig04854	99.47	1127	5	1	977	2103	1	1126	0	2047
Lc_scaffold_56496	contig11340	98.3	235	0	4	668	902	231	1	9e-114	409
Lc_contig_32046	contig04854	94.15	325	19	0	1	325	515	839	2e-140	496
Lc_contig_30075	contig04854	95.18	311	13	2	1	310	38	347	7e-139	490
Lc_contig_08779	contig02388	100	91	0	0	505	595	468	558	7e-42	169
Lc_contig_03780	contig02388	100	410	0	0	1	410	410	1	0	758
Lc_contig_02879	contig02388	100	84	0	0	8	91	320	403	4e-38	156
Lc_contig_20115	contig07525	99.23	1296	6	4	268	1562	1293	1	0	2335
Lc_scaffold_45078	contig07525	98.24	341	6	0	1	341	578	918	1e-170	597
Lc_contig_09437	contig07525	93.97	464	22	6	165	625	1	461	0	697
Lc_contig_19357	contig10275	99.5	402	1	1	573	974	522	122	0	730
Lc_contig_30432	contig07102	94.37	71	4	0	218	288	213	143	2e-24	110
Lc_contig_16709	contig08718	99.55	446	1	1	744	1189	445	1	0	811
Lc_contig_07409	contig06429	94.69	245	12	1	297	541	568	325	3e-105	379
Lc_scaffold_52523	contig13670	98.98	391	0	3	2470	2860	1	387	0	697
Lc_contig_30541	contig13670	94.83	58	3	0	64	121	1	58	8e-19	91.6
Lc_contig_22457	contig03165	94.45	1117	30	31	1388	2486	1	1103	0	1690
Lc_contig_21658	contig03243	99.32	2067	10	3	432	2498	2110	48	0	3736
Lc_scaffold_49515	contig03243	95.52	871	34	4	1	867	114	983	0	1387
Lc_scaffold_55866	contig12321	99.59	724	0	3	1	723	722	1	0	1317
Lc_contig_38005	contig12484	98.86	525	3	3	1180	1704	622	101	0	933
Lc_contig_19175	contig03309	99.71	1380	3	1	97	1475	1	1380	0	2525
Lc_scaffold_55865	contig12321	99.59	724	0	3	1	723	722	1	0	1317
Lc_scaffold_49106	contig12321	92.2	372	23	5	504	871	303	672	7e-148	521
Lc_contig_36637	contig03165	81.95	349	37	26	1	336	768	1103	3e-73	272
Lc_contig_32594	contig03309	100	91	0	0	1	91	511	601	4e-42	169
Lc_contig_20065	contig02332	99.49	1779	5	3	94	1870	1	1777	0	3232
Lc_contig_02548	contig02332	95.41	414	17	2	1	413	685	1097	0	658
Lc_contig_20039	contig05717	99.88	1697	1	1	170	1865	1770	74	0	3121
Lc_contig_15601	contig11448	91.01	456	33	8	300	751	3	454	7e-174	608
Lc_contig_12673	contig05717	100	73	0	0	23	95	553	481	1e-31	135
Lc_contig_09582	contig05717	96.68	632	21	0	1	632	74	705	0	1051
Lc_contig_08763	contig05717	94.62	595	31	1	1	594	1424	830	0	920
Lc_contig_06384	contig05717	100	35	0	0	1	35	976	1010	8e-11	65.8
Lc_scaffold_49434	contig06041	99.84	1241	0	2	456	1696	1	1239	0	2279
Lc_contig_15261	contig02152	83.21	965	132	29	27	976	343	1292	0	857
Lc_contig_09646	contig09888	96.69	423	12	2	118	540	1	421	0	702
Lc_contig_08201	contig02152	84.77	545	59	21	1	533	875	343	4e-149	525
Lc_contig_27747	contig09888	100	74	0	0	1	74	211	284	1e-32	137
Lc_contig_15706	contig01339	99.81	1068	2	0	63	1130	1	1068	0	1962
Lc_contig_26914	contig01339	96.45	282	10	0	10	291	210	491	1e-131	466
Lc_contig_24802	contig01339	91.99	287	13	8	1	280	613	896	5e-110	394
Lc_scaffold_58247	contig00449	95.79	404	16	1	230	633	189	591	0	651
Lc_contig_32411	contig00449	92.66	327	24	0	1	327	225	551	3e-133	472
Lc_contig_32382	contig00449	92.97	327	23	0	1	327	225	551	6e-135	477
Lc_contig_37248	contig01889	98.02	101	2	0	371	471	1185	1085	2e-43	176
Lc_contig_21172	contig02813	99.58	2118	3	2	98	2210	2117	1	0	3856
Lc_scaffold_47178	contig02813	94.56	735	25	10	54	781	20	746	0	1122
Lc_contig_12400	contig09386	100	504	0	0	271	774	1	504	0	931
Lc_contig_08003	contig09386	90.04	472	37	5	98	563	2	469	2e-172	603
Lc_scaffold_39645	contig09564	99.65	1134	1	3	9	1141	1	1132	0	2069
Lc_contig_19478	contig01809	84.58	1245	148	43	356	1578	1316	94	0	1195
Lc_scaffold_39646	contig09564	99.88	862	1	0	9	870	1	862	0	1587
Lc_contig_13770	contig07076	99.88	836	0	1	96	930	1	836	0	1537
Lc_contig_10083	contig07076	85.63	647	72	14	29	660	201	841	0	660
Lc_contig_08008	contig01284	99.56	451	2	0	105	555	475	25	0	822
Lc_contig_34091	contig01329	97.89	95	1	1	1	95	241	334	2e-40	163
Lc_contig_25064	contig09564	95.7	279	12	0	1	279	719	997	1e-126	449
Lc_scaffold_51128	contig06114	97.71	1264	4	7	166	1404	1264	1	0	2152
Lc_contig_18363	contig11062	75.27	275	46	22	284	547	314	51	3e-24	111
Lc_contig_11509	contig06114	100	91	0	0	1	91	792	882	9e-42	169
Lc_contig_07240	contig01199	84	100	10	6	57	153	872	968	1e-18	91.6
Lc_contig_11523	contig00315	84.14	517	56	22	164	660	511	1	1e-134	477
Lc_scaffold_51547	contig06522	99.49	981	0	5	1602	2580	1	978	0	1779
Lc_scaffold_51546	contig06522	99.49	981	0	5	1060	2038	1	978	0	1779
Lc_contig_16220	contig04447	94.71	359	18	1	843	1200	1	359	3e-158	556
Lc_scaffold_42073	contig05497	100	89	0	0	1	89	455	543	1e-40	165
Lc_contig_36545	contig06522	97.28	368	10	0	1	368	948	581	2e-179	625
Lc_contig_29320	contig06917	100	91	0	0	215	305	454	364	4e-42	169
Lc_contig_27556	contig05497	100	89	0	0	206	294	286	198	4e-41	165
Lc_scaffold_53643	contig13887	98.45	323	5	0	621	943	1	323	8e-162	569
Lc_scaffold_47789	contig00860	100	1364	0	0	1	1364	15	1378	0	2519
Lc_contig_17740	contig00860	91.21	1400	77	28	24	1412	1380	16	0	1862
Lc_contig_35306	contig13887	95.74	47	1	1	49	95	1	46	1e-13	75
Lc_contig_31594	contig00860	100	89	0	0	233	321	379	291	5e-41	165
Lc_contig_21450	contig05623	98.38	986	3	13	376	1358	479	1454	0	1720
Lc_contig_20659	contig02072	99.41	1522	4	4	44	1563	1	1519	0	2756
Lc_contig_20211	contig14289	99.64	558	1	1	413	969	558	1	0	1018
Lc_contig_18097	contig12265	100	655	0	0	295	949	1	655	0	1210
Lc_scaffold_57993	contig00484	99.81	1048	1	1	173	1220	1047	1	0	1923
Lc_scaffold_57994	contig00484	96.7	1029	21	10	173	1194	1047	25	0	1701
Lc_scaffold_57995	contig00484	100	705	0	0	173	877	1047	343	0	1303
Lc_contig_13312	contig02072	95.21	584	17	10	316	892	1519	940	0	913
Lc_contig_10219	contig10617	100	89	0	0	579	667	135	223	1e-40	165
Lc_contig_08391	contig12265	100	49	0	0	529	577	189	237	2e-18	91.6
Lc_contig_06370	contig06931	100	47	0	0	1	47	286	332	2e-17	87.9
Lc_contig_06040	contig05623	92.53	495	29	8	1	494	1254	767	0	702
Lc_contig_02159	contig10617	93.37	362	17	7	49	406	692	334	2e-150	529
Lc_contig_00684	contig02072	96.61	383	13	0	1	383	801	419	0	636
Lc_contig_30102	contig05623	100	42	0	0	269	310	740	781	6e-15	78.7
Lc_contig_29765	contig05623	87.32	205	12	8	104	308	489	679	3e-58	222
Lc_contig_25984	contig12265	100	91	0	0	1	91	100	190	3e-42	169
Lc_contig_24959	contig05623	93.65	126	5	3	157	281	1450	1327	3e-47	185
Lc_contig_19838	contig07956	99.68	929	2	1	76	1004	1	928	0	1698
Lc_contig_13664	contig07608	98.04	51	1	0	340	390	135	185	9e-18	89.8
Lc_contig_13432	contig00774	99.06	746	4	1	28	773	1	743	0	1336
Lc_contig_04909	contig00774	100	89	0	0	375	463	541	453	7e-41	165
Lc_contig_27226	contig00774	91.95	298	14	9	3	293	277	571	2e-114	409
Lc_contig_25932	contig08436	93.36	286	19	0	1	286	21	306	6e-119	424
Lc_contig_16082	contig01150	98.95	1051	1	5	138	1178	1	1051	0	1871
Lc_scaffold_41275	contig01150	92.81	334	24	0	362	695	424	91	8e-137	484
Lc_scaffold_43606	contig05396	99.88	855	0	1	1038	1892	1344	491	0	1572
Lc_scaffold_43605	contig05396	99.88	855	0	1	1038	1892	1344	491	0	1572
Lc_scaffold_43607	contig05396	99.78	928	0	2	1908	2835	989	64	0	1701
Lc_scaffold_43604	contig05396	99.84	1283	0	2	1038	2320	1344	64	0	2357
Lc_contig_10227	contig05396	94.22	658	29	7	1	655	744	93	0	996
Lc_contig_09236	contig01205	99.61	511	0	2	88	598	565	57	0	931
Lc_scaffold_42293	contig07666	90.06	362	28	4	74	434	16	370	9e-130	462
Lc_contig_07580	contig01049	99	399	3	1	134	532	398	1	0	713
Lc_contig_31274	contig01049	89.54	239	20	4	3	238	398	162	5e-81	298
Lc_scaffold_49831	contig06422	98.93	466	0	3	908	1373	52	512	0	828
Lc_contig_32675	contig00863	98.39	186	2	1	1	186	270	454	2e-89	326
Lc_contig_28037	contig00863	100	79	0	0	1	79	451	373	2e-35	147
Lc_scaffold_51188	contig12074	100	139	0	0	1534	1672	258	120	4e-68	257
Lc_contig_08476	contig12644	95.24	42	0	2	49	89	39	79	1e-10	65.8
Lc_contig_03668	contig02356	87.89	388	28	14	41	413	1	384	4e-123	438
Lc_contig_32235	contig04544	98.36	304	1	4	1	303	61	361	4e-151	531
Lc_contig_10837	contig00200	99.1	222	2	0	483	704	828	607	3e-111	399
Lc_scaffold_42254	contig00200	90.37	644	51	8	1	642	670	36	0	878
Lc_contig_06079	contig00200	98.01	302	6	0	195	496	396	697	3e-149	525
Lc_contig_05084	contig05247	95.49	266	2	8	203	468	897	642	2e-116	416
Lc_contig_03364	contig04514	97.37	152	4	0	1	152	187	36	3e-69	259
Lc_contig_02222	contig12890	88.1	168	12	7	182	347	226	65	3e-49	193
Lc_contig_20058	contig07500	99.16	949	3	5	842	1787	1	947	0	1703
Lc_contig_19682	contig10502	97.74	310	5	2	575	883	1	309	7e-151	532
Lc_scaffold_58242	contig12921	99.39	329	1	1	2	329	1	329	6e-170	595
Lc_contig_14004	contig08068	98.67	452	2	3	56	504	1	451	0	798
Lc_contig_13915	contig01168	99.44	888	3	2	58	944	926	40	0	1611
Lc_contig_11731	contig01168	93.5	754	40	7	21	767	926	175	0	1112
Lc_scaffold_58231	contig11681	98.83	343	1	3	388	729	210	550	5e-174	608
Lc_contig_38014	contig06851	93.86	505	7	11	1	491	217	711	0	739
Lc_contig_08706	contig10823	95.05	283	12	2	146	427	289	8	1e-124	444
Lc_contig_01894	contig01168	100	89	0	0	1	89	683	595	6e-41	165
Lc_contig_13838	contig01605	99.3	862	3	3	76	937	1	859	0	1555
Lc_scaffold_44240	contig00550	100	228	0	0	348	575	442	215	5e-118	422
Lc_contig_08087	contig01605	93.71	525	21	12	1	519	519	1	0	776
Lc_contig_08642	contig00978	98.8	83	0	1	508	589	283	365	3e-35	147
Lc_contig_36896	contig13418	82.61	253	30	14	1	246	48	293	7e-55	211
Lc_contig_14130	contig13769	99.15	707	0	6	231	933	879	175	0	1267
Lc_contig_31877	contig13769	88.27	324	32	6	3	323	504	824	1e-106	383
Lc_scaffold_53199	contig08915	97.01	670	7	1	1247	1916	1	657	0	1127
Lc_contig_21973	contig00948	99.92	1228	0	1	1361	2588	1	1227	0	2261
Lc_contig_20953	contig12689	99.31	576	0	4	1565	2138	1	574	0	1038
Lc_contig_18800	contig03014	100	429	0	0	1156	1584	429	1	0	793
Lc_scaffold_42280	contig00948	88.38	611	47	14	1	602	253	848	0	713
Lc_contig_35894	contig00948	99.44	179	1	0	1	179	619	441	2e-89	326
Lc_contig_15417	contig15121	99.74	390	0	1	692	1081	1	389	0	713
Lc_contig_15619	contig05211	99.32	584	1	3	544	1126	1	582	0	1053
Lc_contig_10505	contig11461	99.01	303	0	3	73	375	300	1	2e-153	540
Lc_contig_33052	contig13008	93.43	274	16	2	19	291	450	178	3e-113	405
Lc_scaffold_53140	contig11880	99.72	705	1	1	5045	5749	290	993	0	1290
Lc_contig_18618	contig11087	99.63	810	1	2	203	1011	1	809	0	1478
Lc_contig_14316	contig05028	99.11	790	4	3	109	898	1	787	0	1417
Lc_contig_12544	contig03235	99.07	749	4	2	81	829	1	746	0	1341
Lc_contig_05349	contig03235	93.51	478	19	10	2	475	42	511	0	701
Lc_contig_02811	contig11880	98.33	418	7	0	1	418	416	833	0	734
Lc_contig_21951	contig05772	99.55	1104	4	1	1265	2368	1	1103	0	2010
Lc_contig_18673	contig05772	90.54	740	37	16	824	1536	370	1103	0	948
Lc_contig_12778	contig05772	95.22	816	33	6	1	813	291	1103	0	1286
Lc_contig_36305	contig05772	98.88	89	1	0	277	365	580	492	3e-39	159
Lc_contig_36078	contig05772	100	89	0	0	274	362	834	922	6e-41	165
Lc_contig_33484	contig06049	93.86	114	4	3	38	151	112	2	4e-42	169
Lc_contig_35271	contig12207	86.63	329	33	11	22	345	2	324	1e-97	353
Lc_scaffold_53327	contig08221	97.84	603	12	1	431	1033	92	693	0	1040
Lc_scaffold_53316	contig08221	97.84	603	12	1	431	1033	92	693	0	1040
Lc_scaffold_53305	contig08221	97.84	603	12	1	431	1033	92	693	0	1040
Lc_contig_14383	contig00048	94.22	813	41	6	61	870	108	917	0	1236
Lc_scaffold_42100	contig04825	99.35	307	0	2	1	307	79	383	6e-158	555
Lc_scaffold_42099	contig04825	99.35	307	0	2	1	307	79	383	6e-158	555
Lc_scaffold_55522	contig04825	100	254	0	0	336	589	404	657	2e-132	470
Lc_contig_08306	contig03237	99.77	444	0	1	91	534	443	1	0	813
Lc_contig_00620	contig00048	98.44	64	1	0	318	381	871	808	2e-25	113
Lc_contig_31186	contig03237	93.92	263	14	2	56	318	520	260	2e-110	396
Lc_scaffold_52493	contig04493	95.74	470	5	7	304	758	1	470	0	743
Lc_scaffold_42514	contig08688	99.25	664	4	1	999	1662	1	663	0	1197
Lc_scaffold_48517	contig05238	88.82	331	18	13	623	945	116	435	8e-108	388
Lc_scaffold_45543	contig01214	100	256	0	0	486	741	265	10	2e-133	473
Lc_scaffold_38969	contig00741	100	242	0	0	10	251	243	2	7e-126	448
Lc_contig_29391	contig00477	85.56	187	25	2	118	303	692	877	6e-50	195
Lc_contig_19190	contig05566	89.82	501	48	3	1114	1613	507	9	0	640
Lc_contig_22336	contig12371	98.86	700	1	7	2655	3354	1	693	0	1242
Lc_contig_37322	contig11279	97.76	1161	12	11	1838	2988	1157	1	0	1988
Lc_scaffold_46550	contig14287	99.65	575	0	2	1045	1619	908	336	0	1050
Lc_scaffold_46551	contig14287	99.65	575	0	2	718	1292	908	336	0	1050
Lc_scaffold_46549	contig14287	99.65	575	0	2	645	1219	908	336	0	1050
Lc_contig_09338	contig00779	99.07	535	5	0	72	606	535	1	0	961
Lc_contig_18679	contig08079	99.32	882	2	4	54	932	1	881	0	1592
Lc_scaffold_39857	contig08079	92.7	493	23	8	352	840	881	398	0	699
Lc_contig_26467	contig08079	98.89	90	0	1	1	89	331	420	2e-39	159
Lc_scaffold_49386	contig12507	98.9	91	1	0	603	693	364	454	7e-40	163
Lc_contig_13594	contig12507	99.13	803	5	2	116	918	1	801	0	1443
Lc_scaffold_42595	contig10885	99.6	494	1	1	721	1214	1	493	0	900
Lc_scaffold_46690	contig07520	99.17	483	3	1	2417	2898	483	1	0	869
Lc_contig_14203	contig02982	100	931	0	0	30	960	1	931	0	1720
Lc_contig_20749	contig05545	99.77	1762	2	2	1	1762	1760	1	0	3230
Lc_contig_06943	contig05545	93.37	528	22	8	8	524	1473	948	0	769
Lc_scaffold_53733	contig11453	87.31	197	18	7	1732	1924	142	335	3e-56	219
Lc_scaffold_53732	contig11453	84.44	302	30	13	441	736	45	335	2e-75	281
Lc_scaffold_53734	contig11453	87.31	197	18	7	271	463	142	335	1e-56	219
Lc_contig_37545	contig12919	99.22	386	0	3	3	387	384	1	0	693
Lc_contig_09789	contig09589	100	257	0	0	1	257	257	1	4e-134	475
Lc_contig_07252	contig12919	91.53	248	20	1	289	535	1	248	1e-93	340
Lc_contig_01698	contig05582	92.21	385	19	7	1	385	1093	1466	4e-152	534
Lc_contig_24888	contig05582	100	89	0	0	193	281	980	1068	4e-41	165
Lc_contig_24009	contig05582	100	89	0	0	189	277	1264	1352	4e-41	165
Lc_contig_23422	contig12919	100	38	0	0	1	38	101	138	9e-13	71.3
Lc_scaffold_40933	contig13241	98.62	145	1	1	422	566	272	129	2e-67	255
Lc_scaffold_40932	contig13241	98.62	145	1	1	422	566	272	129	8e-68	255
Lc_scaffold_40931	contig13241	98.62	145	1	1	422	566	272	129	7e-68	255
Lc_contig_16740	contig03749	99.07	1184	3	3	58	1241	1176	1	0	2119
Lc_contig_13520	contig01912	99.65	863	3	0	1	863	863	1	0	1578
Lc_contig_13192	contig08596	100	407	0	0	1	407	407	1	0	752
Lc_contig_11593	contig06518	97.8	409	7	2	26	433	408	1	0	704
Lc_contig_01637	contig08596	100	66	0	0	1	66	66	1	4e-28	122
Lc_contig_22898	contig06518	100	76	0	0	2	77	76	1	7e-34	141
Lc_scaffold_52772	contig11096	98.46	1299	5	5	133	1420	1295	1	0	2276
Lc_contig_14260	contig11014	97.06	408	1	6	523	928	1	399	0	676
Lc_contig_22520	contig14446	99.39	495	1	2	1350	1842	1	495	0	896
Lc_contig_14235	contig04816	87.96	216	11	8	606	806	165	380	3e-63	241
Lc_contig_11904	contig03006	98.99	596	3	3	1	596	735	143	0	1064
Lc_scaffold_40704	contig04863	86.05	215	28	2	7	220	511	724	4e-60	230
Lc_contig_07986	contig03006	91.28	562	30	14	13	561	52	607	0	749
Lc_contig_18886	contig05995	100	816	0	0	615	1430	1	816	0	1507
Lc_contig_10619	contig07274	90.55	550	23	12	142	665	669	123	0	701
Lc_contig_31006	contig05995	93.97	315	19	0	1	315	237	551	5e-135	477
Lc_contig_11387	contig13723	99.71	350	1	0	1	350	350	1	0	641
Lc_scaffold_58425	contig06951	85.03	668	88	12	1049	1711	665	5	0	669
Lc_scaffold_58426	contig06951	85.03	668	88	12	952	1614	665	5	0	669
Lc_scaffold_58424	contig06951	85.03	668	88	12	761	1423	665	5	0	669
Lc_scaffold_58911	contig00110	83.41	434	48	14	596	1023	342	757	4e-106	383
Lc_scaffold_58909	contig00110	83.41	434	48	14	360	787	342	757	3e-106	383
Lc_scaffold_58910	contig00110	88.77	276	25	6	510	780	483	757	4e-91	333
Lc_contig_12538	contig00998	100	466	0	0	284	749	466	1	0	861
Lc_contig_12263	contig00998	93.3	388	26	0	419	806	416	29	2e-163	573
Lc_contig_11107	contig00895	77.27	484	63	33	250	707	1	463	2e-63	241
Lc_contig_03291	contig00998	98.97	97	0	1	332	427	198	294	4e-43	172
Lc_contig_15652	contig12890	87.6	258	12	15	40	296	338	576	2e-75	281
Lc_contig_10676	contig12890	90.94	287	6	16	169	454	315	582	8e-102	368
Lc_contig_08495	contig09895	100	263	0	0	321	583	1243	981	2e-137	486
Lc_contig_16533	contig01587	100	1129	0	0	111	1239	1	1129	0	2085
Lc_contig_01299	contig01587	89.92	397	26	11	1	392	697	1084	1e-141	499
Lc_contig_25950	contig01587	100	91	0	0	1	91	370	460	3e-42	169
Lc_contig_25552	contig14592	100	89	0	0	196	284	327	239	4e-41	165
Lc_scaffold_44372	contig13313	100	274	0	0	1	274	274	1	5e-143	507
Lc_scaffold_44373	contig13313	100	274	0	0	1	274	274	1	3e-143	507
Lc_contig_17155	contig07526	100	460	0	0	98	557	1	460	0	850
Lc_contig_34199	contig13893	95.12	123	3	3	4	125	275	395	9e-49	191
Lc_contig_37925	contig06039	99.92	1229	0	1	1697	2924	1229	1	0	2263
Lc_contig_29668	contig06039	100	57	0	0	1	57	962	1018	3e-23	106
Lc_scaffold_56845	contig07256	99.52	842	4	0	1514	2355	62	903	0	1533
Lc_scaffold_56844	contig07256	99.34	904	5	1	1215	2118	1	903	0	1635
Lc_scaffold_56846	contig12860	100	394	0	0	61	454	394	1	0	728
Lc_contig_13670	contig12860	90.4	396	33	5	58	450	394	1	4e-146	516
Lc_contig_15154	contig02432	99.72	1054	3	0	1	1054	48	1101	0	1930
Lc_scaffold_42443	contig02432	95.45	308	14	0	1	308	666	359	5e-139	492
Lc_contig_38400	contig14235	99.34	603	1	3	2126	2726	602	1	0	1088
Lc_scaffold_50273	contig12580	99.37	1267	1	7	145	1407	1266	3	0	2289
Lc_contig_21407	contig07495	100	860	0	0	706	1565	1135	276	0	1589
Lc_contig_21102	contig05779	74.45	1002	162	80	526	1478	1694	738	1e-94	346
Lc_scaffold_52387	contig05779	90.7	172	12	4	1465	1634	1525	1694	2e-58	226
Lc_scaffold_44791	contig01666	100	89	0	0	805	893	972	884	3e-40	165
Lc_scaffold_45767	contig11645	98.57	699	7	2	108	806	1	696	0	1232
Lc_contig_18511	contig01666	99.83	1186	2	0	170	1355	1	1186	0	2180
Lc_scaffold_50272	contig15155	98.98	392	1	3	1009	1399	390	1	0	699
Lc_scaffold_45769	contig11645	98.57	699	7	2	108	806	1	696	0	1232
Lc_scaffold_44792	contig01666	100	89	0	0	805	893	972	884	2e-40	165
Lc_contig_12464	contig01132	100	790	0	0	23	812	803	14	0	1459
Lc_contig_12083	contig09001	99.77	434	1	0	77	510	1	434	0	797
Lc_contig_09322	contig01132	92.19	627	39	8	1	620	93	716	0	878
Lc_contig_06342	contig15155	83.89	329	20	22	203	504	390	68	2e-76	283
Lc_contig_06072	contig01666	96.75	493	14	1	1	493	597	1087	0	821
Lc_contig_02247	contig12580	100	91	0	0	317	407	855	765	5e-42	169
Lc_contig_01880	contig01132	100	89	0	0	1	89	270	358	6e-41	165
Lc_contig_36779	contig07495	97.23	289	8	0	82	370	276	564	8e-139	490
Lc_contig_35483	contig12580	91.36	81	4	3	1	79	82	3	9e-24	108
Lc_contig_23191	contig05879	80.75	265	41	8	14	273	441	182	4e-51	198
Lc_contig_23313	contig12580	97.81	274	6	0	1	274	660	387	6e-134	473
Lc_contig_37312	contig13838	95.84	721	12	8	6	718	1	711	0	1149
Lc_contig_13409	contig02519	94.84	155	8	0	510	664	943	789	6e-64	243
Lc_scaffold_58474	contig02763	94.18	361	19	2	1	360	1108	749	3e-156	549
Lc_scaffold_58475	contig02763	99.02	305	3	0	1	305	974	670	1e-155	547
Lc_contig_07392	contig02763	98.96	383	4	0	158	540	2161	1779	0	686
Lc_contig_19576	contig10017	99.82	558	1	0	892	1449	558	1	0	1026
Lc_scaffold_45876	contig03150	98.01	402	7	1	525	926	1	401	0	697
Lc_contig_02318	contig11292	88.89	144	16	0	266	409	1	144	8e-45	178
Lc_contig_12446	contig02637	99.37	798	2	1	25	822	857	63	0	1443
Lc_scaffold_45619	contig02637	100	89	0	0	641	729	499	411	1e-40	165
Lc_contig_07038	contig02637	91.41	524	35	9	4	521	250	769	0	710
Lc_contig_22352	contig10344	99.79	932	1	1	2169	3099	1	932	0	1709
Lc_scaffold_52802	contig09868	96.74	460	3	6	201	659	449	1	0	756
Lc_contig_19004	contig14064	99.82	554	1	0	102	655	8	561	0	1018
Lc_contig_07762	contig10344	95.78	332	14	0	1	332	601	932	2e-152	536
Lc_contig_07030	contig14801	93.91	345	20	1	179	522	498	154	2e-147	520
Lc_contig_26190	contig05619	94.74	285	8	7	6	287	209	489	8e-123	436
Lc_contig_24227	contig09868	92.39	289	11	8	1	278	64	352	3e-112	401
Lc_scaffold_48117	contig03832	99.67	598	0	2	1922	2519	596	1	0	1092
Lc_scaffold_48118	contig03832	100	91	0	0	1304	1394	737	647	3e-41	169
Lc_scaffold_50978	contig02848	97.8	590	0	8	1487	2063	599	10	0	1005
Lc_contig_19009	contig08918	99.01	809	0	3	1	809	266	1066	0	1443
Lc_scaffold_53933	contig08939	85.67	314	22	6	325	637	308	17	2e-85	315
Lc_scaffold_52077	contig14637	99.72	351	0	1	895	1245	1	350	0	641
Lc_scaffold_50979	contig02848	97.8	590	0	8	655	1231	599	10	0	1005
Lc_contig_14740	contig11700	99.6	501	1	1	1	501	500	1	0	913
Lc_contig_14332	contig04489	97.97	639	8	5	244	879	1	637	0	1103
Lc_scaffold_43217	contig00057	100	89	0	0	676	764	814	726	1e-40	165
Lc_contig_05948	contig11700	95.58	226	10	0	263	488	1	226	3e-100	363
Lc_contig_32241	contig00057	90.85	328	26	4	1	326	1039	714	1e-122	436
Lc_contig_31751	contig00057	99.07	322	3	0	1	322	859	538	1e-165	579
Lc_contig_31713	contig00057	99.07	322	3	0	1	322	348	27	1e-165	579
Lc_contig_27826	contig04489	92.12	292	19	4	1	290	414	125	2e-114	409
Lc_scaffold_43054	contig14329	99.15	351	2	1	1814	2163	1	351	3e-180	630
Lc_scaffold_43053	contig14329	99.15	351	2	1	1590	1939	1	351	3e-180	630
Lc_scaffold_40913	contig14329	93.12	320	16	5	103	420	316	1	3e-130	464
Lc_scaffold_40914	contig14329	93.12	320	16	5	103	420	316	1	3e-130	464
Lc_scaffold_43055	contig14329	99.15	351	2	1	391	740	1	351	1e-180	630
Lc_contig_10514	contig06866	94.06	572	27	6	1	570	755	189	0	861
Lc_contig_22994	contig06866	98.9	91	1	0	1	91	602	512	1e-40	163
Lc_scaffold_48657	contig14440	99.33	446	0	3	1684	2127	1	445	0	804
Lc_scaffold_48656	contig14440	99.33	446	0	3	721	1164	1	445	0	804
Lc_contig_21738	contig11563	99.63	538	1	1	246	783	1	537	0	981
Lc_contig_21452	contig03371	99.73	1472	2	2	718	2188	1471	1	0	2695
Lc_contig_19618	contig03371	85.85	1406	154	44	131	1514	3	1385	0	1452
Lc_contig_06102	contig03371	93.18	484	33	0	4	487	829	1312	0	712
Lc_contig_37075	contig15124	91.01	278	11	6	2184	2449	285	560	1e-99	363
Lc_contig_14881	contig00427	99.89	947	1	0	61	1007	1	947	0	1744
Lc_scaffold_43939	contig00427	100	40	0	0	628	667	705	666	2e-13	75
Lc_contig_04441	contig13631	92.47	93	3	4	363	452	95	4	3e-30	130
Lc_contig_01346	contig00427	95.2	333	12	3	1	331	405	75	9e-149	523
Lc_contig_32865	contig00427	97.28	331	9	0	1	331	439	769	2e-160	562
Lc_contig_37917	contig10576	97.45	275	7	0	69	343	166	440	6e-132	470
Lc_contig_16605	contig00324	95.06	1214	41	11	48	1247	1	1209	0	1892
Lc_scaffold_48511	contig12162	95.89	389	14	2	5974	6361	489	102	2e-180	632
Lc_scaffold_51060	contig13643	100	49	0	0	1498	1546	269	221	4e-18	91.6
Lc_contig_14753	contig15102	98.96	483	5	0	542	1024	1	483	0	865
Lc_contig_18445	contig11752	99.1	555	1	4	515	1068	1	552	0	994
Lc_contig_37380	contig13042	98.42	634	5	3	1564	2197	629	1	0	1110
Lc_contig_32997	contig13042	92.49	333	10	3	1	333	603	286	2e-130	462
Lc_contig_37354	contig10664	96.91	713	12	5	606	1318	968	266	0	1186
Lc_contig_32592	contig10664	100	89	0	0	241	329	577	665	5e-41	165
Lc_contig_24499	contig10664	96.65	209	6	1	53	260	59	267	1e-95	346
Lc_contig_20557	contig10162	99.53	645	2	1	904	1547	645	1	0	1173
Lc_contig_32539	contig10162	100	91	0	0	1	91	514	604	4e-42	169
Lc_scaffold_56902	contig04411	99.89	1756	1	1	199	1954	1755	1	0	3230
Lc_scaffold_45250	contig04411	94.86	1517	55	15	391	1893	1526	19	0	2348
Lc_scaffold_56903	contig04411	100	739	0	0	199	937	1755	1017	0	1365
Lc_scaffold_56901	contig04411	99.73	746	2	0	199	944	1755	1010	0	1369
Lc_contig_35747	contig04411	100	89	0	0	271	359	597	509	6e-41	165
Lc_contig_30568	contig04411	100	89	0	0	1	89	643	731	5e-41	165
Lc_contig_22106	contig13804	99.69	953	1	2	1259	2210	1	952	0	1742
Lc_contig_07693	contig05614	95.45	88	1	3	1	87	111	196	2e-32	137
Lc_contig_19531	contig03220	99.76	1265	3	0	384	1648	1265	1	0	2320
Lc_contig_18035	contig03220	86.14	1169	75	58	6	1115	125	1265	0	1181
Lc_contig_10810	contig09694	100	173	0	0	185	357	173	1	2e-87	320
Lc_contig_18248	contig08468	99.52	1455	3	2	43	1497	1	1451	0	2645
Lc_scaffold_39024	contig08468	95.5	289	11	1	1	287	953	1241	1e-129	460
Lc_contig_28148	contig08468	100	39	0	0	260	298	347	309	3e-13	73.1
Lc_contig_21058	contig02522	99.79	1919	4	0	22	1940	11	1929	0	3522
Lc_contig_09478	contig12298	100	99	0	0	529	627	1	99	3e-46	183
Lc_contig_04494	contig02522	88.94	443	27	10	16	453	132	557	8e-150	527
Lc_contig_32644	contig02522	95.45	330	13	2	1	329	1223	895	2e-149	525
Lc_contig_28063	contig02522	93.43	289	19	0	2	290	1641	1929	1e-120	429
Lc_contig_14831	contig00239	100	945	0	0	1	945	24	968	0	1746
Lc_contig_12582	contig00239	93.33	795	45	8	41	832	954	165	0	1168
Lc_scaffold_53400	contig10677	99.78	460	0	1	5404	5862	3	462	0	843
Lc_contig_22519	contig07011	99.42	513	2	1	1	513	512	1	0	929
Lc_scaffold_39918	contig08293	97.42	581	8	7	2755	3330	788	210	0	983
Lc_scaffold_39917	contig08293	97.42	581	8	7	2755	3330	788	210	0	983
Lc_contig_22280	contig02642	73.62	2726	517	176	355	2969	467	3101	0	865
Lc_contig_22182	contig07023	100	445	0	0	212	656	445	1	0	822
Lc_scaffold_54762	contig07246	99.88	831	0	1	1885	2715	1	830	0	1528
Lc_scaffold_54761	contig07246	99.88	831	0	1	1671	2501	1	830	0	1528
Lc_contig_37639	contig06454	99.81	533	0	1	1078	1610	32	563	0	977
Lc_scaffold_46284	contig01684	98.39	62	1	0	320	381	799	738	1e-23	110
Lc_contig_19204	contig02702	99.56	1607	2	5	59	1664	1	1603	0	2924
Lc_scaffold_43205	contig02702	86.91	947	97	16	69	1005	65	994	0	1057
Lc_contig_16940	contig01684	99.75	1213	1	2	80	1291	1	1212	0	2222
Lc_scaffold_54283	contig02991	99.08	873	8	0	71	943	1137	265	0	1580
Lc_contig_13877	contig05713	100	436	0	0	1	436	41	476	0	806
Lc_scaffold_47916	contig01684	100	84	0	0	755	838	473	390	8e-38	156
Lc_scaffold_47156	contig01684	97.82	321	7	0	452	772	510	830	6e-158	555
Lc_contig_05665	contig02991	98	100	0	1	1	98	176	275	5e-43	172
Lc_contig_03689	contig02991	97.48	436	11	0	1	436	392	827	0	745
Lc_contig_32804	contig01684	100	42	0	0	290	331	741	700	7e-15	78.7
Lc_contig_37419	contig13492	96.79	498	7	7	3537	4034	489	1	0	822
Lc_scaffold_54235	contig09414	100	527	0	0	2978	3504	527	1	0	974
Lc_scaffold_54234	contig09414	100	527	0	0	2839	3365	527	1	0	974
Lc_scaffold_54236	contig09414	99.3	431	1	2	2722	3152	956	528	0	778
Lc_scaffold_58994	contig05365	97.03	1382	8	14	149	1526	1353	1	0	2294
Lc_scaffold_46500	contig06388	100	416	0	0	108	523	1	416	0	769
Lc_scaffold_54233	contig09414	99.67	911	1	2	720	1630	909	1	0	1664
Lc_scaffold_46714	contig10785	99.84	615	0	1	348	962	614	1	0	1129
Lc_scaffold_52074	contig07924	100	89	0	0	1	89	73	161	3e-40	165
Lc_contig_18306	contig07815	99.78	890	2	0	547	1436	223	1112	0	1633
Lc_contig_16046	contig07815	89.13	865	82	11	3	862	1080	223	0	1066
Lc_scaffold_54237	contig09414	100	527	0	0	408	934	527	1	0	974
Lc_scaffold_43519	contig10785	100	89	0	0	1	89	142	54	2e-40	165
Lc_scaffold_46221	contig09414	94.34	654	33	4	1	652	941	290	0	1000
Lc_scaffold_46502	contig06388	100	416	0	0	108	523	1	416	0	769
Lc_contig_12607	contig11704	99.78	449	1	0	276	724	3	451	0	824
Lc_contig_37688	contig01103	98.95	666	6	1	3	668	59	723	0	1190
Lc_contig_11478	contig04548	100	702	0	0	1	702	702	1	0	1297
Lc_contig_05787	contig04986	99.78	464	1	0	24	487	1	464	0	852
Lc_contig_04855	contig05365	97.19	462	13	0	1	462	1054	593	0	782
Lc_contig_04573	contig13492	90.41	417	21	10	1	413	415	14	6e-151	531
Lc_contig_03162	contig11704	95.01	381	17	2	1	380	18	397	5e-171	597
Lc_contig_02202	contig05365	93.54	294	14	3	117	406	208	500	2e-121	433
Lc_contig_31870	contig04548	98.65	74	0	1	18	91	919	847	2e-30	130
Lc_contig_25737	contig10785	100	53	0	0	1	53	53	1	4e-21	99
Lc_contig_23415	contig07815	87.36	269	31	3	6	272	213	480	2e-83	305
Lc_scaffold_40512	contig09811	82.98	141	18	6	451	588	924	787	4e-27	122
Lc_scaffold_40523	contig09811	82.98	141	18	6	451	588	924	787	3e-27	122
Lc_scaffold_57589	contig04263	98.69	459	2	2	1187	1645	658	1112	0	811
Lc_scaffold_57590	contig04263	98.73	551	2	3	465	1015	567	1112	0	974
Lc_contig_13363	contig13526	100	359	0	0	33	391	359	1	0	664
Lc_scaffold_57591	contig04263	98.69	459	2	2	305	763	658	1112	0	811
Lc_contig_08451	contig00216	89.46	560	51	7	5	562	762	209	0	701
Lc_contig_03832	contig00216	98.01	251	5	0	1	251	604	854	1e-122	436
Lc_contig_32484	contig00216	100	91	0	0	1	91	410	500	4e-42	169
Lc_contig_29644	contig00216	100	307	0	0	1	307	289	595	3e-162	568
Lc_contig_28856	contig08694	92.5	80	4	2	118	197	89	166	2e-25	113
Lc_contig_27257	contig00216	97.14	70	1	1	224	293	371	439	1e-26	117
Lc_contig_25902	contig00216	96.9	290	5	3	1	286	90	379	1e-136	483
Lc_contig_25835	contig04263	100	89	0	0	197	285	202	290	4e-41	165
Lc_contig_23700	contig04263	94.38	89	5	0	188	276	567	655	9e-33	137
Lc_contig_22067	contig04423	99.93	1432	1	0	1454	2885	1	1432	0	2639
Lc_scaffold_41912	contig04583	95.86	748	29	2	948	1694	815	69	0	1208
Lc_contig_17512	contig02339	94.05	84	4	1	531	614	1157	1239	1e-28	126
Lc_contig_10909	contig00379	100	540	0	0	27	566	1	540	0	998
Lc_scaffold_42151	contig04949	96.13	1111	31	7	58	1158	1	1109	0	1805
Lc_scaffold_42152	contig04949	96.13	1111	31	7	58	1158	1	1109	0	1805
Lc_contig_28017	contig04949	98.82	85	0	1	208	292	761	844	1e-36	150
Lc_contig_19265	contig08317	99.85	649	1	0	942	1590	649	1	0	1194
Lc_contig_05401	contig08317	100	36	0	0	442	477	426	461	2e-11	67.6
Lc_contig_20947	contig03299	99.76	2116	2	2	5	2118	61	2175	0	3877
Lc_contig_25647	contig03299	96.47	283	10	0	1	283	1606	1324	3e-132	468
Lc_contig_21842	contig03725	92.88	1911	99	33	60	1952	1892	1	0	2741
Lc_scaffold_58699	contig08659	98.9	91	0	1	497	587	551	462	1e-39	161
Lc_scaffold_56402	contig11765	92.51	334	2	3	3463	3794	313	1	9e-128	457
Lc_scaffold_56401	contig11765	99.53	211	1	0	3404	3614	211	1	4e-106	385
Lc_scaffold_52385	contig06371	99.69	637	2	0	1325	1961	637	1	0	1166
Lc_scaffold_49358	contig11765	93.45	275	14	2	1	275	225	495	2e-112	405
Lc_contig_19937	contig05309	97.64	509	0	6	1	509	497	1	0	863
Lc_contig_19315	contig02708	99.68	1548	1	2	153	1700	1688	145	0	2828
Lc_contig_18832	contig02341	84.8	1000	109	42	125	1102	979	1	0	965
Lc_scaffold_52384	contig06371	99.72	1453	3	1	1	1453	1452	1	0	2660
Lc_contig_13021	contig02708	94.1	729	39	3	1	728	1205	480	0	1105
Lc_contig_35963	contig06371	100	91	0	0	1	91	864	774	4e-42	169
Lc_contig_35426	contig06371	100	91	0	0	267	357	1005	1095	4e-42	169
Lc_contig_34737	contig02708	86.14	303	22	12	51	350	1688	1403	2e-84	309
Lc_contig_22604	contig07683	92.21	231	15	3	1616	1844	1061	832	1e-87	324
Lc_contig_19812	contig09280	98.86	961	0	7	32	990	952	1	0	1703
Lc_scaffold_55721	contig10692	94.3	316	14	4	1578	1892	313	1	3e-135	481
Lc_scaffold_55720	contig10692	94.3	316	14	4	1351	1665	313	1	3e-135	481
Lc_contig_21258	contig05352	97.44	1369	22	12	97	1460	1	1361	0	2322
Lc_contig_03868	contig05352	86.01	193	23	4	249	439	1361	1171	1e-52	204
Lc_contig_22375	contig11517	99.34	762	3	2	1	762	33	792	0	1378
Lc_scaffold_42760	contig10070	99.21	378	1	2	1	377	377	1	0	680
Lc_scaffold_42759	contig10070	99.21	378	1	2	1	377	377	1	0	680
Lc_scaffold_42761	contig10070	99.21	378	1	2	1	377	377	1	0	680
Lc_scaffold_53420	contig00521	99.63	5392	2	17	5815	11201	639	6017	0	9832
Lc_scaffold_55177	contig02433	99.45	549	1	2	1671	2218	1	548	0	996
Lc_scaffold_55175	contig02514	99.69	1298	1	3	138	1434	1296	1	0	2372
Lc_contig_37632	contig03408	93.12	1845	82	29	15	1844	2	1816	0	2662
Lc_scaffold_55176	contig02514	93.76	1010	50	12	52	1056	1293	292	0	1504
Lc_contig_15112	contig02125	80.56	823	103	50	273	1066	2001	1207	1e-165	580
Lc_scaffold_42380	contig08701	99.37	950	0	5	542	1488	1	947	0	1716
Lc_scaffold_42379	contig11183	99.27	820	2	4	1688	2507	829	14	0	1478
Lc_scaffold_43137	contig09542	92.65	408	28	2	34	440	1	407	4e-167	586
Lc_scaffold_42381	contig06527	99.39	329	0	2	77	404	1	328	3e-170	595
Lc_contig_18323	contig13531	99.59	739	2	1	202	940	99	836	0	1347
Lc_contig_12004	contig01412	99.83	600	0	1	180	779	1	599	0	1101
Lc_contig_10542	contig01412	88.91	478	48	5	110	584	494	19	7e-167	584
Lc_scaffold_39668	contig12922	98.34	965	2	13	295	1258	1	952	0	1681
Lc_scaffold_39669	contig12922	98.28	756	2	10	295	1049	1	746	0	1314
Lc_contig_12904	contig07206	100	787	0	0	1	787	42	828	0	1454
Lc_contig_33731	contig07206	96.18	340	13	0	1	340	329	668	7e-159	556
Lc_contig_07764	contig00978	99.4	501	0	3	14	511	501	1	0	905
Lc_contig_05807	contig00978	94.49	254	9	4	168	417	321	69	1e-107	387
Lc_contig_23728	contig00978	87.78	270	28	5	10	276	373	106	5e-85	311
Lc_contig_17220	contig00608	98.93	1210	9	4	53	1261	1207	1	0	2159
Lc_scaffold_51230	contig00608	100	89	0	0	1070	1158	575	487	2e-40	165
Lc_contig_12350	contig07661	99.72	352	0	1	110	460	1	352	0	643
Lc_scaffold_45903	contig00608	96.74	337	11	0	439	775	585	921	4e-160	562
Lc_contig_21921	contig01721	99.24	2119	15	1	589	2706	2125	7	0	3823
Lc_scaffold_43235	contig01721	93.06	576	32	8	1077	1649	753	183	0	835
Lc_scaffold_46981	contig01721	95.6	273	12	0	418	690	2013	1741	6e-123	438
Lc_contig_04803	contig01721	97.75	89	2	0	373	461	704	792	2e-37	154
Lc_contig_02122	contig00646	98.46	390	3	3	1	389	31	418	0	684
Lc_scaffold_41505	contig04723	98.65	222	2	1	2346	2567	56	276	2e-108	392
Lc_scaffold_41527	contig07384	97.8	91	2	0	800	890	229	319	5e-38	158
Lc_contig_11827	contig04310	100	68	0	0	687	754	401	468	6e-29	126
Lc_contig_34231	contig07205	90.32	62	2	4	1	58	426	487	7e-15	78.7
Lc_contig_32063	contig11172	95.21	167	6	2	140	305	1	166	2e-70	263
Lc_contig_24586	contig04723	94.35	230	12	1	51	280	91	319	3e-97	351
Lc_contig_33427	contig02836	93.29	298	17	1	43	337	826	529	1e-122	436
Lc_scaffold_52393	contig02982	90.55	688	50	12	360	1037	903	221	0	896
Lc_scaffold_38543	contig00840	98.94	94	0	1	3166	3258	625	532	1e-40	167
Lc_scaffold_38542	contig00840	98.94	94	0	1	2864	2956	625	532	1e-40	167
Lc_contig_13647	contig00840	99.64	828	3	0	96	923	919	92	0	1513
Lc_contig_12848	contig01144	98.82	846	9	1	1	846	905	61	0	1506
Lc_scaffold_39906	contig01144	96.1	205	8	0	107	311	250	454	7e-92	335
Lc_contig_09116	contig00840	88.66	635	40	13	1	606	277	908	0	745
Lc_contig_03065	contig01144	100	89	0	0	335	423	397	309	7e-41	165
Lc_contig_37745	contig10590	98.42	379	2	2	883	1261	375	1	0	664
Lc_contig_22179	contig12475	96.47	935	4	15	1260	2193	1	907	0	1517
Lc_scaffold_44488	contig12475	98.18	55	1	0	1	55	853	907	4e-20	97.1
Lc_contig_06625	contig12475	89.05	338	9	14	177	513	1	311	9e-110	394
Lc_contig_38215	contig06847	97.55	939	23	0	670	1608	939	1	0	1607
Lc_contig_17849	contig13851	96.33	463	7	7	99	559	455	1	0	752
Lc_contig_02825	contig13851	90	390	31	1	3	392	74	455	6e-141	497
Lc_contig_17816	contig12883	98.94	565	0	3	811	1370	1	564	0	1005
Lc_contig_17697	contig12883	82.14	532	38	28	65	571	509	10	4e-112	403
Lc_contig_32695	contig07236	96.72	274	8	1	57	330	1	273	3e-128	455
Lc_scaffold_48515	contig14772	98.04	306	1	5	82	383	1	305	5e-149	527
Lc_contig_11833	contig09157	99.38	486	2	1	190	675	1	485	0	880
Lc_scaffold_48997	contig11956	93.77	305	14	5	172	473	303	1	3e-127	453
Lc_contig_31038	contig11988	96.68	211	7	0	107	317	2	212	3e-97	351
Lc_scaffold_52451	contig06563	97.22	611	10	3	2555	3165	729	1332	0	1027
Lc_scaffold_52450	contig06563	98.14	1343	12	9	207	1547	1	1332	0	2329
Lc_contig_05609	contig06563	94.4	482	21	6	1	479	622	1100	0	736
Lc_contig_37846	contig00110	97.17	636	17	1	113	748	772	138	0	1074
Lc_contig_13229	contig09734	99.05	316	3	0	388	703	3	318	9e-162	568
Lc_contig_00709	contig00110	96.12	387	3	4	3	383	273	653	3e-178	621
Lc_scaffold_42556	contig04188	92.83	962	36	15	1	944	15	961	0	1386
Lc_contig_22223	contig04188	99.79	961	2	0	2190	3150	961	1	0	1764
Lc_scaffold_57436	contig02736	99.18	735	1	3	160	894	887	158	0	1319
Lc_scaffold_57435	contig02736	99.22	893	1	4	160	1052	887	1	0	1605
Lc_scaffold_38753	contig08962	99.75	807	1	1	6480	7285	1	807	0	1478
Lc_contig_37246	contig01959	83.73	2040	267	58	130	2140	93	2096	0	1869
Lc_contig_16573	contig05201	99.46	925	0	4	324	1244	929	6	0	1676
Lc_contig_36985	contig01143	94.62	446	6	6	1	446	7	434	0	675
Lc_contig_23748	contig05201	96.74	276	8	1	1	276	543	269	2e-129	459
Lc_scaffold_58238	contig09695	99.35	460	1	2	79	537	459	1	0	833
Lc_scaffold_58237	contig09695	100	91	0	0	190	280	114	24	2e-41	169
Lc_contig_27134	contig09695	100	63	0	0	202	264	529	591	1e-26	117
Lc_scaffold_45068	contig10882	97.87	798	3	8	1707	2491	804	8	0	1367
Lc_contig_37033	contig02075	97.56	698	10	2	1210	1906	297	988	0	1188
Lc_scaffold_53212	contig02075	88.86	996	70	26	898	1861	3	989	0	1188
Lc_scaffold_45067	contig10882	98.21	728	2	2	250	976	725	8	0	1262
Lc_contig_22846	contig02075	93.1	87	4	2	167	252	652	567	2e-29	126
Lc_contig_19835	contig14426	98.84	516	1	4	1229	1744	1	511	0	915
Lc_contig_10419	contig07827	99.47	377	2	0	230	606	377	1	0	686
Lc_contig_23021	contig14426	100	45	0	0	215	259	1	45	1e-16	84.2
Lc_scaffold_54556	contig15154	93.22	398	3	11	1400	1795	1	376	3e-160	564
Lc_scaffold_54557	contig15154	93.22	398	3	11	983	1378	1	376	3e-160	564
Lc_scaffold_48150	contig03962	99.55	441	1	1	161	601	504	65	0	802
Lc_scaffold_48149	contig03962	99.55	441	1	1	161	601	504	65	0	802
Lc_contig_05601	contig09917	94.37	391	16	6	86	473	388	1	2e-170	595
Lc_contig_31762	contig08360	100	303	0	0	20	322	1	303	5e-160	560
Lc_scaffold_54988	contig00853	100	633	0	0	2	634	979	347	0	1170
Lc_contig_19093	contig01062	100	89	0	0	1	89	172	260	3e-40	165
Lc_scaffold_54986	contig00853	100	633	0	0	2	634	979	347	0	1170
Lc_scaffold_54985	contig00853	100	633	0	0	2	634	979	347	0	1170
Lc_scaffold_54984	contig00853	99.87	792	0	1	2	793	979	189	0	1456
Lc_contig_10220	contig00853	100	89	0	0	579	667	525	613	1e-40	165
Lc_contig_08868	contig11133	99.29	282	2	0	1	282	41	322	1e-144	510
Lc_scaffold_53252	contig13735	99.08	546	3	2	6498	7043	1	544	0	979
Lc_contig_25958	contig10474	90.22	225	22	0	3	227	225	1	5e-80	294
Lc_scaffold_49802	contig04326	98.6	1069	1	1	1220	2288	693	1747	0	1879
Lc_scaffold_54714	contig00029	99.78	447	0	1	944	1390	580	135	0	819
Lc_scaffold_49801	contig04326	99.77	1751	0	4	141	1891	1	1747	0	3208
Lc_scaffold_54712	contig00029	99.52	837	3	1	3	839	965	130	0	1524
Lc_contig_28565	contig00029	100	89	0	0	1	89	408	496	5e-41	165
Lc_contig_26478	contig00029	100	89	0	0	1	89	507	595	4e-41	165
Lc_contig_21365	contig07401	99.35	309	1	1	2013	2320	352	44	1e-158	558
Lc_contig_16072	contig12888	99.52	827	3	1	356	1182	1	826	0	1504
Lc_contig_37186	contig12435	98.15	324	0	2	167	489	433	115	4e-159	560
Lc_contig_10412	contig08257	99.23	519	2	2	161	678	1	518	0	935
Lc_scaffold_56500	contig06636	99.25	665	4	1	2584	3248	115	778	0	1199
Lc_scaffold_56511	contig01780	95.62	365	12	3	2787	3148	655	1018	2e-165	582
Lc_scaffold_56521	contig02541	93.99	316	18	1	577	892	448	134	7e-134	477
Lc_contig_21349	contig04317	99.71	1019	3	0	688	1706	3	1021	0	1866
Lc_contig_18437	contig04317	93.14	1021	66	4	497	1515	1021	3	0	1495
Lc_scaffold_56759	contig01029	96.81	596	8	6	23	609	3	596	0	987
Lc_scaffold_56758	contig01029	97.62	378	5	4	23	398	3	378	0	645
Lc_scaffold_39042	contig14830	98.38	433	0	6	1214	1643	1	429	0	754
Lc_scaffold_39072	contig14830	96	100	3	1	1348	1447	71	169	4e-39	161
Lc_contig_10974	contig02192	98.78	656	3	5	43	694	1	655	0	1162
Lc_scaffold_40548	contig02192	95.59	340	15	0	33	372	1	340	3e-155	545
Lc_contig_00734	contig02192	98.92	93	0	1	1	92	100	192	6e-41	165
Lc_scaffold_54173	contig14518	97.77	403	2	7	569	970	1	397	0	688
Lc_contig_17473	contig12912	99.62	781	0	3	71	850	1	779	0	1423
Lc_contig_14607	contig14518	96.92	292	7	2	726	1017	397	108	9e-138	488
Lc_contig_10160	contig02011	92.54	134	4	1	114	247	560	687	2e-47	187
Lc_scaffold_45494	contig09220	98.8	166	0	2	201	366	2	165	1e-79	294
Lc_contig_24774	contig10702	91.46	281	22	2	1	280	10	289	3e-107	385
Lc_scaffold_40575	contig02999	99.5	1002	2	2	21	1022	1945	947	0	1820
Lc_scaffold_40574	contig02999	99.39	1953	4	6	21	1973	1945	1	0	3533
Lc_scaffold_40576	contig02999	99.5	796	2	1	21	816	1945	1152	0	1447
Lc_contig_16452	contig05492	99.38	1128	2	5	106	1229	1138	12	0	2039
Lc_contig_02473	contig05492	98.91	92	0	1	1	91	486	577	2e-40	163
Lc_contig_36431	contig05492	98.41	63	0	1	13	74	577	515	3e-24	110
Lc_contig_20763	contig05286	99.88	802	1	0	1251	2052	1	802	0	1476
Lc_contig_12660	contig05286	93.98	482	20	5	1	475	480	1	0	721
Lc_contig_31419	contig05286	100	89	0	0	1	89	365	277	5e-41	165
Lc_contig_31010	contig12774	94.62	316	10	7	1	314	38	348	1e-136	483
Lc_contig_24196	contig13227	96.37	248	9	0	1	248	208	455	2e-114	409
Lc_contig_19325	contig01226	99.94	1654	1	0	21	1674	9	1662	0	3049
Lc_scaffold_52336	contig01226	93.37	739	37	10	5	739	1508	778	0	1083
Lc_scaffold_39716	contig01226	100	89	0	0	711	799	338	250	1e-40	165
Lc_contig_02414	contig01226	100	89	0	0	1	89	1031	1119	6e-41	165
Lc_contig_00308	contig01226	91.69	337	21	5	43	377	1438	1107	7e-130	460
Lc_contig_34009	contig01226	100	89	0	0	255	343	643	555	5e-41	165
Lc_contig_19178	contig03733	75.28	453	73	31	618	1043	441	1	1e-44	180
Lc_contig_19542	contig09076	99.81	1058	2	0	561	1618	1061	4	0	1943
Lc_contig_03748	contig09076	92.07	391	20	5	52	437	21	405	1e-153	540
Lc_contig_17565	contig05753	97.18	710	1	6	627	1318	709	1	0	1182
Lc_contig_06085	contig03384	92.66	286	19	2	1	285	285	1	9e-115	411
Lc_scaffold_52419	contig07866	90.71	323	26	4	1	321	321	1	3e-119	427
Lc_scaffold_58840	contig07866	96.88	192	6	0	375	566	28	219	5e-88	322
Lc_scaffold_56301	contig13698	99.16	475	2	2	1	474	474	1	0	854
Lc_scaffold_56302	contig13698	99.16	475	2	2	1	474	474	1	0	854
Lc_contig_13744	contig14903	99.19	371	3	0	561	931	398	28	0	669
Lc_contig_18757	contig09052	98.12	639	4	6	957	1590	1	636	0	1107
Lc_contig_31908	contig09052	93.02	301	13	6	28	323	1	298	1e-121	433
Lc_contig_37507	contig02726	97.35	1095	26	3	11	1104	1805	713	0	1860
Lc_scaffold_42176	contig02726	99.35	154	1	0	1	154	572	419	5e-75	279
Lc_contig_12474	contig04912	99.86	704	1	0	79	782	704	1	0	1295
Lc_contig_10700	contig12281	98.13	267	1	3	430	696	361	99	4e-130	462
Lc_contig_05114	contig14285	97.75	89	2	0	1	89	209	297	2e-37	154
Lc_contig_35361	contig04912	96.58	351	11	1	7	356	632	282	5e-166	580
Lc_contig_21822	contig07974	98.3	589	6	2	2	589	187	772	0	1029
Lc_contig_20193	contig07641	95.71	793	27	7	277	1066	789	1	0	1269
Lc_contig_19780	contig07641	86.86	784	83	20	778	1550	1	775	0	859
Lc_scaffold_45432	contig02902	96.78	652	20	1	1	652	1104	454	0	1086
Lc_contig_08277	contig07974	94.01	284	17	0	291	574	772	489	8e-121	431
Lc_scaffold_52733	contig11788	98.75	798	3	6	65	861	1	792	0	1411
Lc_scaffold_52997	contig11788	90.9	747	34	23	1506	2245	792	73	0	972
Lc_contig_06198	contig12928	97.52	121	2	1	1	121	295	414	5e-53	206
Lc_contig_31240	contig00429	97.8	318	3	4	1	318	431	118	1e-155	545
Lc_contig_20620	contig00987	99.76	1671	1	3	280	1948	1682	13	0	3061
Lc_scaffold_40009	contig00547	100	375	0	0	1218	1592	375	1	0	693
Lc_scaffold_40008	contig00547	100	375	0	0	959	1333	375	1	0	693
Lc_scaffold_40007	contig00547	98.07	519	1	7	142	660	1012	503	0	894
Lc_scaffold_49307	contig00987	95.22	607	24	5	2	606	139	742	0	955
Lc_contig_13842	contig00547	89.79	911	63	25	5	900	61	956	0	1140
Lc_contig_04207	contig00547	100	89	0	0	30	118	611	523	7e-41	165
Lc_contig_02658	contig00987	100	89	0	0	327	415	1068	980	6e-41	165
Lc_contig_02217	contig00987	92.59	405	28	2	4	407	687	1090	5e-166	580
Lc_contig_01888	contig00987	100	89	0	0	313	401	796	708	6e-41	165
Lc_contig_35845	contig00987	98.61	360	3	2	1	359	119	477	0	636
Lc_contig_34625	contig00987	90.03	341	23	8	1	333	1345	1682	5e-121	431
Lc_contig_30972	contig00987	92.43	317	22	2	1	316	280	595	3e-127	451
Lc_contig_24701	contig00987	100	89	0	0	192	280	389	301	4e-41	165
Lc_contig_16366	contig02265	100	1061	0	0	107	1167	1	1061	0	1960
Lc_contig_12073	contig02265	92.38	800	47	7	1	787	263	1061	0	1127
Lc_scaffold_50352	contig12787	98.45	387	4	1	748	1134	478	94	0	680
Lc_scaffold_50429	contig01775	96.57	1137	9	14	26	1132	1137	1	0	1858
Lc_scaffold_48893	contig01775	90.38	925	47	22	1	890	979	62	0	1179
Lc_contig_37494	contig02717	95.88	679	22	6	436	1109	690	13	0	1110
Lc_scaffold_56304	contig02724	99.78	909	0	2	30	936	1666	758	0	1666
Lc_scaffold_56303	contig02724	99.78	909	0	2	30	936	1666	758	0	1666
Lc_contig_37581	contig09752	99.3	997	1	6	4230	5226	1	991	0	1797
Lc_contig_07468	contig03119	90.04	482	37	10	43	520	16	490	7e-176	614
Lc_contig_21316	contig05022	99.63	1353	4	1	883	2234	1353	1	0	2470
Lc_scaffold_44159	contig05022	90.35	1129	56	29	1	1108	186	1282	0	1432
Lc_scaffold_50229	contig05022	100	89	0	0	1399	1487	308	220	2e-40	165
Lc_contig_13638	contig04112	100	798	0	0	109	906	12	809	0	1474
Lc_contig_14177	contig01849	93.54	759	48	1	151	909	1	758	0	1129
Lc_scaffold_43148	contig01849	95.57	316	14	0	1	316	520	205	2e-143	507
Lc_scaffold_52309	contig07683	92.47	93	7	0	1378	1470	843	751	1e-30	134
Lc_scaffold_44272	contig14876	100	348	0	0	954	1301	399	52	0	643
Lc_scaffold_51800	contig15234	100	227	0	0	1894	2120	277	51	7e-117	420
Lc_scaffold_44271	contig14876	99.25	400	2	1	954	1353	399	1	0	721
Lc_contig_16987	contig14876	90.8	402	27	6	243	642	1	394	6e-150	529
Lc_scaffold_45195	contig00921	100	89	0	0	254	342	483	395	2e-40	165
Lc_contig_34879	contig07683	86.96	92	10	2	81	171	843	753	4e-22	102
Lc_contig_17050	contig01439	99.91	1080	0	1	1	1080	10	1088	0	1988
Lc_contig_15204	contig01439	90.94	1048	72	15	2	1040	55	1088	0	1387
Lc_scaffold_50789	contig03662	98.76	809	4	2	73	875	1	809	0	1435
Lc_contig_04605	contig03662	90.68	440	29	5	5	435	373	809	3e-164	575
Lc_contig_12314	contig02419	100	608	0	0	202	809	1	608	0	1123
Lc_contig_06849	contig02419	88.86	377	28	11	152	520	2	372	6e-127	451
Lc_scaffold_42107	contig00668	98.88	89	1	0	2602	2690	511	423	2e-38	159
Lc_contig_16741	contig00668	99.8	996	2	0	97	1092	1	996	0	1829
Lc_contig_01733	contig00668	92.95	383	26	1	17	399	874	493	9e-159	556
Lc_contig_28311	contig00668	95.29	297	10	4	2	296	488	194	3e-132	468
Lc_scaffold_52530	contig10120	99.11	785	0	7	13	794	787	7	0	1404
Lc_scaffold_51447	contig01248	100	89	0	0	1	89	139	227	2e-40	165
Lc_contig_16423	contig00938	89.76	1006	79	24	1	994	1046	53	0	1266
Lc_scaffold_46643	contig13636	97.92	96	1	1	599	693	204	109	1e-40	165
Lc_contig_07365	contig01248	100	89	0	0	1	89	314	226	8e-41	165
Lc_scaffold_58014	contig02428	100	89	0	0	191	279	210	122	8e-41	165
Lc_contig_02821	contig10120	98.9	91	0	1	1	91	96	7	8e-40	161
Lc_contig_01055	contig00938	89.57	393	28	7	5	388	854	466	1e-137	486
Lc_contig_35796	contig00938	91.69	361	26	4	1	359	331	689	5e-141	497
Lc_contig_21825	contig12277	96.4	361	1	9	2237	2594	751	400	3e-166	584
Lc_contig_08534	contig10795	99.72	362	0	1	7	367	1	362	0	662
Lc_contig_06787	contig00994	89.41	510	36	18	1	502	325	824	9e-180	627
Lc_contig_30108	contig00994	89.61	308	30	2	1	307	762	456	7e-109	390
Lc_scaffold_53744	contig02880	86.23	363	43	7	427	786	680	322	4e-107	387
Lc_scaffold_53746	contig02880	86.23	363	43	7	427	786	680	322	4e-107	387
Lc_scaffold_53743	contig03993	85.43	350	37	13	678	1020	9	351	1e-96	351
Lc_scaffold_53742	contig02880	86.23	363	43	7	427	786	680	322	3e-107	387
Lc_scaffold_53745	contig02880	89.41	236	23	2	427	661	680	446	6e-80	296
Lc_scaffold_44300	contig02880	84.49	619	74	20	54	661	1	608	6e-169	592
Lc_scaffold_42992	contig06013	99.66	595	0	2	79	671	830	236	0	1086
Lc_contig_21255	contig06423	99.68	2178	3	4	14	2189	1	2176	0	3980
Lc_scaffold_42991	contig06013	99.52	831	1	3	79	907	830	1	0	1509
Lc_scaffold_51769	contig14946	99.4	503	2	1	693	1195	1	502	0	911
Lc_scaffold_51192	contig12589	94.48	326	14	4	170	495	15	336	5e-141	499
Lc_contig_15693	contig03926	97.05	1050	6	13	38	1085	40	1066	0	1744
Lc_scaffold_50812	contig12589	95.52	290	7	6	839	1127	347	63	7e-129	459
Lc_scaffold_42993	contig06013	99.66	595	0	2	79	671	830	236	0	1086
Lc_contig_07033	contig13861	99.18	368	2	1	42	408	1	368	0	662
Lc_contig_06215	contig14946	100	53	0	0	443	495	118	66	8e-21	99
Lc_contig_02916	contig03926	100	89	0	0	1	89	604	516	7e-41	165
Lc_scaffold_55797	contig13620	98.19	608	1	10	2286	2890	601	1	0	1053
Lc_contig_37806	contig14028	95.74	305	13	0	288	592	30	334	3e-138	492
Lc_contig_20875	contig04717	99.94	1559	0	1	94	1652	1	1558	0	2872
Lc_contig_19544	contig01926	99.94	1591	1	0	1	1591	1	1591	0	2933
Lc_contig_17747	contig08514	81.28	935	149	26	427	1348	290	1211	0	734
Lc_scaffold_50911	contig11580	100	379	0	0	277	655	1	379	0	701
Lc_contig_21180	contig04043	99.57	2104	2	2	23	2120	2103	1	0	3829
Lc_scaffold_50930	contig11580	100	379	0	0	277	655	1	379	0	701
Lc_scaffold_50922	contig11580	100	379	0	0	277	655	1	379	0	701
Lc_contig_12456	contig04043	97.08	821	24	0	1	821	1389	569	0	1384
Lc_contig_25818	contig11580	90.57	297	13	9	1	285	298	5	1e-105	379
Lc_scaffold_51988	contig11952	98.37	429	1	6	1632	2056	427	1	0	749
Lc_scaffold_51987	contig11952	98.37	429	1	6	1053	1477	427	1	0	749
Lc_scaffold_56217	contig12544	94.48	435	11	6	67	499	541	118	0	658
Lc_contig_19188	contig11725	99.55	442	1	1	676	1117	1	441	0	804
Lc_scaffold_55652	contig02460	99.39	1145	0	7	669	1813	1368	2505	0	2069
Lc_scaffold_55651	contig02460	99.47	1123	0	6	294	1416	1389	2505	0	2036
Lc_contig_20000	contig07483	96.35	657	23	1	468	1124	1	656	0	1079
Lc_scaffold_42014	contig07483	96.23	345	12	1	2	346	344	1	1e-160	564
Lc_scaffold_44352	contig12325	95.45	374	7	9	285	654	368	1	5e-168	588
Lc_scaffold_44351	contig12325	96.78	373	4	7	237	606	368	1	2e-176	616
Lc_scaffold_42312	contig00754	82.1	419	65	9	311	725	521	933	2e-96	351
Lc_scaffold_41510	contig06206	99.47	1328	4	3	662	1989	1	1325	0	2410
Lc_scaffold_41509	contig06206	99.47	1328	4	3	350	1677	1	1325	0	2410
Lc_scaffold_41511	contig03027	100	286	0	0	17	302	479	194	5e-150	529
Lc_scaffold_58497	contig09744	96.52	201	5	2	331	530	6	205	1e-90	331
Lc_scaffold_44305	contig09744	93.41	91	4	2	2	91	6	95	4e-31	134
Lc_contig_00400	contig06206	94.47	380	19	2	1	379	818	440	4e-167	584
Lc_scaffold_42485	contig11208	99.13	577	4	1	2	577	95	671	0	1037
Lc_scaffold_42484	contig11208	99.13	577	4	1	2	577	95	671	0	1037
Lc_scaffold_42486	contig11208	99.13	577	4	1	2	577	95	671	0	1037
Lc_contig_19382	contig09097	98.68	1359	5	7	270	1615	1	1359	0	2398
Lc_contig_12467	contig09034	95.69	441	0	7	1	422	441	1	0	691
Lc_contig_36701	contig09097	100	48	0	0	1	48	746	699	4e-18	89.8
Lc_contig_35619	contig09097	97.1	69	0	2	22	89	1110	1043	6e-26	115
Lc_scaffold_49456	contig15093	98.85	347	2	2	1309	1655	345	1	3e-176	617
Lc_scaffold_47945	contig11149	99.61	512	1	1	1238	1749	519	9	0	933
Lc_scaffold_47943	contig11149	99.61	512	1	1	978	1489	519	9	0	933
Lc_scaffold_47944	contig11149	99.61	512	1	1	927	1438	519	9	0	933
Lc_contig_15583	contig11149	100	68	0	0	1	68	367	300	9e-29	126
Lc_scaffold_45993	contig15093	97.53	81	0	2	642	722	345	267	3e-32	137
Lc_scaffold_46375	contig02796	99.9	1027	0	1	993	2019	1026	1	0	1890
Lc_scaffold_46374	contig02796	100	935	0	0	787	1721	935	1	0	1727
Lc_contig_25471	contig02796	98.24	284	5	0	1	284	792	509	4e-141	497
Lc_contig_16894	contig12262	99.37	632	1	3	127	756	631	1	0	1142
Lc_contig_04410	contig12262	95.43	175	8	0	277	451	5	179	2e-75	279
Lc_contig_24602	contig12262	94.29	280	14	2	1	278	343	622	5e-120	427
Lc_contig_17499	contig12556	87.12	730	69	21	625	1343	716	1	0	804
Lc_contig_20732	contig03326	98.78	1892	4	9	156	2047	1873	1	0	3349
Lc_contig_10422	contig03326	96.31	677	23	2	1	676	682	1357	0	1110
Lc_contig_01903	contig03326	92.89	380	25	2	24	402	1801	1423	4e-157	551
Lc_scaffold_45088	contig04808	100	279	0	0	63	341	562	284	4e-146	516
Lc_scaffold_45089	contig04808	100	279	0	0	63	341	562	284	3e-146	516
Lc_contig_03581	contig11927	97.5	120	3	0	314	433	490	609	4e-53	206
Lc_contig_22779	contig11523	100	147	0	0	106	252	1	147	2e-73	272
Lc_scaffold_38578	contig00957	99.57	1618	5	2	256	1873	1	1616	0	2948
Lc_scaffold_38580	contig00957	100	558	0	0	394	951	1059	1616	0	1031
Lc_scaffold_38579	contig00957	93.81	533	24	1	1	533	647	1170	0	819
Lc_contig_09873	contig00957	95.95	592	20	4	1	590	594	5	0	957
Lc_contig_11285	contig14642	98.45	516	1	4	225	733	100	615	0	902
Lc_scaffold_55801	contig09975	78.53	1416	218	70	882	2255	1	1372	0	852
Lc_scaffold_55800	contig09975	78.53	1416	218	70	882	2255	1	1372	0	852
Lc_scaffold_42394	contig14464	99.2	502	2	2	1401	1902	1	500	0	904
Lc_scaffold_42395	contig14464	97.46	511	2	2	1342	1852	1	500	0	861
Lc_scaffold_42408	contig00824	99.93	1479	0	1	99	1577	1489	12	0	2724
Lc_scaffold_42393	contig14464	99.2	502	2	2	1103	1604	1	500	0	904
Lc_contig_17049	contig07451	99.01	704	2	3	2	700	311	1014	0	1256
Lc_scaffold_40268	contig00824	94.94	553	23	4	1	553	50	597	0	861
Lc_contig_29385	contig00824	96.37	303	11	0	1	303	1207	905	1e-141	499
Lc_contig_24724	contig00824	100	89	0	0	1	89	786	698	4e-41	165
Lc_scaffold_44005	contig11829	87.25	408	42	10	367	769	403	1	5e-128	457
Lc_contig_19301	contig07841	84.83	633	84	11	845	1468	632	3	3e-179	627
Lc_contig_14671	contig08085	98.53	748	0	9	158	902	740	1	0	1310
Lc_contig_24211	contig08085	98.65	74	1	0	205	278	352	279	4e-31	132
Lc_scaffold_50301	contig01709	99.85	649	1	0	53	701	1203	555	0	1194
Lc_contig_16607	contig13102	100	278	0	0	156	433	1	278	2e-145	514
Lc_scaffold_50300	contig01709	99.85	649	1	0	53	701	1203	555	0	1194
Lc_contig_10247	contig01709	100	91	0	0	1	91	249	159	8e-42	169
Lc_contig_09551	contig01709	100	89	0	0	543	631	160	72	1e-40	165
Lc_contig_34396	contig01709	94.89	352	12	1	1	346	774	423	2e-155	545
Lc_scaffold_39652	contig02311	99.45	727	3	1	353	1079	340	1065	0	1319
Lc_contig_15645	contig12203	100	394	0	0	737	1130	1	394	0	728
Lc_contig_06209	contig02311	100	58	0	0	397	454	733	790	1e-23	108
Lc_scaffold_54740	contig02311	100	91	0	0	348	438	852	762	5e-42	169
Lc_scaffold_42089	contig02580	99.58	719	3	0	200	918	1357	639	0	1312
Lc_scaffold_42088	contig02580	98.47	1373	4	8	200	1571	1357	1	0	2403
Lc_contig_16684	contig02084	100	1179	0	0	1	1179	1179	1	0	2178
Lc_scaffold_48111	contig02084	94.32	1092	53	8	3	1089	1163	76	0	1696
Lc_contig_32830	contig02084	100	89	0	0	243	331	807	719	5e-41	165
Lc_contig_28709	contig02580	96.01	301	12	0	1	301	430	730	7e-139	490
Lc_scaffold_49902	contig10102	99.07	107	1	0	1838	1944	431	325	2e-48	193
Lc_scaffold_49903	contig10102	99.07	432	3	1	1838	2269	431	1	0	774
Lc_scaffold_56356	contig11382	99.53	637	2	1	508	1144	636	1	0	1158
Lc_scaffold_56357	contig11382	99.53	637	2	1	371	1007	636	1	0	1158
Lc_scaffold_56355	contig11382	99.38	642	2	2	300	941	640	1	0	1162
Lc_contig_14758	contig05636	98.36	550	9	0	483	1032	1	550	0	966
Lc_scaffold_56358	contig11382	98.44	64	0	1	240	303	790	728	2e-24	111
Lc_scaffold_56359	contig07181	100	344	0	0	382	725	382	39	0	636
Lc_scaffold_39924	contig07181	94.24	295	12	3	1	291	282	575	3e-125	446
Lc_contig_35525	contig09804	97.65	85	1	1	1	84	26	110	7e-35	145
Lc_contig_25170	contig09804	98.02	101	1	1	1	101	197	98	7e-44	174
Lc_scaffold_52453	contig03434	99.7	1347	2	2	2710	4056	1359	15	0	2464
Lc_scaffold_45634	contig15153	99.68	316	1	0	2308	2623	1	316	1e-164	579
Lc_contig_20097	contig00634	99.35	1546	9	1	199	1744	84	1628	0	2798
Lc_scaffold_38792	contig00634	93.12	828	45	12	628	1449	1046	225	0	1203
Lc_contig_18033	contig09749	97.31	855	17	6	602	1455	871	22	0	1447
Lc_scaffold_46377	contig13438	95.12	512	3	10	237	730	280	787	0	787
Lc_scaffold_47391	contig05806	99.68	1258	0	4	30	1284	6	1262	0	2298
Lc_scaffold_48903	contig00634	96.89	707	20	2	3	708	1063	358	0	1182
Lc_contig_14621	contig01201	98.96	966	7	2	56	1018	1	966	0	1725
Lc_contig_14025	contig00722	98.17	492	5	1	203	690	668	177	0	856
Lc_contig_13344	contig11427	98.65	816	6	5	79	894	1	811	0	1441
Lc_contig_13203	contig00356	100	667	0	0	206	872	1	667	0	1232
Lc_contig_13173	contig00472	99.41	854	1	4	32	881	1	854	0	1546
Lc_scaffold_48298	contig03434	97.22	468	13	0	1	468	1049	582	0	793
Lc_scaffold_39038	contig05477	76.43	420	74	23	98	504	41	448	3e-52	204
Lc_contig_10566	contig02280	99.08	542	4	1	145	686	1	541	0	972
Lc_scaffold_44475	contig00472	92.79	333	17	6	78	407	589	261	4e-134	475
Lc_contig_10068	contig00634	93.7	619	36	2	44	659	1611	993	0	924
Lc_contig_08017	contig00064	100	89	0	0	476	564	463	375	9e-41	165
Lc_contig_07206	contig01437	78	500	66	39	6	488	506	34	1e-73	274
Lc_contig_06741	contig11596	98.89	180	2	0	60	239	180	1	5e-88	322
Lc_contig_06545	contig00356	78.7	460	50	28	64	489	469	24	3e-70	263
Lc_contig_03819	contig01437	96.41	446	4	3	5	438	1	446	0	725
Lc_contig_03405	contig03107	98.72	392	2	1	1	389	215	606	0	693
Lc_contig_35010	contig01437	91.11	270	13	10	46	309	33	297	3e-98	355
Lc_contig_32554	contig00356	99.09	329	3	0	1	329	372	44	2e-169	592
Lc_contig_31520	contig11427	93.42	319	16	5	3	320	64	378	3e-132	468
Lc_contig_31322	contig05806	96.24	319	12	0	1	319	734	1052	7e-149	523
Lc_contig_29758	contig00356	99.03	308	3	0	1	308	71	378	9e-158	553
Lc_contig_28328	contig00064	98.25	286	5	0	14	299	748	463	3e-142	501
Lc_contig_24816	contig03434	100	58	0	0	67	124	631	688	7e-24	108
Lc_contig_23258	contig00356	98.91	275	2	1	1	274	382	108	6e-139	490
Lc_contig_37550	contig01547	98.98	882	6	3	19	900	1	879	0	1578
Lc_contig_07949	contig01547	97.8	91	2	0	471	561	1308	1398	1e-38	158
Lc_contig_05919	contig01547	91.53	496	28	11	1	489	931	443	0	671
Lc_contig_05519	contig01547	90.04	482	32	11	1	480	931	464	8e-175	610
Lc_contig_20718	contig08830	99.76	840	0	2	622	1461	3	840	0	1539
Lc_scaffold_43588	contig06951	84.65	202	27	4	333	532	137	336	2e-50	198
Lc_contig_18457	contig13774	77.98	613	96	39	698	1291	57	649	2e-95	348
Lc_scaffold_57617	contig07957	99.44	708	0	4	688	1392	791	85	0	1282
Lc_scaffold_57616	contig10388	99.03	414	1	3	2648	3061	413	3	0	739
Lc_scaffold_46543	contig10388	95.43	219	2	6	3	220	191	402	1e-93	342
Lc_contig_38453	contig05915	90.97	487	13	13	107	590	12	470	1e-179	627
Lc_contig_21271	contig02890	84.61	1384	178	35	514	1879	5	1371	0	1343
Lc_contig_17644	contig07457	98.61	431	2	4	10	440	427	1	0	760
Lc_contig_17471	contig01869	98.53	1022	13	1	189	1208	1	1022	0	1803
Lc_scaffold_42855	contig01869	98.88	89	1	0	1	89	612	700	4e-39	159
Lc_contig_35854	contig01869	97.22	360	10	0	1	360	555	196	6e-175	610
Lc_contig_23934	contig01869	100	41	0	0	220	260	358	318	2e-14	76.8
Lc_scaffold_55506	contig12154	99.56	456	1	1	629	1084	455	1	0	830
Lc_scaffold_47670	contig13324	95.02	281	6	4	473	748	1	278	8e-122	435
Lc_contig_08412	contig00855	91.49	482	37	4	1	480	130	609	0	660
Lc_contig_31311	contig12154	96.42	307	4	5	1	306	121	421	1e-141	499
Lc_contig_22181	contig14605	99.42	514	1	2	77	590	512	1	0	931
Lc_scaffold_55349	contig02248	99.26	272	0	2	1812	2083	270	1	5e-138	490
Lc_contig_18838	contig12102	98.47	849	3	10	1	845	843	1	0	1487
Lc_contig_08509	contig00312	91.35	370	23	7	57	419	9	376	8e-141	497
Lc_contig_27121	contig00312	91.97	274	18	4	21	292	373	102	4e-106	381
Lc_contig_23436	contig12102	100	91	0	0	185	275	442	532	3e-42	169
Lc_contig_19432	contig12355	98.93	844	1	8	262	1103	1	838	0	1502
Lc_scaffold_46663	contig03616	99.79	483	1	0	477	959	694	1176	0	887
Lc_scaffold_49322	contig15021	86.46	783	62	31	427	1181	769	3	0	819
Lc_scaffold_49321	contig12173	90.29	721	57	13	988	1706	710	1	0	931
Lc_contig_10531	contig13878	98.43	446	1	5	241	685	1	441	0	780
Lc_contig_32035	contig13166	100	55	0	0	270	324	225	171	4e-22	102
Lc_contig_14008	contig09793	95.58	362	0	5	124	469	1	362	4e-161	566
Lc_contig_36258	contig09793	96.3	243	9	0	34	276	362	120	1e-111	399
Lc_contig_20478	contig07755	99.77	864	1	1	323	1186	1	863	0	1583
Lc_contig_24166	contig07755	94.57	276	13	2	4	278	173	447	2e-119	425
Lc_contig_16158	contig14459	99.55	449	0	2	616	1063	448	1	0	817
Lc_scaffold_57666	contig14459	92.48	399	27	3	3	400	22	418	1e-161	568
Lc_scaffold_52547	contig05063	97.2	357	3	5	446	799	522	170	4e-170	597
Lc_contig_19136	contig04540	99.46	1661	0	4	1	1661	44	1695	0	3009
Lc_contig_32621	contig04540	97.87	328	7	0	2	329	1470	1143	3e-162	568
Lc_contig_24974	contig04540	96.79	280	9	0	2	281	658	379	3e-132	468
Lc_scaffold_40997	contig09355	99.22	387	1	2	2002	2386	1	387	0	697
Lc_scaffold_46482	contig11042	99.78	458	0	1	428	885	464	8	0	839
Lc_scaffold_39357	contig04866	82.7	497	63	17	344	824	305	794	4e-117	420
Lc_contig_16459	contig03535	99.88	801	1	0	63	863	907	107	0	1474
Lc_contig_03527	contig10214	99.5	201	1	0	1	201	172	372	2e-101	366
Lc_contig_02326	contig03535	100	91	0	0	319	409	247	337	5e-42	169
Lc_scaffold_51473	contig13937	99.35	613	0	4	397	1007	611	1	0	1107
Lc_contig_03797	contig01678	99.77	437	0	1	2	438	7	442	0	800
Lc_contig_03609	contig01678	92.71	439	4	12	24	434	4	442	3e-174	608
Lc_scaffold_44195	contig09056	99.73	754	1	1	116	869	1503	751	0	1380
Lc_scaffold_44194	contig09056	99.47	1508	3	5	116	1623	1503	1	0	2736
Lc_contig_19230	contig03811	98.21	727	5	8	70	793	722	1	0	1264
Lc_scaffold_43602	contig09111	100	77	0	0	671	747	188	112	6e-34	143
Lc_contig_25255	contig07052	93.87	261	13	2	1	259	539	280	7e-109	390
Lc_contig_36981	contig04760	99	1000	1	5	1183	2173	1000	1	0	1784
Lc_scaffold_42720	contig04760	91.13	462	30	6	1078	1538	1170	1621	6e-176	616
Lc_scaffold_51457	contig08106	99.53	423	2	0	94	516	423	1	0	771
Lc_scaffold_45563	contig01802	99.87	783	0	1	4	786	782	1	0	1439
Lc_contig_26738	contig01802	97.15	281	8	0	10	290	585	305	2e-134	475
Lc_contig_09005	contig04514	96.32	136	5	0	375	510	49	184	2e-58	224
Lc_contig_03471	contig08137	99.28	139	1	0	1	139	391	253	5e-67	252
Lc_contig_16917	contig13214	98.69	458	3	3	741	1196	1	457	0	809
Lc_contig_37642	contig13214	93.92	263	15	1	1	263	262	1	5e-110	396
Lc_contig_31916	contig13214	90.48	273	12	10	1	270	195	456	5e-96	348
Lc_contig_20222	contig01300	100	1803	0	0	20	1822	1	1803	0	3330
Lc_contig_14867	contig01300	93.9	1050	56	7	1	1048	1166	123	0	1578
Lc_contig_27378	contig01300	93.58	296	15	4	1	294	1225	1518	2e-123	438
Lc_scaffold_41326	contig02148	99.88	1684	1	1	125	1808	1	1683	0	3097
Lc_scaffold_41325	contig02148	99.88	1684	1	1	125	1808	1	1683	0	3097
Lc_contig_37003	contig11963	92.61	176	13	0	1	176	193	368	8e-67	254
Lc_scaffold_39791	contig11500	91.21	535	26	15	1	520	176	704	0	708
Lc_scaffold_47939	contig11500	100	67	0	0	746	812	206	140	2e-28	124
Lc_contig_08271	contig11500	100	46	0	0	70	115	349	394	7e-17	86.1
Lc_contig_23091	contig02148	95.24	273	10	3	1	273	957	688	1e-120	429
Lc_contig_17905	contig10484	100	504	0	0	1	504	81	584	0	931
Lc_contig_15311	contig00376	99.87	775	0	1	320	1093	795	21	0	1424
Lc_scaffold_50206	contig10484	90.1	404	23	10	1	394	185	581	6e-144	508
Lc_contig_11445	contig00376	90.48	441	36	6	1	438	358	795	1e-164	577
Lc_contig_04791	contig00376	100	89	0	0	1	89	548	636	7e-41	165
Lc_contig_28205	contig10484	100	60	0	0	239	298	564	505	6e-25	111
Lc_scaffold_40882	contig00568	99.91	2127	1	1	41	2167	2128	3	0	3916
Lc_scaffold_40881	contig00568	98.87	1329	1	1	208	1536	1317	3	0	2359
Lc_scaffold_43577	contig00568	100	89	0	0	1	89	624	536	2e-40	165
Lc_scaffold_51324	contig00568	97.86	608	13	0	611	1218	1334	727	0	1051
Lc_scaffold_43576	contig00568	100	89	0	0	1	89	624	536	2e-40	165
Lc_contig_26011	contig00568	94.76	286	14	1	1	286	409	125	5e-125	444
Lc_scaffold_58966	contig04318	97.5	559	12	2	1	558	50	607	0	953
Lc_scaffold_58965	contig04318	97.54	733	15	3	1	732	50	780	0	1251
Lc_contig_36765	contig04318	94.34	371	21	0	1	371	701	331	1e-162	569
Lc_contig_06683	contig04903	95.21	146	0	4	1	140	723	867	1e-58	224
Lc_contig_11706	contig04179	99.4	672	1	3	5	675	782	113	0	1216
Lc_contig_29930	contig04179	95.11	307	15	0	3	309	488	182	3e-137	484
Lc_contig_17391	contig00288	100	1245	0	0	9	1253	92	1336	0	2300
Lc_scaffold_48973	contig00288	100	89	0	0	1060	1148	784	872	2e-40	165
Lc_contig_14763	contig00288	94.92	885	34	4	159	1033	1174	291	0	1375
Lc_contig_04113	contig00288	100	60	0	0	348	407	785	726	9e-25	111
Lc_contig_33015	contig00288	100	89	0	0	1	89	1168	1256	5e-41	165
Lc_scaffold_51854	contig01459	99.95	2163	1	0	645	2807	437	2599	0	3989
Lc_contig_18577	contig01459	92.81	1572	94	16	1	1557	2558	991	0	2259
Lc_contig_28517	contig01459	93.69	301	17	2	1	300	577	876	1e-126	449
Lc_contig_17476	contig09455	95.47	243	6	5	521	761	322	561	6e-106	383
Lc_contig_04435	contig09455	95.21	146	6	1	306	450	353	498	2e-60	230
Lc_scaffold_45707	contig10473	97.82	412	3	5	47	453	1	411	0	706
Lc_scaffold_45706	contig10473	97.82	412	3	5	47	453	1	411	0	706
[truncated: 25,315 more rows]

## Sheet: Kaur454 to Cassab
Supplementary Table S7: Bioinformatic comparison (BLAST) of Kaur et al. transcriptome dataset against the Cassab reference transcripts
Query	Reference	%_identity	alignment_length	mismatches	gap_openings	q_start	q_end	s_start	s_end	e_value	bit_score
contig00001	Lc_contig_38213	99.95	1963	1	0	1	1963	2726	764	0	3620
contig00002	Lc_scaffold_50726	100	3138	0	0	508	3645	5894	2757	0	5795
contig00003	Lc_contig_04328	99.13	231	2	0	1	231	11	241	8e-116	416
contig00004	Lc_contig_04063	85.11	309	27	19	115	415	386	89	4e-80	298
contig00005	Lc_scaffold_52728	97.32	1569	27	13	4035	5596	2853	1293	0	2651
contig00006	Lc_contig_13615	99.41	340	0	2	1	339	373	711	2e-175	616
contig00007	Lc_contig_31558	85.31	177	18	8	268	440	263	91	3e-43	176
contig00008	Lc_contig_36972	97.48	1149	18	3	10	1157	77	1215	0	1965
contig00009	Lc_contig_17758	98.82	1021	8	4	1	1020	1030	13	0	1816
contig00010	Lc_contig_35753	99.16	359	3	0	178	536	1	359	0	647
contig00011	Lc_contig_37468	78.94	622	93	26	2	599	294	901	3e-107	388
contig00012	Lc_contig_07347	80.67	445	59	21	1	429	462	29	8e-87	320
contig00013	Lc_contig_35670	98.6	143	2	0	60	202	193	51	6e-67	254
contig00014	Lc_contig_12307	99.26	269	2	0	1	269	449	181	7e-137	486
contig00016	Lc_scaffold_58287	99.18	1099	7	2	1	1098	1118	21	0	1978
contig00017	Lc_contig_15722	99.65	284	0	1	197	479	166	449	3e-146	518
contig00018	Lc_contig_17758	92.08	404	28	3	1	404	667	268	1e-160	566
contig00019	Lc_contig_38213	99.81	3155	2	4	1	3152	5826	2673	0	5790
contig00021	Lc_scaffold_50726	98.18	55	0	1	383	436	5363	5309	6e-19	95.3
contig00022	Lc_contig_12039	99.85	664	1	0	2	665	790	127	0	1221
contig00023	Lc_contig_04311	99.11	449	4	0	872	1320	449	1	0	808
contig00024	Lc_contig_14642	99.23	392	2	1	1	391	517	126	0	706
contig00025	Lc_contig_13151	98.15	810	15	0	301	1110	71	880	0	1413
contig00027	Lc_contig_17266	99.88	835	0	1	1	835	1200	367	0	1535
contig00028	Lc_contig_15755	99.1	221	1	1	200	420	615	396	1e-109	396
contig00029	Lc_scaffold_54712	99.52	837	3	1	130	965	839	3	0	1524
contig00030	Lc_scaffold_52002	100	353	0	0	1	353	56	408	0	652
contig00031	Lc_contig_18461	100	1536	0	0	30	1565	1	1536	0	2837
contig00032	Lc_scaffold_57463	95.93	590	19	5	89	675	1138	551	0	952
contig00033	Lc_scaffold_47267	99.63	819	0	3	1	817	926	1743	0	1493
contig00034	Lc_scaffold_54893	99.45	1092	5	1	2	1092	1092	1	0	1989
contig00035	Lc_scaffold_54713	97.81	365	6	2	1	364	458	821	1e-179	628
contig00036	Lc_contig_14266	100	906	0	0	2	907	77	982	0	1674
contig00037	Lc_contig_17152	100	1018	0	0	3	1020	1220	203	0	1881
contig00038	Lc_scaffold_43128	98.53	1634	7	10	4	1623	1906	276	0	2868
contig00039	Lc_contig_30915	86.38	323	29	14	387	701	1	316	6e-92	339
contig00041	Lc_scaffold_42953	97.27	403	8	3	24	424	973	572	0	680
contig00042	Lc_contig_37015	98.8	500	3	2	54	552	521	24	0	887
contig00043	Lc_contig_13596	94.66	581	21	8	188	763	202	777	0	893
contig00044	Lc_contig_17266	100	336	0	0	1	336	704	369	2e-177	621
contig00045	Lc_contig_13615	99.86	735	1	0	1	735	739	5	0	1352
contig00046	Lc_contig_12039	98.34	241	1	2	33	270	770	530	5e-117	420
contig00047	Lc_contig_13596	95.65	621	19	8	9	625	1	617	0	990
contig00048	Lc_scaffold_57835	99.74	783	0	2	23	805	1087	307	0	1434
contig00049	Lc_contig_14245	100	878	0	0	22	899	980	103	0	1622
contig00051	Lc_contig_21018	99.84	1901	3	0	7	1907	211	2111	0	3494
contig00052	Lc_contig_11443	100	624	0	0	1	624	122	745	0	1153
contig00053	Lc_contig_36939	99.74	4284	0	8	1	4276	4264	8544	0	7840
contig00054	Lc_contig_11034	86.67	75	10	0	478	552	407	333	2e-15	84.2
contig00055	Lc_contig_17242	99.61	1035	4	0	73	1107	191	1225	0	1890
contig00056	Lc_contig_06496	100	367	0	0	2	368	143	509	0	678
contig00057	Lc_contig_18247	99.93	1363	1	0	1	1363	122	1484	0	2512
contig00058	Lc_contig_14333	99.38	481	3	0	1	481	906	426	0	872
contig00059	Lc_scaffold_57835	96.43	364	11	2	1	363	1083	721	8e-171	599
contig00060	Lc_scaffold_57835	95.47	331	5	10	1	326	1050	725	6e-147	520
contig00061	Lc_scaffold_41486	99.28	419	3	0	1	419	844	1262	0	758
contig00062	Lc_contig_20277	99.7	1668	4	1	1	1667	249	1916	0	3051
contig00063	Lc_scaffold_48016	99.58	721	0	3	1	719	25	744	0	1312
contig00064	Lc_scaffold_48016	97.6	750	16	2	1	748	871	122	0	1284
contig00065	Lc_scaffold_57732	98.42	1267	3	6	1	1265	3	1254	0	2215
contig00066	Lc_contig_13168	99.75	785	1	1	29	813	784	1	0	1437
contig00067	Lc_contig_09333	100	506	0	0	1	506	22	527	0	935
contig00068	Lc_contig_37425	98.62	867	5	4	177	1036	2	868	0	1528
contig00069	Lc_scaffold_57464	98.69	612	7	1	1	611	612	1	0	1085
contig00070	Lc_scaffold_53405	99.93	1395	0	1	2	1395	3149	4543	0	2569
contig00071	Lc_contig_37927	99.9	998	0	1	1	997	4065	3068	0	1836
contig00072	Lc_contig_17350	99.76	1234	0	3	10	1243	1344	114	0	2259
contig00073	Lc_contig_14333	98.78	739	7	2	1	737	806	68	0	1314
contig00074	Lc_scaffold_46944	100	1155	0	0	291	1445	1	1155	0	2134
contig00075	Lc_contig_38132	96.31	1678	29	14	91	1748	1	1665	0	2724
contig00076	Lc_contig_18382	99.92	1270	0	1	15	1284	1470	202	0	2338
contig00077	Lc_contig_20424	100	818	0	0	1	818	1269	452	0	1511
contig00078	Lc_contig_37107	99.87	1553	1	1	13	1565	2136	3687	0	2856
contig00079	Lc_contig_15159	99.79	953	0	1	1	953	951	1	0	1748
contig00080	Lc_contig_16256	99.89	873	1	0	1	873	873	1	0	1607
contig00081	Lc_contig_38122	96.02	1408	41	13	62	1464	1554	157	0	2278
contig00082	Lc_contig_16913	100	1099	0	0	4	1102	1277	179	0	2030
contig00083	Lc_contig_37425	96.17	183	4	3	1	180	671	853	5e-80	296
contig00084	Lc_contig_14866	99.8	981	2	0	69	1049	14	994	0	1801
contig00085	Lc_contig_09530	98.79	247	2	1	13	259	255	10	1e-122	438
contig00086	Lc_contig_17242	97.88	472	0	4	1	462	833	1304	0	808
contig00087	Lc_contig_16596	99.64	1124	0	2	1	1124	43	1162	0	2050
contig00088	Lc_scaffold_49524	91.81	843	34	17	283	1094	21	859	0	1144
contig00089	Lc_contig_14240	99.25	935	7	0	16	950	1	935	0	1688
contig00090	Lc_scaffold_58637	99.51	814	2	2	81	892	1	814	0	1480
contig00091	Lc_scaffold_50982	99.5	600	3	0	161	760	670	71	0	1092
contig00092	Lc_contig_14437	99.89	911	1	0	1	911	76	986	0	1677
contig00093	Lc_contig_15684	99.82	1086	1	1	1	1085	35	1120	0	1993
contig00094	Lc_scaffold_51880	99.87	798	1	0	3	800	2650	1853	0	1469
contig00095	Lc_contig_10484	100	546	0	0	5	550	680	135	0	1009
contig00096	Lc_contig_15982	95.49	377	12	5	213	585	648	1023	5e-170	597
contig00097	Lc_contig_38431	96.12	387	7	7	212	592	387	3	6e-179	627
contig00098	Lc_contig_04505	99.54	437	1	1	74	509	1	437	0	795
contig00099	Lc_scaffold_57466	97.97	344	4	3	51	391	633	290	4e-169	593
contig00100	Lc_contig_36948	98.2	1448	16	8	3	1447	36	1476	0	2523
contig00101	Lc_contig_11034	98.82	678	7	1	78	754	709	32	0	1206
contig00102	Lc_contig_15798	99.72	1078	2	1	7	1084	1147	71	0	1973
contig00103	Lc_contig_37449	97.65	681	12	3	154	830	1	681	0	1168
contig00104	Lc_contig_10912	100	684	0	0	1	684	27	710	0	1264
contig00105	Lc_scaffold_47081	100	1118	0	0	1	1118	1007	2124	0	2065
contig00106	Lc_scaffold_51136	99.16	713	6	0	119	831	7	719	0	1284
contig00107	Lc_contig_21896	98.48	2637	36	4	214	2848	2701	67	0	4645
contig00108	Lc_scaffold_58844	97.82	2521	48	7	2	2518	2556	39	0	4344
contig00109	Lc_contig_07049	85.29	503	55	19	6	498	494	1	6e-141	501
contig00110	Lc_contig_37846	97.17	636	17	1	138	772	748	113	0	1074
contig00111	Lc_scaffold_51699	99.36	629	4	0	696	1324	629	1	0	1140
contig00112	Lc_scaffold_41528	96.42	307	3	7	1	301	835	1139	7e-141	499
contig00113	Lc_contig_28458	100	264	0	0	225	488	300	37	2e-137	488
contig00114	Lc_contig_03354	100	427	0	0	1	427	428	2	0	789
contig00115	Lc_scaffold_57464	94.68	883	35	11	1	877	1220	344	0	1362
contig00116	Lc_contig_14350	99.89	908	1	0	1	908	20	927	0	1672
contig00117	Lc_contig_37812	95.53	2082	79	10	1	2069	2087	7	0	3317
contig00118	Lc_contig_16256	94.62	316	17	0	1	316	380	65	4e-138	490
contig00119	Lc_contig_14459	99.65	850	1	2	1	848	8	857	0	1552
contig00120	Lc_contig_38328	99.2	625	4	1	1	624	654	30	0	1125
contig00121	Lc_contig_03430	100	241	0	0	1	241	62	302	7e-125	446
contig00122	Lc_contig_20277	98.51	404	5	1	1	403	163	566	0	712
contig00123	Lc_contig_12988	98.31	354	6	0	1	354	486	839	2e-177	621
contig00124	Lc_contig_38122	99.1	553	3	2	1	552	1385	834	0	992
contig00125	Lc_scaffold_54671	99.84	1903	2	1	1	1902	3666	1764	0	3496
contig00126	Lc_contig_13260	99.61	774	1	2	1	773	802	30	0	1411
contig00127	Lc_contig_11737	95.35	258	1	6	1	257	375	622	6e-111	399
contig00128	Lc_contig_14887	99.9	1034	0	1	23	1056	1050	18	0	1903
contig00129	Lc_contig_38132	88.66	1252	85	25	1	1211	406	1641	0	1472
contig00130	Lc_contig_15178	99.66	890	0	2	1	887	131	1020	0	1624
contig00131	Lc_contig_14935	99.17	360	2	1	1	360	697	1055	0	647
contig00132	Lc_contig_09530	99.73	373	0	1	1	373	561	190	0	682
contig00133	Lc_contig_15116	99.9	972	1	0	373	1344	1069	98	0	1790
contig00134	Lc_scaffold_49306	100	1216	0	0	6	1221	3358	4573	0	2246
contig00135	Lc_contig_37350	99.7	3366	0	9	1	3359	14356	10994	0	6152
contig00136	Lc_scaffold_42301	98.32	835	8	5	323	1152	3	836	0	1459
contig00137	Lc_scaffold_45941	99.86	704	0	1	1	703	740	1443	0	1293
contig00138	Lc_scaffold_45941	96.84	1393	27	13	51	1434	1397	13	0	2314
contig00139	Lc_scaffold_46910	99.78	915	0	2	403	1316	576	1489	0	1677
contig00140	Lc_contig_15178	99.82	554	1	0	143	696	1079	526	0	1018
contig00141	Lc_contig_15270	99.58	957	4	0	121	1077	12	968	0	1746
contig00143	Lc_contig_04407	98.57	279	2	1	1	277	173	451	1e-138	492
contig00144	Lc_contig_14089	100	888	0	0	36	923	963	76	0	1640
contig00145	Lc_contig_22033	97	533	7	7	3	534	2306	2830	0	887
contig00146	Lc_scaffold_40384	99.89	944	0	1	3	945	27	970	0	1736
contig00147	Lc_contig_17222	89.58	518	28	22	36	544	1331	831	0	634
contig00148	Lc_contig_16659	100	1095	0	0	1	1095	140	1234	0	2023
contig00149	Lc_scaffold_54713	99.59	243	0	1	9	250	19	261	9e-124	442
contig00150	Lc_contig_37449	94.95	277	6	5	1	269	441	717	3e-119	427
contig00151	Lc_contig_38431	98.42	442	5	2	201	640	382	823	0	776
contig00152	Lc_scaffold_43361	97.86	886	7	10	1	881	920	42	0	1520
contig00155	Lc_contig_37764	99.46	923	3	2	120	1041	1902	981	0	1676
contig00156	Lc_contig_11492	100	635	0	0	1	635	636	2	0	1173
contig00157	Lc_contig_14159	98.49	861	7	4	1	861	930	76	0	1513
contig00158	Lc_contig_19254	100	1176	0	0	1	1176	278	1453	0	2172
contig00159	Lc_contig_38123	92.24	786	27	13	1	756	928	147	0	1083
contig00160	Lc_contig_14060	99.73	728	1	1	105	831	941	214	0	1332
contig00161	Lc_contig_37389	98.04	1019	16	4	4	1018	1183	165	0	1768
contig00162	Lc_contig_37789	99.7	1002	0	3	873	1872	847	1847	0	1831
contig00163	Lc_contig_37927	99.83	592	1	0	732	1323	1018	427	0	1088
contig00164	Lc_contig_15867	98.94	1136	9	3	1	1134	1135	1	0	2028
contig00165	Lc_scaffold_41818	100	958	0	0	1	958	1019	62	0	1770
contig00166	Lc_contig_38132	89.69	485	22	20	1	477	10	474	5e-169	593
contig00167	Lc_scaffold_48386	99.71	685	1	1	1	684	1203	519	0	1253
contig00168	Lc_contig_13984	99.41	852	5	0	2	853	953	102	0	1546
contig00169	Lc_contig_38123	95.83	887	23	7	1	875	149	1033	0	1421
contig00170	Lc_contig_34928	88.85	296	8	16	806	1079	293	1	3e-92	340
contig00171	Lc_contig_14587	99.88	849	0	1	1	849	102	949	0	1561
contig00172	Lc_contig_09640	99.2	628	5	0	48	675	628	1	0	1133
contig00173	Lc_contig_37791	99.12	1704	8	4	34	1730	3	1706	0	3057
contig00174	Lc_scaffold_58348	93	457	2	8	1	441	1897	1455	0	640
contig00175	Lc_contig_37211	98.96	1058	1	3	4	1052	1247	191	0	1886
contig00176	Lc_contig_13835	99.75	801	1	1	1	800	4	804	0	1467
contig00177	Lc_contig_05231	99.44	179	1	0	325	503	472	294	6e-88	326
contig00178	Lc_contig_12624	99.74	778	2	0	1	778	831	54	0	1426
contig00179	Lc_contig_09572	100	632	0	0	132	763	1	632	0	1168
contig00180	Lc_contig_15694	100	977	0	0	1	977	159	1135	0	1805
contig00181	Lc_contig_38044	99.57	1636	3	4	73	1706	69	1702	0	2981
contig00182	Lc_contig_12669	100	807	0	0	1	807	807	1	0	1491
contig00183	Lc_contig_16916	99.03	1242	1	6	1	1242	54	1284	0	2217
contig00184	Lc_scaffold_57466	99.08	218	2	0	1	218	1031	814	9e-109	392
contig00185	Lc_contig_18653	92.84	698	29	20	1	687	785	1472	0	992
contig00186	Lc_contig_13448	92.79	444	22	7	1	441	502	66	0	634
contig00187	Lc_contig_14159	97.86	420	7	2	1	418	455	36	0	725
contig00188	Lc_contig_37934	98.01	1755	27	5	1	1748	1760	7	0	3040
contig00189	Lc_contig_15294	100	925	0	0	1	925	943	19	0	1709
contig00190	Lc_scaffold_57466	95.51	156	0	3	1	149	410	565	6e-64	243
contig00191	Lc_contig_36976	93.79	789	18	14	1	781	1065	300	0	1157
contig00192	Lc_contig_12498	99.86	711	1	0	1	711	1	711	0	1308
contig00193	Lc_contig_15198	97.72	439	2	5	1	439	476	46	0	749
contig00194	Lc_contig_21896	98.78	164	2	0	1	164	2545	2708	2e-78	292
contig00195	Lc_scaffold_57796	98.11	371	1	1	2	372	407	43	0	643
contig00196	Lc_contig_36827	99.73	371	1	0	120	490	372	2	0	680
contig00197	Lc_contig_14567	100	587	0	0	2	588	833	247	0	1085
contig00198	Lc_contig_13662	100	603	0	0	1	603	1	603	0	1114
contig00199	Lc_contig_15321	100	960	0	0	204	1163	1094	135	0	1773
contig00200	Lc_contig_11768	100	697	0	0	1	697	697	1	0	1288
contig00201	Lc_scaffold_58348	97.8	273	1	4	10	278	1905	1634	6e-131	466
contig00202	Lc_contig_08676	100	569	0	0	3	571	10	578	0	1051
contig00203	Lc_contig_38317	99.56	686	1	2	44	727	13	698	0	1251
contig00204	Lc_scaffold_45900	99.85	1968	1	2	1	1967	3675	1709	0	3616
contig00205	Lc_scaffold_40365	98.76	403	1	1	78	480	438	836	0	713
contig00206	Lc_contig_19244	99.15	1525	6	7	1	1522	53	1573	0	2737
contig00207	Lc_contig_19299	98.8	1497	2	4	92	1572	1506	10	0	2651
contig00208	Lc_contig_18712	100	1216	0	0	15	1230	1357	142	0	2246
contig00209	Lc_contig_15058	97.96	931	5	9	26	949	1063	140	0	1602
contig00210	Lc_contig_14435	99.9	962	1	0	131	1092	999	38	0	1772
contig00211	Lc_contig_16642	99.71	1025	3	0	45	1069	1251	227	0	1877
contig00212	Lc_contig_37208	99.68	622	1	1	1	621	7	628	0	1136
contig00213	Lc_scaffold_49306	99.92	1294	0	1	1	1293	936	2229	0	2383
contig00214	Lc_contig_10990	100	479	0	0	87	565	715	237	0	885
contig00215	Lc_scaffold_57466	98.14	269	0	2	1	269	264	1	2e-130	464
contig00216	Lc_contig_08451	89.46	560	51	7	209	762	562	5	0	701
contig00217	Lc_scaffold_58845	99.62	785	2	1	1	784	1316	2100	0	1432
contig00218	Lc_contig_10707	100	616	0	0	33	648	696	81	0	1138
contig00219	Lc_contig_08217	98.57	560	8	0	87	646	560	1	0	990
contig00220	Lc_contig_11279	92.07	681	35	12	15	687	62	731	0	941
contig00221	Lc_contig_06279	99.33	450	1	1	1	450	457	10	0	813
contig00222	Lc_contig_20225	93.39	1665	98	12	47	1703	203	1863	0	2455
contig00223	Lc_contig_13906	99.82	570	1	0	1	570	860	291	0	1048
contig00224	Lc_contig_13042	98.46	649	7	2	1	646	66	714	0	1140
contig00225	Lc_contig_37485	96.84	1485	11	18	1	1450	63	1546	0	2451
contig00226	Lc_contig_21896	98.47	261	4	0	1	261	2142	1882	3e-129	460
contig00227	Lc_contig_06436	100	473	0	0	1	473	473	1	0	874
contig00228	Lc_contig_16729	89.29	1270	99	24	1	1248	1255	1	0	1557
contig00229	Lc_contig_15692	98.1	1002	8	6	1	1000	1111	119	0	1735
contig00230	Lc_contig_15692	98.8	334	1	2	1	334	176	506	1e-168	592
contig00231	Lc_contig_19134	99.93	1504	1	0	1	1504	152	1655	0	2772
contig00232	Lc_contig_14895	99.37	951	5	1	1	951	44	993	0	1722
contig00233	Lc_contig_11707	99.65	574	2	0	1	574	159	732	0	1050
contig00234	Lc_contig_06760	97.67	387	2	4	1	386	137	517	0	658
contig00235	Lc_scaffold_57466	97.89	285	5	1	1	284	993	1277	2e-138	492
contig00236	Lc_contig_08191	99.79	472	1	0	1	472	570	99	0	867
contig00237	Lc_contig_38256	91.72	1305	63	29	89	1366	35	1321	0	1772
contig00238	Lc_contig_16654	100	1172	0	0	1	1172	82	1253	0	2165
contig00239	Lc_contig_14831	100	945	0	0	24	968	1	945	0	1746
contig00240	Lc_contig_07737	98.5	400	1	4	68	463	399	1	0	701
contig00241	Lc_scaffold_41565	99.78	909	1	1	41	948	1	909	0	1666
contig00242	Lc_contig_22013	100	1124	0	0	16	1139	1	1124	0	2076
contig00243	Lc_contig_22156	99.84	628	1	0	1	628	755	128	0	1155
contig00244	Lc_contig_18637	100	1377	0	0	1	1377	1377	1	0	2543
contig00245	Lc_scaffold_54584	98.99	889	2	4	1	888	920	38	0	1587
contig00246	Lc_contig_11718	98.83	597	1	6	1	594	72	665	0	1059
contig00247	Lc_contig_37204	99.73	369	1	0	18	386	805	437	0	676
contig00248	Lc_contig_13263	99.88	831	1	0	13	843	880	50	0	1530
contig00249	Lc_contig_16538	99.76	1225	3	0	9	1233	1	1225	0	2246
contig00250	Lc_contig_13441	99.89	883	1	0	126	1008	903	21	0	1626
contig00251	Lc_contig_18295	99.93	1428	1	0	121	1548	1505	78	0	2632
contig00252	Lc_contig_11821	92.34	483	31	5	2	478	766	284	0	682
contig00253	Lc_scaffold_57347	99.53	1268	4	2	135	1401	207	1473	0	2307
contig00254	Lc_scaffold_57796	98.01	957	9	2	4	960	47	993	0	1655
contig00255	Lc_scaffold_52132	99.24	2648	2	4	33	2680	8	2637	0	4765
contig00256	Lc_contig_38253	98.64	663	8	1	38	699	738	76	0	1173
contig00257	Lc_contig_37661	98.27	521	6	3	1	519	531	12	0	911
contig00258	Lc_contig_14628	99.89	928	1	0	10	937	1	928	0	1709
contig00259	Lc_scaffold_58101	99.46	1657	7	2	1	1655	215	1871	0	3009
contig00260	Lc_contig_34798	87.59	290	27	9	1	286	285	1	6e-89	327
contig00261	Lc_contig_36933	99.56	686	3	0	364	1049	686	1	0	1251
contig00262	Lc_contig_20424	97.33	561	15	0	1	561	1175	1735	0	953
contig00263	Lc_scaffold_39988	99.93	1476	0	1	1	1475	1467	2942	0	2719
contig00264	Lc_contig_14895	97.31	297	1	3	10	303	1000	708	2e-140	497
contig00265	Lc_contig_15796	99.8	980	2	0	551	1530	153	1132	0	1799
contig00266	Lc_scaffold_49306	99.71	2035	1	2	26	2055	5430	7464	0	3720
contig00267	Lc_contig_13835	99.57	233	0	1	1	232	847	615	3e-118	424
contig00268	Lc_contig_13391	99.69	638	2	0	191	828	10	647	0	1168
contig00269	Lc_contig_11707	99.73	367	1	0	1	367	136	502	0	673
contig00270	Lc_contig_22100	100	2811	0	0	1	2811	138	2948	0	5192
contig00271	Lc_contig_37226	98.6	356	4	1	61	415	1	356	2e-179	628
contig00272	Lc_contig_07134	99.76	419	1	0	1	419	99	517	0	769
contig00273	Lc_contig_02342	99	402	0	2	124	525	12	409	0	717
contig00274	Lc_contig_16467	98.6	1143	3	5	19	1160	1	1131	0	2010
contig00275	Lc_contig_37202	99.89	884	0	1	1	883	5	888	0	1626
contig00276	Lc_scaffold_52002	100	277	0	0	84	360	664	388	1e-144	512
contig00277	Lc_contig_21018	98.63	292	2	2	1	290	1860	2151	6e-146	516
contig00278	Lc_contig_37661	96.29	620	22	1	1	619	237	856	0	1018
contig00279	Lc_contig_14443	99.79	941	1	1	70	1009	999	59	0	1725
contig00280	Lc_contig_13710	99.15	827	3	4	137	960	928	103	0	1485
contig00281	Lc_contig_17372	99.3	1136	8	0	1	1136	1156	21	0	2054
contig00282	Lc_contig_19394	99.79	1447	0	2	1	1444	261	1707	0	2652
contig00283	Lc_contig_37764	97.98	840	14	3	1	839	19	856	0	1454
contig00284	Lc_contig_16594	100	910	0	0	1	910	1133	224	0	1681
contig00285	Lc_contig_36934	97.61	209	1	4	10	218	831	627	1e-97	355
contig00286	Lc_scaffold_43147	100	956	0	0	1	956	318	1273	0	1766
contig00287	Lc_scaffold_53079	99.68	311	1	0	1	311	562	252	2e-161	569
contig00288	Lc_contig_17391	100	1245	0	0	92	1336	9	1253	0	2300
contig00289	Lc_contig_37200	98.85	784	3	3	1	782	19	798	0	1395
contig00290	Lc_contig_10947	99.55	664	3	0	90	753	664	1	0	1210
contig00291	Lc_contig_37713	88.64	361	24	8	22	377	51	399	5e-118	424
contig00292	Lc_contig_16925	98.1	998	2	7	1	998	184	1164	0	1722
contig00293	Lc_scaffold_54418	99.88	804	0	1	112	914	13	816	0	1478
contig00294	Lc_contig_09506	95.03	584	24	4	1	583	629	50	0	913
contig00295	Lc_contig_22199	92.77	650	35	12	52	695	3040	2397	0	929
contig00296	Lc_contig_19694	96.18	655	18	5	12	664	835	186	0	1064
contig00297	Lc_scaffold_53420	98.73	4022	28	9	1	4006	11254	15268	0	7175
contig00298	Lc_contig_10687	99.84	642	1	0	1	642	48	689	0	1181
contig00299	Lc_contig_14154	98.96	867	0	6	17	883	971	114	0	1543
contig00300	Lc_scaffold_54693	99.84	1268	0	2	7	1272	20	1287	0	2329
contig00301	Lc_scaffold_48103	99.71	681	1	1	230	909	861	181	0	1245
contig00302	Lc_contig_37638	99.57	1403	5	1	1	1402	1411	2813	0	2556
contig00303	Lc_contig_15297	99.89	893	1	0	1	893	149	1041	0	1644
contig00304	Lc_contig_18157	99.76	1238	0	3	13	1248	1481	245	0	2266
contig00305	Lc_contig_12938	97.22	396	10	1	1	396	815	421	0	669
contig00306	Lc_contig_14929	96.37	579	14	7	2	577	575	1	0	946
contig00307	Lc_contig_16579	99.92	1179	1	0	4	1182	1179	1	0	2172
contig00308	Lc_contig_19394	99.79	478	1	0	1	478	95	572	0	878
contig00309	Lc_contig_20748	100	1833	0	0	1	1833	176	2008	0	3386
contig00310	Lc_contig_11707	98.31	237	1	2	1	234	519	755	8e-115	412
contig00311	Lc_contig_12358	99.79	471	0	1	52	521	814	344	0	863
contig00312	Lc_scaffold_39941	97.02	503	12	3	46	546	73	574	0	843
contig00313	Lc_contig_37350	99.86	2764	0	4	699	3458	6	2769	0	5079
contig00314	Lc_contig_15831	98.5	534	1	7	1	530	588	58	0	935
contig00315	Lc_contig_07194	100	510	0	0	1	510	525	16	0	942
contig00316	Lc_scaffold_44321	99.35	1077	7	0	314	1390	1640	564	0	1951
contig00317	Lc_contig_18025	99.86	1414	2	0	1	1414	41	1454	0	2601
contig00318	Lc_contig_19880	100	1743	0	0	91	1833	1	1743	0	3219
contig00319	Lc_contig_13457	100	777	0	0	1	777	40	816	0	1435
contig00320	Lc_contig_37556	97.73	748	9	1	57	796	789	42	0	1280
contig00321	Lc_contig_15912	100	1003	0	0	10	1012	95	1097	0	1853
contig00322	Lc_scaffold_54203	99.38	322	0	2	4	323	104	425	2e-165	582
contig00323	Lc_scaffold_48353	99.42	1203	2	4	1	1200	308	1508	0	2178
contig00324	Lc_contig_18796	99.85	1313	0	2	1	1311	1553	241	0	2412
contig00325	Lc_contig_14674	99.17	847	2	4	1	846	856	14	0	1520
contig00326	Lc_contig_19694	95.45	1142	37	15	1	1134	1631	497	0	1807
contig00327	Lc_scaffold_43300	99.77	870	2	0	1	870	74	943	0	1596
contig00328	Lc_contig_17002	99.9	1045	1	0	10	1054	1287	243	0	1925
contig00329	Lc_contig_13737	99.89	882	0	1	39	920	1	881	0	1622
contig00330	Lc_contig_13125	100	664	0	0	1	664	683	20	0	1227
contig00331	Lc_scaffold_48047	99.27	1373	7	3	1	1370	269	1641	0	2477
contig00332	Lc_contig_17537	100	1155	0	0	1	1155	1172	18	0	2134
contig00333	Lc_contig_22006	100	1076	0	0	9	1084	1178	103	0	1988
contig00334	Lc_contig_10754	91.78	608	24	11	1	608	639	58	0	822
contig00335	Lc_contig_13381	99.62	797	3	0	22	818	1	797	0	1456
contig00336	Lc_contig_15973	99.24	789	0	2	1	789	153	935	0	1419
contig00337	Lc_scaffold_52099	100	842	0	0	130	971	690	1531	0	1555
contig00338	Lc_contig_08733	99.63	545	2	0	116	660	1	545	0	996
contig00339	Lc_contig_13650	100	757	0	0	1	757	87	843	0	1399
contig00340	Lc_scaffold_51104	99.64	841	3	0	1	841	124	964	0	1537
contig00341	Lc_scaffold_53420	99.27	3946	1	14	59	3976	5526	1581	0	7101
contig00342	Lc_contig_18569	97.5	920	14	4	1	919	101	1012	0	1563
contig00343	Lc_contig_12896	99.04	731	0	3	1	729	855	130	0	1304
contig00344	Lc_contig_17757	99.91	1130	1	0	1	1130	1264	135	0	2082
contig00345	Lc_scaffold_44030	99.8	993	2	0	10	1002	1284	2276	0	1823
contig00346	Lc_contig_12338	99.85	685	0	1	1	685	129	812	0	1258
contig00347	Lc_contig_11470	95.42	131	0	6	1	126	438	567	4e-52	204
contig00348	Lc_scaffold_39233	96.82	723	1	4	31	753	10	710	0	1190
contig00349	Lc_scaffold_46671	92.96	270	6	9	75	333	367	100	3e-105	381
contig00350	Lc_contig_14935	97.59	290	1	4	1	289	551	835	1e-138	492
contig00351	Lc_contig_11096	91.75	630	42	10	1	624	646	21	0	867
contig00352	Lc_contig_38132	90.34	507	32	7	1	504	1641	1149	0	649
contig00353	Lc_contig_15713	100	800	0	0	1	800	314	1113	0	1478
contig00354	Lc_contig_11403	100	497	0	0	1	497	590	94	0	918
contig00355	Lc_scaffold_53810	99.25	265	1	1	4	267	528	792	3e-134	477
contig00356	Lc_contig_13203	100	667	0	0	1	667	206	872	0	1232
contig00357	Lc_contig_18386	98.28	465	5	3	1	462	507	971	0	811
contig00358	Lc_contig_14344	98.14	860	10	6	10	864	974	116	0	1495
contig00359	Lc_contig_09290	99.81	531	0	1	168	697	84	614	0	974
contig00360	Lc_contig_14296	96.82	850	19	7	1	848	90	933	0	1413
contig00361	Lc_scaffold_55230	97.51	1045	1	5	1	1044	502	1522	0	1764
contig00362	Lc_contig_16861	100	1131	0	0	1	1131	34	1164	0	2089
contig00363	Lc_contig_33248	99.67	299	0	1	1	298	30	328	9e-155	545
contig00364	Lc_contig_38109	98.15	1348	3	6	1	1327	1874	528	0	2331
contig00365	Lc_contig_15996	98.77	1136	13	1	1	1136	1135	1	0	2019
contig00366	Lc_contig_15271	88.28	913	85	17	325	1220	1	908	0	1074
contig00367	Lc_contig_37709	97.89	900	8	2	6	894	987	88	0	1546
contig00368	Lc_contig_37200	100	112	0	0	1	112	977	1088	5e-53	207
contig00369	Lc_contig_09601	98.14	539	6	2	1	535	613	75	0	937
contig00370	Lc_contig_15311	99.63	270	1	0	1	270	319	50	3e-139	494
contig00371	Lc_contig_10427	99.85	679	1	0	40	718	679	1	0	1249
contig00372	Lc_scaffold_58068	96.17	652	23	1	1	650	167	818	0	1107
contig00373	Lc_scaffold_44732	98.11	317	1	3	1	315	719	1032	2e-155	547
contig00374	Lc_scaffold_48927	99.88	866	0	1	35	899	1	866	0	1592
contig00375	Lc_contig_19401	100	1452	0	0	1	1452	244	1695	0	2682
contig00376	Lc_contig_15311	99.87	775	0	1	21	795	1093	320	0	1424
contig00378	Lc_contig_09456	99.8	489	1	0	10	498	26	514	0	898
contig00379	Lc_contig_10909	100	540	0	0	1	540	27	566	0	998
contig00380	Lc_contig_12703	100	574	0	0	33	606	831	258	0	1061
contig00381	Lc_contig_21672	99.78	1855	4	0	1	1855	1973	119	0	3404
contig00382	Lc_contig_37389	97.08	308	6	3	1	307	875	1180	1e-145	516
contig00383	Lc_contig_09407	99.39	491	3	0	128	618	1	491	0	891
contig00384	Lc_contig_16955	97.72	263	3	3	219	479	893	632	1e-125	449
contig00385	Lc_scaffold_47613	96	675	13	6	1	667	192	860	0	1086
contig00386	Lc_scaffold_48705	99.66	2375	4	4	1	2372	2875	502	0	4338
contig00387	Lc_scaffold_56671	99.88	818	0	1	1	817	826	9	0	1504
contig00388	Lc_scaffold_51533	97.09	1236	2	9	1	1232	124	1329	0	2056
contig00389	Lc_contig_09014	83.72	608	59	30	1	591	1	585	3e-152	538
contig00390	Lc_contig_13557	96.95	655	14	6	1	653	262	912	0	1094
contig00391	Lc_contig_11969	94.72	398	15	5	110	503	169	564	4e-175	614
contig00392	Lc_contig_00560	99.74	381	1	0	4	384	1	381	0	699
contig00393	Lc_contig_12277	99.86	718	0	1	1	717	41	758	0	1319
contig00394	Lc_contig_12945	99.87	789	1	0	1	789	67	855	0	1452
contig00395	Lc_contig_15254	100	837	0	0	10	846	106	942	0	1546
contig00396	Lc_scaffold_42292	97.67	687	10	4	1	681	30	716	0	1175
contig00397	Lc_contig_14982	99.9	962	1	0	1	962	98	1059	0	1772
contig00398	Lc_contig_18496	100	891	0	0	10	900	1105	215	0	1646
contig00399	Lc_scaffold_38497	100	716	0	0	526	1241	716	1	0	1323
contig00400	Lc_contig_14087	99.88	865	1	0	1	865	16	880	0	1592
contig00401	Lc_contig_09916	81.19	553	74	18	15	546	50	593	5e-116	418
contig00402	Lc_contig_09202	100	571	0	0	1	571	571	1	0	1055
contig00403	Lc_scaffold_55846	99.23	522	4	0	155	676	534	13	0	942
contig00404	Lc_contig_09916	99.53	636	1	2	132	766	650	16	0	1157
contig00405	Lc_scaffold_44321	100	260	0	0	302	561	1661	1920	5e-135	481
contig00406	Lc_contig_06431	99.61	507	2	0	74	580	507	1	0	926
contig00407	Lc_contig_18025	99.3	287	1	1	1	287	65	350	2e-146	518
contig00408	Lc_contig_16903	99.76	1231	1	2	1	1229	45	1275	0	2255
contig00410	Lc_contig_08284	99.51	409	2	0	8	416	166	574	0	745
contig00411	Lc_scaffold_45387	99.57	468	0	1	1	468	2413	2878	0	852
contig00412	Lc_contig_10494	99.56	227	0	1	1	227	438	663	7e-115	412
contig00413	Lc_contig_11969	89.56	527	28	16	1	505	529	8	0	643
contig00414	Lc_scaffold_45900	99.9	1963	1	1	1	1962	9097	7135	0	3613
contig00415	Lc_scaffold_57844	98.86	964	0	2	63	1015	205	1168	0	1709
contig00416	Lc_contig_21695	99.78	2284	3	2	1	2284	5	2286	0	4189
contig00417	Lc_contig_09580	96.49	456	10	6	8	460	624	172	0	749
contig00418	Lc_scaffold_42647	98.49	332	0	3	1	327	526	857	3e-165	580
contig00419	Lc_contig_16430	99.89	941	0	1	1	940	262	1202	0	1731
contig00420	Lc_scaffold_53242	99.08	973	6	3	9	979	39	1010	0	1744
contig00421	Lc_scaffold_43196	96.76	802	15	9	74	867	538	1336	0	1327
contig00422	Lc_scaffold_47977	99.18	245	1	1	2	245	702	458	6e-123	440
contig00423	Lc_scaffold_56607	96.71	578	1	1	500	1059	575	1152	0	946
contig00424	Lc_contig_38171	98.27	1039	14	4	24	1059	5169	4132	0	1816
contig00425	Lc_contig_16956	99.9	1006	1	0	3	1008	1276	271	0	1853
contig00426	Lc_scaffold_45037	100	369	0	0	10	378	66	434	0	682
contig00427	Lc_contig_14881	99.89	947	1	0	1	947	61	1007	0	1744
contig00428	Lc_contig_13737	98.26	575	9	1	3	576	354	928	0	1005
contig00429	Lc_contig_31240	97.8	318	3	4	118	431	318	1	1e-154	545
contig00430	Lc_scaffold_56581	100	561	0	0	1	561	836	276	0	1037
contig00431	Lc_scaffold_52728	99.59	1476	2	4	1	1473	4123	2649	0	2689
contig00432	Lc_contig_09525	99.64	563	2	0	10	572	627	65	0	1029
contig00433	Lc_contig_37099	98.73	630	7	1	338	966	735	106	0	1118
contig00434	Lc_contig_19606	98.39	559	6	3	1	557	512	1069	0	979
contig00435	Lc_contig_14280	100	971	0	0	4	974	14	984	0	1794
contig00436	Lc_contig_14879	100	1005	0	0	1	1005	44	1048	0	1857
contig00437	Lc_contig_15848	99.84	621	1	0	1	621	463	1083	0	1142
contig00438	Lc_contig_11613	100	643	0	0	1	643	36	678	0	1188
contig00439	Lc_contig_17133	98.07	1246	7	6	1	1232	1304	62	0	2152
contig00440	Lc_contig_37389	98.62	290	3	1	1	289	291	2	1e-144	512
contig00441	Lc_contig_09454	99.18	488	3	1	1	487	106	593	0	878
contig00442	Lc_scaffold_47613	98.11	317	3	2	1	315	545	860	7e-156	549
contig00443	Lc_contig_21202	99.42	171	0	1	1	170	230	60	6e-84	309
contig00444	Lc_contig_15052	99.79	951	0	2	1	949	975	25	0	1744
contig00445	Lc_contig_18675	99.47	1515	5	2	1	1515	1550	39	0	2750
contig00446	Lc_contig_17263	100	1130	0	0	11	1140	37	1166	0	2087
contig00447	Lc_scaffold_39041	99.01	1008	5	4	1	1003	119	1126	0	1801
contig00448	Lc_contig_13090	94.72	663	19	6	1	648	206	867	0	1016
contig00449	Lc_contig_38253	93.14	598	36	5	9	603	75	670	0	874
contig00450	Lc_scaffold_53420	99.55	664	2	1	1	663	91	754	0	1208
contig00451	Lc_contig_10861	99.85	671	1	0	1	671	36	706	0	1234
contig00452	Lc_contig_13051	98.77	812	1	2	1	812	59	861	0	1435
contig00453	Lc_scaffold_42692	98.18	274	5	0	18	291	22	295	8e-135	479
contig00454	Lc_contig_14903	94.03	854	26	10	273	1101	1	854	0	1271
contig00455	Lc_contig_38431	89.17	157	10	7	1	153	555	708	1e-47	189
contig00456	Lc_scaffold_57203	99.89	919	1	0	41	959	117	1035	0	1692
contig00457	Lc_contig_11416	99.85	668	0	1	1	667	668	1	0	1227
contig00458	Lc_contig_20767	98.07	1396	14	11	77	1468	1914	528	0	2416
contig00459	Lc_contig_37402	99.45	729	2	2	393	1119	729	1	0	1323
contig00460	Lc_contig_20190	99.66	1744	4	2	9	1751	1865	123	0	3186
contig00461	Lc_contig_15056	100	1040	0	0	9	1048	1061	22	0	1921
contig00462	Lc_contig_11937	95.74	681	5	7	1	657	681	1	0	1075
contig00463	Lc_contig_20185	99.78	1838	3	1	5	1842	3	1839	0	3371
contig00464	Lc_contig_11467	99.1	664	2	1	1	660	664	1	0	1190
contig00465	Lc_scaffold_58730	99.83	1211	0	2	1	1209	183	1393	0	2224
contig00466	Lc_scaffold_56399	96.84	348	6	4	293	636	349	3	7e-164	577
contig00467	Lc_contig_12002	99.85	667	1	0	113	779	787	121	0	1227
contig00468	Lc_contig_15757	100	833	0	0	1	833	1103	271	0	1539
contig00469	Lc_contig_10287	99.66	590	1	1	57	645	661	72	0	1077
contig00470	Lc_contig_06760	94.87	195	7	3	1	193	140	333	1e-81	302
contig00471	Lc_scaffold_44912	99.71	698	0	2	124	819	711	14	0	1277
contig00472	Lc_contig_13173	99.41	854	1	4	1	854	32	881	0	1546
contig00473	Lc_scaffold_39232	99.71	340	1	0	5	344	666	327	4e-178	623
contig00474	Lc_contig_17488	99.76	1251	3	0	48	1298	1371	121	0	2294
contig00475	Lc_contig_13157	95.16	475	13	2	111	575	383	857	0	741
contig00476	Lc_contig_20185	95.62	251	11	0	1	251	521	271	5e-112	403
contig00477	Lc_scaffold_55794	97.25	874	5	8	1	873	1314	459	0	1463
contig00478	Lc_contig_12307	97.35	716	10	4	1	715	81	788	0	1208
contig00479	Lc_contig_16200	99.73	1106	3	0	87	1192	1189	84	0	2026
contig00480	Lc_contig_15731	99.7	997	2	1	1	996	1125	129	0	1823
contig00481	Lc_contig_12896	100	447	0	0	11	457	24	470	0	826
contig00482	Lc_contig_11916	88.24	221	10	13	1	209	560	776	8e-66	250
contig00483	Lc_contig_09122	96.74	215	7	0	1	215	70	284	8e-99	359
contig00484	Lc_scaffold_57993	99.81	1048	1	1	1	1047	1220	173	0	1923
contig00485	Lc_contig_11467	96.15	208	6	2	1	207	437	643	1e-92	339
contig00487	Lc_scaffold_53477	95.09	693	3	15	208	897	707	43	0	1064
contig00488	Lc_contig_14768	99.8	980	1	1	1	980	3	981	0	1797
contig00489	Lc_contig_19839	99.4	1661	9	1	2	1661	62	1722	0	3011
contig00490	Lc_scaffold_54330	97.18	1240	17	6	1	1240	198	1419	0	2084
contig00492	Lc_contig_12526	99.75	802	0	2	77	876	1	802	0	1469
contig00493	Lc_contig_10909	96.09	281	5	6	2	279	351	628	5e-127	453
contig00494	Lc_scaffold_40365	98.64	369	1	4	64	431	1	366	0	651
contig00495	Lc_contig_09758	98.17	602	5	4	1	600	619	22	0	1046
contig00496	Lc_scaffold_58732	97.26	694	6	6	373	1053	1618	925	0	1164
contig00497	Lc_scaffold_58068	99.06	318	1	2	1	317	170	486	5e-162	569
contig00498	Lc_scaffold_47691	99.13	807	7	0	38	844	402	1208	0	1452
contig00499	Lc_scaffold_56400	96.43	364	2	4	13	375	450	803	5e-168	590
contig00500	Lc_contig_37813	99.1	1113	1	1	1	1104	21	1133	0	1991
contig00501	Lc_contig_16861	99.41	341	1	1	22	362	349	10	2e-176	617
contig00502	Lc_contig_17222	90.23	174	17	0	1	174	674	501	6e-59	228
contig00503	Lc_scaffold_46895	99.85	4131	0	6	424	4548	427	4557	0	7590
contig00504	Lc_scaffold_52164	99.91	1056	0	1	1	1055	213	1268	0	1943
contig00505	Lc_contig_16199	99.07	967	5	2	1	967	101	1063	0	1733
contig00506	Lc_contig_16999	96.44	449	10	5	1	444	673	1120	0	736
contig00507	Lc_contig_37226	99.34	1064	5	2	1	1063	2035	973	0	1925
contig00508	Lc_scaffold_48273	99.84	1821	0	3	30	1847	2	1822	0	3343
contig00509	Lc_scaffold_39819	99.4	837	1	3	222	1054	839	3	0	1515
contig00510	Lc_contig_10189	100	512	0	0	10	521	645	134	0	946
contig00511	Lc_contig_10189	99.67	306	0	1	1	305	136	441	1e-158	558
contig00512	Lc_contig_11470	100	744	0	0	63	806	744	1	0	1375
contig00513	Lc_scaffold_52766	99.94	1663	0	1	1	1662	54	1716	0	3064
contig00514	Lc_contig_14809	99.9	972	0	1	50	1021	1	971	0	1788
contig00515	Lc_contig_05851	99.79	477	1	0	240	716	1	477	0	876
contig00516	Lc_contig_11954	94.7	792	32	6	1	791	2	784	0	1221
contig00517	Lc_contig_19468	99.77	1332	1	2	1	1330	196	1527	0	2442
contig00518	Lc_scaffold_40639	99.42	685	4	0	583	1267	298	982	0	1243
contig00519	Lc_contig_10276	99.35	614	1	1	1	611	614	1	0	1109
contig00520	Lc_contig_19055	99.68	1241	0	4	1	1241	59	1295	0	2266
contig00521	Lc_scaffold_53420	99.63	5392	2	17	639	6017	5815	11201	0	9832
contig00522	Lc_contig_21202	99.88	804	0	1	1	804	214	1016	0	1478
contig00523	Lc_contig_36976	93.64	472	14	8	1	466	122	583	0	693
contig00524	Lc_contig_12066	99.65	564	2	0	130	693	10	573	0	1031
contig00525	Lc_contig_34191	87.84	329	29	11	182	505	344	22	2e-103	375
contig00526	Lc_contig_11745	96.71	700	11	6	1	691	25	721	0	1155
contig00527	Lc_contig_12184	99.58	714	3	0	268	981	60	773	0	1303
contig00528	Lc_contig_37450	95.74	1150	24	9	1	1129	9	1154	0	1829
contig00529	Lc_scaffold_43513	95.96	520	2	7	1	519	512	11	0	828
contig00530	Lc_contig_13510	99.75	812	0	2	87	897	6	816	0	1487
contig00531	Lc_scaffold_48977	99.57	934	2	2	5	936	1	934	0	1701
contig00532	Lc_scaffold_46229	98.9	910	3	6	1	904	448	1356	0	1618
contig00533	Lc_scaffold_43017	98.46	324	2	3	1	322	425	747	2e-161	568
contig00534	Lc_contig_16099	99.91	1139	0	1	1	1139	25	1162	0	2097
contig00535	Lc_contig_36976	95.87	557	8	12	1	549	218	767	0	887
contig00536	Lc_contig_14902	100	1004	0	0	1	1004	1004	1	0	1855
contig00537	Lc_contig_16925	99.51	405	1	1	1	405	41	444	0	736
contig00538	Lc_contig_13914	99.28	835	6	0	1	835	84	918	0	1509
contig00539	Lc_contig_10267	99.85	658	1	0	20	677	13	670	0	1210
contig00540	Lc_contig_10947	91.74	230	13	4	37	264	297	522	2e-85	315
contig00541	Lc_scaffold_51813	99.34	752	5	0	344	1095	752	1	0	1362
contig00542	Lc_contig_37389	90.95	210	18	1	1	209	1052	1261	2e-75	281
contig00543	Lc_scaffold_56365	99.77	853	1	1	282	1133	863	11	0	1563
contig00544	Lc_contig_10494	99.63	270	1	0	1	270	277	8	3e-139	494
contig00545	Lc_scaffold_43648	99.3	1853	10	3	1	1851	1858	7	0	3347
contig00546	Lc_contig_17522	100	1257	0	0	1	1257	11	1267	0	2322
contig00547	Lc_contig_13842	89.79	911	63	25	61	956	5	900	0	1140
contig00548	Lc_contig_10952	99.84	626	1	0	1	626	2	627	0	1151
contig00549	Lc_contig_37441	93.17	1758	64	20	94	1809	1745	2	0	2553
contig00550	Lc_contig_03548	90.98	399	25	7	118	512	409	18	5e-149	527
contig00551	Lc_contig_06376	98.5	333	3	2	8	338	34	366	6e-167	586
contig00552	Lc_contig_12820	99.74	381	1	0	1	381	470	850	0	699
contig00553	Lc_contig_16732	99.75	1206	3	0	211	1416	3	1208	0	2211
contig00554	Lc_contig_08319	96.93	489	13	1	8	494	489	1	0	819
contig00555	Lc_contig_15718	99.78	894	0	1	1	892	48	941	0	1639
contig00556	Lc_scaffold_42692	93.95	281	13	2	39	315	401	681	2e-117	422
contig00557	Lc_contig_15866	100	1019	0	0	1	1019	1019	1	0	1882
contig00558	Lc_contig_07787	99.57	464	2	0	44	507	13	476	0	846
contig00559	Lc_scaffold_46223	99.08	653	3	2	1	650	1830	1178	0	1170
contig00560	Lc_contig_37231	97.65	723	5	11	1	716	718	1	0	1230
contig00561	Lc_contig_12797	99.54	649	1	2	1	649	197	843	0	1181
contig00562	Lc_scaffold_49125	99.71	1358	1	3	82	1436	134	1491	0	2483
contig00563	Lc_contig_21445	99.86	2181	3	0	1	2181	2221	41	0	4012
contig00564	Lc_contig_12511	100	630	0	0	1	630	74	703	0	1164
contig00565	Lc_scaffold_39404	99.43	348	0	2	1	346	541	888	4e-180	630
contig00566	Lc_contig_10066	100	586	0	0	1	586	597	12	0	1083
contig00567	Lc_contig_19334	98.81	757	2	6	1	752	1599	845	0	1341
contig00568	Lc_scaffold_40882	99.91	2127	1	1	3	2128	2167	41	0	3916
contig00569	Lc_contig_19648	99.72	1758	5	0	28	1785	1769	12	0	3219
contig00570	Lc_contig_15462	100	981	0	0	1	981	118	1098	0	1812
contig00571	Lc_contig_18899	99.85	1368	2	0	135	1502	1613	246	0	2516
contig00572	Lc_scaffold_47755	99.61	1535	1	4	1	1533	1656	125	0	2798
contig00573	Lc_contig_08826	99.66	587	2	0	48	634	1	587	0	1074
contig00574	Lc_contig_12035	99.53	423	2	0	1	423	701	279	0	771
contig00575	Lc_contig_37966	98.84	1294	9	1	1	1288	1607	314	0	2302
contig00576	Lc_contig_13496	98.46	324	1	3	1	320	732	409	2e-161	568
contig00577	Lc_contig_15225	99.78	907	2	0	1	907	177	1083	0	1664
contig00578	Lc_contig_14991	99.5	606	1	2	1	604	400	1005	0	1101
contig00579	Lc_contig_04229	96.5	428	14	1	3	430	21	447	0	706
contig00580	Lc_scaffold_39724	94.53	274	13	2	1	273	205	477	1e-117	422
contig00581	Lc_contig_08645	100	158	0	0	1	158	433	590	2e-78	292
contig00582	Lc_contig_22166	99.85	2660	0	3	1	2659	324	2980	0	4887
contig00583	Lc_contig_21437	100	2044	0	0	38	2081	239	2282	0	3775
contig00584	Lc_contig_17222	93.12	378	21	5	113	488	1331	957	1e-155	549
contig00585	Lc_scaffold_43463	99.9	968	0	1	1	967	805	1772	0	1781
contig00586	Lc_contig_14072	99.53	858	1	3	1	856	859	3	0	1559
contig00587	Lc_contig_12108	99.78	463	1	0	1	463	475	13	0	850
contig00588	Lc_contig_11961	92.64	163	6	6	126	283	3	164	9e-60	230
contig00589	Lc_contig_13931	99.66	870	3	0	282	1151	947	78	0	1591
contig00590	Lc_contig_13319	97.91	287	4	2	1	287	831	547	1e-139	496
contig00591	Lc_contig_15497	98.27	692	9	2	50	741	50	738	0	1208
contig00592	Lc_contig_17952	99.68	1235	4	0	1	1235	1386	152	0	2259
contig00593	Lc_contig_08004	99.47	375	2	0	1	375	189	563	0	682
contig00594	Lc_scaffold_50340	98.71	310	4	0	135	444	2	311	5e-156	551
contig00595	Lc_contig_20934	100	511	0	0	1	511	511	1	0	944
contig00596	Lc_contig_11052	99.69	640	0	2	1	639	66	704	0	1170
contig00597	Lc_contig_13496	99.49	395	2	0	1	395	396	2	0	719
contig00598	Lc_contig_37177	98.92	553	4	2	8	559	574	23	0	987
contig00599	Lc_contig_37226	97.97	296	5	1	86	380	1	296	1e-144	512
contig00600	Lc_contig_20208	99.76	1685	1	3	1	1684	221	1903	0	3086
contig00601	Lc_contig_36997	99.91	1125	0	1	10	1133	2132	1008	0	2071
contig00602	Lc_contig_15952	99.69	977	1	1	89	1065	2	976	0	1786
contig00603	Lc_contig_17055	98.32	1070	14	4	4	1071	1293	226	0	1873
contig00604	Lc_contig_11519	100	717	0	0	1	717	34	750	0	1325
contig00605	Lc_contig_11237	100	652	0	0	155	806	1	652	0	1205
contig00606	Lc_contig_13390	98.84	775	5	4	10	782	886	114	0	1378
contig00607	Lc_scaffold_40758	98.21	168	1	2	59	226	208	373	1e-78	292
contig00608	Lc_contig_17220	98.93	1210	9	4	1	1207	1261	53	0	2159
contig00609	Lc_contig_06100	100	455	0	0	252	706	484	30	0	841
contig00610	Lc_contig_15605	100	1074	0	0	1	1074	51	1124	0	1984
contig00611	Lc_scaffold_48748	97.68	1035	4	9	871	1904	1016	1	0	1764
contig00612	Lc_contig_11032	99.12	457	0	3	8	460	551	95	0	819
contig00613	Lc_scaffold_45394	91.95	584	45	2	238	820	151	733	0	817
contig00614	Lc_contig_12368	100	722	0	0	1	722	82	803	0	1334
contig00615	Lc_scaffold_44245	97.93	628	12	1	4	630	628	1	0	1086
contig00616	Lc_contig_17263	93.66	347	22	0	1	347	798	1144	6e-147	520
contig00617	Lc_contig_31146	100	318	0	0	584	901	1	318	4e-167	588
contig00618	Lc_contig_13151	99.39	328	1	1	1	327	82	409	3e-169	593
contig00619	Lc_contig_14539	99.88	843	0	1	1	842	866	24	0	1550
contig00620	Lc_contig_19714	100	1489	0	0	1	1489	1764	276	0	2750
contig00621	Lc_contig_17222	98.84	519	6	0	1	519	99	617	0	926
contig00622	Lc_contig_15973	98.63	438	1	5	1	433	931	494	0	771
contig00623	Lc_scaffold_55231	97.34	301	6	2	1	299	100	400	3e-144	510
contig00624	Lc_contig_22100	99.19	246	2	0	31	276	2948	2703	3e-124	444
contig00625	Lc_contig_12185	100	625	0	0	1	625	177	801	0	1155
contig00626	Lc_contig_13678	99.87	778	0	1	241	1017	916	139	0	1430
contig00627	Lc_scaffold_48104	100	182	0	0	1	182	617	436	3e-92	337
contig00628	Lc_scaffold_57598	99.38	642	3	1	367	1007	489	1130	0	1162
contig00629	Lc_contig_18537	100	1491	0	0	53	1543	1	1491	0	2754
contig00630	Lc_contig_14543	98.67	824	9	2	23	846	837	16	0	1459
contig00631	Lc_contig_05897	99.56	454	2	0	1	454	8	461	0	828
contig00632	Lc_contig_12826	99.87	781	1	0	71	851	853	73	0	1437
contig00633	Lc_contig_15163	99.9	971	0	1	74	1043	1078	108	0	1786
contig00634	Lc_contig_20097	99.35	1546	9	1	84	1628	199	1744	0	2798
contig00635	Lc_contig_12902	99.01	406	3	1	4	408	16	421	0	726
contig00636	Lc_scaffold_49773	94.92	315	14	1	1	313	650	964	1e-138	492
contig00637	Lc_contig_17596	99.89	886	1	0	1	886	397	1282	0	1631
contig00638	Lc_contig_09632	99.83	591	0	1	1	590	613	23	0	1085
contig00639	Lc_scaffold_38679	99.81	1582	1	2	1	1580	196	1777	0	2904
contig00640	Lc_contig_17519	99.81	1059	0	2	10	1068	1126	70	0	1943
contig00641	Lc_scaffold_40384	93.31	254	14	3	1	252	46	298	1e-102	372
contig00642	Lc_contig_16925	93.96	745	31	12	48	785	266	1003	0	1114
contig00643	Lc_contig_19694	98.82	423	5	0	1	423	1754	1332	0	754
contig00644	Lc_scaffold_45394	95.77	803	33	1	1	802	1091	289	0	1293
contig00646	Lc_contig_02122	98.46	390	3	3	31	418	1	389	0	684
contig00647	Lc_scaffold_51132	100	466	0	0	240	705	555	90	0	861
contig00648	Lc_contig_16002	100	983	0	0	9	991	88	1070	0	1816
contig00649	Lc_contig_38376	94.96	1627	74	8	5	1626	2026	403	0	2543
contig00650	Lc_scaffold_51165	100	560	0	0	1	560	52	611	0	1035
contig00651	Lc_contig_13835	93.22	118	3	5	1	114	748	632	7e-42	169
contig00652	Lc_contig_12469	92.92	480	25	9	46	519	823	347	0	689
contig00653	Lc_scaffold_46415	99.65	1158	3	1	40	1196	2	1159	0	2115
contig00654	Lc_contig_18504	99.36	1410	2	5	1	1404	1409	1	0	2547
contig00655	Lc_scaffold_42648	100	533	0	0	4	536	6	538	0	985
contig00656	Lc_scaffold_42997	99.91	1176	0	1	92	1266	9	1184	0	2165
contig00657	Lc_scaffold_47773	99.88	836	0	1	19	854	835	1	0	1537
contig00658	Lc_contig_20964	100	2057	0	0	56	2112	2139	83	0	3799
contig00659	Lc_contig_18392	99.7	659	2	0	1	659	859	1517	0	1206
contig00660	Lc_scaffold_57280	99.88	841	0	1	3	842	207	1047	0	1546
contig00661	Lc_contig_38376	97.63	591	10	4	1	587	129	719	0	1011
contig00662	Lc_scaffold_39234	98.69	229	0	2	9	235	39	266	5e-112	403
contig00663	Lc_contig_11271	99.86	732	1	0	1	732	732	1	0	1347
contig00664	Lc_contig_37882	96.46	1072	26	10	11	1072	1207	138	0	1759
contig00665	Lc_contig_35636	99.52	207	1	0	1	207	153	359	3e-104	377
contig00666	Lc_scaffold_51301	99.84	609	1	0	1	609	257	865	0	1120
contig00667	Lc_contig_11327	99.55	671	3	0	1	671	66	736	0	1223
contig00668	Lc_contig_16741	99.8	996	2	0	1	996	97	1092	0	1829
contig00669	Lc_scaffold_52225	99.76	417	1	0	1	417	1435	1019	0	765
contig00670	Lc_contig_12617	99.72	715	2	0	1	715	715	1	0	1310
contig00671	Lc_scaffold_48127	90.71	312	25	4	236	545	903	594	2e-114	412
contig00672	Lc_scaffold_57791	99.18	978	0	5	1	972	1012	37	0	1755
contig00673	Lc_contig_14447	98.24	738	6	6	1	733	866	131	0	1284
contig00674	Lc_scaffold_49182	97.61	418	9	1	305	722	588	172	0	717
contig00675	Lc_scaffold_43713	99.86	719	0	1	1	719	1047	330	0	1321
contig00676	Lc_contig_15150	99.35	307	0	2	1	305	62	368	1e-157	555
contig00677	Lc_contig_14422	99.57	932	3	1	1	931	975	44	0	1698
contig00678	Lc_contig_14378	100	774	0	0	18	791	869	96	0	1430
contig00679	Lc_scaffold_55382	99.9	983	0	1	1	982	1126	144	0	1808
contig00680	Lc_scaffold_46473	97.17	247	6	1	64	309	628	382	7e-116	416
contig00681	Lc_contig_18818	99.32	1481	2	4	1	1481	123	1595	0	2673
contig00682	Lc_contig_37392	98.67	825	10	1	142	965	1	825	0	1463
contig00683	Lc_contig_10725	99.21	636	3	2	1	634	645	10	0	1146
contig00684	Lc_contig_37227	97.81	1277	7	5	1	1259	1494	221	0	2183
contig00685	Lc_contig_19409	100	1437	0	0	1	1437	1459	23	0	2654
contig00686	Lc_contig_37449	97.42	155	2	1	1	153	563	717	5e-70	263
contig00687	Lc_contig_19809	99.72	1795	2	3	37	1829	1797	4	0	3284
contig00688	Lc_contig_11100	99.86	711	0	1	63	772	11	721	0	1306
contig00689	Lc_contig_13893	99.51	811	3	1	1	810	111	921	0	1474
contig00690	Lc_scaffold_42953	99.83	580	0	1	86	664	129	708	0	1064
contig00691	Lc_contig_10855	99.7	658	2	0	1	658	658	1	0	1205
contig00692	Lc_scaffold_46849	100	935	0	0	1	935	1333	399	0	1727
contig00693	Lc_contig_11725	99.47	563	0	3	1	561	82	643	0	1020
contig00694	Lc_contig_14292	99.65	869	2	1	1	868	950	82	0	1587
contig00695	Lc_scaffold_40600	90.79	228	8	11	354	574	1552	1773	3e-78	292
contig00696	Lc_contig_17927	99.78	899	1	1	1	899	6	903	0	1648
contig00697	Lc_scaffold_56562	99.92	1254	0	1	13	1265	1	1254	0	2309
contig00698	Lc_contig_18630	100	1388	0	0	1	1388	167	1554	0	2564
contig00699	Lc_scaffold_49578	99.74	380	0	1	1	379	1800	1421	0	695
contig00700	Lc_contig_12237	99.62	792	3	0	98	889	804	13	0	1447
contig00701	Lc_contig_07317	99.8	497	1	0	1	497	536	40	0	913
contig00702	Lc_contig_10987	98.56	557	1	3	1	557	23	572	0	977
contig00703	Lc_contig_37679	97.45	1254	29	2	1	1253	1252	1	0	2135
contig00704	Lc_contig_11821	99.35	306	2	0	1	306	306	1	2e-157	555
contig00705	Lc_contig_16052	100	293	0	0	1	293	1003	711	1e-153	542
contig00706	Lc_contig_21601	93.42	1642	86	22	2	1632	545	2175	0	2414
contig00707	Lc_contig_12064	99.6	750	1	2	1	749	44	792	0	1367
contig00708	Lc_contig_18632	99.75	1183	0	3	1	1182	1279	99	0	2165
contig00709	Lc_contig_38296	97.83	1702	31	3	1	1696	1713	12	0	2933
contig00710	Lc_contig_38116	99.59	1215	1	4	10	1220	1215	1	0	2213
contig00711	Lc_contig_16414	100	1129	0	0	7	1135	1224	96	0	2085
contig00712	Lc_scaffold_51301	98.1	158	2	1	1	158	859	703	2e-73	274
contig00713	Lc_contig_10515	100	623	0	0	1	623	623	1	0	1151
contig00714	Lc_contig_38016	97.01	301	3	4	48	343	697	398	4e-141	501
contig00715	Lc_contig_14017	93.97	945	49	7	247	1187	1	941	0	1423
contig00716	Lc_scaffold_43134	99.15	1297	10	1	162	1458	379	1674	0	2333
contig00717	Lc_contig_13521	99.27	551	4	0	1	551	57	607	0	996
contig00718	Lc_contig_21202	99.92	1219	1	0	1	1219	2231	1013	0	2246
contig00719	Lc_scaffold_46809	91.48	305	23	3	5	308	702	400	1e-115	416
contig00720	Lc_contig_12382	100	709	0	0	1	709	710	2	0	1310
contig00721	Lc_contig_18386	97.76	447	6	4	1	445	445	1	0	767
contig00722	Lc_contig_14025	98.17	492	5	1	177	668	690	203	0	856
contig00723	Lc_contig_04229	97.75	222	0	2	1	222	28	244	2e-104	377
contig00724	Lc_contig_14611	100	965	0	0	1	965	52	1016	0	1783
contig00725	Lc_contig_15445	99.21	1019	4	4	1	1017	23	1039	0	1834
contig00726	Lc_scaffold_49040	99.73	1094	2	1	1	1093	1111	18	0	2002
contig00728	Lc_contig_04890	88.05	293	25	10	3	289	7	295	1e-92	339
contig00729	Lc_contig_10497	99.64	561	0	2	1	559	591	31	0	1024
contig00730	Lc_contig_14344	98.47	655	5	5	10	660	977	324	0	1149
contig00731	Lc_scaffold_51453	99.95	1907	0	1	19	1924	11	1917	0	3515
contig00732	Lc_scaffold_52038	96.59	1527	25	22	208	1726	164	1671	0	2508
contig00733	Lc_scaffold_57535	98.79	1983	3	10	78	2058	1964	1	0	3509
contig00734	Lc_contig_00824	90.98	388	29	6	61	445	385	1	5e-146	518
contig00735	Lc_scaffold_54679	99.87	744	1	0	4	747	1274	531	0	1369
contig00736	Lc_scaffold_44292	99.91	1053	0	1	12	1063	1163	111	0	1938
contig00737	Lc_contig_15170	98.87	976	7	1	1	972	102	1077	0	1738
contig00738	Lc_contig_15207	99.67	920	3	0	70	989	14	933	0	1683
contig00739	Lc_contig_18845	100	595	0	0	1	595	76	670	0	1099
contig00740	Lc_scaffold_47594	98.27	1561	3	11	182	1742	11	1547	0	2713
contig00741	Lc_scaffold_38969	100	242	0	0	2	243	251	10	3e-125	448
contig00742	Lc_contig_14680	100	981	0	0	112	1092	1	981	0	1812
contig00743	Lc_contig_14796	100	952	0	0	1	952	952	1	0	1759
contig00744	Lc_scaffold_44285	99.73	738	0	2	9	744	739	2	0	1351
contig00745	Lc_contig_12896	97.95	391	2	4	1	386	470	81	0	673
contig00746	Lc_contig_12047	99.04	625	6	0	119	743	790	166	0	1122
contig00747	Lc_contig_12284	99.56	685	1	2	1	683	98	782	0	1247
contig00748	Lc_contig_12402	100	636	0	0	1	636	643	8	0	1175
contig00749	Lc_contig_11212	97.45	470	7	5	1	465	655	186	0	797
contig00750	Lc_scaffold_53476	98.26	344	3	3	103	444	597	939	1e-170	599
contig00751	Lc_contig_15187	100	746	0	0	1	746	80	825	0	1378
contig00752	Lc_contig_14547	99.52	414	1	1	1	414	516	104	0	752
contig00753	Lc_contig_09690	99.83	603	0	1	1	602	603	1	0	1107
contig00754	Lc_contig_12888	99.88	859	1	0	589	1447	1	859	0	1581
contig00755	Lc_scaffold_46717	99.75	785	1	1	1	784	819	35	0	1437
contig00756	Lc_contig_17464	99.62	1043	4	0	1	1043	315	1357	0	1905
contig00757	Lc_scaffold_41702	100	463	0	0	116	578	3	465	0	856
contig00758	Lc_contig_16682	99.86	735	1	0	75	809	802	68	0	1352
contig00759	Lc_contig_13234	98.97	581	6	0	12	592	668	88	0	1040
contig00760	Lc_contig_07942	93.47	352	20	3	19	368	101	451	9e-147	520
contig00761	Lc_scaffold_51393	99.77	1317	1	2	64	1379	1	1316	0	2414
contig00762	Lc_contig_16113	100	1115	0	0	1	1115	1145	31	0	2060
contig00763	Lc_contig_08648	99.65	575	2	0	77	651	590	16	0	1051
contig00764	Lc_contig_11559	98.2	667	8	3	1	667	719	57	0	1162
contig00765	Lc_contig_11969	99.62	261	0	1	1	260	62	322	1e-133	475
contig00766	Lc_scaffold_42075	98.67	528	6	1	342	869	558	32	0	935
contig00767	Lc_contig_17130	99.92	1237	1	0	1	1237	1295	59	0	2279
contig00768	Lc_scaffold_54203	97.89	190	3	1	49	237	717	528	3e-89	327
contig00769	Lc_contig_15718	100	319	0	0	50	368	1	319	5e-168	590
contig00770	Lc_contig_07352	89.5	543	36	11	37	562	539	1	0	667
contig00771	Lc_scaffold_49583	96.24	611	0	8	224	812	610	1	0	979
contig00772	Lc_contig_08281	99.55	442	1	1	177	617	1	442	0	804
contig00773	Lc_contig_12082	99.72	716	0	2	9	722	8	723	0	1310
contig00774	Lc_contig_13432	99.06	746	4	1	1	743	28	773	0	1336
contig00775	Lc_contig_38170	99.1	1563	12	1	1	1561	1596	34	0	2808
contig00776	Lc_contig_16081	95.94	1058	16	12	1	1031	1087	30	0	1690
contig00777	Lc_scaffold_46229	97.8	1134	13	5	1	1133	1241	2363	0	1947
contig00778	Lc_scaffold_53997	99.18	489	3	1	539	1026	666	178	0	880
contig00779	Lc_contig_09338	99.07	535	5	0	1	535	606	72	0	961
contig00780	Lc_contig_16897	100	1049	0	0	1	1049	1241	193	0	1938
contig00781	Lc_contig_14304	100	805	0	0	14	818	87	891	0	1487
contig00782	Lc_scaffold_43886	99.33	749	4	1	59	806	995	247	0	1354
contig00783	Lc_contig_12871	100	369	0	0	364	732	546	178	0	682
contig00784	Lc_contig_17303	99.91	1157	0	1	1	1156	1262	106	0	2130
contig00785	Lc_contig_17253	99.79	473	1	0	1	473	608	1080	0	869
contig00786	Lc_contig_37841	96.55	783	13	3	1	769	2	784	0	1284
contig00787	Lc_contig_17993	98.32	357	4	2	1	357	1034	1388	2e-178	625
contig00788	Lc_contig_14479	99.79	942	2	0	1	942	942	1	0	1729
contig00789	Lc_contig_13996	99.88	843	1	0	1	843	909	67	0	1552
contig00790	Lc_contig_19962	99.66	1791	4	1	1	1789	1795	5	0	3273
contig00791	Lc_contig_15781	100	524	0	0	1	524	1058	535	0	968
contig00792	Lc_contig_15202	96.84	1012	13	8	1	1006	1060	62	0	1674
contig00793	Lc_contig_14400	100	783	0	0	145	927	194	976	0	1447
contig00794	Lc_contig_12108	98.2	556	5	5	1	553	710	157	0	966
contig00795	Lc_contig_13118	100	870	0	0	53	922	870	1	0	1607
contig00796	Lc_contig_15150	99.87	782	1	0	1	782	282	1063	0	1439
contig00797	Lc_contig_11941	99.74	783	0	1	82	862	783	1	0	1434
contig00798	Lc_scaffold_44245	93.19	235	15	1	1	234	497	263	3e-94	344
contig00799	Lc_contig_15113	99.25	931	3	3	11	937	72	1002	0	1677
contig00800	Lc_scaffold_58223	99.68	1861	4	2	1	1859	1977	117	0	3402
contig00801	Lc_contig_15848	98.93	654	0	6	2	648	743	90	0	1162
contig00802	Lc_contig_17544	99.75	1187	1	2	1	1185	5	1191	0	2174
contig00803	Lc_contig_17300	99.72	1054	1	2	1	1052	1126	73	0	1929
contig00804	Lc_contig_17778	99.78	1356	2	1	1	1355	1360	5	0	2486
contig00805	Lc_scaffold_45943	99.52	415	1	1	1	415	539	126	0	754
contig00806	Lc_contig_17253	96.75	338	6	3	1	334	366	30	1e-158	558
contig00807	Lc_contig_11100	99.45	181	0	1	144	324	11	190	4e-89	327
contig00808	Lc_contig_03354	91.19	352	14	10	10	355	1	341	1e-129	462
contig00809	Lc_contig_12049	100	640	0	0	1	640	18	657	0	1182
contig00810	Lc_contig_17831	99.81	1057	1	1	139	1194	1427	371	0	1940
contig00811	Lc_contig_38253	92.22	270	15	6	1	267	338	72	4e-104	377
contig00812	Lc_contig_15084	99.66	877	0	2	35	908	3	879	0	1600
contig00813	Lc_contig_10497	99.75	397	1	0	1	397	399	3	0	728
contig00814	Lc_contig_05155	100	462	0	0	92	553	462	1	0	854
contig00815	Lc_contig_12871	100	444	0	0	1	444	571	128	0	821
contig00816	Lc_scaffold_39875	98.15	324	5	1	1	323	696	373	6e-160	564
contig00817	Lc_contig_12027	99.39	653	0	2	2	654	764	116	0	1181
contig00818	Lc_contig_11728	98.03	710	14	0	4	713	35	744	0	1234
contig00819	Lc_contig_09501	97.25	545	4	3	1	534	625	81	0	913
contig00820	Lc_scaffold_57280	99.42	344	1	1	1	343	205	548	4e-178	623
contig00821	Lc_contig_13068	99.51	821	4	0	1	821	28	848	0	1495
contig00822	Lc_contig_14447	98.68	456	6	0	9	464	68	523	0	809
contig00823	Lc_contig_08316	100	207	0	0	1	207	369	575	7e-106	383
contig00824	Lc_scaffold_42408	99.93	1479	0	1	12	1489	1577	99	0	2724
contig00825	Lc_contig_13172	99.73	368	1	0	71	438	1	368	0	675
contig00826	Lc_contig_37007	99.74	2311	2	4	1	2308	6210	3901	0	4231
contig00827	Lc_contig_13854	100	744	0	0	1	744	776	33	0	1375
contig00828	Lc_contig_13405	99.13	807	4	3	102	907	805	1	0	1448
contig00829	Lc_contig_12035	99.64	274	1	0	1	274	14	287	2e-141	501
contig00831	Lc_contig_20181	100	732	0	0	76	807	1167	1898	0	1352
contig00832	Lc_contig_11822	100	631	0	0	1	631	681	51	0	1166
contig00833	Lc_contig_15172	99.58	962	2	2	1	960	61	1022	0	1753
contig00834	Lc_contig_18012	99.92	1253	1	0	1	1253	192	1444	0	2309
contig00835	Lc_scaffold_57147	99.38	485	3	0	1	485	973	489	0	880
contig00836	Lc_scaffold_41770	99.77	858	0	2	1	857	519	1375	0	1572
contig00837	Lc_contig_17114	99.92	1238	0	1	1	1237	1266	29	0	2279
contig00838	Lc_contig_38328	93.85	260	8	5	1	252	14	273	2e-106	385
contig00839	Lc_contig_17831	96.95	164	3	2	249	411	1427	1265	6e-73	274
contig00840	Lc_contig_13647	99.64	828	3	0	92	919	923	96	0	1513
contig00841	Lc_contig_37236	95	460	3	4	1	460	641	1080	0	706
contig00842	Lc_contig_08725	95.13	575	19	6	108	681	1	567	0	898
contig00843	Lc_contig_16988	93.15	321	14	8	1	316	1200	883	3e-130	464
contig00844	Lc_contig_13852	100	925	0	0	1	925	18	942	0	1709
contig00845	Lc_contig_20097	98.8	249	1	2	1	248	416	663	1e-123	442
contig00846	Lc_scaffold_43322	99.62	780	0	2	28	804	1	780	0	1421
contig00847	Lc_contig_11136	99.31	579	2	2	1	579	2	578	0	1046
contig00848	Lc_contig_18845	99.69	971	2	1	1	970	1432	462	0	1775
contig00849	Lc_contig_07748	100	553	0	0	70	622	1	553	0	1022
contig00850	Lc_scaffold_39650	99.68	1544	3	2	1	1542	1551	8	0	2822
contig00851	Lc_contig_15781	99.81	519	1	0	1	519	519	1	0	953
contig00852	Lc_contig_37912	99.77	2153	1	3	1	2150	2999	848	0	3945
contig00853	Lc_scaffold_54984	99.87	792	0	1	189	979	793	2	0	1456
contig00854	Lc_contig_10223	98.88	624	1	5	102	722	667	47	0	1109
contig00855	Lc_contig_15615	99.11	1007	8	1	1	1006	1030	24	0	1808
contig00856	Lc_contig_18124	99.86	1445	0	2	1	1443	1464	20	0	2656
contig00857	Lc_contig_14559	99.89	892	1	0	96	987	1009	118	0	1642
contig00858	Lc_scaffold_49452	99.88	801	0	1	1	800	451	1251	0	1472
contig00859	Lc_scaffold_49593	100	394	0	0	1	394	893	500	0	728
contig00860	Lc_scaffold_47789	100	1364	0	0	15	1378	1	1364	0	2519
contig00861	Lc_contig_14977	99.61	1033	2	1	1	1031	26	1058	0	1884
contig00862	Lc_contig_12988	100	236	0	0	36	271	95	330	5e-122	436
contig00863	Lc_scaffold_46201	100	648	0	0	8	655	28	675	0	1197
contig00864	Lc_scaffold_49376	99.13	230	2	0	1	230	1077	848	2e-115	414
contig00865	Lc_scaffold_56581	99.18	368	2	1	1	367	586	953	0	662
contig00866	Lc_contig_11496	99.07	322	0	3	10	328	742	421	1e-163	575
contig00867	Lc_contig_15363	98.25	573	1	7	1	564	898	326	0	994
contig00868	Lc_scaffold_47541	99.22	386	3	0	149	534	1	386	0	697
contig00869	Lc_contig_10754	96.58	234	6	2	2	233	37	270	4e-107	387
contig00870	Lc_contig_16064	99.38	963	6	0	84	1046	1181	219	0	1746
contig00872	Lc_contig_07225	97.82	367	4	4	277	641	377	13	5e-180	630
contig00873	Lc_scaffold_40685	99.85	1353	0	2	1	1351	81	1433	0	2486
contig00874	Lc_contig_06366	99.15	471	3	1	15	485	1	470	0	846
contig00875	Lc_contig_30915	90.37	218	16	5	2	217	215	1	4e-75	281
contig00876	Lc_scaffold_52648	99.31	1591	0	1	56	1646	10	1589	0	2867
contig00877	Lc_contig_11579	99.49	586	1	2	93	677	1	585	0	1064
contig00879	Lc_contig_20225	100	407	0	0	1	407	848	1254	0	752
contig00880	Lc_scaffold_49376	99.59	487	0	2	1	485	617	131	0	887
contig00881	Lc_contig_16834	99.75	799	2	0	1	799	1227	429	0	1465
contig00882	Lc_contig_10697	100	636	0	0	1	636	19	654	0	1175
contig00883	Lc_contig_37766	99.79	939	1	1	541	1478	1080	142	0	1722
contig00884	Lc_scaffold_56404	99.62	1301	1	4	4	1301	1547	248	0	2372
contig00885	Lc_scaffold_57966	99.52	631	1	2	15	643	2001	1371	0	1147
contig00886	Lc_contig_14485	99.77	883	2	0	1	883	930	48	0	1620
contig00887	Lc_contig_08462	100	582	0	0	42	623	582	1	0	1075
contig00888	Lc_scaffold_58517	99.74	783	0	2	3	784	10	791	0	1434
contig00889	Lc_contig_20709	99.4	1828	10	1	1	1828	192	2018	0	3314
contig00890	Lc_contig_21500	100	2003	0	0	1	2003	2116	114	0	3699
contig00891	Lc_contig_13123	99.74	756	1	1	30	785	1	755	0	1384
contig00892	Lc_contig_21347	99.54	438	2	0	1	438	686	249	0	798
contig00893	Lc_contig_15523	99.84	622	1	0	1	622	998	377	0	1144
contig00894	Lc_contig_15445	97.4	269	2	5	8	272	34	301	5e-127	453
contig00895	Lc_contig_12538	98.65	445	0	1	1	439	455	11	0	784
contig00896	Lc_scaffold_45940	98.93	466	5	0	1	466	1324	859	0	833
contig00897	Lc_scaffold_38903	99.28	966	6	1	1	966	1850	2814	0	1744
contig00898	Lc_contig_10427	93.29	164	6	4	1	160	600	438	3e-62	237
contig00899	Lc_scaffold_49044	99.73	733	1	1	399	1130	1000	1732	0	1341
contig00900	Lc_contig_20018	97.34	564	13	2	1	563	766	204	0	957
contig00901	Lc_contig_15996	95.16	248	4	4	1	248	928	1167	2e-106	385
contig00902	Lc_scaffold_45224	99.37	946	6	0	15	960	11	956	0	1714
contig00903	Lc_contig_07901	98.09	419	8	0	231	649	556	138	0	730
contig00904	Lc_contig_37651	97.41	1312	32	2	1	1310	213	1524	0	2233
contig00905	Lc_contig_12068	100	731	0	0	1	731	731	1	0	1351
contig00906	Lc_contig_07218	100	424	0	0	143	566	532	109	0	784
contig00907	Lc_contig_37904	91.75	739	13	27	1	737	708	16	0	985
contig00908	Lc_contig_13407	98.83	767	2	5	4	768	815	54	0	1360
contig00909	Lc_contig_15891	95.33	450	17	4	1	448	270	717	0	712
contig00910	Lc_contig_14481	100	323	0	0	1	323	1003	681	3e-170	597
contig00911	Lc_scaffold_57272	100	378	0	0	107	484	681	304	0	699
contig00912	Lc_contig_11395	99.28	692	0	2	3	689	51	742	0	1245
contig00913	Lc_scaffold_57768	99.5	1800	3	4	140	1938	2165	371	0	3271
contig00914	Lc_contig_21873	99.91	2167	0	2	1	2165	524	2690	0	3989
contig00915	Lc_contig_13786	100	814	0	0	90	903	924	111	0	1504
contig00916	Lc_contig_09474	99.19	615	5	0	1	615	13	627	0	1109
contig00917	Lc_scaffold_53807	99.69	318	0	1	1	318	318	2	3e-165	580
contig00918	Lc_contig_20853	99.69	1945	6	0	1	1945	2019	75	0	3559
contig00919	Lc_contig_15322	99.08	765	6	1	1	765	331	1094	0	1373
contig00920	Lc_contig_12417	99.51	816	4	0	1	816	816	1	0	1485
contig00921	Lc_contig_15240	100	1020	0	0	46	1065	10	1029	0	1884
contig00922	Lc_contig_18862	99.94	1547	1	0	79	1625	1609	63	0	2852
contig00923	Lc_contig_37098	91.78	365	27	3	1	362	412	48	2e-142	505
contig00924	Lc_scaffold_47120	99.7	1648	4	1	1	1647	214	1861	0	3014
contig00925	Lc_contig_20534	99.18	1947	9	7	1	1940	1960	14	0	3500
contig00926	Lc_scaffold_42315	97.01	201	1	3	1	201	38	233	5e-91	333
contig00927	Lc_scaffold_49700	100	575	0	0	1	575	1062	488	0	1062
contig00928	Lc_contig_22525	99.64	2207	6	2	367	2573	4100	1896	0	4030
contig00929	Lc_contig_17170	99.92	1177	1	0	111	1287	1	1177	0	2169
contig00930	Lc_scaffold_43662	99.55	891	1	2	128	1015	1	891	0	1620
contig00931	Lc_contig_15620	96.2	973	36	1	79	1050	154	1126	0	1591
contig00932	Lc_contig_19261	99.75	1600	3	1	1	1599	1686	87	0	2931
contig00933	Lc_contig_06006	100	362	0	0	59	420	483	122	0	669
contig00934	Lc_contig_18201	99.8	1470	2	1	1	1470	18	1486	0	2697
contig00935	Lc_contig_15419	99.81	1065	1	1	1	1064	1071	7	0	1954
contig00936	Lc_contig_37099	88.01	267	14	10	44	305	738	991	9e-81	300
contig00937	Lc_contig_11559	98.33	240	4	0	19	258	48	287	1e-117	422
contig00938	Lc_contig_16423	89.76	1006	79	24	53	1046	994	1	0	1266
contig00939	Lc_contig_15025	100	1025	0	0	1	1025	1027	3	0	1893
contig00940	Lc_scaffold_43813	99.19	493	0	2	1	489	1848	2340	0	885
contig00941	Lc_contig_07098	99.8	498	0	1	44	540	1	498	0	913
contig00942	Lc_contig_16321	99.83	1156	2	0	10	1165	1178	23	0	2124
contig00943	Lc_scaffold_52287	99.68	1886	5	1	10	1894	2215	330	0	3448
contig00945	Lc_scaffold_49027	99.71	3143	7	2	57	3198	1	3142	0	5753
contig00946	Lc_contig_19184	99.33	896	6	0	1	896	1610	715	0	1622
contig00947	Lc_scaffold_42762	99.85	2654	2	2	1	2654	524	3175	0	4878
contig00948	Lc_contig_21973	99.92	1228	0	1	1	1227	1361	2588	0	2261
contig00949	Lc_scaffold_46869	99.7	664	1	1	51	713	8	671	0	1214
contig00950	Lc_scaffold_41786	99.91	1083	0	1	9	1090	1366	284	0	1993
contig00951	Lc_contig_16189	99.42	1034	6	0	1	1034	1159	126	0	1877
contig00952	Lc_contig_14439	98.68	908	7	4	79	985	3	906	0	1605
contig00953	Lc_scaffold_42860	99.52	1041	2	3	77	1115	1066	27	0	1892
contig00954	Lc_contig_19165	96.17	1098	24	12	1	1086	564	1655	0	1779
contig00955	Lc_contig_15070	99.89	882	1	0	1	882	9	890	0	1624
contig00956	Lc_contig_10908	99.24	395	2	1	1	395	475	82	0	712
contig00957	Lc_scaffold_38578	99.57	1618	5	2	1	1616	256	1873	0	2948
contig00958	Lc_contig_06267	87.71	236	23	6	71	303	128	360	6e-72	270
contig00959	Lc_contig_16652	98.87	1146	12	1	1	1145	95	1240	0	2043
contig00960	Lc_contig_37473	98.18	1045	1	6	1	1027	2750	1706	0	1808
contig00961	Lc_contig_15650	98.24	455	7	1	45	499	118	571	0	795
contig00962	Lc_contig_11253	100	675	0	0	1	675	57	731	0	1247
contig00963	Lc_contig_20178	99.87	1569	0	2	84	1652	8	1574	0	2885
contig00964	Lc_contig_15929	99.72	1075	3	0	1	1075	1106	32	0	1969
contig00965	Lc_scaffold_46383	100	605	0	0	475	1079	363	967	0	1118
contig00966	Lc_contig_15773	99.24	1053	5	3	75	1124	11	1063	0	1897
contig00967	Lc_contig_12107	99.84	617	1	0	14	630	785	169	0	1134
contig00968	Lc_scaffold_42692	95.24	63	0	2	260	322	206	265	1e-19	97.1
contig00969	Lc_scaffold_58417	98.68	1062	5	6	2	1058	303	1360	0	1875
contig00970	Lc_scaffold_48018	99.1	445	4	0	1	445	532	88	0	800
contig00971	Lc_contig_18061	100	983	0	0	1	983	1217	235	0	1816
contig00972	Lc_contig_15773	99.8	495	1	0	1	495	604	1098	0	909
contig00973	Lc_contig_13172	99.69	650	1	1	1	649	99	748	0	1188
contig00975	Lc_contig_15653	99.8	1016	0	2	1	1014	1019	4	0	1864
contig00976	Lc_scaffold_47863	100	539	0	0	1	539	689	151	0	996
contig00977	Lc_contig_14795	97.66	1026	12	7	6	1025	1	1020	0	1751
contig00978	Lc_contig_07764	99.4	501	0	3	1	501	511	14	0	905
contig00979	Lc_scaffold_53749	100	312	0	0	1	312	315	4	3e-164	577
contig00980	Lc_contig_37658	98.81	755	7	2	29	781	755	1	0	1343
contig00981	Lc_contig_16249	100	1024	0	0	38	1061	1	1024	0	1892
contig00982	Lc_contig_22156	94.24	2066	108	11	1	2062	2918	860	0	3145
contig00983	Lc_scaffold_50282	99.95	1905	0	1	1	1904	2099	195	0	3511
contig00984	Lc_contig_14168	100	640	0	0	1	640	218	857	0	1182
contig00985	Lc_scaffold_58427	96.47	397	9	4	1	392	397	1	0	651
contig00986	Lc_scaffold_47057	99.61	767	1	2	1	766	52	817	0	1399
contig00987	Lc_contig_20620	99.76	1671	1	3	13	1682	1948	280	0	3061
contig00988	Lc_scaffold_51551	98.47	1242	8	4	1	1242	1231	1	0	2180
contig00989	Lc_scaffold_50335	99.89	904	0	1	1	903	2	905	0	1663
contig00990	Lc_contig_17835	99.85	1328	0	2	1	1328	36	1361	0	2440
contig00991	Lc_scaffold_57117	100	676	0	0	95	770	277	952	0	1249
contig00992	Lc_contig_18958	92.04	1445	104	11	116	1554	188	1627	0	2021
contig00993	Lc_contig_09723	99.37	634	4	0	1	634	5	638	0	1149
contig00994	Lc_contig_14555	99.69	963	1	2	40	1001	8	969	0	1760
contig00995	Lc_contig_11738	98.46	648	6	3	91	736	118	763	0	1138
contig00996	Lc_contig_38036	97.38	1567	28	10	1	1555	55	1620	0	2654
contig00997	Lc_scaffold_46849	100	811	0	0	61	871	1374	2184	0	1498
contig00998	Lc_contig_12538	100	466	0	0	1	466	749	284	0	861
contig00999	Lc_contig_14330	94.13	750	16	11	1	748	256	979	0	1116
contig01000	Lc_contig_15738	100	917	0	0	1	917	44	960	0	1694
contig01001	Lc_contig_37064	100	475	0	0	1	475	976	1450	0	878
contig01002	Lc_contig_14064	99.89	914	1	0	1	914	48	961	0	1683
contig01003	Lc_scaffold_49666	99.75	1178	2	1	1	1177	1186	9	0	2158
contig01004	Lc_contig_16937	99.81	1079	1	1	1	1078	1240	162	0	1980
contig01005	Lc_contig_12951	99.87	753	0	1	1	752	848	96	0	1384
contig01006	Lc_scaffold_53405	99.71	345	1	0	2	346	6611	6267	0	632
contig01007	Lc_contig_20721	99.73	1877	2	3	1	1875	41	1916	0	3435
contig01008	Lc_contig_38318	96.79	405	8	5	1	402	1020	618	0	671
contig01009	Lc_contig_14273	99.56	907	4	0	160	1066	4	910	0	1653
contig01010	Lc_contig_13583	97.48	674	6	4	1	663	899	226	0	1140
contig01011	Lc_scaffold_44632	99.94	1631	0	1	591	2220	1652	22	0	3005
contig01012	Lc_contig_18386	95.51	379	2	4	1	376	1500	1134	1e-168	592
contig01013	Lc_scaffold_40905	99.79	2381	0	4	283	2658	2381	1	0	4364
contig01014	Lc_scaffold_42170	99.82	1121	1	1	2	1121	1140	20	0	2058
contig01015	Lc_contig_01726	99.19	370	2	1	2	371	399	31	0	665
contig01016	Lc_scaffold_53073	99.93	1516	1	0	52	1567	2732	4247	0	2795
contig01017	Lc_contig_11746	99.84	623	1	0	5	627	623	1	0	1146
contig01018	Lc_contig_13172	99.54	219	0	1	1	219	751	534	2e-110	398
contig01019	Lc_contig_15415	100	898	0	0	76	973	13	910	0	1659
contig01020	Lc_contig_38319	93.91	345	5	12	1	331	8	350	4e-143	507
contig01021	Lc_scaffold_46773	99.93	1459	0	1	269	1726	2319	861	0	2687
contig01022	Lc_scaffold_50085	98.99	1885	1	6	7	1888	153	2022	0	3362
contig01023	Lc_scaffold_47482	99.94	1588	0	1	73	1659	1640	53	0	2926
contig01024	Lc_contig_07042	100	332	0	0	189	520	1	332	4e-175	614
contig01025	Lc_contig_17566	99.74	755	0	2	4	757	55	808	0	1382
contig01026	Lc_scaffold_51673	99.6	991	3	1	1	990	58	1048	0	1807
contig01027	Lc_contig_14101	99.79	941	2	0	40	980	9	949	0	1727
contig01028	Lc_contig_14832	99.71	694	0	2	1	692	47	740	0	1269
contig01029	Lc_scaffold_56759	96.81	596	8	6	3	596	23	609	0	987
contig01030	Lc_contig_07260	100	524	0	0	81	604	535	12	0	968
contig01031	Lc_contig_13291	99.87	778	0	1	1	777	31	808	0	1430
contig01032	Lc_contig_07214	99.61	512	2	0	1	512	526	15	0	935
contig01034	Lc_contig_14915	99.83	594	1	0	268	861	187	780	0	1092
contig01035	Lc_contig_13906	99.62	262	0	1	1	261	604	865	3e-134	477
contig01036	Lc_contig_19918	99.88	1670	1	1	1	1670	1748	80	0	3072
contig01037	Lc_contig_16834	98.5	934	7	6	81	1010	1	931	0	1640
contig01038	Lc_scaffold_43979	99.93	1492	0	1	1	1491	2547	1056	0	2748
contig01039	Lc_contig_17529	99.1	1216	9	2	1	1214	158	1373	0	2183
contig01040	Lc_contig_37612	99.51	2034	7	2	11	2043	1432	3463	0	3698
contig01041	Lc_scaffold_45394	95.47	1215	45	5	327	1533	1939	727	0	1930
contig01042	Lc_contig_37350	99.1	668	0	6	1	663	20231	19565	0	1195
contig01043	Lc_contig_37350	99	1102	1	8	37	1130	18407	19506	0	1965
contig01044	Lc_contig_11111	100	661	0	0	1	661	661	1	0	1221
contig01045	Lc_contig_17664	99.66	1180	4	0	74	1253	1400	221	0	2158
contig01046	Lc_scaffold_55181	99.82	551	1	0	41	591	1	551	0	1013
contig01047	Lc_contig_19507	99.88	1693	0	1	23	1713	1727	35	0	3114
contig01048	Lc_scaffold_49235	99.87	2361	0	3	2	2359	2586	226	0	4340
contig01049	Lc_contig_07580	99	399	3	1	1	398	532	134	0	713
contig01050	Lc_contig_10498	99.8	502	0	1	27	527	150	651	0	920
contig01051	Lc_contig_19338	99.5	1590	7	1	1	1590	1597	9	0	2891
contig01052	Lc_contig_13867	100	762	0	0	1	762	905	144	0	1408
contig01053	Lc_contig_21347	88.2	678	46	32	4	657	392	1059	0	778
contig01054	Lc_contig_07805	99.43	529	1	1	1	527	538	10	0	959
contig01055	Lc_scaffold_41418	98.34	1205	7	7	1	1203	1194	1	0	2106
contig01056	Lc_scaffold_43134	99.47	380	1	1	1	380	1296	1674	0	689
contig01057	Lc_scaffold_56619	99.87	783	0	1	1	782	70	852	0	1439
contig01058	Lc_contig_37749	100	414	0	0	146	559	5811	6224	0	765
contig01059	Lc_scaffold_52038	99.26	404	1	2	1	402	2	405	0	728
contig01060	Lc_contig_05179	99.74	392	1	0	1	392	42	433	0	719
contig01061	Lc_contig_15780	98.92	1015	4	4	1	1014	137	1145	0	1807
contig01062	Lc_scaffold_54986	99.65	282	0	1	1	281	803	522	2e-145	514
contig01063	Lc_contig_11326	100	590	0	0	1	590	626	37	0	1090
contig01064	Lc_contig_22126	99.1	222	1	1	46	266	2997	2776	2e-110	398
contig01065	Lc_contig_12249	98.5	532	1	3	50	581	717	193	0	931
contig01066	Lc_contig_17341	100	597	0	0	1	597	1274	678	0	1103
contig01067	Lc_contig_06298	100	391	0	0	1	391	480	90	0	723
contig01068	Lc_scaffold_53546	100	934	0	0	10	943	3431	2498	0	1725
contig01069	Lc_contig_38010	100	862	0	0	207	1068	582	1443	0	1592
contig01070	Lc_contig_12782	99.88	850	0	1	87	935	850	1	0	1563
contig01071	Lc_contig_16936	100	1159	0	0	1	1159	1270	112	0	2141
contig01072	Lc_contig_15636	99.69	983	0	1	1	983	1000	21	0	1796
contig01073	Lc_contig_37638	98.55	415	4	2	1	413	2409	1995	0	734
contig01074	Lc_scaffold_47129	100	1307	0	0	30	1336	386	1692	0	2414
contig01075	Lc_scaffold_40150	99.41	854	5	0	1	854	863	10	0	1550
contig01076	Lc_contig_12237	97.35	378	8	2	71	447	378	2	0	641
contig01077	Lc_contig_16027	99.77	880	0	2	1	878	1140	261	0	1613
contig01078	Lc_contig_12281	100	773	0	0	1	773	28	800	0	1428
contig01079	Lc_contig_13546	100	823	0	0	1	823	91	913	0	1520
contig01080	Lc_contig_17601	99.91	1170	0	1	1	1169	1170	1	0	2154
contig01081	Lc_contig_37350	100	1657	0	0	81	1737	4986	6642	0	3061
contig01082	Lc_scaffold_46238	100	705	0	0	1	705	1869	2573	0	1303
contig01083	Lc_contig_18361	99.93	1423	1	0	55	1477	1515	93	0	2623
contig01084	Lc_scaffold_41846	99.79	962	0	2	1	961	156	1116	0	1764
contig01085	Lc_contig_36937	99.37	1892	6	3	1	1886	1962	71	0	3422
contig01086	Lc_contig_20038	99.94	1717	0	1	57	1772	12	1728	0	3164
contig01087	Lc_scaffold_42914	97.97	591	4	5	74	662	357	941	0	1018
contig01088	Lc_contig_16826	99.16	1184	1	3	1	1175	86	1269	0	2122
contig01089	Lc_contig_18704	100	841	0	0	1	841	38	878	0	1554
contig01090	Lc_contig_14454	98.77	895	8	3	1	892	11	905	0	1589
contig01091	Lc_contig_15863	100	1026	0	0	1	1026	1083	58	0	1895
contig01092	Lc_contig_16408	98.61	1078	10	4	7	1079	1217	140	0	1903
contig01093	Lc_scaffold_53039	99.57	470	0	2	1	469	598	1066	0	856
contig01094	Lc_scaffold_50117	100	614	0	0	1	614	673	1286	0	1134
contig01095	Lc_contig_04805	100	360	0	0	111	470	461	102	0	665
contig01096	Lc_contig_14823	100	960	0	0	92	1051	11	970	0	1773
contig01097	Lc_scaffold_45027	98.9	547	2	4	1	544	575	1120	0	974
contig01098	Lc_contig_13679	100	926	0	0	49	974	1	926	0	1711
contig01099	Lc_scaffold_43779	100	319	0	0	1	319	5	323	7e-168	590
contig01100	Lc_contig_14043	99.64	826	3	0	1	826	826	1	0	1509
contig01101	Lc_contig_09501	98.61	144	0	2	1	143	598	456	3e-67	254
contig01103	Lc_contig_37688	98.95	666	6	1	59	723	3	668	0	1190
contig01104	Lc_contig_11487	99.82	561	0	1	1	560	714	154	0	1029
contig01105	Lc_contig_09580	98.52	271	1	3	1	269	25	294	1e-133	475
contig01106	Lc_contig_14278	99.88	834	1	0	59	892	983	150	0	1535
contig01107	Lc_scaffold_41846	97.52	242	0	2	1	242	345	110	9e-114	409
contig01108	Lc_contig_14420	99.67	910	0	3	1	908	54	962	0	1661
contig01109	Lc_contig_17569	97.41	425	6	5	1	421	865	1288	0	719
contig01110	Lc_contig_18610	98.57	1119	3	3	1	1119	1515	410	0	1965
contig01111	Lc_contig_12226	99.32	740	4	1	58	796	803	64	0	1338
contig01112	Lc_contig_37680	97.78	1800	26	4	1	1786	85	1884	0	3090
contig01113	Lc_contig_07135	100	427	0	0	1	427	87	513	0	789
contig01114	Lc_contig_14207	100	792	0	0	1	792	792	1	0	1463
contig01115	Lc_contig_15165	99.61	1020	4	0	1	1020	59	1078	0	1862
contig01116	Lc_scaffold_42563	95.07	690	29	5	1	687	301	988	0	1086
contig01117	Lc_contig_21980	100	1213	0	0	1	1213	2782	1570	0	2241
contig01118	Lc_scaffold_49032	99.06	748	6	1	1	747	143	890	0	1341
contig01119	Lc_contig_15115	97.94	679	4	6	2	676	2	674	0	1168
contig01120	Lc_contig_06798	98.35	485	6	2	1	485	28	510	0	850
contig01121	Lc_contig_18651	99.88	855	1	0	1	855	855	1	0	1574
contig01122	Lc_contig_12642	99.86	713	1	0	1	713	123	835	0	1312
contig01123	Lc_contig_14968	99.24	786	5	1	1	786	216	1000	0	1417
contig01124	Lc_contig_12292	99.75	806	2	0	20	825	806	1	0	1478
contig01125	Lc_scaffold_39632	95.57	1421	60	3	1093	2511	1421	2	0	2272
contig01126	Lc_scaffold_54213	99.95	1834	1	0	1	1834	2010	177	0	3382
contig01128	Lc_scaffold_52339	99.27	1226	2	6	1	1221	150	1373	0	2207
contig01129	Lc_scaffold_51061	99.2	622	2	1	63	681	1	622	0	1118
contig01130	Lc_contig_07932	97.33	450	10	2	1	449	456	8	0	763
contig01131	Lc_contig_19358	98.76	1538	13	3	1	1534	10	1545	0	2730
contig01132	Lc_contig_12464	100	790	0	0	14	803	812	23	0	1459
contig01133	Lc_contig_13233	100	820	0	0	1	820	67	886	0	1515
contig01134	Lc_contig_14843	99.81	1043	1	1	104	1145	1043	1	0	1914
contig01135	Lc_contig_13560	95.54	740	20	8	1	728	813	75	0	1171
contig01136	Lc_contig_15615	98.36	183	1	1	1	183	841	1021	3e-87	320
contig01137	Lc_scaffold_58906	99.81	529	1	0	78	606	529	1	0	972
contig01138	Lc_scaffold_56348	85.11	638	62	23	4	631	296	910	3e-177	621
contig01139	Lc_scaffold_44525	98.75	558	3	3	126	682	638	84	0	989
contig01140	Lc_scaffold_54831	99.37	479	2	1	474	951	963	1441	0	867
contig01141	Lc_contig_16891	99.66	1181	2	2	1	1179	1192	12	0	2158
contig01142	Lc_contig_36940	94.56	864	27	18	101	950	1497	640	0	1319
contig01143	Lc_contig_36985	94.62	446	6	6	7	434	1	446	0	675
contig01144	Lc_contig_12848	98.82	846	9	1	61	905	846	1	0	1506
contig01145	Lc_contig_19694	95.1	286	4	8	1	276	286	1	1e-123	442
contig01146	Lc_scaffold_52586	98.24	740	2	8	1	740	1719	991	0	1284
contig01147	Lc_contig_15142	100	886	0	0	9	894	1042	157	0	1637
contig01148	Lc_contig_13951	99.89	928	0	1	13	940	7	933	0	1707
contig01149	Lc_contig_18806	99.92	1304	1	0	1	1304	1432	129	0	2403
contig01150	Lc_contig_16082	98.95	1051	1	5	1	1051	138	1178	0	1871
contig01151	Lc_contig_16703	99.74	1170	3	0	1	1170	18	1187	0	2145
contig01152	Lc_contig_36940	96.31	271	10	0	92	362	1157	1427	1e-124	446
contig01153	Lc_contig_38368	99.75	401	0	1	287	686	608	208	0	734
contig01154	Lc_contig_11080	99.76	411	0	1	1	411	299	708	0	752
contig01155	Lc_scaffold_42950	99.63	1074	0	3	1	1070	160	1233	0	1958
contig01156	Lc_scaffold_57978	99.75	1619	3	1	210	1827	1698	80	0	2966
contig01157	Lc_contig_16754	99.6	1239	5	0	83	1321	1255	17	0	2261
contig01158	Lc_contig_11317	100	644	0	0	98	741	735	92	0	1190
contig01159	Lc_scaffold_47502	99.73	368	1	0	311	678	385	18	0	675
contig01160	Lc_contig_01425	100	394	0	0	380	773	394	1	0	728
contig01161	Lc_contig_12953	98.48	787	8	2	1	787	822	40	0	1384
contig01162	Lc_contig_13237	98.87	443	3	1	1	443	558	118	0	789
contig01163	Lc_scaffold_45524	98.6	570	7	1	226	794	571	2	0	1009
contig01164	Lc_scaffold_40001	99.9	1011	1	0	195	1205	294	1304	0	1862
contig01165	Lc_contig_15432	99.17	1078	3	3	1	1078	1072	1	0	1936
contig01166	Lc_contig_17909	99.92	1182	0	1	28	1208	1	1182	0	2176
contig01167	Lc_scaffold_46849	99.85	675	0	1	1	675	675	2	0	1240
contig01168	Lc_contig_13915	99.44	888	3	2	40	926	944	58	0	1611
contig01169	Lc_contig_21194	99.92	1182	1	0	1	1182	1228	47	0	2178
contig01170	Lc_contig_12702	99.46	737	1	2	1	734	99	835	0	1336
contig01171	Lc_contig_13477	100	850	0	0	1	850	868	19	0	1570
contig01172	Lc_contig_14617	99.73	365	1	0	9	373	15	379	0	669
contig01173	Lc_scaffold_52330	99.51	1823	0	8	1	1815	2583	762	0	3308
contig01174	Lc_contig_38170	85.43	1057	128	25	380	1422	409	1453	0	1075
contig01175	Lc_contig_14515	99.88	856	1	0	171	1026	1006	151	0	1576
contig01176	Lc_scaffold_48736	98.13	587	1	4	1	587	599	23	0	1016
contig01177	Lc_contig_15027	100	887	0	0	10	896	45	931	0	1639
contig01178	Lc_scaffold_41800	98.95	573	4	2	8	578	60	632	0	1024
contig01179	Lc_scaffold_55424	99.21	504	4	0	346	849	347	850	0	909
contig01180	Lc_contig_14270	99.5	804	2	2	3	805	44	846	0	1461
contig01181	Lc_contig_14288	100	937	0	0	1	937	47	983	0	1731
contig01182	Lc_contig_15115	95.87	508	21	0	1	508	518	1025	0	822
contig01183	Lc_contig_37486	99.45	915	3	2	26	938	1143	229	0	1661
contig01184	Lc_scaffold_46734	99.72	1066	3	0	419	1484	370	1435	0	1953
contig01185	Lc_scaffold_44705	99.46	746	3	1	150	894	764	19	0	1354
contig01186	Lc_scaffold_42654	99.93	1514	0	1	1	1514	3281	1769	0	2789
contig01187	Lc_contig_17865	99.9	968	1	0	1	968	1291	324	0	1783
contig01188	Lc_contig_12469	99.05	211	2	0	1	211	234	24	6e-105	379
contig01189	Lc_scaffold_43513	99.67	300	1	0	1	300	301	2	7e-156	549
contig01190	Lc_contig_13319	100	457	0	0	59	515	1	457	0	845
contig01191	Lc_contig_16212	99.73	1123	2	1	1	1122	1123	1	0	2056
contig01192	Lc_scaffold_57839	99.49	990	4	1	57	1045	1164	175	0	1799
contig01193	Lc_contig_21214	99.94	1773	1	0	1	1773	237	2009	0	3269
contig01194	Lc_contig_14025	96.38	469	3	6	1	459	679	215	0	760
contig01195	Lc_contig_21215	99.06	2129	4	9	1	2114	2230	103	0	3807
contig01196	Lc_scaffold_50484	99.51	1629	7	1	7	1634	1933	305	0	2963
contig01197	Lc_contig_09583	99.19	621	2	3	352	969	621	1	0	1116
contig01198	Lc_scaffold_48598	99.92	1231	0	1	1	1230	206	1436	0	2266
contig01199	Lc_scaffold_52232	98.66	970	5	7	8	970	1239	271	0	1712
contig01200	Lc_contig_17566	100	850	0	0	1	850	531	1380	0	1570
contig01201	Lc_contig_14621	98.96	966	7	2	1	966	56	1018	0	1725
contig01202	Lc_contig_14883	99.42	1033	6	0	1	1033	15	1047	0	1875
contig01204	Lc_scaffold_42862	99.4	166	1	0	94	259	4432	4597	2e-81	302
contig01205	Lc_contig_09236	99.61	511	0	2	57	565	598	88	0	931
contig01206	Lc_contig_22373	99.97	3412	0	1	3	3414	3413	3	0	6294
contig01207	Lc_contig_12326	98.41	314	0	1	139	447	805	492	4e-155	547
contig01208	Lc_contig_37249	99.14	466	3	1	1	465	338	803	0	837
contig01209	Lc_scaffold_48599	99.44	354	1	1	1	353	1382	1029	0	641
contig01210	Lc_contig_17553	99.83	1165	2	0	5	1169	1307	143	0	2141
contig01211	Lc_contig_07253	99.4	502	0	2	1	502	509	11	0	907
contig01212	Lc_contig_21657	99.63	2440	9	0	10	2449	58	2497	0	4457
contig01213	Lc_contig_07657	100	547	0	0	92	638	549	3	0	1011
contig01214	Lc_scaffold_45543	100	256	0	0	10	265	741	486	4e-133	473
contig01215	Lc_contig_37027	99.63	1868	6	1	804	2670	1035	2902	0	3410
contig01216	Lc_contig_14481	98.44	449	3	3	1	447	508	62	0	787
contig01217	Lc_contig_12129	92.29	402	24	7	1	398	400	2	5e-160	564
contig01218	Lc_contig_13440	99.76	833	2	0	1	833	833	1	0	1528
contig01219	Lc_contig_20632	99.64	1960	3	4	3	1960	1960	3	0	3578
contig01220	Lc_scaffold_50256	99.68	1243	1	3	1	1241	1380	139	0	2270
contig01221	Lc_scaffold_39866	96.7	666	13	7	6	664	62	725	0	1099
contig01222	Lc_contig_37265	90.19	591	47	3	120	700	590	1	0	760
contig01223	Lc_scaffold_50760	99.06	1379	1	3	1	1367	96	1474	0	2464
contig01224	Lc_contig_19537	99.82	1667	0	3	1	1665	63	1728	0	3059
contig01225	Lc_contig_15990	99.79	975	2	0	1	975	106	1080	0	1790
contig01226	Lc_contig_19325	99.94	1654	1	0	9	1662	21	1674	0	3049
contig01227	Lc_contig_36939	99.65	1152	3	1	1	1151	12105	13256	0	2104
contig01228	Lc_contig_19890	100	1005	0	0	123	1127	1005	1	0	1857
contig01229	Lc_contig_37491	98.84	690	6	2	1	688	1322	633	0	1229
contig01230	Lc_scaffold_42271	97.7	392	5	4	48	437	1	390	0	671
contig01231	Lc_contig_11357	99.18	730	4	1	45	772	739	10	0	1314
contig01232	Lc_contig_13787	97.63	507	6	2	1	502	763	258	0	865
contig01233	Lc_contig_14305	99.25	797	2	4	1	793	18	814	0	1435
contig01234	Lc_contig_05292	87.2	461	37	19	121	568	473	22	3e-142	505
contig01235	Lc_contig_13965	99.4	833	1	2	1	829	834	2	0	1507
contig01236	Lc_contig_38064	95.33	664	3	8	1	638	407	1068	0	1029
contig01237	Lc_contig_18791	100	1360	0	0	17	1376	2	1361	0	2512
contig01238	Lc_scaffold_51339	99.91	1114	0	1	10	1122	9	1122	0	2050
contig01239	Lc_contig_14220	99.45	905	5	0	184	1088	964	60	0	1644
contig01240	Lc_contig_20619	99.29	1970	9	3	1	1965	48	2017	0	3555
contig01241	Lc_contig_03848	99.73	375	0	1	1	375	61	434	0	686
contig01242	Lc_scaffold_55182	99.74	1170	0	3	74	1241	570	1738	0	2141
contig01243	Lc_contig_12934	98.27	693	7	3	1	688	170	862	0	1208
contig01244	Lc_contig_16619	100	465	0	0	1	465	499	35	0	859
contig01245	Lc_contig_17566	99.8	507	0	1	1	506	437	943	0	929
contig01246	Lc_contig_19994	99.89	1767	1	1	157	1922	1852	86	0	3251
contig01247	Lc_contig_08619	100	529	0	0	1	529	529	1	0	977
contig01248	Lc_contig_16423	99.8	488	0	1	1	487	567	1054	0	894
contig01249	Lc_scaffold_57345	99.63	805	2	1	39	842	1	805	0	1469
contig01250	Lc_contig_36932	99.67	919	0	2	1	916	2750	1832	0	1677
contig01251	Lc_contig_11280	98.36	365	3	2	1	363	182	545	0	638
contig01252	Lc_scaffold_52350	99.41	1015	3	3	581	1595	801	1812	0	1838
contig01253	Lc_scaffold_39695	99.11	1468	8	5	181	1647	148	1611	0	2634
contig01254	Lc_scaffold_44227	100	995	0	0	898	1892	658	1652	0	1838
contig01255	Lc_contig_16247	99.89	879	1	0	1	879	1132	254	0	1618
contig01256	Lc_contig_14617	98.57	210	1	2	1	208	930	721	4e-102	370
contig01257	Lc_contig_11211	99.84	635	0	1	1	634	10	644	0	1166
contig01258	Lc_contig_15697	100	863	0	0	723	1585	211	1073	0	1594
contig01259	Lc_contig_13466	100	765	0	0	148	912	905	141	0	1413
contig01260	Lc_scaffold_49476	95.31	384	10	6	1	379	654	274	6e-172	603
contig01261	Lc_scaffold_39703	99.37	319	1	1	87	404	882	564	5e-164	577
contig01262	Lc_contig_08029	99.57	463	1	1	104	566	1	462	0	843
contig01263	Lc_scaffold_43273	90.31	227	19	3	320	543	640	414	7e-79	294
contig01264	Lc_contig_37350	99.33	745	2	3	4	745	15436	16180	0	1345
contig01265	Lc_contig_08397	100	384	0	0	250	633	196	579	0	710
contig01266	Lc_contig_37401	98.95	476	3	2	3	476	4451	3976	0	850
contig01267	Lc_contig_09023	99.75	407	1	0	12	418	87	493	0	747
contig01268	Lc_scaffold_43645	99.36	784	4	1	4	786	622	1405	0	1419
contig01269	Lc_contig_19597	99.46	1104	5	1	1	1104	1582	480	0	2004
contig01270	Lc_scaffold_42040	99.85	665	0	1	125	788	316	980	0	1221
contig01271	Lc_scaffold_58076	100	268	0	0	320	587	1420	1153	2e-139	496
contig01272	Lc_contig_16270	99.9	1005	0	1	1	1004	1092	88	0	1849
contig01273	Lc_contig_19400	99.93	1486	1	0	1	1486	108	1593	0	2739
contig01274	Lc_scaffold_40036	99.77	1714	2	2	1	1712	5	1718	0	3142
contig01275	Lc_contig_37229	95.45	594	16	10	14	597	34	626	0	937
contig01276	Lc_contig_37090	97	967	17	3	111	1066	90	1055	0	1615
contig01277	Lc_scaffold_50212	99.59	735	1	2	47	779	1577	843	0	1339
contig01278	Lc_scaffold_41725	98.71	852	6	1	1	847	54	905	0	1519
contig01279	Lc_scaffold_49504	99.53	422	2	0	317	738	451	30	0	769
contig01280	Lc_scaffold_57125	99.91	1053	0	1	1	1052	43	1095	0	1938
contig01281	Lc_contig_17725	99.48	1339	1	5	13	1345	1346	8	0	2429
contig01282	Lc_contig_18664	99.93	1441	1	0	3	1443	66	1506	0	2656
contig01283	Lc_contig_21078	99.41	1356	8	0	1	1356	2036	681	0	2460
contig01284	Lc_contig_08008	99.56	451	2	0	25	475	555	105	0	822
contig01285	Lc_scaffold_50333	99.63	1087	4	0	10	1096	597	1683	0	1986
contig01286	Lc_contig_14596	97.2	857	24	0	158	1014	158	1014	0	1450
contig01287	Lc_contig_14091	99.65	564	2	0	1	564	332	895	0	1031
contig01288	Lc_scaffold_50734	99.55	222	0	1	1	222	70	290	8e-112	403
contig01289	Lc_contig_14598	98.36	856	0	6	1	843	81	935	0	1491
contig01290	Lc_scaffold_39343	99.71	1021	0	3	1	1018	1064	44	0	1866
contig01291	Lc_contig_16762	99.74	1141	1	2	1	1140	1140	1	0	2089
contig01293	Lc_scaffold_58153	100	674	0	0	1	674	1260	587	0	1245
contig01294	Lc_contig_11839	98.87	709	5	2	2	707	8	716	0	1262
contig01295	Lc_contig_38253	89.38	292	19	9	1	289	354	72	6e-98	357
contig01296	Lc_scaffold_46778	100	565	0	0	8	572	935	371	0	1044
contig01297	Lc_contig_19010	95.19	520	13	5	1	518	768	259	0	811
contig01298	Lc_contig_11510	99.66	290	1	0	1	290	49	338	4e-150	531
contig01299	Lc_contig_17084	100	1203	0	0	173	1375	1308	106	0	2222
contig01300	Lc_contig_20222	100	1803	0	0	1	1803	20	1822	0	3330
contig01301	Lc_contig_17999	99.71	1371	4	0	1	1371	40	1410	0	2510
contig01302	Lc_scaffold_58650	99.04	1042	6	4	74	1113	1297	258	0	1866
contig01303	Lc_contig_16361	99.58	1200	3	1	1	1200	20	1217	0	2187
contig01304	Lc_contig_16355	99.82	1096	2	0	1	1096	1171	76	0	2013
contig01305	Lc_contig_14066	99.89	913	1	0	30	942	950	38	0	1681
contig01306	Lc_contig_19768	99.45	547	1	2	1	547	801	1345	0	992
contig01307	Lc_contig_18174	99.52	829	2	2	2	828	105	933	0	1507
contig01308	Lc_scaffold_51450	93.59	905	48	4	370	1266	940	38	0	1373
contig01309	Lc_contig_14522	100	848	0	0	1	848	977	130	0	1567
contig01310	Lc_contig_07984	99.56	459	1	1	22	479	562	104	0	835
contig01311	Lc_scaffold_41486	86.84	190	11	10	1	184	1017	836	4e-51	200
contig01312	Lc_contig_14566	100	899	0	0	8	906	1007	109	0	1661
contig01313	Lc_scaffold_45185	99.58	478	0	2	1	476	1253	776	0	870
contig01314	Lc_scaffold_40506	100	591	0	0	1	591	47	637	0	1092
contig01315	Lc_contig_37236	99	402	2	2	1	400	838	437	0	719
contig01316	Lc_contig_14795	98.13	534	5	1	1	529	854	321	0	926
contig01317	Lc_scaffold_39905	98.74	1034	10	3	669	1699	898	1931	0	1834
contig01318	Lc_scaffold_52670	99.9	1052	1	0	195	1246	1163	112	0	1938
contig01319	Lc_contig_11307	98.1	263	3	2	1	261	706	444	4e-128	457
contig01320	Lc_contig_38118	98.72	2880	3	12	33	2905	2891	39	0	5083
contig01321	Lc_contig_13739	100	836	0	0	1	836	91	926	0	1544
contig01322	Lc_contig_38398	95.94	937	15	8	1	915	845	1780	0	1498
contig01323	Lc_contig_17698	100	1358	0	0	80	1437	1	1358	0	2508
contig01324	Lc_contig_10127	99.45	183	0	1	1	182	584	402	1e-90	331
contig01325	Lc_contig_37594	99.68	926	0	3	1	924	400	1324	0	1690
contig01326	Lc_scaffold_50471	99.73	1504	1	3	1	1503	2609	1108	0	2752
contig01327	Lc_contig_38433	93.14	641	27	8	734	1362	690	55	0	928
contig01328	Lc_contig_12875	97.73	572	10	2	1	572	136	704	0	981
contig01329	Lc_contig_19478	96.7	485	12	3	1	484	58	539	0	804
contig01330	Lc_scaffold_38506	100	591	0	0	28	618	338	928	0	1092
contig01331	Lc_scaffold_42602	97.37	342	7	2	185	525	888	548	4e-165	580
contig01332	Lc_contig_11307	99.1	553	4	1	194	745	4	556	0	992
contig01333	Lc_contig_16695	99.64	1106	1	1	1	1106	1163	61	0	2017
contig01334	Lc_scaffold_44560	99.92	1333	0	1	1	1332	23	1355	0	2455
contig01335	Lc_scaffold_53888	99.72	1410	2	2	78	1485	2965	1556	0	2580
contig01336	Lc_contig_13963	99.89	883	0	1	279	1160	951	69	0	1624
contig01337	Lc_scaffold_47903	99.47	944	4	1	1	943	998	55	0	1714
contig01338	Lc_scaffold_43410	100	763	0	0	1	763	1083	321	0	1410
contig01339	Lc_contig_15706	99.81	1068	2	0	1	1068	63	1130	0	1962
contig01340	Lc_contig_21023	99.86	2172	3	0	67	2238	2172	1	0	3995
contig01341	Lc_contig_20011	99.06	1061	7	3	1	1059	415	1474	0	1901
contig01342	Lc_contig_16314	99.68	933	2	1	1	932	1059	127	0	1705
contig01343	Lc_contig_13584	83.85	650	81	24	442	1079	218	855	1e-169	597
contig01344	Lc_scaffold_48087	100	686	0	0	54	739	1375	690	0	1267
contig01345	Lc_contig_06592	99.8	492	1	0	1	492	496	5	0	904
contig01346	Lc_contig_17863	99.84	1285	1	1	1	1284	123	1407	0	2361
contig01347	Lc_contig_11940	99.48	578	2	1	1	577	198	775	0	1050
contig01348	Lc_contig_19436	99.92	1183	1	0	1	1183	1260	78	0	2180
contig01349	Lc_scaffold_50863	99.89	886	0	1	1	886	1199	2083	0	1629
contig01350	Lc_contig_11372	99.72	363	1	0	3	365	603	241	0	665
contig01351	Lc_contig_17222	88.21	229	18	5	3	227	445	668	3e-70	265
contig01352	Lc_contig_16859	95.14	535	16	7	2	533	748	1275	0	835
contig01353	Lc_scaffold_57379	99.69	956	2	1	1	955	1233	278	0	1748
contig01354	Lc_contig_37689	98.98	783	7	1	1	783	48	829	0	1400
contig01355	Lc_scaffold_42842	99.7	658	1	1	500	1156	861	204	0	1203
contig01356	Lc_contig_09312	99.45	543	2	1	1	542	560	18	0	985
contig01357	Lc_contig_15817	99.48	1151	2	3	1	1151	1148	2	0	2089
contig01358	Lc_contig_37368	98.92	2229	11	4	3	2219	1592	3819	0	3973
contig01359	Lc_contig_15607	99.09	992	8	1	3	994	1042	52	0	1781
contig01360	Lc_contig_12040	99.32	294	1	1	271	563	497	790	5e-150	531
contig01361	Lc_contig_13800	99.41	850	1	4	31	876	936	87	0	1539
contig01362	Lc_contig_13773	99.75	406	0	1	1	406	528	932	0	743
contig01363	Lc_scaffold_50712	98.45	193	3	0	149	341	1086	894	5e-93	340
contig01364	Lc_contig_37546	95.17	1408	52	8	52	1452	1	1399	0	2209
contig01365	Lc_contig_17893	99.77	1328	0	1	1	1328	1329	5	0	2433
contig01366	Lc_contig_21228	100	2103	0	0	4	2106	1	2103	0	3884
contig01367	Lc_scaffold_53136	100	1206	0	0	1	1206	2360	1155	0	2228
contig01369	Lc_contig_15335	99.82	542	1	0	1	542	1080	539	0	996
contig01370	Lc_contig_17587	99.68	1267	1	2	8	1274	1377	114	0	2314
contig01371	Lc_contig_17451	99.84	1232	1	1	1	1231	81	1312	0	2263
contig01372	Lc_scaffold_49269	99.77	431	1	0	1	431	440	10	0	791
contig01373	Lc_scaffold_53917	98.1	1526	4	9	250	1774	1542	41	0	2636
contig01374	Lc_contig_17221	100	1172	0	0	1	1172	1200	29	0	2165
contig01375	Lc_contig_21519	97.37	949	23	2	1	948	982	1929	0	1613
contig01376	Lc_contig_18221	99.86	1476	2	0	1	1476	1480	5	0	2715
contig01377	Lc_contig_15720	100	1006	0	0	1	1006	1017	12	0	1858
contig01378	Lc_scaffold_51106	99.83	573	1	0	3	575	124	696	0	1053
contig01379	Lc_contig_14257	99.35	772	0	3	1	767	11	782	0	1393
contig01380	Lc_scaffold_58366	99.32	1469	2	4	1	1462	1954	3421	0	2651
contig01381	Lc_contig_10787	98.93	560	3	2	1	559	80	637	0	998
contig01382	Lc_scaffold_45426	99.95	1987	0	1	1	1986	2099	113	0	3663
contig01383	Lc_contig_16727	99.91	1095	0	1	1	1095	1259	166	0	2015
contig01384	Lc_contig_12405	99.63	804	2	1	1	803	8	811	0	1467
contig01385	Lc_scaffold_45498	100	248	0	0	290	537	446	199	2e-128	459
contig01386	Lc_contig_14041	99.02	914	9	0	55	968	960	47	0	1639
contig01387	Lc_contig_16816	99.24	1179	5	4	1	1175	94	1272	0	2124
contig01388	Lc_contig_17502	99.41	1190	1	5	103	1291	1194	10	0	2154
contig01389	Lc_scaffold_39875	98.95	854	7	2	65	916	377	1230	0	1526
contig01390	Lc_contig_15474	99.79	958	0	2	1	956	92	1049	0	1757
contig01391	Lc_contig_15879	99.8	1025	1	1	118	1141	1043	19	0	1881
contig01392	Lc_contig_10286	99.16	596	5	0	1	596	598	3	0	1074
contig01393	Lc_contig_18046	99.93	1358	1	0	1	1358	1382	25	0	2503
contig01394	Lc_scaffold_56512	99.4	1342	1	4	1	1339	1449	112	0	2429
contig01395	Lc_contig_38264	99.58	1430	3	3	6	1432	22	1451	0	2604
contig01396	Lc_contig_19487	99.64	831	1	2	1	829	204	1034	0	1517
contig01397	Lc_contig_11582	99.85	682	1	0	1	682	53	734	0	1254
contig01398	Lc_contig_37416	91.27	664	27	29	1	644	53	705	0	883
contig01399	Lc_scaffold_45667	99.9	1037	0	1	1	1036	2185	1149	0	1908
contig01400	Lc_scaffold_42008	99.89	888	0	1	95	981	1	888	0	1633
contig01401	Lc_scaffold_48448	98.95	285	3	0	1	285	745	461	3e-144	510
contig01402	Lc_contig_10620	99.7	661	2	0	58	718	691	31	0	1210
contig01403	Lc_contig_17704	98.56	1323	4	8	1	1309	1389	68	0	2324
contig01404	Lc_scaffold_56653	98.86	1402	16	0	336	1737	311	1712	0	2501
contig01405	Lc_contig_18716	99.93	1419	0	1	1	1418	1504	86	0	2614
contig01406	Lc_contig_38470	97.4	1075	8	6	156	1228	1732	676	0	1816
contig01407	Lc_contig_37455	100	727	0	0	287	1013	738	12	0	1343
contig01408	Lc_scaffold_40757	98.59	284	0	2	88	367	760	477	1e-140	499
contig01409	Lc_contig_19615	99.57	1637	0	7	1	1632	1635	1	0	2977
contig01410	Lc_contig_13333	99.6	747	3	0	1	747	67	813	0	1363
contig01411	Lc_contig_16574	99.91	1124	1	0	1	1124	45	1168	0	2071
contig01412	Lc_contig_12004	99.83	600	0	1	1	599	180	779	0	1101
contig01413	Lc_contig_10547	100	678	0	0	49	726	678	1	0	1253
contig01414	Lc_scaffold_43495	98.49	332	3	2	1	330	397	66	2e-166	584
contig01415	Lc_contig_07789	99.77	427	1	0	1	427	427	1	0	784
contig01416	Lc_scaffold_42654	98.15	270	1	4	40	307	4599	4332	2e-131	468
contig01417	Lc_contig_16737	99.5	399	1	1	1	399	21	418	0	725
contig01418	Lc_contig_14529	99.79	948	2	0	1	948	32	979	0	1740
contig01419	Lc_scaffold_40426	99.55	440	0	2	1	438	2148	2587	0	800
contig01420	Lc_contig_14088	99.79	952	2	0	50	1001	1	952	0	1748
contig01421	Lc_contig_11057	100	488	0	0	1	488	160	647	0	902
contig01422	Lc_contig_22156	100	941	0	0	1	941	1728	788	0	1738
contig01423	Lc_contig_37676	97.23	325	5	2	6	326	88	412	3e-155	547
contig01424	Lc_scaffold_39205	98.95	1818	0	5	1	1817	1836	37	0	3234
contig01425	Lc_contig_15359	99.76	409	1	0	1	409	759	351	0	750
contig01426	Lc_contig_15737	97.39	918	22	2	25	941	933	17	0	1561
contig01427	Lc_contig_13869	98.97	780	8	0	174	953	2	781	0	1397
contig01428	Lc_contig_18948	100	1582	0	0	1277	2858	2	1583	0	2922
contig01429	Lc_contig_02442	99.76	411	1	0	32	442	1	411	0	754
contig01430	Lc_contig_12381	95.24	693	20	11	66	752	816	131	0	1085
contig01431	Lc_contig_05606	100	448	0	0	1	448	22	469	0	828
contig01432	Lc_contig_17890	99.91	1066	0	1	1	1065	146	1211	0	1962
contig01433	Lc_scaffold_58248	98.35	364	3	3	1	362	363	1	0	636
contig01434	Lc_contig_12483	100	655	0	0	1	655	54	708	0	1210
contig01435	Lc_contig_11105	100	689	0	0	1	689	31	719	0	1273
contig01436	Lc_contig_38344	98.57	771	9	2	1	769	1244	2014	0	1362
contig01437	Lc_contig_03819	96.41	446	4	3	1	446	5	438	0	725
contig01438	Lc_scaffold_55722	96.51	946	19	8	136	1077	1	936	0	1554
contig01439	Lc_contig_17050	99.91	1080	0	1	10	1088	1	1080	0	1988
contig01440	Lc_contig_37911	98.36	854	12	2	1	852	31	884	0	1498
contig01441	Lc_contig_16251	99.73	1108	3	0	4	1111	8	1115	0	2030
contig01442	Lc_scaffold_51632	91.62	1193	87	11	115	1299	1228	41	0	1637
contig01443	Lc_scaffold_42040	94.95	297	6	8	1	289	1008	713	4e-128	457
contig01444	Lc_contig_13385	100	241	0	0	1	241	640	880	7e-125	446
contig01445	Lc_contig_15344	99.81	1053	2	0	1	1053	1062	10	0	1934
contig01446	Lc_scaffold_56074	100	478	0	0	116	593	1	478	0	883
contig01447	Lc_scaffold_47997	99.94	1745	0	1	1	1744	1797	53	0	3216
contig01448	Lc_scaffold_46185	91.86	688	37	18	1	678	1334	656	0	942
contig01449	Lc_contig_21377	99.79	947	1	1	1	947	8	953	0	1736
contig01450	Lc_contig_15978	100	1128	0	0	137	1264	1168	41	0	2084
contig01451	Lc_scaffold_57124	93.59	764	29	13	414	1161	372	1131	0	1122
contig01452	Lc_scaffold_47424	99.87	744	0	1	1	744	752	10	0	1367
contig01453	Lc_scaffold_42230	99.54	1537	4	2	10	1543	111	1647	0	2796
contig01454	Lc_contig_06756	100	471	0	0	75	545	13	483	0	870
contig01455	Lc_scaffold_39834	99.48	193	1	0	155	347	1319	1127	2e-96	351
contig01456	Lc_contig_37480	99.91	1063	1	0	976	2038	1148	86	0	1958
contig01457	Lc_contig_11409	99.23	652	4	1	1	651	727	76	0	1175
contig01458	Lc_contig_16780	100	731	0	0	1	731	1246	516	0	1351
contig01459	Lc_scaffold_51854	99.95	2163	1	0	437	2599	645	2807	0	3989
contig01460	Lc_scaffold_45667	98.58	1477	6	11	1	1463	1667	192	0	2597
contig01461	Lc_contig_37487	98.13	1335	22	3	1	1333	388	1721	0	2324
contig01462	Lc_scaffold_46130	97.2	1072	6	5	1	1072	129	1176	0	1794
contig01463	Lc_contig_15814	98.23	961	10	7	15	969	1137	178	0	1674
contig01464	Lc_contig_11996	100	725	0	0	74	798	1	725	0	1339
contig01465	Lc_contig_19387	95.15	1691	70	10	20	1705	1	1684	0	2658
contig01466	Lc_contig_18745	100	1433	0	0	1	1433	82	1514	0	2647
contig01467	Lc_contig_37463	99.44	1598	4	2	46	1638	1645	48	0	2896
contig01468	Lc_contig_15650	98.53	543	4	4	48	588	1117	577	0	955
contig01469	Lc_contig_14996	99.34	906	6	0	1	906	993	88	0	1640
contig01471	Lc_contig_14526	99.03	618	1	3	1	614	759	143	0	1103
contig01472	Lc_contig_14481	95.12	164	3	5	1	162	922	762	5e-67	254
contig01473	Lc_contig_17206	98.98	1280	9	4	1	1277	26	1304	0	2289
contig01474	Lc_scaffold_46241	99.44	720	3	1	1	719	775	56	0	1306
contig01475	Lc_contig_17226	99.58	1197	0	5	1	1194	48	1242	0	2178
contig01476	Lc_contig_17199	99.92	1233	1	0	1	1233	1233	1	0	2272
contig01477	Lc_contig_15452	99.89	910	0	1	1	909	1020	111	0	1674
contig01478	Lc_contig_20444	99.89	1871	0	2	85	1953	12	1882	0	3443
contig01479	Lc_contig_13521	99.2	753	0	6	1	747	900	148	0	1352
contig01480	Lc_contig_37827	98.96	768	4	3	43	806	981	214	0	1371
contig01481	Lc_scaffold_40256	99.89	945	1	0	43	987	1269	325	0	1740
contig01482	Lc_scaffold_45387	99.91	1159	0	1	1	1158	1187	29	0	2134
contig01483	Lc_scaffold_55271	98.29	468	3	4	4	467	901	435	0	815
contig01484	Lc_scaffold_50030	98.78	576	0	4	1	575	724	155	0	1018
contig01485	Lc_scaffold_46701	98.75	1526	8	9	1	1517	89	1612	0	2702
contig01486	Lc_contig_22538	99.59	243	1	0	1	243	1386	1144	3e-124	444
contig01487	Lc_scaffold_41375	99.89	933	0	1	1	932	962	30	0	1716
contig01488	Lc_contig_15157	100	482	0	0	7	488	1057	576	0	891
contig01489	Lc_scaffold_50333	99.32	293	1	1	1	293	2019	1728	1e-149	529
contig01490	Lc_contig_14016	100	924	0	0	1	924	22	945	0	1707
contig01491	Lc_contig_19925	100	1030	0	0	1	1030	277	1306	0	1903
contig01492	Lc_contig_37265	92.11	317	21	4	1	315	315	1	5e-124	444
contig01493	Lc_scaffold_43196	99.35	154	0	1	1	153	342	189	2e-74	278
contig01494	Lc_contig_09759	99.59	492	2	0	9	500	627	136	0	898
contig01495	Lc_scaffold_43252	98.52	741	2	7	1	734	1102	364	0	1299
contig01496	Lc_contig_14814	100	630	0	0	177	806	1	630	0	1164
contig01497	Lc_contig_08807	99.8	488	1	0	97	584	11	498	0	896
contig01498	Lc_scaffold_50109	99.76	1237	1	2	20	1254	1351	115	0	2266
contig01499	Lc_contig_09072	91.98	611	38	4	181	791	605	6	0	846
contig01500	Lc_contig_19233	99.93	1538	0	1	1	1538	41	1577	0	2833
contig01501	Lc_contig_14124	99.53	858	1	3	1	855	859	2	0	1559
contig01502	Lc_scaffold_38724	96.86	1625	44	5	1	1622	34	1654	0	2713
contig01503	Lc_scaffold_42839	100	331	0	0	238	568	352	682	2e-174	612
contig01504	Lc_contig_13358	99.74	773	1	1	43	814	1	773	0	1415
contig01505	Lc_contig_06695	100	477	0	0	1	477	18	494	0	881
contig01506	Lc_scaffold_54329	99.33	595	1	3	12	603	1785	1191	0	1074
contig01507	Lc_contig_04860	99.77	444	0	1	189	631	462	19	0	813
contig01508	Lc_contig_15580	99.83	590	1	0	1	590	174	763	0	1085
contig01509	Lc_contig_15722	99.9	1004	0	1	1	1003	1107	104	0	1847
contig01510	Lc_contig_19333	99.18	1589	6	7	1	1585	1586	1	0	2856
contig01511	Lc_contig_20721	99.77	434	0	1	1	433	1955	1522	0	795
contig01512	Lc_contig_20401	99.95	1883	1	0	1	1883	80	1962	0	3472
contig01513	Lc_contig_14738	97.33	937	2	5	68	1004	13	926	0	1570
contig01514	Lc_contig_38064	98.15	647	2	8	17	657	675	33	0	1120
contig01515	Lc_contig_12875	99.76	412	0	1	21	432	411	1	0	754
contig01516	Lc_contig_19525	99.88	1608	0	2	1	1606	75	1682	0	2957
contig01517	Lc_contig_14128	99.89	894	1	0	9	902	939	46	0	1646
contig01518	Lc_contig_12327	99.74	386	0	1	1	385	638	253	0	706
contig01519	Lc_contig_14221	99.88	822	0	1	29	849	1	822	0	1511
contig01520	Lc_scaffold_40173	99.57	1410	3	3	1	1407	74	1483	0	2567
contig01521	Lc_contig_15850	100	999	0	0	1	999	156	1154	0	1845
contig01522	Lc_contig_20667	99.93	1421	1	0	64	1484	574	1994	0	2619
contig01523	Lc_contig_15986	100	1123	0	0	15	1137	1	1123	0	2074
contig01524	Lc_contig_03212	100	256	0	0	132	387	256	1	7e-133	473
contig01525	Lc_contig_14954	99.15	1057	4	5	23	1075	1	1056	0	1897
contig01526	Lc_contig_15183	99.69	975	3	0	76	1050	1	975	0	1784
contig01527	Lc_contig_17341	99.14	701	1	3	74	769	1	701	0	1256
contig01528	Lc_contig_08598	99.65	576	0	1	130	703	588	13	0	1051
contig01529	Lc_contig_12360	99.73	754	1	1	1	753	781	28	0	1380
contig01530	Lc_contig_13142	98.75	802	8	1	1	800	849	48	0	1424
contig01531	Lc_contig_13891	99.65	863	2	1	7	868	7	869	0	1576
contig01532	Lc_contig_15949	99.49	981	3	2	65	1045	1	979	0	1783
contig01534	Lc_scaffold_50631	100	300	0	0	1	300	932	1231	1e-157	555
contig01535	Lc_contig_12494	100	733	0	0	1	733	820	88	0	1354
contig01536	Lc_scaffold_41761	99.72	2108	3	3	10	2115	2205	99	0	3856
contig01537	Lc_contig_16335	99.83	1156	2	0	1	1156	58	1213	0	2124
contig01538	Lc_scaffold_47951	99.64	840	0	3	67	904	907	69	0	1531
contig01539	Lc_scaffold_40035	100	149	0	0	1	149	1490	1638	1e-73	276
contig01540	Lc_contig_07993	100	478	0	0	1	478	478	1	0	883
contig01541	Lc_contig_15411	99.54	435	2	0	1	435	1029	595	0	793
contig01542	Lc_scaffold_45426	96.61	472	0	15	1	465	1756	2218	0	769
contig01543	Lc_contig_14271	99.33	892	4	1	1	892	890	1	0	1613
contig01544	Lc_scaffold_46068	99.07	214	2	0	21	234	707	494	3e-106	385
contig01545	Lc_contig_19480	99.93	1491	0	1	1	1491	1644	155	0	2747
contig01546	Lc_contig_02574	99.27	410	3	0	1	410	4	413	0	741
contig01547	Lc_contig_37550	98.98	882	6	3	1	879	19	900	0	1578
contig01548	Lc_scaffold_40403	97.42	930	13	5	1	928	1165	245	0	1587
contig01549	Lc_contig_10132	75.29	263	38	19	1	256	662	420	7e-21	100
contig01550	Lc_scaffold_47743	99.69	958	2	1	10	966	1070	113	0	1751
contig01551	Lc_contig_22268	99.76	1687	4	0	1	1687	94	1780	0	3094
contig01552	Lc_contig_38131	96.67	240	4	4	1	237	579	817	7e-110	396
contig01553	Lc_scaffold_53462	99.92	1196	0	1	1	1195	15	1210	0	2202
contig01554	Lc_contig_17218	100	1190	0	0	1	1190	63	1252	0	2198
contig01555	Lc_contig_21163	99.7	1989	1	4	4	1987	16	2004	0	3635
contig01556	Lc_contig_12880	99.87	748	0	1	26	772	858	111	0	1375
contig01557	Lc_contig_37846	98.25	286	1	3	258	542	551	833	5e-140	497
contig01558	Lc_contig_38222	99.84	1242	1	1	158	1398	1646	405	0	2281
contig01559	Lc_contig_12813	100	755	0	0	1	755	92	846	0	1395
contig01560	Lc_contig_16010	98.23	1073	3	6	1	1070	1169	110	0	1862
contig01561	Lc_contig_20626	99.8	1971	2	2	130	2099	1	1970	0	3616
contig01562	Lc_contig_15481	100	1104	0	0	1	1104	8	1111	0	2039
contig01563	Lc_contig_37303	98.31	769	5	1	97	857	996	228	0	1341
contig01564	Lc_contig_38222	89.68	155	7	6	1	151	1497	1646	2e-47	189
contig01565	Lc_contig_12713	97.76	759	9	6	1	758	71	822	0	1301
contig01566	Lc_contig_16517	99.66	1177	0	4	3	1177	1229	55	0	2148
contig01567	Lc_contig_15763	99.9	1047	1	0	1	1047	1047	1	0	1929
contig01568	Lc_scaffold_41632	99.22	771	4	2	1	769	2563	1793	0	1389
contig01569	Lc_contig_17334	99.3	1284	9	0	1	1284	1341	58	0	2322
contig01570	Lc_contig_08281	99.56	228	0	1	1	227	534	307	2e-115	414
contig01571	Lc_scaffold_56295	99.76	827	1	1	88	913	1	827	0	1515
contig01572	Lc_contig_16450	95.64	895	36	1	1	895	21	912	0	1434
contig01573	Lc_contig_14480	98.38	804	2	5	44	846	802	9	0	1402
contig01574	Lc_contig_06420	100	464	0	0	50	513	1	464	0	857
contig01575	Lc_contig_19530	92.11	545	32	9	4	544	889	1426	0	758
contig01576	Lc_scaffold_44445	99.88	859	0	1	2	859	978	120	0	1580
contig01577	Lc_contig_19292	99.82	1679	1	2	1	1677	7	1685	0	3083
contig01578	Lc_contig_18910	99.64	1404	5	0	1	1404	208	1611	0	2566
contig01579	Lc_contig_37958	99.66	1163	3	1	1	1162	49	1211	0	2124
contig01580	Lc_contig_02889	99.5	404	2	0	130	533	1	404	0	736
contig01581	Lc_scaffold_39316	99.87	1534	0	2	1	1532	2258	725	0	2820
contig01582	Lc_contig_37368	99.02	613	1	5	27	637	1229	1838	0	1094
contig01583	Lc_contig_18319	99.12	1139	4	6	1	1134	202	1339	0	2043
contig01584	Lc_contig_21159	99.91	2159	2	0	1	2159	33	2191	0	3976
contig01585	Lc_contig_08785	96.32	598	1	9	18	615	583	7	0	963
contig01586	Lc_contig_14915	98.97	580	5	1	521	1099	1052	473	0	1037
contig01587	Lc_contig_16533	100	1129	0	0	1	1129	111	1239	0	2085
contig01588	Lc_contig_12103	100	727	0	0	1	727	46	772	0	1343
contig01589	Lc_scaffold_44493	99.22	637	3	2	34	668	1	637	0	1147
contig01590	Lc_scaffold_46473	98.51	268	3	1	1	268	277	11	2e-132	472
contig01591	Lc_contig_18127	99.52	413	2	0	1	413	880	468	0	752
contig01592	Lc_contig_13317	100	870	0	0	59	928	1	870	0	1607
contig01593	Lc_contig_36940	95.55	652	20	8	1	648	857	211	0	1035
contig01594	Lc_contig_11730	99.86	732	0	1	14	744	766	35	0	1345
contig01595	Lc_contig_19010	95.85	337	10	4	12	346	856	522	1e-153	542
contig01596	Lc_scaffold_55674	98.93	1403	6	5	1	1401	1518	2913	0	2499
contig01597	Lc_scaffold_50721	99.46	745	3	1	1	744	447	1191	0	1352
contig01598	Lc_contig_20477	99.85	1959	3	0	1	1959	1970	12	0	3602
contig01599	Lc_contig_18662	99.57	1410	5	1	8	1416	1496	87	0	2569
contig01600	Lc_contig_19694	98.99	396	2	2	1	394	481	876	0	708
contig01601	Lc_contig_21615	99.95	2155	0	1	1	2154	283	2437	0	3973
contig01602	Lc_contig_18855	100	1303	0	0	7	1309	1428	126	0	2407
contig01603	Lc_scaffold_56930	99.9	986	1	0	13	998	1262	277	0	1816
contig01604	Lc_contig_16350	99.74	763	2	0	1	763	135	897	0	1399
contig01605	Lc_contig_13838	99.3	862	3	3	1	859	76	937	0	1555
contig01606	Lc_contig_19815	98.92	1757	5	11	1	1755	63	1807	0	3127
contig01607	Lc_contig_36939	99.89	932	0	1	130	1060	3757	2826	0	1714
contig01608	Lc_contig_09216	99.82	544	1	0	14	557	603	60	0	1000
contig01609	Lc_contig_16406	100	1084	0	0	1	1084	140	1223	0	2002
contig01610	Lc_scaffold_48292	99.73	371	0	1	1	370	345	715	0	678
contig01611	Lc_contig_37730	100	1241	0	0	910	2150	1331	91	0	2292
contig01612	Lc_contig_17763	99.66	890	1	2	1	888	89	978	0	1626
contig01613	Lc_scaffold_44668	99.5	596	1	2	280	874	880	1474	0	1083
contig01614	Lc_scaffold_56117	99.6	1496	1	3	15	1508	1	1493	0	2724
contig01615	Lc_contig_11940	99.24	395	2	1	1	395	394	1	0	712
contig01616	Lc_scaffold_48736	99.69	953	3	0	1	953	1543	591	0	1744
contig01617	Lc_contig_19925	99.46	922	3	2	1	920	914	1835	0	1674
contig01618	Lc_contig_10115	99.83	580	1	0	1	580	82	661	0	1066
contig01619	Lc_contig_16471	100	1015	0	0	1	1015	133	1147	0	1875
contig01620	Lc_contig_38222	99.27	550	3	1	1	549	634	85	0	992
contig01621	Lc_contig_17718	99.35	1395	5	4	21	1415	19	1409	0	2523
contig01622	Lc_contig_18029	99.85	1351	1	1	1	1351	1447	98	0	2483
contig01623	Lc_contig_38325	92.72	797	36	8	11	795	50	836	0	1136
contig01624	Lc_contig_12188	99.85	689	1	0	31	719	794	106	0	1267
contig01625	Lc_scaffold_53624	99.83	584	0	1	1	583	983	400	0	1072
contig01626	Lc_contig_15959	100	1087	0	0	1	1087	1090	4	0	2008
contig01627	Lc_contig_19990	99.79	962	2	0	1	962	962	1	0	1766
contig01628	Lc_contig_19165	98.86	612	1	4	1	606	165	776	0	1086
contig01629	Lc_contig_16699	99.83	1149	1	1	1	1148	20	1168	0	2109
contig01630	Lc_contig_13868	98.97	582	2	2	1	582	622	45	0	1038
contig01631	Lc_scaffold_38721	98.45	388	1	2	1	383	861	474	0	678
contig01632	Lc_contig_22139	99.9	2934	3	0	1	2934	3002	69	0	5402
contig01633	Lc_contig_19552	99.88	1644	1	1	1	1644	33	1675	0	3024
contig01634	Lc_contig_20011	99.72	703	2	0	1	703	754	52	0	1288
contig01635	Lc_contig_38426	98.83	772	8	1	1	771	1853	2624	0	1375
contig01636	Lc_contig_21309	99.94	1786	0	1	1	1785	200	1985	0	3291
contig01637	Lc_contig_14824	96.99	929	10	6	6	934	911	1	0	1544
contig01638	Lc_contig_37002	96.74	919	17	6	1	908	1038	122	0	1520
contig01639	Lc_scaffold_41633	99.73	1108	1	2	1	1106	1233	126	0	2028
contig01640	Lc_contig_19253	99.61	1537	6	0	1	1537	103	1639	0	2806
contig01641	Lc_contig_11875	100	729	0	0	1	729	731	3	0	1347
contig01642	Lc_contig_20860	99.89	1837	2	0	24	1860	2101	265	0	3382
contig01643	Lc_contig_10177	99.39	658	3	1	1	657	6	663	0	1192
contig01644	Lc_contig_05148	99.57	467	1	1	29	494	4	470	0	850
contig01645	Lc_contig_19947	98.82	847	7	3	437	1281	1010	165	0	1506
contig01646	Lc_contig_22011	99.22	772	2	2	1	772	2768	2001	0	1389
contig01647	Lc_contig_13178	99.74	759	1	1	1	759	13	770	0	1389
contig01648	Lc_scaffold_56223	99.57	1161	4	1	910	2069	1238	78	0	2115
contig01649	Lc_contig_37942	98.63	1606	0	5	1	1584	74	1679	0	2824
contig01650	Lc_contig_37704	99.12	1471	11	2	543	2011	471	1941	0	2643
contig01651	Lc_contig_08839	99.83	598	0	1	37	633	1	598	0	1098
contig01652	Lc_contig_11940	99.38	323	1	1	1	322	526	204	2e-166	584
contig01653	Lc_contig_15262	100	892	0	0	177	1068	1086	195	0	1648
contig01654	Lc_contig_03644	99.74	388	0	1	1	387	24	411	0	710
contig01655	Lc_scaffold_44160	99.52	419	0	2	9	425	516	98	0	761
contig01656	Lc_contig_07899	99.42	518	3	0	129	646	1	518	0	941
contig01657	Lc_contig_16859	94.82	367	8	11	1	364	688	330	1e-159	562
contig01658	Lc_scaffold_53747	98.05	667	8	5	1	662	28	694	0	1157
contig01659	Lc_contig_19191	99.81	1576	2	1	7	1582	43	1617	0	2892
contig01660	Lc_contig_17844	100	892	0	0	22	913	25	916	0	1648
contig01661	Lc_scaffold_51626	99.93	1348	0	1	1	1347	48	1395	0	2483
contig01662	Lc_contig_15849	100	624	0	0	1	624	656	33	0	1153
contig01663	Lc_contig_16153	98.7	692	7	2	1	691	1178	488	0	1227
contig01664	Lc_contig_15768	99.43	1055	2	3	1	1052	81	1134	0	1912
contig01665	Lc_contig_37189	97.13	1288	33	3	1	1285	274	1560	0	2170
contig01666	Lc_contig_18511	99.83	1186	2	0	1	1186	170	1355	0	2180
contig01667	Lc_contig_38090	98.73	790	5	5	4	789	1318	530	0	1400
contig01669	Lc_contig_15103	99.29	847	5	1	1	847	27	872	0	1530
contig01670	Lc_contig_20220	98.21	725	4	8	1	716	1100	1824	0	1258
contig01671	Lc_contig_20091	99.83	589	0	1	1	588	1279	1867	0	1081
contig01672	Lc_contig_11868	100	717	0	0	161	877	776	60	0	1325
contig01673	Lc_contig_16619	99.35	620	2	2	236	853	867	248	0	1122
contig01674	Lc_contig_15539	99.57	932	4	0	216	1147	1106	175	0	1700
contig01675	Lc_contig_15782	95.9	756	20	10	114	860	958	205	0	1214
contig01676	Lc_contig_13215	98.64	880	5	3	15	893	1	874	0	1552
contig01677	Lc_scaffold_45147	99.8	1010	1	1	1	1009	252	1261	0	1853
contig01678	Lc_contig_03797	99.77	437	0	1	7	442	2	438	0	800
contig01679	Lc_scaffold_39611	99.85	2008	2	1	283	2289	316	2323	0	3690
contig01680	Lc_contig_15366	99.9	1025	1	0	1	1025	1095	71	0	1888
contig01681	Lc_contig_14400	99.64	278	0	1	1	277	278	1	4e-143	507
contig01682	Lc_contig_05509	88.63	299	21	11	1	289	112	407	2e-96	351
contig01683	Lc_contig_12804	98.74	398	1	4	1	397	461	67	0	704
contig01684	Lc_contig_16940	99.75	1213	1	2	1	1212	80	1291	0	2222
contig01685	Lc_scaffold_57567	99.33	1202	1	3	1	1201	15	1210	0	2169
contig01686	Lc_scaffold_52478	99.89	914	1	0	1	914	2206	1293	0	1683
contig01687	Lc_contig_15811	99.63	1075	3	1	1	1074	1083	9	0	1962
contig01688	Lc_contig_19379	100	527	0	0	1	527	1174	1700	0	974
contig01689	Lc_scaffold_43644	99.61	1811	2	4	3	1808	1269	3079	0	3301
contig01690	Lc_contig_37137	96.36	1896	44	16	1	1892	164	2038	0	3127
contig01691	Lc_contig_18177	99.9	970	1	0	1	970	1141	172	0	1786
contig01692	Lc_contig_19805	99.77	884	0	1	1	882	730	1613	0	1620
contig01693	Lc_scaffold_40013	99.47	751	3	1	2	751	1585	835	0	1363
contig01694	Lc_contig_13530	99.56	912	0	3	10	917	912	1	0	1659
contig01695	Lc_contig_16052	99.02	508	1	4	1	506	25	530	0	907
contig01696	Lc_scaffold_53809	99.18	364	0	3	1	361	37	400	0	652
contig01697	Lc_contig_38422	81.32	760	69	58	54	778	1010	289	2e-155	549
contig01698	Lc_contig_16038	100	1017	0	0	72	1088	1172	156	0	1879
contig01699	Lc_contig_14924	99.9	988	1	0	1	988	66	1053	0	1820
contig01700	Lc_contig_14238	99.38	968	6	0	681	1648	1	968	0	1755
contig01701	Lc_contig_13787	99.63	542	0	2	52	592	13	553	0	989
contig01702	Lc_contig_38355	97.55	449	10	1	1	448	452	4	0	767
contig01703	Lc_contig_15279	100	1020	0	0	28	1047	1086	67	0	1884
contig01704	Lc_scaffold_55619	99.68	928	1	2	1	926	18	945	0	1696
contig01705	Lc_contig_20884	99.76	1674	2	2	1	1672	1694	21	0	3068
contig01706	Lc_scaffold_57629	90.73	820	59	16	66	875	1	813	0	1079
contig01707	Lc_contig_19481	99.87	1588	1	1	40	1626	1734	147	0	2920
contig01708	Lc_scaffold_40726	99.11	337	0	2	1	334	1135	1471	6e-172	603
contig01709	Lc_scaffold_50300	99.85	649	1	0	555	1203	701	53	0	1194
contig01711	Lc_contig_14953	100	870	0	0	1	870	72	941	0	1607
contig01712	Lc_contig_14263	99.68	928	0	3	1	926	54	980	0	1694
contig01713	Lc_scaffold_43909	93.68	253	6	8	1	250	86	331	4e-102	370
contig01714	Lc_contig_17683	99.85	651	0	1	1	650	1309	659	0	1195
contig01715	Lc_contig_07705	100	511	0	0	187	697	13	523	0	944
contig01716	Lc_scaffold_50544	99.69	955	1	2	79	1031	10	964	0	1746
contig01717	Lc_contig_13288	99.42	863	3	1	1	861	4	866	0	1565
contig01718	Lc_scaffold_40407	100	376	0	0	1	376	2617	2992	0	695
contig01719	Lc_contig_14460	97.43	973	8	14	39	1001	1	966	0	1642
contig01720	Lc_contig_07531	97.5	480	7	1	56	530	1	480	0	815
contig01721	Lc_contig_21921	99.24	2119	15	1	7	2125	2706	589	0	3823
contig01722	Lc_contig_10750	100	642	0	0	97	738	1	642	0	1186
contig01723	Lc_scaffold_38720	98.84	604	7	0	1	604	450	1053	0	1077
contig01724	Lc_scaffold_45781	99.18	365	0	2	1	364	363	1	0	654
contig01725	Lc_contig_13047	99.74	778	2	0	76	853	2	779	0	1426
contig01726	Lc_contig_17080	99.92	1247	1	0	66	1312	1308	62	0	2298
contig01727	Lc_scaffold_44240	96.88	128	4	0	138	265	598	471	2e-55	215
contig01728	Lc_contig_19762	100	1731	0	0	35	1765	1789	59	0	3197
contig01729	Lc_contig_15620	99.49	390	1	1	1	390	96	484	0	708
contig01730	Lc_contig_11933	99.5	596	3	0	1	596	52	647	0	1085
contig01731	Lc_scaffold_57077	99.65	1696	1	3	1	1695	54	1745	0	3096
contig01732	Lc_contig_16534	100	1044	0	0	1	1044	1117	74	0	1929
contig01733	Lc_contig_15291	99.8	1022	2	0	1	1022	70	1091	0	1877
contig01734	Lc_contig_08547	100	474	0	0	93	566	1	474	0	876
contig01735	Lc_contig_18351	99.28	1380	10	0	1	1380	1515	136	0	2494
contig01736	Lc_contig_09448	99.65	576	2	0	1	576	589	14	0	1053
contig01737	Lc_contig_18519	99.93	1427	0	1	1	1426	1436	10	0	2628
contig01738	Lc_contig_16930	99.81	1060	2	0	9	1068	69	1128	0	1947
contig01739	Lc_contig_12764	98.34	785	8	5	1	782	783	1	0	1373
contig01740	Lc_contig_03762	98.6	215	0	2	334	548	2	213	6e-104	377
contig01741	Lc_scaffold_41724	99.55	661	3	0	1	661	1205	545	0	1205
contig01742	Lc_contig_15991	99.82	1110	1	1	2	1110	2	1111	0	2037
contig01743	Lc_scaffold_48018	99.18	973	3	5	192	1160	313	1284	0	1748
contig01744	Lc_contig_19015	99.94	1553	1	0	52	1604	13	1565	0	2863
contig01745	Lc_scaffold_49905	99.67	904	3	0	501	1404	505	1408	0	1653
contig01746	Lc_contig_17485	99.85	1307	1	1	1	1307	47	1352	0	2401
contig01747	Lc_scaffold_53802	98.9	544	3	3	107	649	1	542	0	968
contig01748	Lc_contig_16603	99.82	1122	1	1	1	1121	1247	126	0	2060
contig01749	Lc_contig_37236	96.21	422	7	2	18	430	422	1	0	682
contig01750	Lc_scaffold_51895	100	554	0	0	1	554	106	659	0	1024
contig01751	Lc_scaffold_47898	99.79	963	1	1	1	962	75	1037	0	1766
contig01752	Lc_scaffold_43921	99.72	1803	3	2	1	1802	23	1824	0	3301
contig01753	Lc_contig_11630	99.21	761	5	1	95	855	1	760	0	1371
contig01754	Lc_contig_13352	99.87	768	1	0	77	844	1	768	0	1413
contig01755	Lc_scaffold_55274	99.92	1269	0	1	86	1353	14	1282	0	2337
contig01756	Lc_contig_21763	99.87	2232	0	3	1	2231	129	2358	0	4102
contig01757	Lc_scaffold_54606	99.04	1460	1	3	1	1459	939	2386	0	2608
contig01758	Lc_scaffold_54605	98.2	1225	6	7	1	1221	1213	1	0	2126
contig01759	Lc_scaffold_39121	99.64	1103	0	3	43	1141	1290	188	0	2012
contig01760	Lc_scaffold_42980	100	428	0	0	1	428	86	513	0	791
contig01761	Lc_contig_19080	99.53	644	3	0	21	664	1648	1005	0	1173
contig01762	Lc_contig_15441	99.89	941	0	1	1	940	20	960	0	1731
contig01763	Lc_contig_16330	99.19	1117	5	3	1	1117	1180	68	0	2010
contig01764	Lc_scaffold_53942	99.84	1235	0	2	374	1606	1355	121	0	2268
contig01765	Lc_contig_20918	99.13	687	3	2	1	687	866	183	0	1232
contig01766	Lc_contig_37585	98.17	1587	26	2	1	1584	53	1639	0	2767
contig01767	Lc_contig_38248	98.1	1159	8	8	1	1148	2685	1530	0	2006
contig01768	Lc_scaffold_48087	99.66	587	0	1	3	587	102	688	0	1072
contig01769	Lc_contig_01380	92.4	171	6	6	1	170	220	56	4e-62	237
contig01770	Lc_contig_38257	97.63	1095	5	6	12	1086	1160	67	0	1858
contig01771	Lc_contig_14386	100	316	0	0	1	316	336	21	2e-166	584
contig01772	Lc_contig_15893	99.9	1046	0	1	93	1137	10	1055	0	1925
contig01773	Lc_contig_20656	97.8	908	7	11	1	901	22	923	0	1554
contig01774	Lc_scaffold_49219	99.81	537	1	0	29	565	1	537	0	987
contig01775	Lc_scaffold_50429	96.57	1137	9	14	1	1137	1132	26	0	1858
contig01776	Lc_contig_12484	99.86	714	0	1	17	729	13	726	0	1312
contig01777	Lc_contig_17569	100	335	0	0	75	409	8	342	7e-177	619
contig01778	Lc_scaffold_49351	99.93	1413	0	1	138	1549	1596	184	0	2603
contig01779	Lc_contig_13676	99.57	701	3	0	1	701	40	740	0	1279
contig01780	Lc_scaffold_56506	99.93	1334	0	1	571	1903	648	1981	0	2457
contig01781	Lc_contig_19080	98.62	1086	15	0	3	1088	1176	91	0	1923
contig01782	Lc_contig_14942	100	1009	0	0	25	1033	1	1009	0	1864
contig01783	Lc_scaffold_40711	99.81	1049	1	1	16	1064	1106	59	0	1925
contig01784	Lc_scaffold_51295	98.24	1421	6	8	13	1431	1454	51	0	2468
contig01785	Lc_contig_14156	98.97	777	1	6	43	812	16	792	0	1384
contig01786	Lc_contig_14385	99.39	816	3	2	1	816	6	819	0	1478
contig01787	Lc_scaffold_50204	99.75	1193	0	2	1	1190	129	1321	0	2183
contig01788	Lc_scaffold_40674	99.9	958	0	1	296	1252	1136	179	0	1762
contig01789	Lc_contig_08316	100	350	0	0	104	453	9	358	0	647
contig01790	Lc_scaffold_41501	99.84	1213	1	1	1	1212	1251	39	0	2228
contig01791	Lc_contig_13923	98.94	566	5	1	1	565	34	599	0	1011
contig01792	Lc_contig_17604	99.19	614	3	2	1	612	614	1	0	1105
contig01793	Lc_scaffold_52343	100	752	0	0	1	752	1541	790	0	1389
contig01794	Lc_contig_37455	97.7	217	3	2	7	221	755	971	1e-102	372
contig01795	Lc_contig_20220	99.43	530	3	0	1	530	598	1127	0	963
contig01796	Lc_scaffold_48165	99.57	460	0	2	1	458	117	576	0	837
contig01797	Lc_scaffold_41008	99.39	492	3	0	1	492	538	47	0	893
contig01798	Lc_contig_16247	96.14	207	3	3	7	208	270	64	5e-91	333
contig01799	Lc_scaffold_41904	97.8	1089	2	6	4	1070	45	1133	0	1860
contig01800	Lc_scaffold_38893	99.06	850	5	3	47	894	1	849	0	1522
contig01801	Lc_contig_37159	99.54	218	0	1	447	664	1159	1375	2e-109	396
contig01802	Lc_scaffold_45563	99.87	783	0	1	1	782	786	4	0	1439
contig01803	Lc_contig_18104	99.64	1373	4	1	1	1373	54	1425	0	2507
contig01804	Lc_scaffold_45394	89.2	648	36	20	1	618	653	10	0	778
contig01805	Lc_contig_13598	99.88	850	0	1	95	943	2	851	0	1563
contig01806	Lc_contig_11295	99.81	536	1	0	1	536	732	197	0	985
contig01807	Lc_contig_14388	98.26	402	4	1	1	399	899	498	0	701
contig01808	Lc_contig_13447	100	728	0	0	1	728	806	79	0	1345
contig01809	Lc_contig_38398	95.19	1269	52	9	1	1265	81	1344	0	1997
contig01810	Lc_contig_14386	99.47	570	3	0	1	570	924	355	0	1037
contig01811	Lc_contig_38238	97.16	881	13	11	2	878	1892	2764	0	1478
contig01812	Lc_contig_10786	98.8	669	3	2	1	664	25	693	0	1186
contig01813	Lc_scaffold_44497	100	304	0	0	12	315	1765	2068	2e-159	562
contig01814	Lc_contig_21198	99.85	2000	0	3	44	2041	2214	216	0	3674
contig01815	Lc_scaffold_42474	99.76	1256	2	1	1	1255	1474	219	0	2302
contig01816	Lc_scaffold_43495	99.19	621	3	2	1	619	511	1131	0	1118
contig01817	Lc_contig_36939	98.99	1387	4	7	1	1378	10638	12023	0	2475
contig01818	Lc_contig_03493	93.33	405	22	4	1	401	422	19	6e-169	593
contig01819	Lc_contig_15235	99.84	642	1	0	1	642	133	774	0	1181
contig01820	Lc_scaffold_39010	98.51	1608	4	8	5	1611	1876	288	0	2820
contig01821	Lc_contig_04229	95.65	184	6	2	13	195	37	219	2e-79	294
contig01822	Lc_contig_16327	100	1208	0	0	223	1430	3	1210	0	2231
contig01823	Lc_scaffold_39404	100	1178	0	0	288	1465	290	1467	0	2176
contig01824	Lc_contig_10387	100	660	0	0	209	868	1	660	0	1219
contig01825	Lc_scaffold_54605	98.59	497	1	4	1	494	1073	580	0	874
contig01826	Lc_contig_16915	99.75	1184	3	0	44	1227	1286	103	0	2170
contig01827	Lc_contig_15146	100	976	0	0	66	1041	1076	101	0	1803
contig01828	Lc_contig_13750	99.89	915	1	0	1	915	917	3	0	1685
contig01829	Lc_contig_22359	99.12	454	1	3	1	452	2684	2232	0	813
contig01830	Lc_scaffold_49605	99.05	2417	1	6	1	2417	79	2473	0	4318
contig01831	Lc_contig_10222	99.58	479	0	2	1	478	114	591	0	872
contig01832	Lc_scaffold_49779	99.73	1096	0	2	1	1093	58	1153	0	2004
contig01833	Lc_contig_18365	99.55	893	0	3	1	892	550	1439	0	1624
contig01834	Lc_contig_15391	99.02	1017	7	2	1	1014	86	1102	0	1820
contig01835	Lc_contig_22469	99.95	3740	0	2	1	3738	3788	49	0	6894
contig01836	Lc_contig_03513	100	369	0	0	142	510	432	64	0	682
contig01837	Lc_scaffold_45224	99.36	466	2	1	1	465	1009	544	0	843
contig01838	Lc_contig_37269	95.83	671	26	2	11	680	950	281	0	1083
contig01839	Lc_contig_20615	99.9	2026	2	0	2	2027	1	2026	0	3731
contig01840	Lc_scaffold_52219	99.35	306	2	0	35	340	2331	2026	2e-157	555
contig01841	Lc_contig_20813	100	1978	0	0	1	1978	2079	102	0	3653
contig01842	Lc_scaffold_55883	89.07	668	61	12	223	884	769	108	0	819
contig01843	Lc_contig_11792	99.84	614	0	1	1	614	744	132	0	1127
contig01844	Lc_contig_37700	100	784	0	0	46	829	2580	1797	0	1448
contig01845	Lc_scaffold_58153	99.44	357	1	1	1	356	982	1338	0	647
contig01846	Lc_scaffold_39946	99.86	722	0	1	1	721	741	20	0	1327
contig01847	Lc_contig_17882	100	1301	0	0	1	1301	129	1429	0	2403
contig01848	Lc_contig_37350	99.71	688	1	1	1	688	6943	7629	0	1260
contig01849	Lc_scaffold_41008	98.29	760	11	2	1	758	272	1031	0	1330
contig01850	Lc_scaffold_39814	99.83	1158	0	2	10	1165	1301	144	0	2126
contig01851	Lc_contig_36939	99.82	546	0	1	1	545	1373	1918	0	1002
contig01852	Lc_scaffold_54574	98.13	375	3	4	1	373	2258	1886	0	651
contig01853	Lc_contig_15143	99.46	373	0	2	1	371	427	55	0	676
contig01854	Lc_contig_14759	99.7	661	0	1	1	659	770	110	0	1208
contig01855	Lc_scaffold_53149	100	928	0	0	1	928	94	1021	0	1714
contig01856	Lc_contig_07049	85.68	447	50	14	2	440	82	522	2e-128	459
contig01857	Lc_contig_13747	100	492	0	0	1	492	909	418	0	909
contig01858	Lc_contig_17640	99.18	1213	2	6	1	1205	1253	41	0	2178
contig01859	Lc_scaffold_54574	99.01	1115	7	4	1	1113	1559	447	0	1995
contig01860	Lc_contig_15704	99.7	992	0	3	1	989	995	4	0	1812
contig01861	Lc_contig_18075	99.37	1264	7	1	155	1417	1	1264	0	2289
contig01862	Lc_scaffold_44105	100	236	0	0	103	338	592	357	7e-122	436
contig01863	Lc_scaffold_39989	98.35	1332	9	11	142	1465	342	1668	0	2326
contig01864	Lc_scaffold_43538	99.47	1141	1	5	1	1136	1143	3	0	2069
contig01865	Lc_contig_12457	97.82	824	13	5	22	842	822	1	0	1417
contig01866	Lc_contig_12278	100	459	0	0	1	459	459	1	0	848
contig01867	Lc_contig_18711	99.32	1480	8	2	1	1479	1479	1	0	2676
contig01868	Lc_scaffold_40841	99.64	1100	3	1	1	1099	1100	1	0	2008
contig01869	Lc_contig_17471	98.53	1022	13	1	1	1022	189	1208	0	1803
contig01870	Lc_scaffold_42049	98.81	924	5	4	1	918	1099	176	0	1640
contig01871	Lc_contig_18715	100	1329	0	0	31	1359	1582	254	0	2455
contig01872	Lc_contig_15496	99.7	673	2	0	1	673	1049	377	0	1232
contig01873	Lc_scaffold_44898	100	944	0	0	173	1116	1	944	0	1744
contig01874	Lc_scaffold_44244	92.14	369	20	7	1	362	243	609	1e-144	512
contig01875	Lc_scaffold_58019	90.94	1082	83	14	163	1238	314	1386	0	1441
contig01876	Lc_contig_16420	99.83	1157	1	1	1	1157	1205	50	0	2124
contig01877	Lc_contig_20291	99.51	1435	7	0	80	1514	1930	496	0	2612
contig01878	Lc_scaffold_40514	99.82	1629	1	2	1	1628	103	1730	0	2990
contig01879	Lc_scaffold_47696	97.28	993	11	8	1	977	163	1155	0	1670
contig01880	Lc_contig_15285	98.19	276	1	4	1	274	66	339	8e-135	479
contig01881	Lc_contig_13422	99.88	808	1	0	1	808	87	894	0	1487
contig01882	Lc_scaffold_44445	98.7	615	3	5	4	616	1144	1755	0	1086
contig01883	Lc_contig_12563	100	467	0	0	2	468	52	518	0	863
contig01884	Lc_contig_12878	99.75	787	1	1	1	787	40	825	0	1441
contig01885	Lc_contig_15030	93.44	793	41	10	1	786	1064	276	0	1166
contig01886	Lc_contig_17642	99.66	1194	3	1	1	1193	1221	28	0	2182
contig01887	Lc_contig_11480	100	683	0	0	1	683	734	52	0	1262
contig01888	Lc_contig_17580	99.64	1096	0	2	1	1092	101	1196	0	1999
contig01889	Lc_scaffold_56436	99.58	1187	2	3	1	1185	1295	110	0	2161
contig01890	Lc_contig_06321	100	408	0	0	1	408	423	16	0	754
contig01891	Lc_contig_16466	99.81	1056	0	2	1	1054	176	1231	0	1938
contig01892	Lc_scaffold_43940	99.96	2795	0	1	1	2794	2814	20	0	5155
contig01893	Lc_contig_16671	96	350	3	11	1	342	1066	720	2e-158	558
contig01894	Lc_contig_19773	99.88	1734	2	0	1	1734	10	1743	0	3192
contig01895	Lc_contig_19194	99.87	1571	0	2	1	1569	1576	6	0	2889
contig01896	Lc_scaffold_48496	93.43	396	10	3	281	660	325	720	9e-168	590
contig01897	Lc_contig_21536	99.51	1423	6	1	1	1423	1630	209	0	2588
contig01898	Lc_contig_15996	95.1	204	6	1	1	204	1096	897	1e-86	318
contig01899	Lc_contig_11527	99.83	595	1	0	8	602	734	140	0	1094
contig01900	Lc_contig_37657	98.2	1669	25	3	1	1664	111	1779	0	2913
contig01901	Lc_scaffold_45387	99.69	1307	4	0	1	1307	2182	876	0	2392
contig01902	Lc_contig_12326	100	484	0	0	1	484	19	502	0	894
contig01903	Lc_contig_17714	99.7	985	1	2	1	983	1284	300	0	1801
contig01904	Lc_contig_08712	100	443	0	0	1	443	460	18	0	819
contig01905	Lc_contig_13514	99.46	743	3	1	10	752	880	139	0	1349
contig01906	Lc_contig_19326	99.78	449	1	0	1	449	60	508	0	824
contig01907	Lc_contig_20465	99.94	1786	1	0	1	1786	1798	13	0	3293
contig01908	Lc_scaffold_53149	99.77	855	0	2	3	855	1598	2452	0	1567
contig01909	Lc_contig_21636	99.79	2419	4	1	1	2419	66	2483	0	4438
contig01910	Lc_contig_37776	95.05	2444	106	8	157	2589	132	2571	0	3840
contig01911	Lc_contig_11977	90.77	130	6	4	57	181	780	652	1e-41	169
contig01912	Lc_contig_13520	99.65	863	3	0	1	863	863	1	0	1578
contig01913	Lc_contig_18979	99.91	1127	1	0	165	1291	1262	136	0	2076
contig01914	Lc_contig_18958	98.99	695	7	0	1	695	46	740	0	1245
contig01915	Lc_contig_38175	99.44	891	0	1	490	1375	701	1591	0	1613
contig01916	Lc_scaffold_47457	99.66	875	1	2	1	873	53	927	0	1598
contig01917	Lc_scaffold_57886	100	223	0	0	87	309	917	695	1e-114	412
contig01918	Lc_scaffold_50079	97.56	1597	22	7	43	1636	11	1593	0	2719
contig01919	Lc_scaffold_49196	99.87	2257	2	1	1	2256	2381	125	0	4150
contig01920	Lc_contig_20604	99.9	1927	2	0	10	1936	43	1969	0	3548
contig01921	Lc_scaffold_38731	99.51	1227	2	3	1	1224	1240	15	0	2230
contig01922	Lc_contig_37237	98.05	1541	18	5	1	1530	118	1657	0	2669
contig01923	Lc_scaffold_55330	99.51	410	1	1	321	729	354	763	0	745
contig01924	Lc_contig_12288	100	776	0	0	83	858	1	776	0	1434
contig01925	Lc_scaffold_40004	98.72	1327	15	2	248	1572	1336	10	0	2357
contig01926	Lc_contig_19544	99.94	1591	1	0	1	1591	1	1591	0	2933
contig01927	Lc_contig_16730	97.99	546	2	7	1	538	630	86	0	939
contig01928	Lc_contig_13747	100	405	0	0	34	438	1	405	0	749
contig01929	Lc_contig_18586	99.77	1318	3	0	1	1318	1363	46	0	2418
contig01930	Lc_scaffold_40642	98.95	762	4	4	9	767	1033	273	0	1360
contig01931	Lc_contig_04472	98.38	431	5	2	4	434	450	22	0	756
contig01932	Lc_contig_37591	99.75	400	1	0	1	400	5081	5480	0	734
contig01933	Lc_contig_06733	99.56	457	2	0	75	531	1	457	0	833
contig01934	Lc_contig_15774	99.64	1111	3	1	62	1171	1	1111	0	2028
contig01935	Lc_contig_20713	99.07	1833	7	6	1	1825	1885	55	0	3282
contig01936	Lc_contig_14876	98.59	991	6	4	153	1136	1048	59	0	1746
contig01937	Lc_contig_17390	99.28	1112	3	2	1	1111	1297	190	0	2004
contig01938	Lc_contig_18313	100	1371	0	0	1	1371	137	1507	0	2532
contig01939	Lc_scaffold_56914	90.12	334	19	12	75	405	354	676	2e-117	422
contig01940	Lc_contig_10428	99.68	633	1	1	1	632	663	31	0	1157
contig01941	Lc_contig_12563	98.59	639	4	5	1	635	145	782	0	1125
contig01942	Lc_scaffold_56426	99.78	2254	1	4	94	2343	2419	166	0	4132
contig01943	Lc_scaffold_46108	99.86	1390	0	2	1	1388	1161	2550	0	2555
contig01944	Lc_scaffold_49697	99.55	896	2	2	1	894	897	2	0	1631
contig01945	Lc_scaffold_53472	100	460	0	0	640	1099	597	138	0	850
contig01946	Lc_contig_11876	100	724	0	0	39	762	9	732	0	1338
contig01947	Lc_scaffold_48440	97.7	479	0	1	413	880	696	1174	0	813
contig01948	Lc_contig_14452	99.67	921	0	2	2	921	82	1000	0	1681
contig01949	Lc_scaffold_39750	99.79	1423	2	1	1	1422	1564	142	0	2610
contig01950	Lc_contig_37488	99.16	597	4	1	72	667	597	1	0	1074
contig01951	Lc_contig_22013	99.73	364	1	0	1	364	2047	1684	0	667
contig01952	Lc_contig_10914	100	664	0	0	1	664	671	8	0	1227
contig01953	Lc_scaffold_56444	99.39	656	1	1	1	656	69	721	0	1188
contig01954	Lc_scaffold_55171	99.88	867	0	1	713	1578	930	1796	0	1594
contig01955	Lc_contig_18936	99.94	1559	1	0	1	1559	1562	4	0	2874
contig01956	Lc_contig_13745	97.06	885	12	6	71	955	931	61	0	1478
contig01957	Lc_contig_21152	99.25	932	6	1	1	931	1134	203	0	1681
contig01958	Lc_contig_15654	99.25	1073	6	2	30	1100	1131	59	0	1936
contig01959	Lc_contig_21638	99.79	2396	3	2	1	2394	2403	8	0	4396
contig01960	Lc_scaffold_50517	99.56	1601	3	3	50	1646	2710	1110	0	2915
contig01961	Lc_contig_21965	99.44	1253	1	5	13	1259	2792	1540	0	2270
contig01962	Lc_scaffold_46589	98.65	1262	4	2	12	1272	1	1250	0	2226
contig01963	Lc_scaffold_58906	98.62	217	0	3	1	217	316	529	2e-105	381
contig01964	Lc_scaffold_40034	99.48	1143	4	2	1	1141	166	1308	0	2076
contig01965	Lc_scaffold_42778	99.13	803	5	2	1	801	9	811	0	1443
contig01966	Lc_contig_13595	99.87	788	1	0	19	806	910	123	0	1450
contig01967	Lc_contig_18223	98.53	341	3	2	1	340	910	1249	3e-171	601
contig01968	Lc_contig_14828	98.87	884	5	4	23	902	1007	125	0	1572
contig01969	Lc_scaffold_54498	98.53	1833	2	7	1	1808	121	1953	0	3212
contig01970	Lc_contig_15496	99.82	569	0	1	1	568	613	45	0	1044
contig01971	Lc_contig_13511	100	852	0	0	1	852	36	887	0	1574
contig01972	Lc_contig_22167	95.95	1631	32	14	2	1606	1693	71	0	2615
contig01973	Lc_contig_05122	99.79	469	0	1	62	529	1	469	0	859
contig01974	Lc_contig_10323	99.85	656	1	0	128	783	656	1	0	1206
contig01975	Lc_contig_18223	100	322	0	0	222	543	1493	1172	2e-169	595
contig01977	Lc_contig_08980	99.83	604	1	0	117	720	604	1	0	1110
contig01978	Lc_contig_05177	100	470	0	0	70	539	470	1	0	869
contig01979	Lc_scaffold_47419	99.62	794	2	1	321	1114	1101	309	0	1448
contig01980	Lc_scaffold_55410	98.68	833	5	6	6	835	895	66	0	1472
contig01981	Lc_contig_37280	96.17	940	24	6	1130	2058	1893	2831	0	1526
contig01982	Lc_scaffold_48535	93.71	699	37	6	1	695	1070	375	0	1040
contig01983	Lc_contig_12265	99.87	781	1	0	31	811	1	781	0	1437
contig01984	Lc_contig_13415	99.33	742	4	1	1	742	741	1	0	1341
contig01985	Lc_contig_21823	99.52	1247	3	3	122	1366	2579	1334	0	2266
contig01986	Lc_scaffold_44987	98.1	420	1	2	1	420	77	489	0	725
contig01987	Lc_contig_21095	99.01	1515	3	6	1	1512	2136	631	0	2704
contig01988	Lc_scaffold_48213	99.23	781	4	1	1	781	18	796	0	1410
contig01989	Lc_contig_14603	99.19	868	6	1	1	868	872	6	0	1563
contig01990	Lc_contig_13773	99.53	645	0	3	1	642	76	720	0	1171
contig01991	Lc_contig_36952	98.89	1708	8	11	17	1714	2273	567	0	3038
contig01992	Lc_contig_14759	99.8	508	1	0	1	508	995	488	0	933
contig01994	Lc_contig_07253	78.57	448	40	32	6	423	459	38	5e-64	244
contig01995	Lc_scaffold_41008	99.74	387	0	1	1	386	706	1092	0	708
contig01996	Lc_scaffold_39573	100	223	0	0	1	223	68	290	9e-115	412
contig01997	Lc_contig_13006	99.57	701	0	1	68	768	146	843	0	1275
contig01998	Lc_scaffold_51822	99.21	1017	6	2	27	1042	639	1654	0	1832
contig01999	Lc_contig_08230	85.94	192	12	14	1	187	27	208	3e-48	191
contig02000	Lc_scaffold_42633	100	500	0	0	1	500	63	562	0	924
contig02001	Lc_contig_13569	100	297	0	0	230	526	562	858	1e-155	549
contig02002	Lc_contig_17716	99.67	1226	4	0	1	1226	1283	58	0	2242
contig02003	Lc_contig_19918	96.03	504	1	5	1	504	453	937	0	802
contig02004	Lc_contig_18855	99.63	543	0	2	1	541	1596	1054	0	990
contig02005	Lc_contig_38064	99.49	389	2	0	187	575	1	389	0	708
contig02006	Lc_contig_17261	100	1292	0	0	3	1294	46	1337	0	2386
contig02007	Lc_scaffold_48372	100	498	0	0	1	498	588	1085	0	920
contig02008	Lc_contig_12454	99.45	724	4	0	107	830	1	724	0	1315
contig02009	Lc_contig_19258	98.97	677	7	0	1	677	925	1601	0	1212
contig02010	Lc_contig_11419	91.43	455	21	13	5	442	28	481	2e-173	608
contig02011	Lc_contig_11193	98.46	651	7	3	1	650	649	1	0	1144
contig02012	Lc_contig_16157	100	1019	0	0	1	1019	117	1135	0	1882
contig02014	Lc_scaffold_40720	99.94	1722	0	1	27	1747	4	1725	0	3173
contig02015	Lc_contig_19504	99.8	501	1	0	1	501	1267	767	0	920
contig02016	Lc_scaffold_43166	99.72	1453	2	2	1	1451	26	1478	0	2660
contig02017	Lc_scaffold_50770	99.81	1044	0	2	1	1043	93	1135	0	1916
contig02018	Lc_contig_37740	96	725	20	5	1	716	725	1	0	1170
contig02019	Lc_contig_37190	100	1372	0	0	1106	2477	1871	3242	0	2534
contig02020	Lc_contig_20807	99.41	1849	4	2	10	1851	205	2053	0	3347
contig02021	Lc_contig_18223	99.7	992	1	2	1	990	65	1056	0	1814
contig02022	Lc_contig_37609	96.53	1756	52	6	1	1748	106	1860	0	2915
contig02023	Lc_contig_09370	96.82	440	9	5	1	437	185	622	0	730
contig02024	Lc_contig_11006	99.52	415	2	0	1	415	457	43	0	756
contig02025	Lc_contig_20047	87.5	184	0	4	138	298	1867	1684	5e-48	191
contig02026	Lc_scaffold_46755	99.68	625	1	1	17	640	769	145	0	1142
contig02027	Lc_scaffold_57286	99.88	839	0	1	45	882	11	849	0	1543
contig02028	Lc_contig_17197	99.44	1250	4	2	439	1685	1	1250	0	2266
contig02029	Lc_contig_16739	99.92	1260	0	1	26	1285	1263	5	0	2320
contig02030	Lc_contig_12707	99.49	784	4	0	1	784	827	44	0	1426
[truncated: 13,038 more rows]

## Sheet: Cassab to Sharpe454
Supplementary Table S7: Bioinformatic comparison (BLAST) of Cassab reference transcripts against the Sharpe et al. transcriptome dataset
Query	Reference	%_identity	alignment_length	mismatches	gap_openings	q_start	q_end	s_start	s_end	e_value	bit_score
Lc_contig_27379	LcRBContigRepeat-36540	98.48	132	2	0	163	294	396	265	3e-61	233
Lc_contig_22752	LcRBContigRepeat-36540	98.48	132	2	0	119	250	396	265	2e-61	233
Lc_contig_00555	LcRBContig22768	90.58	329	19	8	59	381	348	26	5e-119	425
Lc_contig_00700	LcRBContig23635	100	383	0	0	1	383	588	206	0	708
Lc_contig_23350	LcRBContig17234	98.75	160	1	1	98	256	160	1	2e-76	283
Lc_scaffold_45666	LcRBContig05519	95.69	441	13	6	8	443	56	495	0	704
Lc_contig_31757	LcRBContig14777	92.44	238	14	4	85	320	43	278	2e-92	337
Lc_scaffold_50828	LcRBContig06230	91.25	526	40	6	3	525	758	236	0	712
Lc_scaffold_54098	LcRBContig06230	96.72	702	0	7	131	826	266	950	0	1147
Lc_scaffold_54097	LcRBContig06230	98.95	953	0	9	1756	2701	1	950	0	1696
Lc_scaffold_54100	LcRBContig06230	98.82	595	0	6	2110	2698	357	950	0	1053
Lc_contig_31886	LcRBContig14221	93.67	316	10	10	16	323	1	314	1e-130	464
Lc_scaffold_57118	LcRBContig17723	93.66	142	9	0	1381	1522	2	143	4e-54	213
Lc_scaffold_57107	LcRBContig20341	91	200	16	2	189	387	199	1	5e-71	268
Lc_scaffold_57129	LcRBContig29536	96.25	80	0	3	1108	1186	1	78	6e-29	128
Lc_contig_37145	LcRBContig09717	99.58	476	0	2	2405	2879	1	475	0	867
Lc_contig_36968	LcRBContig12554	98.17	273	5	0	1233	1505	36	308	6e-134	477
Lc_contig_13767	LcRBContig19244	80.85	282	33	12	619	890	128	398	3e-51	202
Lc_scaffold_43136	LcRBContig10689	99.53	425	2	0	91	515	425	1	0	774
Lc_contig_15949	LcRBContigRepeat-32355	100	982	0	0	1	982	95	1076	0	1814
Lc_contig_14395	LcRBContigRepeat-32355	92.07	883	62	8	90	969	970	93	0	1236
Lc_contig_09840	LcRBContig17080	97.23	506	0	13	142	634	1	505	0	845
Lc_scaffold_41918	LcRBContig27884	98.09	471	4	5	3038	3504	472	3	0	815
Lc_contig_03740	LcRBContig27884	97.78	180	3	1	259	437	219	40	7e-84	309
Lc_contig_01842	LcRBContig27884	93.22	236	13	3	1	234	238	472	2e-94	344
Lc_scaffold_54615	LcRBContig23775	99.56	681	1	1	1622	2302	1	679	0	1240
Lc_scaffold_54616	LcRBContig23775	99.56	681	1	1	1393	2073	1	679	0	1240
Lc_scaffold_54617	LcRBContig23775	99.56	681	1	1	1028	1708	1	679	0	1240
Lc_scaffold_49031	LcRBContig06777	99.34	759	0	5	221	978	755	1	0	1369
Lc_scaffold_49030	LcRBContig06777	99.34	759	0	5	221	978	755	1	0	1369
Lc_scaffold_43074	LcRBContig08328	100	224	0	0	916	1139	183	406	4e-115	414
Lc_scaffold_53314	LcRBContig27008	99.22	256	0	2	2958	3213	2	255	1e-128	460
Lc_contig_20535	LcRBContig19900	99.44	534	1	2	1	533	740	208	0	968
Lc_contig_03279	LcRBContig20615	100	202	0	0	1	202	31	232	2e-103	374
Lc_contig_01939	LcRBContig11186	100	42	0	0	361	402	49	90	2e-14	78.7
Lc_contig_01545	LcRBContig07768	97.01	67	0	2	318	382	67	1	2e-24	111
Lc_scaffold_52278	LcRBContig14692	99.84	626	0	1	1721	2346	125	749	0	1149
Lc_contig_33214	LcRBContig14692	98.07	259	5	0	77	335	1	259	8e-127	451
Lc_scaffold_53479	LcRBContig03880	98.52	271	4	0	449	719	271	541	8e-135	479
Lc_contig_20553	LcRBContig01302	99.21	1398	4	6	508	1903	1393	1	0	2514
Lc_contig_17823	LcRBContig27449	100	101	0	0	1	101	101	1	1e-46	187
Lc_contig_08461	LcRBContig01302	100	89	0	0	1	89	1284	1196	2e-40	165
Lc_contig_32842	LcRBContig01302	91.12	338	22	3	1	331	875	539	8e-127	451
Lc_contig_29246	LcRBContig01302	100	89	0	0	217	305	1196	1108	1e-40	165
Lc_contig_09992	LcRBContig19598	99.62	521	0	2	137	655	7	527	0	950
Lc_contig_36216	LcRBContig26244	92.47	279	20	1	2	279	243	521	1e-110	398
Lc_scaffold_44047	LcRBContig19935	98.79	743	4	5	1854	2593	1	741	0	1319
Lc_scaffold_44046	LcRBContig03535	99.09	550	4	1	113	661	565	16	0	987
Lc_scaffold_44045	LcRBContig19935	98.79	743	4	5	1031	1770	1	741	0	1319
Lc_scaffold_56229	LcRBContigRepeat-32289	99.54	434	1	1	401	834	3	435	0	789
Lc_scaffold_56231	LcRBContig25633	99.67	299	0	1	448	745	231	529	8e-155	545
Lc_scaffold_56230	LcRBContig25633	99.67	299	0	1	302	599	231	529	7e-155	545
Lc_scaffold_52880	LcRBContig14237	98.96	386	1	3	30	412	386	1	0	688
Lc_scaffold_42182	LcRBContig04194	80.06	662	65	43	364	1004	726	111	3e-120	431
Lc_scaffold_49990	LcRBContig18695	99.77	432	0	1	1608	2039	1	431	0	791
Lc_scaffold_49989	LcRBContig18695	99.77	432	0	1	677	1108	1	431	0	791
Lc_contig_08692	LcRBContig18695	97.4	77	2	0	516	592	2	78	2e-30	132
Lc_contig_16163	LcRBContig08024	99.62	788	0	3	409	1193	180	967	0	1435
Lc_contig_17133	LcRBContig03673	99.6	750	3	0	115	864	764	15	0	1369
Lc_contig_14436	LcRBContig03673	95.85	747	30	1	28	773	762	16	0	1206
Lc_contig_18544	LcRBContig07263	99.48	1335	0	7	130	1461	9	1339	0	2420
Lc_contig_37589	LcRBContig07263	85.93	1038	123	20	194	1219	1217	191	0	1086
Lc_contig_06818	LcRBContig07263	88.44	450	43	7	76	518	187	634	1e-151	534
Lc_contig_30794	LcRBContig07263	95.27	317	12	3	1	315	975	660	3e-141	499
Lc_contig_21091	LcRBContig08459	99.67	604	0	2	186	788	603	1	0	1103
Lc_scaffold_51764	LcRBContigRepeat-40839	100	89	0	0	1	89	106	194	5e-40	165
Lc_contig_14598	LcRBContigRepeat-30101	98.18	879	4	4	63	941	886	20	0	1524
Lc_contig_09641	LcRBContigRepeat-30101	94.49	563	30	1	11	573	632	71	0	867
Lc_contig_30677	LcRBContigRepeat-32895	88.61	316	31	4	1	314	617	305	4e-105	379
Lc_scaffold_56107	LcRBContig10435	95.6	159	6	1	1673	1831	271	428	3e-66	254
Lc_scaffold_56106	LcRBContig10435	95.6	159	6	1	1673	1831	271	428	3e-66	254
Lc_scaffold_56105	LcRBContig10435	95.6	159	6	1	1673	1831	271	428	3e-66	254
Lc_scaffold_56104	LcRBContig10435	95.6	159	6	1	1673	1831	271	428	2e-66	254
Lc_scaffold_58583	LcRBContig13213	99.86	698	1	0	1313	2010	596	1293	0	1284
Lc_scaffold_58581	LcRBContig13213	99.86	698	1	0	781	1478	596	1293	0	1284
Lc_scaffold_41888	LcRBContig13213	97.11	380	11	0	1	380	411	790	0	643
Lc_contig_06352	LcRBContig13213	100	89	0	0	417	505	1178	1090	2e-40	165
Lc_contig_02271	LcRBContig24504	94.23	312	18	0	36	347	312	1	2e-134	477
Lc_contig_11550	LcRBContig06919	99.46	554	2	1	32	585	587	35	0	1005
Lc_contig_36268	LcRBContig06919	93.9	344	21	0	21	364	41	384	2e-147	520
Lc_contig_37860	LcRBContig04210	97.43	505	9	4	1097	1598	1	504	0	857
Lc_contig_30818	LcRBContig04210	86.91	191	20	4	1	188	314	502	5e-54	209
Lc_scaffold_38577	LcRBContig06606	97.08	240	7	0	2469	2708	163	402	5e-112	405
Lc_contig_34751	LcRBContig06606	96.46	226	7	1	1	225	72	297	7e-103	372
Lc_contig_33735	LcRBContigRepeat-39632	100	81	0	0	1	81	272	192	3e-36	150
Lc_contig_24616	LcRBContig09992	99.55	220	0	1	62	280	1	220	2e-111	399
Lc_scaffold_53521	LcRBContig16484	95.02	201	9	1	750	949	48	248	2e-85	316
Lc_scaffold_53519	LcRBContig16484	95.02	201	9	1	750	949	48	248	2e-85	316
Lc_scaffold_55741	LcRBContig11727	99.09	328	0	3	668	994	326	1	1e-166	586
Lc_scaffold_55740	LcRBContig11727	99.09	328	0	3	668	994	326	1	1e-166	586
Lc_scaffold_53486	LcRBContigRepeat-35716	99.64	274	0	1	2788	3060	44	317	3e-140	499
Lc_scaffold_53480	LcRBContig09459	99.52	1259	2	4	101	1358	1298	43	0	2289
Lc_scaffold_53491	LcRBContig09459	99.87	743	0	1	101	843	1298	557	0	1365
Lc_scaffold_53495	LcRBContigRepeat-35716	99.64	274	0	1	619	891	44	317	8e-141	499
Lc_contig_03860	LcRBContig09459	94.81	366	19	0	74	439	80	445	8e-163	571
Lc_contig_32511	LcRBContig09459	96.01	326	13	0	3	328	542	867	1e-150	531
Lc_contig_24731	LcRBContigRepeat-41279	100	89	0	0	192	280	122	34	9e-41	165
Lc_contig_11750	LcRBContig03076	100	635	0	0	134	768	1	635	0	1173
Lc_contig_11708	LcRBContig19838	97.65	554	11	2	180	731	556	3	0	950
Lc_contig_20114	LcRBContig25080	98.37	123	0	2	1	121	123	1	7e-55	215
Lc_contig_21796	LcRBContig07152	98.73	628	1	7	1995	2620	1	623	0	1109
Lc_scaffold_51776	LcRBContig07152	91.71	410	27	5	1	404	416	8	2e-159	562
Lc_contig_03874	LcRBContig14860	100	86	0	0	1	86	86	1	7e-39	159
Lc_contig_03657	LcRBContig00052	99.35	153	1	0	283	435	328	176	2e-74	278
Lc_contig_03290	LcRBContig00052	99.26	136	1	0	1	136	238	103	5e-65	246
Lc_contig_26781	LcRBContig16356	98.62	290	4	0	1	290	122	411	9e-146	514
Lc_contig_23010	LcRBContig09126	96.88	96	2	1	1	95	96	1	4e-39	159
Lc_scaffold_41173	LcRBContig16354	99.65	283	1	0	1427	1709	1	283	4e-146	518
Lc_scaffold_41172	LcRBContig16354	99.65	283	1	0	1358	1640	1	283	4e-146	518
Lc_scaffold_50432	LcRBContig16159	99.24	132	1	0	4085	4216	6	137	9e-62	239
Lc_scaffold_45478	LcRBContig06756	99.64	838	2	1	268	1104	1056	219	0	1531
Lc_scaffold_45476	LcRBContig06756	98.87	1058	4	8	268	1320	1056	2	0	1882
Lc_scaffold_45477	LcRBContig06756	96.35	219	2	6	409	623	218	2	1e-97	355
Lc_scaffold_53560	LcRBContig19920	100	276	0	0	364	639	276	1	9e-144	510
Lc_scaffold_53558	LcRBContig19920	100	276	0	0	364	639	276	1	8e-144	510
Lc_scaffold_53557	LcRBContig19920	100	276	0	0	364	639	276	1	7e-144	510
Lc_scaffold_53559	LcRBContig19920	100	276	0	0	364	639	276	1	6e-144	510
Lc_scaffold_53561	LcRBContig19920	100	276	0	0	364	639	276	1	4e-144	510
Lc_contig_19995	LcRBContig06533	99.32	737	1	4	199	932	1	736	0	1332
Lc_contig_31928	LcRBContig06533	100	36	0	0	289	324	836	801	3e-11	67.6
Lc_contig_26638	LcRBContig06533	95.76	118	2	2	164	278	728	611	2e-47	187
Lc_contig_25315	LcRBContig14418	100	61	0	0	1	61	88	28	4e-25	113
Lc_scaffold_46905	LcRBContig25653	99.76	417	0	1	1106	1522	416	1	0	763
Lc_contig_17677	LcRBContig19490	96	100	4	0	550	649	237	138	2e-39	163
Lc_scaffold_41966	LcRBContig18601	97.61	251	3	3	35	283	275	26	5e-119	427
Lc_contig_15404	LcRBContig11805	99.04	520	1	4	257	773	1	519	0	929
Lc_scaffold_50600	LcRBContig07006	100	440	0	0	11	450	440	1	0	813
Lc_scaffold_50601	LcRBContig07006	100	440	0	0	11	450	440	1	0	813
Lc_contig_17321	LcRBContig19819	98.22	281	1	4	416	694	1	279	3e-137	488
Lc_contig_15156	LcRBContig16818	97.83	739	8	6	47	781	735	1	0	1269
Lc_contig_12057	LcRBContig16818	92.48	585	35	9	177	756	1	581	0	828
Lc_contig_11085	LcRBContig07006	95.83	216	9	0	499	714	1	216	7e-96	350
Lc_contig_03607	LcRBContig16818	100	89	0	0	346	434	187	275	2e-40	165
Lc_contig_22764	LcRBContig07006	100	53	0	0	1	53	53	1	9e-21	99
Lc_contig_19678	LcRBContig12251	100	696	0	0	818	1513	1	696	0	1286
Lc_contig_17542	LcRBContig17030	100	287	0	0	1	287	303	17	4e-150	531
Lc_scaffold_44571	LcRBContig19896	98.76	728	4	5	1692	2416	736	11	0	1290
Lc_contig_16127	LcRBContig25074	100	334	0	0	1	334	786	1119	3e-176	617
Lc_contig_21970	LcRBContig07948	99.46	559	0	3	2162	2719	122	678	0	1013
Lc_scaffold_56208	LcRBContig20246	99.56	229	0	1	2352	2579	1	229	2e-115	416
Lc_scaffold_56207	LcRBContig20246	99.56	229	0	1	1530	1757	1	229	2e-115	416
Lc_scaffold_54773	LcRBContig07948	86.73	490	38	8	4	492	588	125	6e-147	520
Lc_contig_35847	LcRBContig07948	97.73	44	0	1	1	44	164	122	2e-13	75
Lc_contig_28375	LcRBContig07948	98.26	115	1	1	1	115	235	122	3e-51	200
Lc_scaffold_55794	LcRBContigRepeat-31377	96.94	882	6	10	459	1322	903	25	0	1459
Lc_scaffold_55793	LcRBContigRepeat-31377	88.62	571	44	11	552	1114	832	275	0	675
Lc_contig_21364	LcRBContig08701	99.52	1238	5	1	901	2137	1	1238	0	2252
Lc_scaffold_41652	LcRBContig17811	89.81	206	16	5	102	303	496	292	2e-68	259
Lc_contig_22208	LcRBContig20991	99.28	690	3	2	2249	2937	3	691	0	1245
Lc_contig_17935	LcRBContig23202	97.25	910	15	5	1	900	910	1	0	1533
Lc_contig_10234	LcRBContig23202	92.86	448	26	6	1	445	448	4	0	645
Lc_contig_16658	LcRBContig14985	100	269	0	0	1	269	272	4	4e-140	497
Lc_contig_19762	LcRBContig03513	99.6	1006	2	2	779	1783	1005	1	0	1836
Lc_contig_00642	LcRBContig03513	96.08	383	13	2	1	382	885	504	2e-178	623
Lc_scaffold_45145	LcRBContig18380	96.41	501	11	7	1858	2351	504	4	0	819
Lc_scaffold_45144	LcRBContig18380	96.41	501	11	7	1556	2049	504	4	0	819
Lc_contig_19297	LcRBContig07891	99.34	1361	3	6	340	1695	1	1360	0	2459
Lc_scaffold_49976	LcRBContig07891	93.9	574	28	7	1	570	86	656	0	859
Lc_contig_22344	LcRBContig10121	99.42	520	0	3	1160	1679	517	1	0	941
Lc_contig_33888	LcRBContig16508	98.59	142	2	0	1	142	147	6	9e-67	252
Lc_scaffold_53645	LcRBContig18339	100	296	0	0	1112	1407	41	336	6e-155	547
Lc_scaffold_53642	LcRBContig18339	99.29	422	0	3	1112	1531	41	461	0	760
Lc_scaffold_53644	LcRBContig13659	100	122	0	0	1052	1173	46	167	2e-58	226
Lc_contig_37496	LcRBContig01477	100	820	0	0	1458	2277	256	1075	0	1515
Lc_contig_02139	LcRBContig01477	89.25	400	38	3	1	400	548	942	4e-140	496
Lc_scaffold_50428	LcRBContig21618	98.65	518	2	5	136	648	518	1	0	913
Lc_scaffold_54346	LcRBContig13662	99.42	515	3	0	1	515	515	1	0	935
Lc_contig_15134	LcRBContig05829	98.21	503	3	6	578	1075	1	502	0	874
Lc_scaffold_46231	LcRBContig06234	99.04	522	0	3	1	522	517	1	0	931
Lc_contig_32684	LcRBContig06234	95.05	323	13	3	1	321	322	1	6e-143	505
Lc_scaffold_43152	LcRBContig10237	99.56	458	1	1	2449	2906	1	457	0	833
Lc_scaffold_43124	LcRBContig10237	99.56	458	1	1	2054	2511	1	457	0	833
Lc_scaffold_43162	LcRBContig26144	92.72	151	11	0	899	1049	175	25	6e-56	219
Lc_scaffold_43146	LcRBContig26144	92.72	151	11	0	899	1049	175	25	3e-56	219
Lc_contig_29753	LcRBContig10237	100	91	0	0	218	308	195	285	8e-42	169
Lc_contig_22896	LcRBContig10237	100	50	0	0	212	261	1	50	4e-19	93.5
Lc_contig_13924	LcRBContig29886	100	112	0	0	70	181	112	1	6e-53	207
Lc_scaffold_49009	LcRBContig16427	79.95	384	52	20	40	408	374	1	4e-68	259
Lc_contig_14479	LcRBContig01234	99.67	903	0	2	56	955	903	1	0	1648
Lc_scaffold_53656	LcRBContig19288	91.54	130	0	4	1	130	121	3	2e-41	169
Lc_contig_12495	LcRBContig01234	94.02	819	43	4	8	825	10	823	0	1236
Lc_scaffold_53657	LcRBContig19288	91.54	130	0	4	1	130	121	3	2e-41	169
Lc_contig_07478	LcRBContig22078	98.98	391	0	4	118	505	390	1	0	697
Lc_scaffold_57481	LcRBContig02172	96.15	104	4	0	4	107	104	1	4e-42	171
Lc_contig_24570	LcRBContig01234	99.24	262	2	0	1	262	13	274	1e-133	473
Lc_contig_18880	LcRBContig15771	98.33	419	0	7	110	525	415	1	0	728
Lc_contig_06613	LcRBContig15771	100	91	0	0	423	513	59	149	1e-41	169
Lc_contig_02284	LcRBContig15771	95.38	130	6	0	116	245	129	258	2e-53	207
Lc_scaffold_51215	LcRBContig14179	99.33	450	0	3	500	946	450	1	0	811
Lc_contig_15912	LcRBContig04517	98.86	1055	1	11	44	1088	1054	1	0	1871
Lc_contig_11418	LcRBContig12571	99.48	575	0	3	124	696	1	574	0	1042
Lc_contig_02521	LcRBContig08510	93.49	384	23	2	29	411	864	482	3e-162	569
Lc_scaffold_55763	LcRBContig15683	99.73	373	0	1	584	956	1	372	0	682
Lc_scaffold_55762	LcRBContig15683	100	338	0	0	540	877	35	372	2e-178	625
Lc_contig_14739	LcRBContig02930	100	590	0	0	1	590	590	1	0	1090
Lc_scaffold_44822	LcRBContig14114	95.9	195	4	4	1	192	165	358	9e-85	313
Lc_contig_07019	LcRBContig15683	92.39	289	16	6	20	305	1	286	3e-113	407
Lc_contig_30324	LcRBContig23857	89.13	184	18	2	129	311	536	354	1e-59	228
Lc_contig_26700	LcRBContig03421	98	200	3	1	92	290	149	348	3e-95	346
Lc_contig_07313	LcRBContigRepeat-46464	92.22	167	4	4	1	158	486	320	2e-59	228
Lc_contig_32980	LcRBContig22395	98.25	114	2	0	213	326	480	593	3e-51	200
Lc_contig_13043	LcRBContig11022	90.82	730	40	16	2	725	727	19	0	952
Lc_contig_24005	LcRBContig11022	95.51	89	4	0	1	89	156	68	4e-34	143
Lc_contig_37175	LcRBContigRepeat-45408	99.1	445	0	4	1993	2434	1	444	0	797
Lc_scaffold_44948	LcRBContig15665	95.63	252	10	1	1	252	251	1	1e-111	403
Lc_scaffold_44915	LcRBContig15665	95.63	252	10	1	1	252	251	1	1e-111	403
Lc_scaffold_48685	LcRBContig26637	98.67	376	0	5	626	998	1	374	0	662
Lc_scaffold_53961	LcRBContig23014	94.79	192	3	3	138	322	192	1	2e-78	292
Lc_contig_37740	LcRBContig06088	96.67	600	16	2	139	738	596	1	0	994
Lc_contig_17189	LcRBContigRepeat-43047	99.67	301	0	1	1028	1327	1	301	1e-155	549
Lc_contig_13775	LcRBContig27364	99.24	397	0	3	98	492	396	1	0	713
Lc_scaffold_54739	LcRBContig16261	99.23	389	2	1	318	706	388	1	0	702
Lc_scaffold_54738	LcRBContig16261	99.23	389	2	1	318	706	388	1	0	702
Lc_scaffold_54737	LcRBContig16261	99.23	389	2	1	318	706	388	1	0	702
Lc_scaffold_58805	LcRBContig16261	87.11	318	11	13	945	1261	100	388	4e-91	335
Lc_scaffold_45726	LcRBContig10174	99.61	256	1	0	1276	1531	170	425	4e-131	468
Lc_contig_17638	LcRBContig01244	99.72	712	0	2	97	807	718	8	0	1303
Lc_contig_17944	LcRBContig07200	99.7	333	1	0	1110	1442	1	333	6e-174	610
Lc_contig_15997	LcRBContig16233	97.1	586	15	2	112	695	171	756	0	987
Lc_contig_21945	LcRBContig05711	99.38	480	2	1	2031	2509	1	480	0	869
Lc_scaffold_51833	LcRBContig28340	98.72	782	0	8	1528	2304	777	1	0	1380
Lc_contig_03817	LcRBContigRepeat-32946	96.64	268	9	0	171	438	4	271	5e-125	446
Lc_contig_35105	LcRBContig00524	91.24	354	30	1	1	354	398	46	1e-135	481
Lc_contig_06654	LcRBContig25704	99.71	344	0	1	172	514	1	344	5e-180	628
Lc_contig_15032	LcRBContig16382	99.89	943	1	0	65	1007	49	991	0	1736
Lc_contig_12251	LcRBContig16382	93.94	792	43	4	1	788	839	49	0	1192
Lc_scaffold_51768	LcRBContig05511	100	91	0	0	538	628	115	205	6e-41	169
Lc_contig_11411	LcRBContig00422	99.72	709	1	1	7	714	1073	365	0	1297
Lc_contig_24919	LcRBContig26547	95.61	228	5	5	59	281	1	228	1e-99	361
Lc_scaffold_43314	LcRBContig06024	98.69	229	1	2	534	762	246	472	2e-112	405
Lc_contig_15348	LcRBContig00152	99.87	769	0	1	65	832	769	1	0	1413
Lc_scaffold_46384	LcRBContig00189	91.51	683	46	9	2	681	712	39	0	942
Lc_contig_09803	LcRBContig23150	100	89	0	0	1	89	135	223	2e-40	165
Lc_contig_09753	LcRBContig21372	99.48	575	0	3	1	574	573	1	0	1042
Lc_scaffold_52402	LcRBContig11161	99.38	973	4	2	1	971	973	1	0	1762
Lc_contig_14352	LcRBContig11161	95.33	964	42	3	28	989	1	963	0	1528
Lc_scaffold_51878	LcRBContig22315	99.29	421	1	2	439	857	421	1	0	761
Lc_contig_13772	LcRBContig11108	98.95	476	2	3	461	933	1	476	0	848
Lc_scaffold_44360	LcRBContig30029	98.34	663	1	10	700	1353	662	1	0	1155
Lc_scaffold_47362	LcRBContig24535	85.94	754	82	22	436	1178	766	26	0	784
Lc_contig_29832	LcRBContig10457	88.8	259	24	4	55	308	6	264	4e-85	313
Lc_scaffold_39392	LcRBContig21648	99.01	605	0	6	106	704	663	59	0	1079
Lc_scaffold_39391	LcRBContig21648	99.01	605	0	6	106	704	663	59	0	1079
Lc_contig_13622	LcRBContig05436	93.75	320	13	6	605	921	693	378	5e-133	473
Lc_contig_29911	LcRBContig05436	95.72	257	10	1	1	256	257	1	7e-117	418
Lc_contig_29440	LcRBContig09129	95.74	47	2	0	65	111	104	58	5e-14	76.8
Lc_contig_26473	LcRBContig05436	94.83	290	8	4	1	289	178	461	9e-126	448
Lc_contig_22489	LcRBContig04270	99.4	501	0	3	3093	3590	1	501	0	905
Lc_scaffold_51548	LcRBContig16357	87.6	258	27	3	1402	1657	4	258	8e-79	294
Lc_contig_19079	LcRBContig16357	99.59	246	1	0	4	249	246	1	1e-125	449
Lc_contig_21282	LcRBContig13148	100	376	0	0	1903	2278	1	376	0	695
Lc_contig_21701	LcRBContigRepeat-32185	99.65	579	0	2	1945	2521	222	800	0	1057
Lc_scaffold_56866	LcRBContigRepeat-32185	95.8	452	15	4	3	453	681	233	0	726
Lc_contig_18822	LcRBContig12482	99.77	428	0	1	129	555	428	1	0	784
Lc_contig_14751	LcRBContig00018	100	935	0	0	22	956	1104	170	0	1727
Lc_contig_10785	LcRBContig00018	88.3	641	43	19	43	665	353	979	0	739
Lc_contig_10952	LcRBContigRepeat-30080	99.53	639	2	1	1	638	698	60	0	1162
Lc_contig_00112	LcRBContigRepeat-30183	82.55	361	47	11	1	355	264	614	3e-82	303
Lc_scaffold_47434	LcRBContig08111	98.23	906	3	10	214	1108	1	904	0	1578
Lc_contig_33638	LcRBContig08111	93.51	339	15	5	4	339	365	699	1e-140	497
Lc_scaffold_46487	LcRBContigRepeat-48688	81.21	330	41	21	45	363	165	484	1e-64	246
Lc_scaffold_54158	LcRBContig11835	97.92	48	1	0	23	70	447	400	2e-15	84.2
Lc_scaffold_54157	LcRBContig11835	97.92	48	1	0	23	70	447	400	1e-15	84.2
Lc_scaffold_46762	LcRBContig12165	98.06	309	5	1	386	694	604	297	2e-151	536
Lc_scaffold_46763	LcRBContig12165	95.98	224	7	2	435	657	258	36	3e-99	363
Lc_scaffold_55984	LcRBContig13263	97.23	613	0	17	86	684	610	1	0	1022
Lc_scaffold_55986	LcRBContig13263	97.23	613	0	17	86	684	610	1	0	1022
Lc_scaffold_55985	LcRBContig13263	97.23	613	0	17	86	684	610	1	0	1022
Lc_contig_01718	LcRBContig13263	100	89	0	0	1	89	278	366	1e-40	165
Lc_contig_28149	LcRBContig24787	92.73	110	6	2	190	297	440	331	2e-38	158
Lc_scaffold_49546	LcRBContig12150	82.73	388	55	12	194	575	405	24	3e-91	335
Lc_contig_32890	LcRBContig12150	88.51	148	17	0	1	148	171	24	4e-45	180
Lc_contig_00455	LcRBContig02013	97.8	91	2	0	289	379	582	492	2e-38	158
Lc_contig_17293	LcRBContig27484	98.68	76	0	1	544	618	250	175	1e-30	134
Lc_contig_33726	LcRBContig05571	97.44	313	8	0	1	313	313	1	8e-152	534
Lc_contig_12597	LcRBContig23047	99.64	835	1	2	1	833	5	839	0	1524
Lc_contig_09820	LcRBContig23047	89.3	654	32	26	13	646	888	253	0	785
Lc_contig_15998	LcRBContig08293	99.21	504	1	3	607	1108	1	503	0	905
Lc_scaffold_42039	LcRBContig25448	98.89	90	0	1	268	356	487	576	1e-38	159
Lc_contig_00021	LcRBContig25448	95.86	169	0	7	1	162	499	667	3e-71	267
Lc_contig_31280	LcRBContig25448	94.12	323	14	5	1	318	277	599	2e-137	486
Lc_contig_21080	LcRBContig11698	98.9	997	2	8	868	1862	1	990	0	1775
Lc_scaffold_56653	LcRBContig25598	99.07	1403	11	2	311	1712	208	1609	0	2518
Lc_contig_37978	LcRBContig25598	91.79	1571	102	21	1	1563	180	1731	0	2165
Lc_contig_27281	LcRBContig25598	98.64	294	3	1	1	293	809	516	2e-147	520
Lc_contig_32828	LcRBContig26328	93.91	279	8	5	55	326	422	146	4e-115	412
Lc_contig_37128	LcRBContig08209	98.96	96	1	0	726	821	317	412	2e-42	172
Lc_scaffold_58893	LcRBContig26980	98.96	383	1	3	1685	2065	382	1	0	682
Lc_scaffold_58892	LcRBContig26980	98.96	383	1	3	994	1374	382	1	0	682
Lc_scaffold_58895	LcRBContig16798	98.08	104	1	1	83	185	104	1	2e-44	180
Lc_scaffold_58894	LcRBContig26980	100	42	0	0	1195	1236	382	341	6e-14	78.7
Lc_contig_34237	LcRBContig26980	94.12	306	15	3	1	304	78	382	4e-130	462
Lc_contig_30196	LcRBContig16798	97.96	98	2	0	1	98	100	3	2e-42	171
Lc_contig_27325	LcRBContig11269	94.03	67	2	2	1	66	70	5	3e-21	100
Lc_contig_27081	LcRBContig26980	98.9	91	1	0	1	91	125	35	4e-40	163
Lc_contig_09281	LcRBContig04502	91.75	521	21	15	117	617	39	557	0	704
Lc_scaffold_42477	LcRBContig26088	93.13	131	6	3	99	229	400	273	9e-49	193
Lc_contig_07546	LcRBContig21006	88.78	410	28	15	38	441	405	8	4e-137	486
Lc_contig_04805	LcRBContig21006	99.76	419	0	1	44	461	434	16	0	767
Lc_scaffold_50039	LcRBContig05685	95.7	186	8	0	2169	2354	80	265	2e-80	300
Lc_contig_07893	LcRBContig07064	99.78	465	0	1	1	464	465	1	0	852
Lc_contig_36786	LcRBContig07064	89.16	332	28	5	17	344	328	1	2e-113	407
Lc_contig_15874	LcRBContig20323	100	192	0	0	965	1156	1	192	2e-97	355
Lc_contig_19889	LcRBContig03025	99.14	815	0	7	965	1773	1	814	0	1459
Lc_contig_10102	LcRBContig11515	99.41	511	1	2	153	661	514	4	0	926
Lc_contig_05016	LcRBContig19406	95.36	151	6	1	17	167	344	195	2e-64	244
Lc_contig_30384	LcRBContig03025	91.96	311	16	8	6	312	693	388	1e-119	427
Lc_contig_13101	LcRBContig22527	98.31	712	3	9	170	876	1	708	0	1242
Lc_contig_12833	LcRBContig22527	87.78	532	50	15	207	731	524	1	3e-174	610
Lc_scaffold_46897	LcRBContigRepeat-35778	99.69	318	0	1	1320	1636	129	446	5e-165	580
Lc_scaffold_46896	LcRBContigRepeat-35778	99.69	318	0	1	473	789	129	446	2e-165	580
Lc_contig_28386	LcRBContigRepeat-35778	100	42	0	0	258	299	1	42	1e-14	78.7
Lc_contig_21739	LcRBContig04746	92.27	466	32	4	377	839	465	1	0	658
Lc_contig_21443	LcRBContig22976	99.21	632	0	5	1228	1856	1	630	0	1134
Lc_contig_20014	LcRBContig19269	98.3	646	7	4	55	696	646	1	0	1131
Lc_contig_18320	LcRBContig16385	97.91	382	1	7	217	592	381	1	0	656
Lc_contig_38256	LcRBContig04920	91.76	910	51	16	349	1244	900	1	0	1245
Lc_contig_26874	LcRBContig04920	98.97	292	2	1	1	291	403	112	5e-148	521
Lc_contig_26383	LcRBContig04920	100	89	0	0	1	89	511	423	1e-40	165
Lc_scaffold_51501	LcRBContig27519	98.52	609	3	6	772	1376	51	657	0	1070
Lc_scaffold_51499	LcRBContig27519	98.52	609	3	6	719	1323	51	657	0	1070
Lc_contig_22838	LcRBContig27519	97.96	98	1	1	1	98	148	244	7e-42	169
Lc_contig_38131	LcRBContig01397	96.42	475	11	2	86	554	25	499	0	780
Lc_contig_37265	LcRBContig01397	89.66	648	56	3	1	647	662	25	0	815
Lc_contig_03653	LcRBContig27194	91.2	216	19	0	46	261	101	316	2e-79	294
Lc_contig_33099	LcRBContig15494	94.44	126	6	1	208	333	1051	927	5e-49	193
Lc_scaffold_51395	LcRBContigRepeat-32530	99.42	513	0	2	59	568	514	2	0	928
Lc_scaffold_51393	LcRBContigRepeat-32530	99.42	513	0	2	59	568	514	2	0	928
Lc_scaffold_38822	LcRBContigRepeat-47558	90.46	262	17	8	52	309	356	99	1e-92	339
Lc_contig_05621	LcRBContig19374	97.78	90	0	2	1	88	256	345	4e-37	154
Lc_contig_36326	LcRBContig19374	92.42	330	23	2	1	328	13	342	2e-132	470
Lc_contig_21233	LcRBContig11368	87.36	174	16	6	1049	1219	372	202	1e-48	195
Lc_contig_16841	LcRBContig01055	99.58	713	0	3	492	1202	1	712	0	1297
Lc_scaffold_48750	LcRBContig02151	99.63	547	0	2	1	546	546	1	0	998
Lc_scaffold_48751	LcRBContig02151	99.63	547	0	2	1	546	546	1	0	998
Lc_scaffold_40113	LcRBContig02151	95.18	311	15	0	1	311	311	1	1e-138	492
Lc_contig_36272	LcRBContig01055	100	91	0	0	274	364	370	280	1e-41	169
Lc_contig_24984	LcRBContig01055	88.53	279	15	7	1	266	451	177	5e-88	322
Lc_contig_21789	LcRBContig24435	98.6	428	4	2	2194	2619	1	428	0	756
Lc_contig_21134	LcRBContig18126	99.29	708	1	4	1	706	706	1	0	1277
Lc_scaffold_51490	LcRBContig06946	99.77	433	1	0	1	433	446	14	0	795
Lc_contig_04949	LcRBContig09361	95.24	84	3	1	379	462	472	390	2e-30	132
Lc_contig_20963	LcRBContig14033	98.95	765	3	4	1	762	763	1	0	1363
Lc_contig_25301	LcRBContig14033	92.66	286	16	3	1	283	411	128	1e-113	407
Lc_contig_23500	LcRBContig05880	94.18	275	16	0	1	275	252	526	2e-117	420
Lc_scaffold_50425	LcRBContig04775	99.76	409	0	1	1281	1688	87	495	0	749
Lc_scaffold_54756	LcRBContig03895	99.63	546	1	1	431	976	590	46	0	998
Lc_scaffold_54757	LcRBContig03895	99.63	546	1	1	431	976	590	46	0	998
Lc_scaffold_54755	LcRBContig03895	99.63	546	1	1	431	976	590	46	0	998
Lc_contig_12374	LcRBContig03895	92.3	610	38	7	10	617	646	44	0	859
Lc_scaffold_46636	LcRBContig18647	94.37	302	15	2	88	388	428	128	8e-130	462
Lc_contig_17102	LcRBContig08110	99.49	583	0	3	342	921	583	1	0	1057
Lc_contig_25676	LcRBContig08110	96.44	281	10	0	4	284	302	22	9e-131	464
Lc_contig_14754	LcRBContig02764	100	710	0	0	1	710	710	1	0	1312
Lc_contig_11536	LcRBContig02764	92.21	488	31	5	267	752	2	484	0	684
Lc_contig_29530	LcRBContig21321	86.69	278	25	11	2	275	272	3	1e-80	298
Lc_scaffold_53699	LcRBContig11368	89.3	187	9	9	1170	1347	202	386	1e-57	224
Lc_scaffold_53692	LcRBContig11368	89.3	187	9	9	1092	1269	202	386	1e-57	224
Lc_contig_04559	LcRBContig02979	92.42	66	4	1	366	431	228	164	8e-19	93.5
Lc_contig_37721	LcRBContig21757	97.27	256	6	1	341	595	126	381	1e-122	438
Lc_scaffold_43868	LcRBContig14499	100	318	0	0	7	324	1	318	2e-167	588
Lc_scaffold_41580	LcRBContig21590	96.76	463	1	13	1094	1542	463	1	0	760
Lc_contig_21132	LcRBContig09562	98.38	617	7	3	133	748	615	1	0	1081
Lc_contig_28522	LcRBContig09564	98.61	72	1	0	229	300	760	689	1e-29	128
Lc_contig_16953	LcRBContig05572	100	376	0	0	918	1293	1	376	0	695
Lc_contig_35112	LcRBContig18927	100	168	0	0	1	168	168	1	1e-84	311
Lc_scaffold_57462	LcRBContigRepeat-30279	89.87	533	46	8	1	531	1011	485	0	678
Lc_contig_05318	LcRBContig00634	92.58	337	25	0	137	473	1	337	1e-136	484
Lc_contig_02564	LcRBContig28959	87.5	200	21	3	1	199	259	63	5e-60	230
Lc_contig_21979	LcRBContig28301	99.01	609	0	6	2192	2796	1	607	0	1086
Lc_contig_16038	LcRBContig03608	99.9	1015	1	0	159	1173	1091	77	0	1869
Lc_scaffold_39823	LcRBContig03608	100	89	0	0	1	89	694	606	2e-40	165
Lc_contig_00170	LcRBContigRepeat-40478	98.92	93	0	1	1	93	141	50	1e-40	165
Lc_contig_35012	LcRBContigRepeat-40478	95.39	347	12	4	8	352	380	36	3e-156	549
Lc_contig_32273	LcRBContig03608	86.13	346	26	14	1	326	1021	678	2e-97	353
Lc_contig_20064	LcRBContig10160	98.64	734	5	5	1	731	732	1	0	1295
Lc_contig_09649	LcRBContig20013	83.2	256	32	9	374	619	146	400	4e-58	224
Lc_contig_20183	LcRBContig02205	100	904	0	0	112	1015	997	94	0	1670
Lc_scaffold_44825	LcRBContig02205	95.72	421	18	0	1	421	592	172	0	678
Lc_contig_34446	LcRBContig02205	89.89	376	8	17	1	347	505	879	2e-128	457
Lc_contig_07549	LcRBContigRepeat-30743	94.08	507	20	8	1	499	101	605	0	761
Lc_contig_18619	LcRBContig02606	100	513	0	0	816	1328	1	513	0	948
Lc_scaffold_52634	LcRBContig05003	97.95	828	0	11	1	812	827	1	0	1419
Lc_contig_09248	LcRBContig02399	92.86	602	39	4	1	600	600	1	0	870
Lc_contig_25901	LcRBContig02637	89.16	286	14	12	1	282	411	139	2e-93	340
Lc_contig_20324	LcRBContig28208	98.99	496	2	3	392	886	494	1	0	885
Lc_contig_27799	LcRBContig12013	93.42	304	12	5	1	296	334	637	1e-124	444
Lc_contig_16828	LcRBContigRepeat-34638	97.21	502	14	0	678	1179	1	502	0	850
Lc_scaffold_51274	LcRBContig26644	88.75	80	3	6	20	95	407	484	2e-18	93.5
Lc_contig_05303	LcRBContig26383	95.74	94	0	4	1	90	46	139	2e-35	148
Lc_scaffold_52943	LcRBContig03736	98.83	771	6	3	1774	2542	1	770	0	1371
Lc_scaffold_55221	LcRBContig04243	99.85	647	0	1	1729	2374	1	647	0	1188
Lc_scaffold_55220	LcRBContig18922	99.12	680	0	4	428	1104	701	25	0	1218
Lc_scaffold_55222	LcRBContig18922	99.12	680	0	4	316	992	701	25	0	1218
Lc_scaffold_40065	LcRBContig18922	91.97	697	40	11	496	1180	1	693	0	977
Lc_contig_33545	LcRBContig04243	90.29	340	23	10	1	335	257	591	2e-122	436
Lc_contig_24524	LcRBContig18922	92.86	280	19	1	1	279	649	370	5e-113	405
Lc_contig_18198	LcRBContig04872	99.56	1133	1	4	91	1219	1	1133	0	2063
Lc_contig_26024	LcRBContig04872	100	64	0	0	223	286	642	705	8e-27	119
Lc_contig_21115	LcRBContig06355	98.09	419	2	6	1726	2139	1	418	0	725
Lc_contig_34135	LcRBContig06355	95.96	223	9	0	122	344	2	224	4e-100	363
Lc_contig_12368	LcRBContig02686	98.81	586	3	4	81	663	1	585	0	1040
Lc_contig_05871	LcRBContig02686	95.33	428	20	0	12	439	1	428	0	680
Lc_contig_18642	LcRBContig06165	99.58	706	2	1	778	1482	1	706	0	1286
Lc_contig_23971	LcRBContig06165	95.67	277	12	0	1	277	492	216	3e-125	446
Lc_scaffold_50649	LcRBContig01705	99.46	734	0	4	928	1659	4	735	0	1330
Lc_contig_08999	LcRBContig21443	97.92	288	0	6	7	289	289	3	2e-139	494
Lc_scaffold_47305	LcRBContig08750	99.74	382	0	1	1	381	382	1	0	699
Lc_scaffold_43262	LcRBContig05019	99.7	662	0	2	1423	2084	1	660	0	1210
Lc_contig_17668	LcRBContig11643	99.9	969	0	1	9	976	16	984	0	1783
Lc_scaffold_49210	LcRBContig11643	94.15	667	19	8	518	1175	771	116	0	998
Lc_contig_12938	LcRBContig04556	99.6	743	1	2	91	831	743	1	0	1354
Lc_contig_31846	LcRBContigRepeat-31809	100	89	0	0	235	323	92	180	1e-40	165
Lc_scaffold_51195	LcRBContig27565	99.09	329	0	3	2240	2566	1	328	5e-167	588
Lc_contig_08970	LcRBContigRepeat-30472	98.03	457	9	0	147	603	1	457	0	795
Lc_contig_05333	LcRBContigRepeat-35232	88.34	403	37	10	68	465	14	411	7e-134	475
Lc_scaffold_49514	LcRBContig28515	98.72	547	2	4	201	744	1	545	0	966
Lc_scaffold_48975	LcRBContigRepeat-48336	94.65	505	23	3	114	615	504	1	0	782
Lc_scaffold_50133	LcRBContig03865	97.67	430	2	6	9	436	424	1	0	732
Lc_contig_27147	LcRBContig03865	91.02	256	14	5	2	257	247	1	2e-92	337
Lc_contig_19509	LcRBContig21967	99.29	709	1	4	128	833	708	1	0	1279
Lc_scaffold_58874	LcRBContig29391	99.21	379	0	3	340	715	379	1	0	680
Lc_scaffold_47613	LcRBContig06298	96.67	690	10	5	169	851	14	697	0	1138
Lc_contig_10065	LcRBContigRepeat-44999	99.76	410	0	1	196	604	1	410	0	750
Lc_contig_27483	LcRBContig28760	91.89	296	14	10	5	294	338	47	1e-114	411
Lc_scaffold_52095	LcRBContig05863	98.99	595	4	2	1084	1676	1	595	0	1064
Lc_scaffold_58068	LcRBContig13321	81.75	411	64	10	224	629	1	405	8e-91	333
Lc_scaffold_48929	LcRBContigRepeat-44228	96.88	256	8	0	487	742	299	44	1e-119	429
Lc_contig_28918	LcRBContig06742	89.1	211	13	10	98	303	209	4	2e-67	254
Lc_contig_21674	LcRBContig07386	98.05	461	5	4	46	503	460	1	0	798
Lc_contig_22588	LcRBContig01975	100	631	0	0	4148	4778	1	631	0	1166
Lc_contig_34838	LcRBContig01975	100	91	0	0	1	91	489	399	9e-42	169
Lc_scaffold_54526	LcRBContigRepeat-41420	100	164	0	0	1408	1571	325	488	1e-81	303
Lc_contig_37945	LcRBContigRepeat-43662	97.81	319	6	1	3	320	319	1	2e-155	549
Lc_scaffold_45524	LcRBContigRepeat-30288	97.28	625	12	5	6	629	621	1	0	1057
Lc_scaffold_52795	LcRBContig01623	99.33	1047	1	6	371	1416	1	1042	0	1890
Lc_scaffold_41234	LcRBContig01623	94.55	550	28	2	877	1425	870	322	0	848
Lc_contig_16918	LcRBContig07312	99.77	435	1	0	42	476	435	1	0	798
Lc_contig_32529	LcRBContig07312	95.71	70	3	0	4	73	70	1	4e-25	113
Lc_contig_36957	LcRBContig18278	98.64	811	1	10	2798	3598	1	811	0	1428
Lc_scaffold_39103	LcRBContig18278	93.84	731	30	15	1	720	748	22	0	1086
Lc_contig_07650	LcRBContig16904	94.72	265	10	3	287	549	326	64	8e-114	409
Lc_contig_08091	LcRBContig04962	94.57	571	21	9	1	566	35	600	0	874
Lc_contig_08620	LcRBContig10927	98.92	371	1	3	220	589	432	64	0	660
Lc_contig_20353	LcRBContig10046	100	848	0	0	1027	1874	3	850	0	1567
Lc_scaffold_48370	LcRBContig10046	91.32	461	31	5	6	459	765	307	1e-177	621
Lc_contig_10159	LcRBContig15298	92.97	526	32	5	143	664	561	37	0	761
Lc_contig_31726	LcRBContig10046	100	79	0	0	1	79	387	309	4e-35	147
Lc_contig_00321	LcRBContig15782	98.9	91	1	0	1	91	92	182	1e-40	165
Lc_contig_07249	LcRBContig24436	94.19	465	5	21	4	447	464	1	0	689
Lc_scaffold_49476	LcRBContig08394	98.56	486	5	2	464	948	1	485	0	857
Lc_contig_13297	LcRBContig06444	99.47	757	0	4	69	822	756	1	0	1373
Lc_contig_38405	LcRBContig04352	98.21	727	3	3	1	726	978	261	0	1264
Lc_contig_00053	LcRBContig11675	84.52	252	30	9	111	358	283	37	2e-63	241
Lc_contig_35234	LcRBContig11675	83.73	295	32	16	68	355	325	40	1e-70	265
Lc_contig_19183	LcRBContig22424	96	50	2	0	510	559	271	320	6e-15	82.4
Lc_scaffold_54185	LcRBContig15509	96.47	85	1	2	6	89	298	215	2e-32	139
Lc_contig_19148	LcRBContig08139	99.36	469	2	1	137	604	469	1	0	848
Lc_scaffold_54802	LcRBContig19571	91.55	367	14	8	89	455	358	9	1e-137	490
Lc_scaffold_54801	LcRBContig19571	91.55	367	14	8	89	455	358	9	1e-137	490
Lc_contig_15292	LcRBContig19446	99.33	601	0	4	121	719	1	599	0	1085
Lc_contig_23662	LcRBContig19446	97.4	77	0	2	201	276	599	524	3e-30	130
Lc_contig_08805	LcRBContig28428	90	260	19	7	64	321	753	499	7e-90	329
Lc_contig_13007	LcRBContig15934	99.15	471	0	4	132	600	469	1	0	845
Lc_contig_15753	LcRBContigRepeat-30041	92.31	1132	62	14	1	1126	1161	49	0	1585
Lc_contig_04438	LcRBContig24010	100	89	0	0	364	452	256	168	2e-40	165
Lc_contig_04089	LcRBContig24010	95.91	440	13	2	1	435	262	701	0	708
Lc_contig_00090	LcRBContig24010	98.58	211	2	1	1	210	462	252	7e-103	372
Lc_contig_31874	LcRBContig24010	98.45	323	5	0	1	323	332	10	2e-162	569
Lc_contig_29409	LcRBContig11206	99.28	276	0	2	32	306	734	460	9e-141	497
Lc_contig_29007	LcRBContig24010	100	303	0	0	1	303	129	431	1e-159	560
Lc_contig_22860	LcRBContig24010	99.02	204	2	0	1	204	219	16	2e-101	366
Lc_scaffold_46670	LcRBContig09890	98.65	591	1	4	147	731	595	6	0	1042
Lc_scaffold_54898	LcRBContigRepeat-30056	99.52	418	2	0	1	418	1113	696	0	761
Lc_scaffold_54893	LcRBContigRepeat-30056	98.35	1090	15	3	1	1089	1113	26	0	1916
Lc_scaffold_54907	LcRBContigRepeat-30056	99.52	418	2	0	1	418	1113	696	0	761
Lc_scaffold_54884	LcRBContigRepeat-30056	98.4	564	9	0	421	984	589	26	0	992
Lc_scaffold_54878	LcRBContigRepeat-30056	99.29	423	2	1	1	423	1113	692	0	763
Lc_contig_31347	LcRBContigRepeat-41686	96.74	92	2	1	229	319	58	149	9e-37	152
Lc_contig_30174	LcRBContigRepeat-30056	96.45	310	11	0	1	310	26	335	3e-145	512
Lc_contig_19489	LcRBContig22839	98.48	594	0	9	869	1453	1	594	0	1038
Lc_scaffold_44812	LcRBContig22839	95.34	236	10	1	381	615	236	1	3e-103	374
Lc_contig_03573	LcRBContig08048	88.24	85	6	4	152	235	84	165	2e-20	99
Lc_contig_38065	LcRBContig00997	99.58	955	1	3	1130	2082	1	954	0	1740
Lc_contig_18098	LcRBContig24466	98.22	617	2	9	726	1335	5	619	0	1072
Lc_contig_11524	LcRBContig04235	99.45	363	0	2	391	751	481	119	0	658
Lc_contig_37015	LcRBContigRepeat-33733	98.76	483	5	1	39	521	30	511	0	857
Lc_scaffold_44586	LcRBContig21197	96.56	494	10	7	428	914	169	662	0	811
Lc_contig_18876	LcRBContig21442	90.42	313	26	4	1301	1611	1	311	2e-113	409
Lc_scaffold_52352	LcRBContig14431	99.75	403	0	1	1282	1683	1	403	0	737
Lc_scaffold_57395	LcRBContig12752	88.01	342	40	1	1006	1346	3	344	1e-111	403
Lc_scaffold_47564	LcRBContig18307	99.41	509	0	3	1039	1544	551	43	0	920
Lc_scaffold_47563	LcRBContig18307	99.41	509	0	3	918	1423	551	43	0	920
Lc_scaffold_47878	LcRBContig11586	95.94	443	14	4	2428	2868	441	1	0	715
Lc_scaffold_47844	LcRBContig11586	95.94	443	14	4	2428	2868	441	1	0	715
Lc_contig_18523	LcRBContig03349	99.28	697	0	5	837	1528	1	697	0	1254
Lc_contig_00513	LcRBContig14127	90.84	262	22	2	58	318	9	269	3e-96	350
Lc_scaffold_52988	LcRBContig01907	89.34	638	31	19	27	655	610	1	0	767
Lc_scaffold_52932	LcRBContig01907	99.51	614	1	2	1	613	613	1	0	1116
Lc_contig_36988	LcRBContig14762	97.26	146	4	0	526	671	146	1	4e-65	248
Lc_contig_13578	LcRBContig01104	98.77	812	5	5	47	856	92	900	0	1439
Lc_contig_18702	LcRBContig19508	97.91	527	7	4	89	611	74	600	0	909
Lc_scaffold_56457	LcRBContig22570	96.55	435	0	8	1	429	426	1	0	706
Lc_scaffold_56458	LcRBContig22570	99.64	274	0	1	1	273	426	153	9e-141	499
Lc_scaffold_52640	LcRBContig16003	98.74	716	2	6	255	968	711	1	0	1269
Lc_scaffold_52619	LcRBContig16003	98.81	671	2	5	255	923	711	45	0	1194
Lc_scaffold_52597	LcRBContig16003	99.22	383	1	2	255	636	711	330	0	691
Lc_scaffold_53829	LcRBContig01929	99.36	623	2	2	1506	2126	2	624	0	1127
Lc_scaffold_53827	LcRBContig01929	99.36	623	2	2	1377	1997	2	624	0	1127
Lc_scaffold_53826	LcRBContig01929	99.36	623	2	2	1202	1822	2	624	0	1127
Lc_scaffold_40099	LcRBContig02835	99.57	469	1	1	1021	1488	3	471	0	854
Lc_scaffold_52211	LcRBContig10897	93.17	161	9	2	65	224	162	3	4e-61	235
Lc_scaffold_48228	LcRBContig02133	92.31	572	30	13	2	568	830	268	0	800
Lc_contig_22060	LcRBContig10566	99.04	727	5	1	341	1067	44	768	0	1303
Lc_contig_17164	LcRBContig12619	100	451	0	0	1	451	451	1	0	833
Lc_contig_05573	LcRBContig08739	92.83	446	25	5	26	469	1	441	0	640
Lc_contig_16887	LcRBContig28460	100	200	0	0	524	723	200	1	9e-102	370
Lc_contig_01490	LcRBContig13400	90.73	248	17	5	109	351	126	372	6e-89	326
Lc_contig_28855	LcRBContig26516	89.4	283	27	3	1	280	112	394	9e-101	364
Lc_contig_32726	LcRBContig21430	95.18	332	4	5	1	330	407	86	1e-145	514
Lc_contig_27037	LcRBContig26328	92	300	6	15	1	292	94	383	5e-113	405
Lc_contig_14253	LcRBContig01044	93.3	881	49	10	6	882	885	11	0	1291
Lc_scaffold_49450	LcRBContig14823	99.79	966	0	2	635	1598	966	1	0	1772
Lc_scaffold_53112	LcRBContig21794	99.72	720	1	1	5227	5945	1	720	0	1317
Lc_contig_01302	LcRBContig07217	94.44	288	12	2	44	331	291	8	2e-123	440
Lc_contig_24867	LcRBContig28384	94.49	272	13	2	11	281	1	271	1e-118	424
Lc_contig_25875	LcRBContig17268	77.89	285	36	23	8	283	175	441	8e-37	152
Lc_contig_38424	LcRBContig12855	99.44	711	3	1	1451	2160	1	711	0	1290
Lc_contig_17574	LcRBContig08381	82.88	520	51	33	848	1351	521	24	1e-120	433
Lc_contig_15728	LcRBContig26900	97.22	504	4	10	395	888	1	504	0	846
Lc_scaffold_46405	LcRBContig26900	100	86	0	0	4	89	63	148	1e-38	159
Lc_scaffold_55719	LcRBContig16240	99.3	1281	0	9	99	1374	18	1294	0	2307
Lc_scaffold_55718	LcRBContig16240	99.3	1281	0	9	99	1374	18	1294	0	2307
Lc_contig_13677	LcRBContig16240	100	64	0	0	863	926	591	654	3e-26	119
Lc_contig_05940	LcRBContig16240	92.37	472	26	4	1	471	782	320	0	664
Lc_contig_22170	LcRBContig01386	99.82	543	0	1	1643	2184	543	1	0	996
Lc_contig_12493	LcRBContig06788	100	755	0	0	70	824	26	780	0	1395
Lc_scaffold_53352	LcRBContig06309	81.05	496	67	23	4656	5142	479	2	4e-101	370
Lc_contig_09349	LcRBContig13550	94.22	588	29	4	38	621	809	223	0	893
Lc_contig_15529	LcRBContig04843	99.88	837	0	1	280	1115	135	971	0	1539
Lc_contig_10433	LcRBContig00784	100	561	0	0	1	561	561	1	0	1037
Lc_contig_02353	LcRBContig03027	98.22	337	0	6	1	331	158	494	9e-167	584
Lc_scaffold_43189	LcRBContig24658	90.76	238	16	6	51	285	418	184	2e-84	313
Lc_scaffold_43188	LcRBContig24658	100	179	0	0	204	382	183	5	5e-90	331
Lc_contig_24079	LcRBContig24658	100	91	0	0	1	91	113	23	7e-42	169
Lc_scaffold_56923	LcRBContig03996	99.59	725	2	1	8	731	725	1	0	1321
Lc_scaffold_56944	LcRBContig03996	99.59	725	2	1	8	731	725	1	0	1321
Lc_scaffold_56912	LcRBContig03996	99.59	725	2	1	8	731	725	1	0	1321
Lc_contig_21313	LcRBContig07132	99.2	999	0	8	65	1057	997	1	0	1794
Lc_scaffold_41763	LcRBContig10700	99.81	529	1	0	1286	1814	13	541	0	972
Lc_scaffold_41761	LcRBContig10700	99.76	851	1	1	1286	2136	13	862	0	1559
Lc_contig_17981	LcRBContig26609	81.31	289	36	15	1044	1324	1	279	4e-56	219
Lc_scaffold_41762	LcRBContig10700	96.9	516	16	0	213	728	13	528	0	865
Lc_contig_24941	LcRBContig10700	100	89	0	0	193	281	234	146	1e-40	165
Lc_contig_20318	LcRBContig11880	99.19	248	2	0	6	253	248	1	6e-125	448
Lc_contig_06412	LcRBContig26793	91.3	276	17	6	45	316	66	338	4e-102	370
Lc_contig_09445	LcRBContig26644	89.33	75	3	5	537	607	480	407	1e-17	89.8
Lc_contig_18882	LcRBContig18646	100	77	0	0	1389	1465	1	77	3e-33	143
Lc_contig_34127	LcRBContig26306	100	344	0	0	1	344	441	98	0	636
Lc_scaffold_48219	LcRBContig17021	99.26	271	0	2	1839	2107	1	271	4e-137	488
Lc_scaffold_49097	LcRBContig08625	93.07	274	19	0	710	983	469	196	2e-111	401
Lc_contig_16995	LcRBContig14648	99.4	333	2	0	1	333	333	1	2e-172	604
Lc_contig_19420	LcRBContig26068	99.39	163	0	1	1	162	163	1	8e-79	294
Lc_contig_37736	LcRBContig27890	99.77	442	0	1	320	761	441	1	0	809
Lc_contig_06574	LcRBContig27890	93.62	141	5	4	374	512	3	141	3e-53	207
Lc_contig_38155	LcRBContig13087	99.29	420	0	3	541	958	28	446	0	756
Lc_contig_09386	LcRBContig15129	90.87	219	16	4	406	622	1	217	3e-78	291
Lc_contig_21721	LcRBContig00165	99.81	1051	0	2	1	1049	1051	1	0	1929
Lc_contig_14440	LcRBContig00050	78.38	643	94	44	156	774	9	630	2e-103	375
Lc_contig_21274	LcRBContig01216	99.54	869	1	3	1335	2200	1	869	0	1581
Lc_contig_14434	LcRBContig21910	99.32	147	0	1	853	999	1	146	3e-70	265
Lc_contig_37480	LcRBContig12953	99.43	874	0	5	1779	2648	1	873	0	1581
Lc_contig_15913	LcRBContig12887	93.61	595	28	7	104	689	594	1	0	880
Lc_contig_07410	LcRBContig12887	100	51	0	0	491	541	1	51	3e-19	95.3
Lc_scaffold_44824	LcRBContig18389	97.68	691	1	8	213	888	1	691	0	1175
Lc_scaffold_58015	LcRBContig18389	95.06	344	10	4	316	655	341	1	2e-151	534
Lc_scaffold_45766	LcRBContig01062	99.61	511	1	1	1	511	603	94	0	933
Lc_scaffold_45765	LcRBContig01062	99.5	604	0	3	1	602	603	1	0	1096
Lc_scaffold_40658	LcRBContig18813	93.59	359	19	4	338	693	3	360	1e-150	532
Lc_contig_12457	LcRBContig21929	98.85	697	0	8	134	822	1	697	0	1236
Lc_contig_26180	LcRBContig01062	93.79	290	13	4	1	287	381	94	9e-121	431
Lc_contig_15935	LcRBContig29826	96.92	195	1	5	648	840	7	198	2e-87	322
Lc_contig_18176	LcRBContig12764	99.37	639	3	1	847	1484	1	639	0	1162
Lc_contig_19395	LcRBContig12891	99.51	618	0	3	694	1309	1	617	0	1122
Lc_contig_11734	LcRBContig22680	97.73	132	0	3	638	767	301	171	4e-58	224
Lc_contig_34254	LcRBContig14079	100	128	0	0	218	345	1	128	2e-62	237
Lc_contig_22176	LcRBContig00410	99.42	1389	1	7	1	1382	1389	1	0	2514
Lc_scaffold_58289	LcRBContig20531	99.23	261	1	1	1	261	260	1	1e-131	470
Lc_scaffold_42241	LcRBContig13856	99.77	853	1	1	1	852	12	864	0	1563
Lc_scaffold_42239	LcRBContig13856	99.73	1099	1	2	1	1098	12	1109	0	2012
Lc_scaffold_42240	LcRBContig13856	99.77	853	1	1	1	852	12	864	0	1563
Lc_scaffold_46300	LcRBContig07810	100	89	0	0	1	89	20	108	3e-40	165
Lc_contig_05825	LcRBContig13856	93.65	488	31	0	1	488	985	498	0	730
Lc_contig_17437	LcRBContig05173	100	416	0	0	16	431	416	1	0	769
Lc_scaffold_56727	LcRBContig11179	94.78	115	3	3	111	222	448	334	8e-44	176
Lc_scaffold_54135	LcRBContig06747	98.23	282	5	0	331	612	282	1	8e-140	497
Lc_scaffold_54134	LcRBContig06747	98.4	501	5	3	161	659	500	1	0	881
Lc_scaffold_54136	LcRBContig19424	86.49	74	9	1	51	124	363	435	2e-14	80.5
Lc_contig_38042	LcRBContig19836	94.53	439	22	2	1011	1448	9	446	0	676
Lc_contig_20948	LcRBContig02016	99.67	606	0	2	76	679	642	37	0	1107
Lc_contig_12616	LcRBContig24403	98.85	87	1	0	750	836	1	87	2e-37	156
Lc_scaffold_45488	LcRBContig08381	98.28	524	6	3	1477	2000	521	1	0	915
Lc_scaffold_46282	LcRBContigRepeat-48802	98.48	66	1	0	385	450	4	69	7e-26	117
Lc_contig_12939	LcRBContig06376	85.26	407	50	10	461	862	1	402	4e-114	411
Lc_contig_35003	LcRBContig27005	97.22	72	2	0	1	72	315	244	7e-28	122
Lc_scaffold_50257	LcRBContig11595	98.52	878	10	3	3541	4415	1093	216	0	1554
Lc_contig_21199	LcRBContig24875	99.13	573	2	3	821	1391	1	572	0	1027
Lc_scaffold_53099	LcRBContig06035	99.6	505	0	2	295	798	1	504	0	920
Lc_scaffold_48641	LcRBContig10674	98.26	460	7	1	64	523	459	1	0	804
Lc_scaffold_45971	LcRBContig10674	97.44	195	5	0	322	516	1	195	8e-91	333
Lc_contig_21629	LcRBContig03876	100	493	0	0	289	781	493	1	0	911
Lc_contig_15364	LcRBContig03359	96.74	92	2	1	408	498	1130	1221	3e-36	152
Lc_contig_26171	LcRBContigRepeat-41648	96.86	287	9	0	1	287	323	609	9e-136	481
Lc_scaffold_42358	LcRBContig04948	100	481	0	0	3133	3613	599	119	0	889
Lc_scaffold_42357	LcRBContig04948	99.83	600	0	1	3133	3732	599	1	0	1101
Lc_contig_14022	LcRBContig02753	90.02	501	29	15	1	490	491	1	1e-179	628
Lc_scaffold_42359	LcRBContig04948	100	118	0	0	311	428	118	1	2e-56	219
Lc_contig_05170	LcRBContig12578	96.75	277	4	5	1	273	184	459	2e-128	457
Lc_scaffold_57905	LcRBContig19053	93.94	165	10	0	785	949	1	165	2e-65	250
Lc_scaffold_57906	LcRBContig19053	93.94	165	10	0	817	981	1	165	2e-65	250
Lc_scaffold_57904	LcRBContig19053	93.94	165	10	0	785	949	1	165	2e-65	250
Lc_contig_22235	LcRBContig13177	99.32	441	0	3	2249	2686	441	1	0	795
Lc_scaffold_45739	LcRBContig06745	87.42	326	33	8	1	322	528	207	2e-101	368
Lc_contig_19966	LcRBContig09783	79.55	533	78	31	439	955	530	13	5e-96	351
Lc_scaffold_54653	LcRBContig02802	100	581	0	0	245	825	581	1	0	1074
Lc_contig_27478	LcRBContig25288	85.5	131	15	4	165	294	210	337	3e-31	134
Lc_scaffold_53797	LcRBContig08285	93.36	557	32	3	48	600	1122	567	0	846
Lc_contig_07035	LcRBContig10795	99.24	527	3	1	1	527	542	17	0	953
Lc_contig_15395	LcRBContig10065	98.55	483	0	5	2	478	482	1	0	846
Lc_contig_07072	LcRBContig10065	98.95	95	1	0	1	95	200	294	4e-42	171
Lc_scaffold_44116	LcRBContig01200	92.82	891	41	16	37	922	875	3	0	1269
Lc_scaffold_40207	LcRBContig07666	94.29	805	41	3	1	801	818	15	0	1234
Lc_scaffold_45464	LcRBContig09707	99.61	519	0	2	21	538	518	1	0	946
Lc_scaffold_55730	LcRBContig26662	96.32	326	1	11	149	464	325	1	8e-149	527
Lc_contig_12716	LcRBContig01802	100	715	0	0	110	824	1	715	0	1321
Lc_scaffold_47064	LcRBContig23136	99.35	619	1	3	1929	2546	295	911	0	1118
Lc_scaffold_43733	LcRBContig23136	94.14	324	18	1	1	323	726	403	9e-139	492
Lc_contig_24587	LcRBContig29041	100	89	0	0	192	280	545	633	9e-41	165
Lc_contig_21662	LcRBContig02263	99.82	551	0	1	1446	1995	1	551	0	1011
Lc_contig_02490	LcRBContig13552	96.14	389	15	0	1	389	215	603	0	636
Lc_contig_21647	LcRBContig01549	99.79	470	0	1	2024	2492	2	471	0	861
Lc_scaffold_40216	LcRBContig01549	96.25	293	7	4	3	293	471	181	8e-134	477
Lc_contig_31477	LcRBContig15494	95.95	148	3	3	124	270	906	1051	2e-62	237
Lc_contig_37069	LcRBContig21702	97.7	522	11	1	3670	4191	531	11	0	896
Lc_contig_21332	LcRBContig04621	100	520	0	0	11	530	520	1	0	961
Lc_contig_12128	LcRBContig04621	89.7	437	25	8	1	417	437	1	4e-153	540
Lc_contig_26178	LcRBContig22586	86.8	250	30	3	40	287	1	249	4e-74	276
Lc_scaffold_50958	LcRBContig04698	96.66	419	13	1	3	420	420	2	0	695
Lc_scaffold_53311	LcRBContig16474	99.47	376	0	2	1748	2122	375	1	0	682
Lc_scaffold_57088	LcRBContig16662	99.23	391	0	3	1277	1664	1	391	0	702
Lc_contig_15334	LcRBContig12562	96.73	551	3	6	40	575	551	1	0	904
Lc_contig_34275	LcRBContig13528	95	140	7	0	206	345	248	387	3e-57	220
Lc_scaffold_54642	LcRBContig25474	96.84	158	4	1	971	1127	1	158	2e-69	263
Lc_scaffold_58980	LcRBContig02863	99.64	836	2	1	817	1651	3	838	0	1528
Lc_scaffold_50445	LcRBContig02863	92.69	766	46	10	784	1544	3	763	0	1098
Lc_scaffold_58979	LcRBContig02863	99.64	836	2	1	625	1459	3	838	0	1528
Lc_contig_17744	LcRBContig17247	99.07	646	0	6	12	652	645	1	0	1155
Lc_contig_12405	LcRBContig01595	99.61	776	3	0	4	779	126	901	0	1419
Lc_contig_08617	LcRBContig01595	93.89	589	35	1	2	589	310	898	0	889
Lc_scaffold_43921	LcRBContig03508	98.77	1465	3	15	9	1460	3	1465	0	2591
Lc_scaffold_45535	LcRBContig20823	100	135	0	0	1	135	60	194	1e-65	250
Lc_contig_15535	LcRBContig04164	99.46	922	0	5	1	919	920	1	0	1670
Lc_contig_20480	LcRBContig11153	98.83	856	3	6	13	863	854	1	0	1519
Lc_contig_29275	LcRBContig11153	93.65	299	14	3	1	295	336	633	4e-124	442
Lc_contig_08409	LcRBContig04535	100	42	0	0	538	579	172	213	3e-14	78.7
Lc_contig_14554	LcRBContig25463	99.69	645	0	2	184	826	645	1	0	1179
Lc_scaffold_40930	LcRBContig25463	98.92	93	0	1	44	136	488	397	3e-40	165
Lc_contig_14272	LcRBContig21796	95.92	49	0	2	1	48	48	1	5e-14	78.7
Lc_contig_19555	LcRBContig27866	100	240	0	0	1	240	240	1	7e-124	444
Lc_scaffold_49016	LcRBContig28826	98.11	106	0	2	608	713	104	1	1e-45	183
Lc_contig_00651	LcRBContig23737	100	37	0	0	324	360	42	78	1e-11	69.4
Lc_scaffold_39891	LcRBContig04136	98.66	971	5	8	1272	2238	2	968	0	1714
Lc_scaffold_39890	LcRBContig04136	98.66	971	5	8	1039	2005	2	968	0	1714
Lc_scaffold_57750	LcRBContig07930	96.81	408	11	2	1	406	408	1	0	701
Lc_scaffold_57751	LcRBContig07930	96.81	408	11	2	1	406	408	1	0	701
Lc_scaffold_40098	LcRBContig08430	92.78	485	31	4	589	1070	1	484	0	699
Lc_contig_37739	LcRBContig21228	98.79	412	0	5	2271	2677	1	412	0	728
Lc_scaffold_56974	LcRBContig00101	94.33	388	17	5	743	1128	385	1	1e-167	590
Lc_scaffold_56951	LcRBContig00101	94.33	388	17	5	743	1128	385	1	1e-167	590
Lc_contig_15105	LcRBContig08250	99.19	991	1	7	59	1042	1001	11	0	1779
Lc_contig_05706	LcRBContig08250	100	86	0	0	1	86	778	693	8e-39	159
Lc_contig_17198	LcRBContig03614	99.82	1104	0	2	1	1103	1103	1	0	2026
Lc_scaffold_44407	LcRBContig09990	100	277	0	0	2375	2651	1	277	3e-144	512
Lc_contig_20202	LcRBContig25616	97.86	561	12	0	1335	1895	1	561	0	970
Lc_scaffold_50064	LcRBContig14284	96.32	544	17	3	1	542	315	857	0	891
Lc_contig_01729	LcRBContig09180	87.5	88	7	4	6	91	543	458	1e-20	99
Lc_scaffold_53993	LcRBContig02213	99.73	1115	0	3	593	1707	352	1463	0	2039
Lc_scaffold_53994	LcRBContig02213	99.73	1115	0	3	593	1707	352	1463	0	2039
Lc_scaffold_53995	LcRBContig04100	98.82	508	0	6	663	1168	1	504	0	900
Lc_scaffold_50849	LcRBContig02213	98.91	92	0	1	2	93	257	347	1e-39	163
Lc_contig_28904	LcRBContig04100	100	89	0	0	215	303	113	25	1e-40	165
Lc_scaffold_40899	LcRBContig21406	98.08	469	0	9	62	521	472	4	0	808
Lc_scaffold_40898	LcRBContig21406	97.89	473	0	10	62	525	472	1	0	809
Lc_scaffold_40900	LcRBContig21406	98.08	469	0	9	62	521	472	4	0	808
Lc_contig_08727	LcRBContig14126	98.37	430	0	7	58	480	1	430	0	749
Lc_contig_23890	LcRBContig19385	96.62	237	3	5	46	277	380	144	5e-108	388
Lc_contig_06791	LcRBContig25783	92.09	253	18	2	252	503	1	252	1e-97	355
Lc_scaffold_52707	LcRBContig01247	100	577	0	0	1	577	577	1	0	1066
Lc_contig_37021	LcRBContig19454	91.6	250	21	0	1327	1576	77	326	2e-94	346
Lc_scaffold_40059	LcRBContig19576	90.08	383	22	8	95	474	752	383	1e-135	483
Lc_scaffold_40058	LcRBContig19576	90.08	383	22	8	95	474	752	383	1e-135	483
Lc_contig_25882	LcRBContig04253	99.65	286	0	1	2	286	186	471	5e-148	521
Lc_contig_30736	LcRBContig02144	96.17	313	7	2	2	312	49	358	2e-143	507
Lc_scaffold_58258	LcRBContig21620	97.84	510	7	4	422	927	1	510	0	878
Lc_scaffold_58257	LcRBContig21620	97.84	510	7	4	422	927	1	510	0	878
Lc_scaffold_58259	LcRBContig24424	88.27	196	20	3	497	691	224	417	4e-60	231
Lc_scaffold_48943	LcRBContig25490	100	91	0	0	1078	1168	324	414	3e-41	169
Lc_scaffold_48112	LcRBContig04181	100	336	0	0	594	929	1	336	2e-177	621
Lc_scaffold_42143	LcRBContig04181	98.7	231	0	3	413	641	610	381	3e-113	407
Lc_contig_18223	LcRBContig19436	98.24	340	3	3	913	1249	1	340	2e-169	595
Lc_contig_29201	LcRBContig19436	100	223	0	0	1	223	242	464	3e-115	412
Lc_contig_15817	LcRBContig10758	87.06	487	56	7	523	1006	1	483	5e-154	544
Lc_contig_11507	LcRBContig22621	97.66	384	0	9	26	402	5	386	0	651
Lc_scaffold_55969	LcRBContig07141	98.49	993	6	7	673	1657	1	992	0	1742
Lc_scaffold_55968	LcRBContig07141	98.49	993	6	7	673	1657	1	992	0	1742
Lc_contig_29909	LcRBContig18511	94	100	4	2	211	309	377	279	3e-36	150
Lc_scaffold_52201	LcRBContig18017	91.43	175	14	1	1626	1800	2	175	4e-62	239
Lc_contig_37832	LcRBContig05668	97.51	481	0	11	3722	4191	116	595	0	811
Lc_contig_06926	LcRBContig05668	92.13	254	11	5	5	250	368	116	5e-96	350
Lc_contig_13701	LcRBContig18159	99.37	319	0	2	1	317	319	1	4e-164	577
Lc_contig_35743	LcRBContigRepeat-30089	98.89	360	3	1	1	359	1471	1112	0	641
Lc_contig_32204	LcRBContigRepeat-30089	96.64	327	2	4	1	326	1504	1186	7e-152	534
Lc_contig_07458	LcRBContig20451	100	123	0	0	1	123	123	1	2e-59	228
Lc_contig_17501	LcRBContig23116	99.85	656	0	1	22	676	656	1	0	1205
Lc_contig_34068	LcRBContig23116	93.29	343	21	2	1	342	74	415	6e-143	505
Lc_contig_13922	LcRBContig15605	99.49	778	0	4	94	867	792	15	0	1411
Lc_contig_10343	LcRBContig15605	85.78	457	49	16	75	522	669	220	1e-132	472
Lc_contig_22051	LcRBContig16948	99.88	869	0	1	1	868	869	1	0	1598
Lc_scaffold_45611	LcRBContig16948	91.83	416	29	5	1	415	647	236	3e-163	575
Lc_scaffold_51875	LcRBContig27682	99.16	592	3	2	1310	1899	600	9	0	1064
Lc_contig_20091	LcRBContig00448	87.43	1090	98	33	677	1747	29	1098	0	1218
Lc_contig_22329	LcRBContig03046	99.88	1736	0	2	1574	3308	1	1735	0	3193
Lc_scaffold_40728	LcRBContig01144	98.89	809	5	4	1	807	807	1	0	1441
Lc_scaffold_53893	LcRBContig01852	99.4	997	0	6	855	1848	1	994	0	1803
Lc_contig_19604	LcRBContig03046	92.79	1748	108	15	18	1760	1735	1	0	2514
Lc_scaffold_40726	LcRBContig01144	98.89	809	5	4	1	807	807	1	0	1441
Lc_contig_13631	LcRBContig01144	87.19	648	50	22	299	921	30	669	0	706
Lc_scaffold_40727	LcRBContig01144	98.99	696	5	2	1	694	807	112	0	1245
Lc_contig_11637	LcRBContig28656	100	128	0	0	633	760	1	128	6e-62	237
Lc_contig_10441	LcRBContig08472	99.81	520	0	1	159	677	1	520	0	953
Lc_contig_09580	LcRBContigRepeat-30292	100	587	0	0	37	623	1	587	0	1085
Lc_contig_05933	LcRBContigRepeat-37379	91.68	457	34	4	2	456	512	58	1e-180	630
Lc_contig_03339	LcRBContig03046	98.88	89	0	1	1	89	1160	1073	2e-38	158
Lc_contig_02851	LcRBContig03046	100	89	0	0	331	419	155	67	1e-40	165
Lc_contig_34327	LcRBContigRepeat-43449	100	89	0	0	258	346	192	280	1e-40	165
Lc_contig_33936	LcRBContig28274	95.24	105	5	0	175	279	105	1	3e-41	167
Lc_contig_32112	LcRBContig01684	100	55	0	0	1	55	56	2	9e-22	102
Lc_contig_31287	LcRBContig01684	93.33	225	15	0	1	225	262	486	3e-91	333
Lc_contig_30955	LcRBContig12718	95.89	316	13	0	1	316	8	323	3e-145	512
Lc_contig_24581	LcRBContig08472	96.07	280	11	0	1	280	52	331	1e-128	457
Lc_contig_07708	LcRBContig10110	99.61	507	0	2	1	507	11	515	0	924
Lc_contig_06219	LcRBContig10110	100	91	0	0	410	500	101	11	1e-41	169
Lc_scaffold_44006	LcRBContig08449	99.04	418	0	4	1367	1781	62	478	0	747
Lc_scaffold_41110	LcRBContig07320	92.37	131	3	5	855	985	1097	1220	1e-44	180
Lc_scaffold_49182	LcRBContig00371	96.58	439	8	3	157	588	7	445	0	723
Lc_scaffold_54132	LcRBContig21276	95.98	323	9	4	3	321	361	39	2e-147	521
Lc_scaffold_58429	LcRBContig16908	100	331	0	0	592	922	331	1	2e-174	612
Lc_scaffold_51409	LcRBContig07267	95.41	370	16	1	95	463	37	406	3e-167	588
Lc_contig_17797	LcRBContig01712	99.86	727	0	1	697	1422	1	727	0	1336
Lc_scaffold_51126	LcRBContig01712	94.44	629	33	2	656	1283	1	628	0	966
Lc_contig_18482	LcRBContig09678	99.6	994	0	4	26	1015	994	1	0	1810
Lc_contig_02919	LcRBContig09678	94.1	424	20	5	1	420	655	233	0	640
Lc_contig_01513	LcRBContig09678	98.21	223	4	0	1	223	223	1	2e-108	390
Lc_scaffold_53117	LcRBContig19301	92.78	97	7	0	4473	4569	1	97	3e-32	141
Lc_scaffold_53604	LcRBContig19301	98.74	398	0	5	82	477	1	395	0	702
Lc_scaffold_53603	LcRBContig19301	98.74	398	0	5	82	477	1	395	0	702
Lc_contig_13890	LcRBContig07903	97.99	547	0	11	91	630	576	34	0	939
Lc_contig_16030	LcRBContig28057	97.44	507	0	13	1	495	506	1	0	852
Lc_contig_29808	LcRBContig14889	85.71	105	10	2	134	235	480	378	6e-23	106
Lc_contig_01135	LcRBContig06056	97.49	199	1	4	1	195	204	6	3e-92	337
Lc_contig_16303	LcRBContig28453	97.78	90	0	2	1	89	89	1	9e-37	154
Lc_contig_22233	LcRBContig27014	83.43	700	69	33	26	714	702	39	2e-172	606
Lc_scaffold_54591	LcRBContig02125	93.22	398	18	1	1	398	411	23	2e-171	601
Lc_scaffold_51783	LcRBContig15451	100	631	0	0	1	631	653	23	0	1166
Lc_contig_15267	LcRBContig11755	99.67	304	1	0	2	305	304	1	2e-158	558
Lc_contig_37274	LcRBContig09357	99.37	475	1	2	911	1384	1	474	0	859
Lc_contig_31955	LcRBContig26824	98.9	91	1	0	1	91	349	259	4e-40	163
Lc_contig_04412	LcRBContigRepeat-46861	93.65	63	4	0	389	451	86	148	2e-19	95.3
Lc_scaffold_41262	LcRBContig16902	100	308	0	0	2304	2611	1	308	2e-161	569
Lc_scaffold_41261	LcRBContig16902	100	308	0	0	2010	2317	1	308	2e-161	569
Lc_scaffold_41260	LcRBContig16902	100	308	0	0	1093	1400	1	308	9e-162	569
Lc_scaffold_41263	LcRBContig16902	100	308	0	0	451	758	1	308	5e-162	569
Lc_scaffold_57048	LcRBContigRepeat-30496	95.83	48	2	0	545	592	74	27	3e-14	78.7
Lc_contig_30444	LcRBContig16902	91.9	284	14	8	6	289	275	1	6e-108	388
Lc_scaffold_54962	LcRBContig25643	82.57	241	28	14	1	235	64	296	2e-50	200
Lc_scaffold_54963	LcRBContig25643	82.57	241	28	14	1	235	64	296	1e-50	200
Lc_scaffold_50792	LcRBContig10702	99.6	503	0	2	29	529	503	1	0	917
Lc_scaffold_50791	LcRBContig10702	99.6	503	0	2	29	529	503	1	0	917
Lc_scaffold_45278	LcRBContig15643	99.76	416	1	0	2796	3211	1	416	0	763
Lc_scaffold_45277	LcRBContig15643	99.76	416	1	0	2513	2928	1	416	0	763
Lc_scaffold_56582	LcRBContig15643	90.61	245	9	7	1	234	242	1	7e-85	313
Lc_contig_18949	LcRBContig27964	100	459	0	0	17	475	459	1	0	848
Lc_scaffold_46323	LcRBContig12568	97.33	412	0	3	1139	1549	1	402	0	689
Lc_scaffold_46324	LcRBContig12568	99.11	225	0	2	663	886	179	402	7e-112	403
Lc_contig_01411	LcRBContig12568	96.32	163	6	0	230	392	1	163	1e-71	268
Lc_contig_17782	LcRBContig03016	99.8	503	1	0	154	656	1	503	0	926
Lc_scaffold_57572	LcRBContig14147	99.38	485	1	2	1369	1851	505	21	0	878
Lc_scaffold_57573	LcRBContig19124	99.58	238	1	0	2251	2488	238	1	7e-121	435
Lc_scaffold_57574	LcRBContig14147	99.38	485	1	2	337	819	505	21	0	878
Lc_scaffold_50412	LcRBContig14147	89.57	230	16	8	787	1012	21	246	3e-76	285
Lc_contig_17137	LcRBContig24616	98.4	564	5	4	707	1266	564	1	0	989
Lc_scaffold_52149	LcRBContig00102	99.3	856	0	6	741	1590	456	1311	0	1543
Lc_scaffold_39045	LcRBContig00102	90.36	394	22	11	3	394	414	35	4e-142	503
Lc_contig_22464	LcRBContig07971	99.62	527	1	1	3194	3720	526	1	0	961
Lc_scaffold_45279	LcRBContig11069	95.97	347	12	2	401	745	368	22	8e-160	562
Lc_contig_26703	LcRBContig18643	96.48	142	3	2	151	290	335	194	3e-61	233
Lc_contig_25238	LcRBContig01516	100	88	0	0	1	88	190	277	3e-40	163
Lc_contig_24608	LcRBContig15778	98.39	62	0	1	1	61	363	424	2e-23	108
Lc_contig_23017	LcRBContig18643	99.26	270	0	2	1	268	279	10	2e-137	486
Lc_contig_22785	LcRBContig18643	99.15	118	0	1	1	117	218	335	1e-54	211
Lc_contig_22745	LcRBContig15778	99.06	106	0	1	140	244	424	319	5e-48	189
Lc_contig_18386	LcRBContigRepeat-32963	99.05	947	8	1	1	946	947	1	0	1698
Lc_contig_25112	LcRBContig19942	93.19	279	17	2	1	278	573	296	4e-114	409
Lc_scaffold_39098	LcRBContig22083	99.08	218	0	2	722	937	232	15	8e-108	390
Lc_contig_20489	LcRBContig20172	99.59	243	0	1	173	414	1	243	3e-123	442
Lc_contig_10314	LcRBContig20035	98.18	165	0	3	510	672	276	113	2e-76	285
Lc_scaffold_55728	LcRBContig25281	100	228	0	0	138	365	386	159	2e-117	422
Lc_scaffold_55727	LcRBContig25281	100	228	0	0	138	365	386	159	2e-117	422
Lc_scaffold_55729	LcRBContig25281	100	228	0	0	138	365	386	159	1e-117	422
Lc_contig_08651	LcRBContig29935	94.07	118	5	1	222	339	69	184	3e-44	178
Lc_scaffold_57685	LcRBContigRepeat-34601	99.07	647	6	0	354	1000	1	647	0	1162
Lc_contig_14696	LcRBContig23684	88.59	841	42	34	1	834	796	3	0	972
Lc_scaffold_58707	LcRBContig10478	100	419	0	0	869	1287	1	419	0	774
Lc_scaffold_45582	LcRBContig17178	97.13	348	10	0	1	348	82	429	4e-168	590
Lc_contig_15849	LcRBContig02648	99.5	600	0	3	1	597	600	1	0	1088
Lc_contig_13413	LcRBContig05792	90.09	817	30	30	98	876	2	805	0	1014
Lc_contig_02066	LcRBContig15339	98.36	366	6	0	39	404	7	372	0	643
Lc_contig_29660	LcRBContig10071	92.28	311	12	12	1	307	483	785	9e-121	431
Lc_scaffold_51251	LcRBContig19169	100	388	0	0	666	1053	1	388	0	717
Lc_scaffold_51252	LcRBContig19169	100	388	0	0	666	1053	1	388	0	717
Lc_scaffold_48390	LcRBContig21715	99.42	342	0	2	1008	1347	240	581	9e-177	619
Lc_scaffold_55152	LcRBContig25103	87.84	370	26	17	329	682	278	644	1e-115	416
Lc_scaffold_55153	LcRBContig25103	87.84	370	26	17	329	682	278	644	8e-116	416
Lc_scaffold_52837	LcRBContig24258	95.98	398	2	14	2707	3092	1	396	0	634
Lc_scaffold_51869	LcRBContig04225	73.13	268	47	25	1699	1954	230	484	5e-12	73.1
Lc_scaffold_48960	LcRBContig18951	99.67	306	1	0	274	579	7	312	6e-159	560
Lc_scaffold_48959	LcRBContig18951	99.67	306	1	0	274	579	7	312	4e-159	560
Lc_scaffold_53862	LcRBContig11835	99.1	442	0	4	617	1055	1	441	0	791
Lc_contig_14079	LcRBContig01574	100	596	0	0	174	769	17	612	0	1101
Lc_scaffold_45894	LcRBContig11835	100	72	0	0	760	831	89	18	8e-31	134
Lc_contig_07330	LcRBContig01574	93.42	365	22	2	175	538	61	424	3e-153	540
Lc_contig_01318	LcRBContigRepeat-50009	100	167	0	0	175	341	167	1	6e-84	309
Lc_contig_22068	LcRBContig06929	99.31	432	1	2	2329	2758	1	432	0	780
Lc_scaffold_48141	LcRBContig13118	78.29	304	43	23	325	618	2	292	6e-43	174
Lc_contig_08853	LcRBContig14469	96.1	154	6	0	1	154	31	184	2e-66	252
Lc_contig_33809	LcRBContig06929	89.73	224	8	5	117	340	1	209	7e-73	272
Lc_scaffold_57182	LcRBContig21974	95.28	212	10	0	927	1138	287	76	2e-92	339
Lc_contig_37190	LcRBContig03576	99.03	827	5	3	1042	1866	1387	562	0	1482
Lc_scaffold_47306	LcRBContig03576	92.15	548	41	2	1099	1645	547	1	0	773
Lc_contig_18090	LcRBContig00292	99.87	791	0	1	31	821	790	1	0	1454
Lc_scaffold_48306	LcRBContig16014	89.11	560	51	9	5	560	554	1	0	688
Lc_scaffold_38913	LcRBContig04674	99.62	533	0	2	1739	2271	413	943	0	972
Lc_scaffold_38916	LcRBContig04674	98.8	418	0	5	513	927	1	416	0	739
Lc_scaffold_38914	LcRBContig04674	98.8	418	0	5	513	927	1	416	0	739
Lc_scaffold_38912	LcRBContig04674	99.77	441	0	1	940	1380	504	943	0	808
Lc_scaffold_38917	LcRBContig04674	94.25	365	16	5	9	372	37	397	4e-157	553
Lc_contig_08611	LcRBContig03747	91.42	466	17	17	1	448	1	461	1e-176	617
Lc_contig_07083	LcRBContig21526	92.73	165	10	2	366	529	13	176	1e-62	239
Lc_contig_32931	LcRBContig04674	100	62	0	0	30	91	413	474	1e-25	115
Lc_contig_26830	LcRBContig05509	98.97	291	3	0	1	291	99	389	5e-148	521
Lc_scaffold_53622	LcRBContig27139	98.91	366	1	3	352	714	366	1	0	651
Lc_scaffold_53621	LcRBContig27139	98.91	366	1	3	352	714	366	1	0	651
Lc_scaffold_52294	LcRBContig15755	98.02	101	2	0	1	101	101	1	4e-43	176
Lc_scaffold_54167	LcRBContig01164	99.05	420	2	2	740	1158	317	735	0	752
Lc_scaffold_54166	LcRBContig01164	98.91	737	3	5	275	1008	1	735	0	1312
Lc_scaffold_39296	LcRBContig16330	99.08	326	2	1	323	647	326	1	6e-167	586
Lc_contig_04897	LcRBContig16330	98.89	90	0	1	375	463	178	267	8e-39	159
Lc_contig_29474	LcRBContig16330	100	91	0	0	1	91	417	327	8e-42	169
Lc_contig_20513	LcRBContig09330	99.16	479	2	2	233	710	478	1	0	861
Lc_scaffold_45209	LcRBContig09330	94.03	268	14	2	75	341	478	212	1e-112	405
Lc_scaffold_50431	LcRBContig11034	94.06	219	11	2	2279	2496	710	927	9e-90	331
Lc_scaffold_41862	LcRBContig11564	100	502	0	0	8	509	505	4	0	928
Lc_scaffold_41767	LcRBContig11564	100	502	0	0	8	509	505	4	0	928
Lc_scaffold_41675	LcRBContig11564	100	502	0	0	8	509	505	4	0	928
Lc_scaffold_45668	LcRBContig11564	94.38	267	15	0	1	267	270	4	4e-114	411
Lc_contig_19383	LcRBContigRepeat-30221	99.46	553	1	2	1091	1643	1	551	0	1003
Lc_scaffold_45306	LcRBContigRepeat-31428	89.52	458	16	18	995	1426	1	452	3e-156	551
Lc_scaffold_51283	LcRBContig03561	99.81	518	0	1	186	703	517	1	0	950
Lc_scaffold_39862	LcRBContig21235	98.77	652	0	8	9	654	120	769	0	1153
Lc_scaffold_49616	LcRBContig21235	87.71	724	32	27	6	679	47	763	0	791
Lc_contig_18349	LcRBContig26803	99.77	1322	2	1	110	1431	1321	1	0	2427
Lc_scaffold_39863	LcRBContig21235	98.77	652	0	8	9	654	120	769	0	1153
Lc_contig_16436	LcRBContig26803	93.35	1097	64	6	132	1227	1257	169	0	1616
Lc_contig_09901	LcRBContigRepeat-43426	100	89	0	0	162	250	113	25	2e-40	165
Lc_scaffold_49753	LcRBContig08257	84.6	422	57	8	501	920	421	6	2e-114	412
Lc_scaffold_44802	LcRBContig20066	95.95	74	2	1	1	74	141	69	3e-26	119
Lc_scaffold_44801	LcRBContig20066	92.21	231	10	6	20	247	294	69	5e-87	320
Lc_scaffold_44800	LcRBContig20066	92.21	231	10	6	20	247	294	69	5e-87	320
Lc_scaffold_49089	LcRBContig00741	93.57	917	18	21	2	897	897	1	0	1341
Lc_contig_07328	LcRBContig23950	97.89	521	0	11	1	512	519	1	0	891
Lc_scaffold_53577	LcRBContig29505	98.82	595	4	2	1981	2575	1	592	0	1057
Lc_contig_20136	LcRBContig06999	99.56	688	1	2	411	1097	1	687	0	1254
Lc_scaffold_47345	LcRBContig06999	100	89	0	0	1	89	438	526	7e-40	165
Lc_scaffold_39510	LcRBContig06999	95.91	367	15	0	3	369	367	1	8e-170	595
Lc_scaffold_41798	LcRBContig01175	94.4	339	12	7	361	695	231	566	2e-145	514
Lc_contig_08533	LcRBContig09833	94.52	73	4	0	513	585	828	756	8e-25	113
Lc_contig_26144	LcRBContig06999	96.67	90	1	2	1	89	612	524	3e-36	150
Lc_contig_23796	LcRBContig06999	100	59	0	0	1	59	364	422	4e-24	110
Lc_contig_14878	LcRBContig18835	99.4	332	1	1	503	833	333	2	2e-171	601
Lc_scaffold_58768	LcRBContig07564	92.93	198	12	2	645	842	257	62	1e-76	287
Lc_scaffold_58769	LcRBContig07564	93.68	190	11	1	645	834	257	69	1e-75	283
Lc_contig_07260	LcRBContigRepeat-30668	100	525	0	0	11	535	673	149	0	970
Lc_contig_06135	LcRBContigRepeat-30668	90.17	468	25	16	13	471	536	81	2e-168	590
Lc_contig_34584	LcRBContigRepeat-35333	100	89	0	0	1	89	257	169	1e-40	165
Lc_contig_21998	LcRBContig06511	99.14	464	3	1	2361	2823	1	464	0	833
Lc_scaffold_53338	LcRBContig02368	96.77	1052	10	17	26	1063	1	1042	0	1733
Lc_contig_15178	LcRBContig01382	99.77	875	2	0	132	1006	1	875	0	1605
Lc_contig_11501	LcRBContig01382	93.24	725	44	5	28	749	1	723	0	1062
Lc_contig_32785	LcRBContig02368	94.3	298	12	5	1	295	829	534	8e-127	451
Lc_scaffold_39027	LcRBContig01514	91.47	504	29	8	191	681	503	1	0	680
Lc_scaffold_39026	LcRBContig01514	99.84	633	0	1	1	632	633	1	0	1162
Lc_scaffold_43272	LcRBContigRepeat-37852	88.93	262	18	8	76	328	260	1	2e-84	313
Lc_contig_21857	LcRBContig10574	98.96	481	4	1	1223	1702	481	1	0	859
Lc_scaffold_50233	LcRBContig10574	89.53	258	12	3	1	258	239	481	1e-84	313
Lc_contig_06229	LcRBContigRepeat-36599	93.47	199	12	1	1	198	122	320	2e-79	294
Lc_contig_02835	LcRBContig22435	100	54	0	0	1	54	54	1	4e-21	100
Lc_contig_30775	LcRBContigRepeat-36599	100	79	0	0	11	89	1	79	4e-35	147
Lc_scaffold_41443	LcRBContig22863	85.51	214	18	12	11	214	457	667	1e-54	213
Lc_scaffold_49773	LcRBContigRepeat-32450	90.18	713	60	9	34	739	710	1	0	920
Lc_scaffold_47456	LcRBContig04892	89.51	467	49	0	454	920	3	469	1e-168	592
Lc_contig_11016	LcRBContig03882	95.68	532	18	5	137	666	1	529	0	852
Lc_contig_31474	LcRBContig04892	89.62	318	33	0	1	318	404	87	6e-113	405
Lc_contig_37785	LcRBContig25864	98.93	748	4	4	412	1156	1	747	0	1334
Lc_scaffold_45960	LcRBContig07277	99.75	400	1	0	2	401	400	1	0	734
Lc_scaffold_45958	LcRBContig07277	99.75	400	1	0	2	401	400	1	0	734
Lc_scaffold_57438	LcRBContig10217	99.57	466	0	2	620	1084	1	465	0	848
Lc_scaffold_57437	LcRBContig10217	99.57	466	0	2	407	871	1	465	0	848
Lc_contig_01688	LcRBContig10217	93.62	392	22	3	8	398	465	76	3e-166	582
Lc_scaffold_42918	LcRBContig26682	99.26	272	0	2	319	589	271	1	8e-138	490
Lc_scaffold_42919	LcRBContig26682	99.26	272	0	2	319	589	271	1	7e-138	490
Lc_scaffold_56778	LcRBContigRepeat-36408	100	89	0	0	1	89	28	116	4e-40	165
Lc_contig_14060	LcRBContigRepeat-30088	99.51	610	0	2	301	907	676	67	0	1107
Lc_contig_08851	LcRBContigRepeat-30088	96.34	547	19	1	2	547	613	67	0	898
Lc_contig_36538	LcRBContigRepeat-32891	90.88	351	26	6	1	348	356	9	3e-131	466
Lc_contig_17989	LcRBContig03619	99.19	492	1	3	366	857	489	1	0	883
Lc_contig_01740	LcRBContig02772	89.62	260	25	2	1	259	260	2	5e-90	329
Lc_contig_13466	LcRBContig22393	99.35	460	0	3	449	905	1	460	0	830
Lc_contig_17393	LcRBContig02158	99.59	487	0	2	1	485	487	1	0	887
Lc_scaffold_46178	LcRBContig02158	93.88	490	25	5	1	488	487	1	0	734
Lc_scaffold_38690	LcRBContig03615	99.66	290	1	0	418	707	143	432	4e-150	531
Lc_scaffold_38692	LcRBContig03615	98.36	487	4	4	418	902	143	627	0	852
Lc_scaffold_45481	LcRBContig00881	91.99	599	39	8	1	596	787	195	0	832
Lc_contig_37351	LcRBContig00881	99.4	504	0	3	62	564	1	502	0	911
Lc_contig_02573	LcRBContig00881	100	91	0	0	1	91	473	383	1e-41	169
Lc_contig_09617	LcRBContig12301	96.39	166	5	1	325	490	401	237	1e-72	272
Lc_scaffold_49159	LcRBContig19173	99.21	629	1	4	747	1371	629	1	0	1133
Lc_scaffold_39125	LcRBContig17170	100	89	0	0	1	89	648	736	6e-40	165
Lc_scaffold_42633	LcRBContig17170	99.64	563	0	2	1	562	21	582	0	1027
Lc_scaffold_42632	LcRBContig17170	100	175	0	0	446	620	674	848	4e-88	324
Lc_scaffold_54656	LcRBContig27541	94.73	474	17	4	797	1263	489	17	0	730
Lc_scaffold_54658	LcRBContig27541	94.73	474	17	4	797	1263	489	17	0	730
Lc_contig_37252	LcRBContig18958	99.72	716	0	2	535	1250	1	714	0	1310
Lc_scaffold_54654	LcRBContig27541	94.73	474	17	4	797	1263	489	17	0	730
Lc_scaffold_54655	LcRBContig27541	92.29	467	17	4	678	1137	471	17	0	645
Lc_contig_23518	LcRBContig03366	94.21	242	10	3	35	275	891	653	2e-101	366
Lc_scaffold_53578	LcRBContig13852	98.35	182	2	1	416	596	453	272	3e-86	318
Lc_scaffold_41483	LcRBContig12852	94.98	558	19	9	97	646	719	163	0	867
Lc_scaffold_56697	LcRBContig20039	98.33	720	0	12	321	1030	718	1	0	1253
Lc_scaffold_56696	LcRBContig20039	98.33	720	0	12	321	1030	718	1	0	1253
Lc_contig_28875	LcRBContig01371	96.36	302	11	0	1	302	509	810	9e-141	497
Lc_contig_11522	LcRBContig00321	93.7	730	35	6	24	751	16	736	0	1083
Lc_contig_15808	LcRBContig10961	99.65	286	1	0	1	286	286	1	6e-148	523
Lc_scaffold_50971	LcRBContig18468	98.34	483	2	6	151	628	484	3	0	843
Lc_scaffold_38956	LcRBContig10140	98.42	823	8	5	1	818	99	921	0	1443
Lc_contig_09556	LcRBContig28708	95.88	97	3	1	184	279	97	1	1e-37	156
Lc_contig_12250	LcRBContig21856	99.77	432	0	1	131	561	432	1	0	791
Lc_contig_31054	LcRBContig21856	100	89	0	0	1	89	121	33	1e-40	165
Lc_contig_10893	LcRBContig26119	97.97	295	0	6	420	708	1	295	4e-143	507
Lc_scaffold_51736	LcRBContig04379	99.59	964	0	4	1437	2398	1	962	0	1755
Lc_contig_07125	LcRBContig04379	93.6	531	33	1	1	530	745	215	0	791
Lc_contig_15103	LcRBContig04269	99.18	851	6	1	9	858	34	884	0	1531
Lc_contig_31296	LcRBContig04269	94.98	319	16	0	1	319	789	471	7e-142	501
Lc_contig_29173	LcRBContig04269	100	89	0	0	216	304	373	461	1e-40	165
Lc_contig_18607	LcRBContig07105	99.3	426	0	3	59	481	426	1	0	767
Lc_contig_28252	LcRBContig12317	100	88	0	0	211	298	508	421	4e-40	163
Lc_scaffold_52778	LcRBContig06399	99.09	330	0	3	1159	1488	1	327	9e-168	590
Lc_scaffold_52767	LcRBContig23585	97.62	252	5	1	1064	1314	214	465	1e-120	433
Lc_contig_23219	LcRBContig10071	95.32	278	5	8	1	274	457	730	6e-122	435
Lc_scaffold_51645	LcRBContig10199	99.52	623	1	2	1423	2043	1	623	0	1134
Lc_contig_16098	LcRBContig10199	96.15	623	22	2	454	1074	1	623	0	1018
Lc_contig_14594	LcRBContig00932	97.32	149	4	0	355	503	1	149	8e-67	254
Lc_scaffold_49805	LcRBContig16343	98.56	555	2	6	1	549	567	13	0	976
Lc_contig_28685	LcRBContig09855	96.37	303	7	4	1	300	430	731	3e-140	496
Lc_scaffold_56639	LcRBContig25635	93.14	277	14	5	1	274	483	209	2e-114	411
Lc_contig_20282	LcRBContig09366	99.71	686	0	2	1243	1926	1	686	0	1254
Lc_contig_10342	LcRBContigRepeat-37605	100	525	0	0	150	674	1	525	0	970
Lc_contig_16583	LcRBContig16186	99.44	711	0	4	3	710	713	4	0	1288
Lc_contig_02614	LcRBContig16186	100	91	0	0	1	91	378	288	1e-41	169
Lc_scaffold_39131	LcRBContig02804	84.4	282	31	12	153	429	436	709	6e-71	268
Lc_scaffold_39129	LcRBContig02804	84.4	282	31	12	153	429	436	709	5e-71	268
Lc_contig_37586	LcRBContig29614	100	45	0	0	95	139	1	45	8e-16	84.2
Lc_contig_37395	LcRBContig19434	88.14	978	94	21	355	1321	139	1105	0	1144
Lc_scaffold_50780	LcRBContig11614	99.79	485	1	0	1191	1675	1	485	0	891
Lc_scaffold_51667	LcRBContig23621	99.08	649	3	3	1409	2056	1	647	0	1162
Lc_contig_18384	LcRBContig09880	99.56	902	1	3	138	1036	902	1	0	1642
Lc_contig_12829	LcRBContig09880	98.89	90	0	1	766	854	379	290	1e-38	159
Lc_scaffold_45988	LcRBContig24984	100	89	0	0	648	736	57	145	3e-40	165
Lc_contig_33844	LcRBContig09880	100	85	0	0	1	85	85	1	2e-38	158
Lc_scaffold_57709	LcRBContig27183	99.46	185	0	1	2370	2554	62	245	1e-90	335
Lc_scaffold_57707	LcRBContig27183	98.68	152	1	1	2367	2518	333	483	1e-70	268
Lc_scaffold_57708	LcRBContig27183	98.68	152	1	1	1398	1549	333	483	8e-71	268
Lc_scaffold_57710	LcRBContig27183	99.46	185	0	1	446	630	62	245	6e-91	335
Lc_contig_01496	LcRBContig27183	100	50	0	0	42	91	483	434	7e-19	93.5
Lc_contig_11361	LcRBContig13020	97.42	465	7	4	37	499	465	4	0	787
Lc_contig_16900	LcRBContig02398	97.7	738	1	6	134	867	1	726	0	1256
Lc_contig_03685	LcRBContig02398	100	89	0	0	1	89	315	403	2e-40	165
Lc_contig_01230	LcRBContig02398	96.3	270	5	5	125	391	726	459	7e-123	438
Lc_contig_20459	LcRBContig00861	99.88	821	1	0	1155	1975	1	821	0	1511
Lc_contig_30307	LcRBContig12535	88.35	249	21	6	1	246	145	388	5e-79	292
Lc_scaffold_47912	LcRBContigRepeat-40102	98.88	89	1	0	1437	1525	91	179	3e-38	159
Lc_contig_16928	LcRBContig14975	100	351	0	0	1	351	351	1	0	649
Lc_contig_14392	LcRBContig00087	99.29	562	3	1	435	995	1	562	0	1014
Lc_scaffold_50856	LcRBContig17509	99.75	407	0	1	1616	2021	407	1	0	745
Lc_scaffold_50855	LcRBContig23471	98.07	726	0	5	116	840	166	878	0	1251
Lc_contig_18982	LcRBContig23471	87.59	669	55	21	920	1572	854	198	0	750
Lc_contig_34140	LcRBContigRepeat-41200	94.25	87	5	0	257	343	49	135	3e-31	134
Lc_contig_27538	LcRBContigRepeat-39706	100	89	0	0	1	89	146	58	1e-40	165
Lc_contig_17660	LcRBContig00327	100	879	0	0	1	879	879	1	0	1624
Lc_contig_08711	LcRBContig24257	98.95	95	0	1	1	94	387	481	2e-41	169
Lc_scaffold_48451	LcRBContig03973	97.93	242	4	1	1842	2083	224	464	2e-116	420
Lc_scaffold_48450	LcRBContig03973	97.93	242	4	1	1480	1721	224	464	1e-116	420
Lc_scaffold_55709	LcRBContig03973	96.06	203	8	0	830	1032	225	427	1e-90	333
Lc_contig_21063	LcRBContig04045	100	757	0	0	1	757	757	1	0	1399
Lc_scaffold_41413	LcRBContig02394	100	491	0	0	1	491	824	334	0	907
Lc_contig_18257	LcRBContig05371	99.61	513	1	1	48	560	512	1	0	935
Lc_scaffold_41402	LcRBContig02394	100	491	0	0	1	491	824	334	0	907
Lc_scaffold_41391	LcRBContig02394	95.79	712	3	14	1	712	824	140	0	1127
Lc_contig_13233	LcRBContig07815	99.19	742	0	6	93	828	1	742	0	1332
Lc_scaffold_41380	LcRBContig02394	99.83	597	0	1	1	597	824	229	0	1096
Lc_contig_04890	LcRBContigRepeat-30527	89.78	460	39	8	7	463	39	493	4e-166	582
Lc_contig_29025	LcRBContig07815	96.96	263	4	3	1	261	263	3	6e-123	438
Lc_scaffold_45653	LcRBContig19309	99.08	761	1	6	555	1311	1	759	0	1362
Lc_contig_12428	LcRBContig19309	94.64	336	16	2	210	545	334	1	5e-147	520
Lc_contig_07273	LcRBContig19309	100	91	0	0	1	91	230	140	1e-41	169
Lc_contig_14293	LcRBContig09571	99.7	328	0	1	259	585	1	328	8e-171	599
Lc_scaffold_52120	LcRBContig03003	98.62	507	0	7	3427	3931	1	502	0	891
Lc_scaffold_44841	LcRBContig26142	99.33	597	0	4	789	1382	634	39	0	1077
Lc_scaffold_44842	LcRBContig26142	99.33	597	0	4	789	1382	634	39	0	1077
Lc_scaffold_55104	LcRBContig18984	99.67	302	0	1	44	345	1	301	1e-155	551
Lc_contig_28572	LcRBContig03746	94.23	52	2	1	6	56	54	3	1e-14	78.7
Lc_contig_14959	LcRBContig16924	99.69	324	0	1	735	1057	1	324	1e-168	592
Lc_scaffold_55478	LcRBContig10772	98.92	649	2	4	1184	1828	1	648	0	1158
Lc_scaffold_55480	LcRBContig10772	99.05	629	2	3	1184	1808	1	629	0	1129
Lc_contig_15833	LcRBContig10772	98.95	95	1	0	1	95	320	414	9e-42	171
Lc_scaffold_47712	LcRBContig23025	95.44	307	10	4	441	745	15	319	5e-137	486
Lc_contig_18045	LcRBContigRepeat-33150	100	609	0	0	712	1320	1	609	0	1125
Lc_contig_21678	LcRBContig26223	98.13	587	1	10	655	1231	587	1	0	1016
Lc_contig_13785	LcRBContig02527	99.85	650	0	1	1	650	649	1	0	1194
Lc_contig_11817	LcRBContig02527	88.26	596	56	10	184	773	36	623	0	701
Lc_scaffold_40001	LcRBContigRepeat-31970	99.59	738	0	3	483	1217	1	738	0	1343
Lc_contig_13485	LcRBContigRepeat-31970	94.19	637	24	9	1	626	635	1	0	959
Lc_scaffold_53226	LcRBContig02650	99.6	497	0	2	208	703	496	1	0	905
Lc_scaffold_47999	LcRBContig02278	100	455	0	0	1324	1778	78	532	0	841
Lc_scaffold_42168	LcRBContig12626	84.01	569	70	15	3	564	555	1	2e-154	544
Lc_contig_32867	LcRBContig02278	94.3	158	9	0	1	158	235	78	5e-64	243
Lc_contig_15605	LcRBContigRepeat-30743	100	713	0	0	321	1033	1	713	0	1317
Lc_contig_17699	LcRBContig04200	100	729	0	0	1	729	729	1	0	1347
Lc_contig_23480	LcRBContig23750	91.67	240	18	2	37	275	480	242	2e-91	333
Lc_contig_14999	LcRBContig09540	100	620	0	0	2	621	106	725	0	1146
Lc_contig_13295	LcRBContig09540	90.48	588	40	9	49	634	151	724	0	761
Lc_contig_08578	LcRBContig27162	99.46	369	0	2	67	433	370	2	0	669
Lc_contig_07740	LcRBContig27162	92.96	355	17	7	151	499	2	354	2e-144	510
Lc_contig_29650	LcRBContig27162	97.75	89	0	2	1	87	273	185	8e-37	152
Lc_contig_18013	LcRBContig11259	99.39	492	0	3	351	839	493	2	0	889
Lc_contig_13416	LcRBContig28112	98.94	473	5	0	1	473	32	504	0	846
Lc_scaffold_50693	LcRBContig29472	100	46	0	0	2	47	46	1	7e-16	86.1
Lc_contig_15454	LcRBContig16120	99.8	489	0	1	364	851	489	1	0	896
Lc_contig_29090	LcRBContig16120	100	91	0	0	1	91	175	265	8e-42	169
Lc_scaffold_41766	LcRBContig14727	87.41	294	31	6	393	684	107	396	6e-91	333
Lc_scaffold_49631	LcRBContig06280	98.27	692	6	6	1850	2539	1	688	0	1206
Lc_scaffold_49630	LcRBContig06280	98.27	692	6	6	1022	1711	1	688	0	1206
Lc_contig_21029	LcRBContig11897	99.3	428	1	2	462	887	1	428	0	773
Lc_contig_11053	LcRBContig19975	90.89	384	20	14	226	595	385	3	2e-141	501
Lc_contig_24997	LcRBContig03234	100	68	0	0	1	68	75	8	4e-29	126
Lc_scaffold_56560	LcRBContig18671	92.37	131	2	4	2099	2229	196	74	3e-44	180
Lc_contig_37783	LcRBContig19517	96.57	671	2	6	1684	2350	21	674	0	1092
Lc_contig_19508	LcRBContig27036	99.57	693	3	0	1	693	693	1	0	1264
Lc_contig_08016	LcRBContigRepeat-33008	93.27	416	22	6	81	492	1	414	8e-174	608
Lc_contig_05897	LcRBContigRepeat-33008	98.8	418	3	2	54	470	1	417	0	745
Lc_contig_21464	LcRBContig15521	100	348	0	0	1	348	348	1	0	643
Lc_contig_01639	LcRBContig15521	93.04	230	10	5	1	226	228	1	1e-90	331
Lc_scaffold_42627	LcRBContig27352	99.31	145	0	1	372	516	1	144	1e-68	261
Lc_contig_02187	LcRBContig07263	100	75	0	0	12	86	554	480	9e-33	139
Lc_contig_28955	LcRBContig06329	100	86	0	0	182	267	327	412	5e-39	159
Lc_contig_09099	LcRBContigRepeat-31214	95.07	487	18	5	127	610	15	498	0	761
Lc_scaffold_39447	LcRBContig08853	98.5	931	2	10	7395	8316	1	928	0	1633
Lc_scaffold_39426	LcRBContig08853	98.5	931	2	10	7149	8070	1	928	0	1633
Lc_contig_36020	LcRBContig08853	96.6	353	10	2	4	355	352	1	8e-167	584
Lc_contig_19284	LcRBContig12340	99.91	1061	0	1	375	1435	174	1233	0	1953
Lc_contig_17584	LcRBContig24561	99.16	358	1	2	25	380	167	524	0	643
Lc_scaffold_44367	LcRBContig15577	99.52	621	0	3	1	618	776	156	0	1127
Lc_contig_14124	LcRBContig09394	99.15	702	0	6	2	700	699	1	0	1258
Lc_scaffold_44365	LcRBContig15577	99.1	779	1	6	1	776	776	1	0	1397
Lc_contig_10734	LcRBContig15577	92.16	663	36	13	38	697	1	650	0	924
Lc_contig_08971	LcRBContig12340	100	91	0	0	1	91	513	603	2e-41	169
Lc_contig_05450	LcRBContig09394	93.59	437	25	3	43	478	1	435	0	649
Lc_scaffold_43076	LcRBContig02203	98.02	911	5	12	198	1099	907	1	0	1570
Lc_scaffold_43075	LcRBContig02203	98.03	710	2	11	225	925	707	1	0	1223
Lc_scaffold_57248	LcRBContig01970	99.08	542	4	1	1	541	542	1	0	972
Lc_scaffold_57247	LcRBContig01970	99.08	542	4	1	1	541	542	1	0	972
Lc_contig_22353	LcRBContig12658	100	331	0	0	2	332	331	1	4e-174	612
Lc_contig_09420	LcRBContig12370	97.44	39	1	0	142	180	43	5	6e-11	67.6
Lc_contig_09914	LcRBContig19859	99.83	596	0	1	55	650	63	657	0	1094
Lc_contig_37909	LcRBContig09057	99.59	244	0	1	2353	2595	1	244	1e-123	444
Lc_contig_17264	LcRBContig08100	99.02	613	3	3	66	675	613	1	0	1096
Lc_scaffold_50539	LcRBContig08100	94.12	425	25	0	1	425	425	1	0	647
Lc_scaffold_54544	LcRBContig10559	98.9	91	1	0	1	91	156	246	9e-39	163
Lc_scaffold_54547	LcRBContig09686	77.51	329	52	21	1472	1790	102	418	1e-43	178
Lc_scaffold_49224	LcRBContig27494	83.78	259	32	10	78	330	1	255	8e-63	241
Lc_scaffold_58974	LcRBContig16752	82.08	307	28	20	49	345	291	2	4e-62	237
Lc_scaffold_40279	LcRBContig04504	99.48	386	1	1	1	385	519	134	0	701
Lc_scaffold_40278	LcRBContig04504	99.48	386	1	1	1	385	519	134	0	701
Lc_contig_20314	LcRBContig13142	99.73	368	1	0	1091	1458	1	368	0	675
Lc_contig_34666	LcRBContig28516	96.26	107	0	4	173	275	107	1	7e-43	172
Lc_contig_38354	LcRBContig22258	98.64	513	3	4	103	612	516	5	0	905
Lc_contig_04211	LcRBContig22258	88.24	459	26	15	12	446	5	459	2e-148	523
Lc_scaffold_42873	LcRBContig05906	93.1	87	6	0	569	655	384	298	7e-29	128
Lc_contig_22455	LcRBContig01543	83.72	1235	157	40	230	1441	1221	8	0	1127
Lc_scaffold_48687	LcRBContig29937	95.45	286	11	2	1	285	60	344	2e-127	455
Lc_contig_01745	LcRBContig01543	82.07	396	53	18	10	396	538	152	8e-88	322
Lc_contig_33694	LcRBContig02868	89.86	69	5	2	1	67	38	106	3e-17	87.9
Lc_contig_11854	LcRBContig26967	97.05	271	4	2	506	776	401	135	1e-127	455
Lc_scaffold_49347	LcRBContig10643	99.78	448	1	0	658	1105	448	1	0	822
Lc_scaffold_49348	LcRBContigRepeat-41580	98.85	349	2	2	1	348	348	1	3e-177	621
Lc_scaffold_48003	LcRBContig10643	91.98	449	34	2	687	1134	448	1	1e-179	628
Lc_contig_18890	LcRBContig15908	99.26	407	1	2	295	701	405	1	0	734
Lc_contig_16002	LcRBContig06116	99.46	923	0	4	119	1038	1184	264	0	1672
Lc_scaffold_50869	LcRBContig06116	94.69	471	17	5	111	576	1184	717	0	725
Lc_contig_16699	LcRBContig01352	98.68	909	4	8	198	1104	905	3	0	1609
Lc_contig_14213	LcRBContig01352	87.23	924	70	31	17	913	3	905	0	1013
Lc_scaffold_39861	LcRBContig21235	98.77	652	0	8	9	654	120	769	0	1153
Lc_contig_16945	LcRBContig11876	98.95	95	1	0	1198	1292	124	30	1e-41	171
Lc_contig_15630	LcRBContig11876	99.78	457	0	1	244	699	457	1	0	837
Lc_scaffold_48238	LcRBContig11876	95.54	336	14	1	434	768	122	457	5e-152	536
Lc_contig_33937	LcRBContig11876	100	91	0	0	252	342	216	306	9e-42	169
Lc_scaffold_57612	LcRBContig25876	93.59	499	25	7	833	1326	1	497	0	737
Lc_scaffold_57601	LcRBContig25876	94.77	459	17	7	1108	1561	1	457	0	708
Lc_contig_36993	LcRBContig25876	93.49	261	15	2	1433	1692	497	238	2e-106	387
Lc_contig_13133	LcRBContig25876	92.96	483	25	8	222	698	480	1	0	695
Lc_contig_11066	LcRBContig10224	89.78	489	25	18	170	646	488	13	5e-172	603
Lc_contig_22104	LcRBContig10540	99.09	439	3	1	346	783	439	1	0	787
Lc_contig_18364	LcRBContig10540	94.31	439	24	1	950	1387	1	439	0	671
Lc_contig_23236	LcRBContig11317	98.88	89	1	0	1	89	429	341	4e-39	159
Lc_scaffold_56335	LcRBContig19218	95.6	91	1	3	21	109	264	353	8e-34	145
Lc_scaffold_56333	LcRBContig19218	99.42	172	0	1	339	509	3	174	7e-84	311
Lc_scaffold_56334	LcRBContig19218	98.42	253	1	3	1	251	84	335	5e-124	444
Lc_scaffold_54673	LcRBContig05818	99.84	607	0	1	108	713	607	1	0	1114
Lc_contig_18575	LcRBContig05818	94.75	610	26	6	892	1499	2	607	0	944
Lc_contig_19732	LcRBContig08919	99.2	501	3	1	206	705	1	501	0	904
Lc_contig_12580	LcRBContig03744	99.8	488	0	1	345	831	1	488	0	894
Lc_contig_17940	LcRBContig13024	100	498	0	0	946	1443	196	693	0	920
Lc_contig_08792	LcRBContig13024	100	284	0	0	1	284	284	1	8e-149	525
Lc_scaffold_57825	LcRBContigRepeat-33551	99.24	657	1	4	3	659	678	26	0	1184
Lc_scaffold_57824	LcRBContigRepeat-33551	99.37	631	1	3	3	633	678	51	0	1142
Lc_contig_10692	LcRBContigRepeat-33551	93.24	444	28	2	1	443	493	51	0	654
Lc_scaffold_44819	LcRBContig19804	83.33	396	43	13	319	695	1	392	2e-97	355
Lc_scaffold_52712	LcRBContig18207	98.05	976	3	13	1	966	105	1074	0	1687
Lc_contig_05294	LcRBContigRepeat-46464	100	88	0	0	1	88	284	197	6e-40	163
Lc_contig_00732	LcRBContigRepeat-46464	100	88	0	0	1	88	284	197	5e-40	163
Lc_scaffold_52257	LcRBContig10268	98.61	502	0	5	81	578	499	1	0	881
Lc_scaffold_53207	LcRBContig13776	100	311	0	0	2226	2536	1	311	4e-163	575
Lc_contig_19647	LcRBContig00819	99.8	493	1	0	1277	1769	204	696	0	905
Lc_contig_07577	LcRBContig00819	90.14	213	16	3	131	341	2	211	1e-72	272
Lc_scaffold_51106	LcRBContig16107	97.79	498	0	10	127	619	492	1	0	848
Lc_scaffold_49181	LcRBContig02400	94.15	376	16	5	66	438	34	406	2e-161	568
Lc_scaffold_42233	LcRBContig13740	100	433	0	0	310	742	13	445	0	800
Lc_contig_06687	LcRBContig23878	88.11	530	43	13	1	515	794	270	9e-178	621
Lc_scaffold_38721	LcRBContig18707	95.45	110	5	0	1106	1215	1	110	2e-43	176
Lc_scaffold_38720	LcRBContig18707	95.45	110	5	0	944	1053	1	110	2e-43	176
Lc_scaffold_47545	LcRBContig18950	98.91	276	1	2	609	882	1	276	1e-138	492
Lc_contig_19817	LcRBContig22629	100	152	0	0	5	156	154	3	6e-75	281
Lc_contig_27128	LcRBContig26639	91.55	296	19	6	1	292	685	392	2e-112	403
Lc_contig_21946	LcRBContig20398	99.59	243	0	1	2506	2747	1	243	4e-123	442
Lc_contig_37125	LcRBContig18864	99.69	318	0	1	72	388	318	1	4e-165	580
Lc_scaffold_46952	LcRBContig11405	87.65	429	29	16	312	720	1	425	8e-140	496
Lc_scaffold_43520	LcRBContig29653	100	45	0	0	2136	2180	45	1	3e-15	84.2
Lc_scaffold_43528	LcRBContig29653	100	45	0	0	332	376	45	1	1e-15	84.2
Lc_scaffold_38668	LcRBContig09079	95.61	205	9	0	367	571	205	1	8e-90	329
Lc_contig_26622	LcRBContig16547	98.85	87	1	0	1	87	325	239	6e-38	156
Lc_scaffold_52865	LcRBContig19297	97.57	412	1	9	2656	3058	412	1	0	697
Lc_scaffold_55785	LcRBContig18344	98.57	349	2	3	242	588	492	145	5e-175	614
Lc_contig_29430	LcRBContig19297	92.64	163	9	3	1	160	250	412	1e-60	231
Lc_contig_20744	LcRBContig12570	99.57	461	0	2	1305	1765	1	459	0	839
Lc_contig_01018	LcRBContig16624	95.36	151	6	1	238	388	1	150	8e-63	239
Lc_scaffold_40170	LcRBContig26603	97.84	139	3	0	1	139	139	1	7e-63	241
Lc_contig_06018	LcRBContig26603	89.76	498	39	11	1	492	73	564	2e-179	627
Lc_contig_17553	LcRBContig02403	99.21	763	2	1	620	1382	1	759	0	1373
Lc_scaffold_41817	LcRBContig02403	94.26	401	23	0	878	1278	222	622	4e-175	614
Lc_contig_16782	LcRBContig05421	99.8	505	0	1	29	533	504	1	0	926
Lc_contig_10976	LcRBContig02403	100	59	0	0	656	714	1	59	1e-23	110
Lc_contig_19384	LcRBContigRepeat-45674	98.52	539	3	5	160	694	538	1	0	946
Lc_contig_34842	LcRBContigRepeat-45674	98.46	65	1	0	1	65	188	252	1e-25	115
Lc_contig_01484	LcRBContig04899	87.5	344	35	8	53	392	1	340	2e-108	390
Lc_contig_15173	LcRBContig08331	99.79	483	0	1	232	714	482	1	0	885
Lc_contig_14155	LcRBContig00264	99.81	517	1	0	1	517	517	1	0	950
Lc_contig_06923	LcRBContig00264	93.95	397	12	8	1	394	388	1	3e-168	590
Lc_contig_26647	LcRBContig00264	98.75	80	1	0	1	80	80	1	5e-34	143
Lc_contig_23922	LcRBContig00264	99.59	243	1	0	35	277	1	243	1e-124	444
Lc_scaffold_48885	LcRBContig26528	99.35	309	0	2	1038	1345	21	328	5e-158	558
Lc_scaffold_48894	LcRBContig26528	99.35	309	0	2	923	1230	21	328	5e-158	558
Lc_scaffold_48905	LcRBContig26528	99.35	309	0	2	292	599	21	328	4e-158	558
Lc_contig_07984	LcRBContig03013	99.16	476	0	4	1	475	473	1	0	854
Lc_contig_05766	LcRBContig03013	100	54	0	0	18	71	1	54	5e-21	100
Lc_contig_11893	LcRBContig05293	99.1	667	4	2	15	679	1	667	0	1199
Lc_contig_08939	LcRBContig05293	93.52	494	26	6	1	491	515	25	0	730
Lc_contig_28416	LcRBContig25022	100	89	0	0	1	89	80	168	1e-40	165
Lc_contig_15381	LcRBContig11963	97.91	812	9	7	286	1094	110	916	0	1399
Lc_contig_07750	LcRBContigRepeat-39161	98.59	71	1	0	475	545	427	357	9e-29	126
Lc_contig_29127	LcRBContigRepeat-39161	94.74	304	11	5	1	302	351	51	7e-132	468
Lc_scaffold_54932	LcRBContig21352	98.25	343	2	2	1915	2253	510	852	6e-171	601
Lc_scaffold_54926	LcRBContig21352	99.06	106	1	0	1597	1702	257	362	1e-47	191
Lc_contig_10624	LcRBContig27895	99.66	298	0	1	1	297	298	1	3e-154	544
Lc_scaffold_54709	LcRBContig21276	97.02	336	5	5	213	544	358	24	9e-160	562
Lc_scaffold_54711	LcRBContig13528	99.43	176	1	0	265	440	176	1	4e-87	320
Lc_scaffold_48133	LcRBContig21276	98.51	202	2	1	1	201	132	333	9e-98	355
Lc_contig_00723	LcRBContig00996	96.08	383	12	2	3	383	872	491	5e-179	625
Lc_contig_29407	LcRBContig21276	98.16	217	4	0	90	306	361	145	3e-105	379
Lc_contig_05547	LcRBContig15644	98.16	217	1	3	168	381	394	178	7e-104	375
Lc_contig_37095	LcRBContig15597	99.48	385	0	2	504	886	385	1	0	699
Lc_scaffold_47965	LcRBContig15545	88.2	161	17	2	260	419	184	25	7e-48	191
Lc_contig_25541	LcRBContig15597	93.49	169	7	4	7	173	167	1	9e-66	248
Lc_scaffold_45745	LcRBContig01138	96.72	61	2	0	1366	1426	754	694	4e-21	102
Lc_contig_36800	LcRBContig24977	87.1	186	5	5	1	186	167	1	6e-49	193
Lc_contig_31946	LcRBContig05480	94.05	185	11	0	27	211	186	2	1e-75	281
Lc_scaffold_46014	LcRBContig14315	100	89	0	0	1	89	507	419	9e-40	165
Lc_scaffold_43984	LcRBContig14315	99.44	715	1	3	866	1578	31	744	0	1297
Lc_scaffold_43985	LcRBContig14315	98.44	643	7	3	921	1561	103	744	0	1131
Lc_contig_01919	LcRBContig14315	93.91	394	18	6	12	402	744	354	5e-169	592
Lc_contig_21839	LcRBContig01814	99.37	632	0	4	80	708	631	1	0	1142
Lc_contig_18649	LcRBContig22365	100	71	0	0	1499	1569	1	71	6e-30	132
Lc_scaffold_51995	LcRBContig11311	99.2	623	1	4	226	844	623	1	0	1120
Lc_scaffold_47143	LcRBContig04595	90.07	403	34	6	469	868	401	2	5e-146	518
Lc_contig_19622	LcRBContig04595	99.22	514	4	0	1	514	514	1	0	928
Lc_scaffold_55200	LcRBContig18361	99.07	539	1	4	26	561	538	1	0	966
Lc_scaffold_49752	LcRBContig14618	99.19	495	0	4	1685	2175	1	495	0	889
Lc_scaffold_55193	LcRBContig18361	99.07	539	1	4	26	561	538	1	0	966
Lc_scaffold_46713	LcRBContig11816	100	650	0	0	33	682	650	1	0	1201
Lc_scaffold_49751	LcRBContig14618	99.19	495	0	4	1257	1747	1	495	0	889
Lc_contig_18692	LcRBContigRepeat-43701	100	117	0	0	793	909	469	353	2e-55	217
Lc_scaffold_42960	LcRBContig08150	97.33	975	20	6	112	1081	974	1	0	1688
Lc_scaffold_55211	LcRBContig18361	99.07	539	1	4	26	561	538	1	0	966
Lc_scaffold_55187	LcRBContig18361	99.07	539	1	4	26	561	538	1	0	966
Lc_scaffold_41361	LcRBContig06774	99.77	435	0	1	18	451	435	1	0	797
Lc_scaffold_41360	LcRBContig06774	99.77	435	0	1	18	451	435	1	0	797
Lc_scaffold_41625	LcRBContig18361	100	89	0	0	1	89	16	104	3e-40	165
Lc_contig_04747	LcRBContig14618	96.81	94	0	3	370	460	111	18	3e-37	154
Lc_contig_03506	LcRBContig08150	87.56	434	50	4	1	432	517	86	4e-141	499
Lc_contig_30284	LcRBContig10385	93.63	314	13	6	5	311	396	83	3e-130	462
Lc_contig_09479	LcRBContig14495	99.46	559	1	2	71	627	1	559	0	1014
Lc_contig_03346	LcRBContig14495	92.13	381	27	3	16	394	412	33	1e-151	534
Lc_contig_16036	LcRBContigRepeat-39597	99.56	459	2	0	24	482	459	1	0	837
Lc_contig_25547	LcRBContigRepeat-33213	93.38	287	16	2	1	284	645	359	5e-118	422
Lc_scaffold_43538	LcRBContig00641	99.5	601	1	2	3	602	600	1	0	1092
Lc_scaffold_43539	LcRBContig00641	99.5	601	1	2	3	602	600	1	0	1092
Lc_contig_05385	LcRBContig00641	94.49	472	24	2	6	476	546	76	0	726
Lc_contig_33234	LcRBContig00641	100	40	0	0	1	40	303	264	2e-13	75
Lc_contig_32319	LcRBContig00641	100	44	0	0	284	327	266	223	1e-15	82.4
Lc_scaffold_46581	LcRBContig22954	100	156	0	0	1491	1646	1	156	4e-77	289
Lc_scaffold_47727	LcRBContig13167	100	401	0	0	813	1213	1	401	0	741
Lc_contig_36721	LcRBContig19424	84.15	82	11	2	288	368	453	373	2e-14	78.7
Lc_contig_34964	LcRBContig25733	84.38	365	34	20	1	351	73	428	2e-92	337
Lc_contig_35165	LcRBContig01772	89.34	347	28	7	10	353	1221	1561	1e-119	427
Lc_contig_26921	LcRBContig17236	91.47	258	9	9	29	285	246	1	4e-94	342
Lc_contig_37057	LcRBContig25430	95.63	252	7	4	3	252	9	258	3e-111	401
Lc_scaffold_47504	LcRBContig27513	98.9	91	0	1	1008	1098	260	349	5e-39	161
Lc_scaffold_58249	LcRBContigRepeat-37993	100	289	0	0	350	638	314	26	1e-151	534
Lc_scaffold_58248	LcRBContig07719	99.01	608	3	3	1	607	725	120	0	1086
Lc_contig_31087	LcRBContig15247	96	100	4	0	1	100	165	264	4e-40	163
Lc_scaffold_50079	LcRBContig02843	98.15	596	9	2	42	636	595	1	0	1038
Lc_scaffold_46613	LcRBContig06822	96.46	621	19	3	761	1378	2	622	0	1022
Lc_scaffold_50081	LcRBContig02843	98.15	596	9	2	42	636	595	1	0	1038
Lc_contig_17619	LcRBContig04541	97.37	76	2	0	424	499	62	137	2e-29	130
Lc_contig_33327	LcRBContig25635	89.09	339	30	7	1	332	484	146	1e-119	427
Lc_scaffold_48738	LcRBContig20013	96.5	571	8	12	68	628	571	3	0	933
Lc_contig_09124	LcRBContig01961	82.18	505	47	30	4	495	1	475	3e-109	394
Lc_contig_06383	LcRBContig01961	99.59	487	0	2	1	485	487	1	0	887
Lc_contig_17912	LcRBContig19080	99.29	851	2	4	486	1333	850	1	0	1535
Lc_contig_02827	LcRBContig19080	95.31	213	6	4	209	418	837	626	1e-91	335
Lc_scaffold_40287	LcRBContig03610	98.1	210	2	1	1815	2022	240	449	2e-100	366
Lc_scaffold_40325	LcRBContig06838	99.08	109	1	0	1279	1387	1	109	3e-49	196
Lc_contig_30904	LcRBContig03610	100	140	0	0	162	301	1	140	5e-69	259
Lc_contig_09578	LcRBContigRepeat-42738	90	160	6	9	476	627	176	333	2e-50	198
Lc_scaffold_39651	LcRBContig16986	99.21	509	1	3	1	508	689	183	0	917
Lc_scaffold_39650	LcRBContig16986	99.24	661	1	4	1	660	689	32	0	1192
Lc_contig_18111	LcRBContig16986	90.52	591	38	12	22	601	617	34	0	767
Lc_scaffold_46894	LcRBContig15320	100	107	0	0	1	107	107	1	4e-50	198
Lc_contig_25272	LcRBContigRepeat-49550	98.89	90	0	1	1	89	774	685	4e-39	159
Lc_contig_18990	LcRBContig13937	99.78	464	0	1	37	499	464	1	0	850
Lc_contig_18379	LcRBContig01253	99.73	1459	1	2	62	1518	1	1458	0	2669
Lc_contig_16418	LcRBContig01253	95.21	1210	49	7	2	1205	1207	1	0	1905
Lc_contig_11337	LcRBContig08736	100	292	0	0	1	292	292	1	4e-153	540
Lc_scaffold_54337	LcRBContig26548	99.43	529	1	2	4	530	544	16	0	959
Lc_scaffold_54338	LcRBContig26548	99.43	529	1	2	4	530	544	16	0	959
Lc_scaffold_54336	LcRBContig26548	99.43	529	1	2	4	530	544	16	0	959
Lc_scaffold_53145	LcRBContig08998	99.62	525	1	1	1105	1628	1	525	0	957
Lc_contig_31643	LcRBContig19967	100	61	0	0	97	157	1	61	4e-25	113
Lc_scaffold_47876	LcRBContig04201	99.01	1106	0	11	130	1226	1104	1	0	1971
Lc_scaffold_47877	LcRBContig04201	99.09	1102	0	10	130	1222	1104	4	0	1971
Lc_scaffold_57284	LcRBContig04201	92.45	278	16	5	289	562	465	189	8e-109	392
Lc_contig_38174	LcRBContig00103	99.81	1057	0	2	936	1990	1	1057	0	1940
Lc_scaffold_51687	LcRBContig00103	94.1	915	43	8	1	907	912	1	0	1380
Lc_contig_25981	LcRBContigRepeat-36647	100	71	0	0	1	71	83	13	1e-30	132
Lc_contig_13195	LcRBContig19454	88.61	79	3	6	403	478	16	91	5e-18	91.6
Lc_contig_05858	LcRBContig05864	90.21	235	21	2	1	234	350	583	1e-82	305
Lc_contig_16552	LcRBContig03532	81.99	161	15	12	311	466	444	293	8e-28	124
Lc_scaffold_57221	LcRBContig21955	87.65	162	13	6	761	919	610	453	1e-45	185
Lc_contig_21594	LcRBContig10399	100	461	0	0	1909	2369	1	461	0	852
Lc_scaffold_54987	LcRBContig00385	89.74	341	20	9	1	334	790	458	2e-117	422
Lc_scaffold_45002	LcRBContig11604	99.73	366	1	0	1069	1434	1	366	0	671
Lc_contig_09907	LcRBContig01783	89.56	498	37	9	105	598	10	496	4e-177	619
Lc_contig_22870	LcRBContig12792	96.56	262	6	3	1	259	11	272	8e-121	431
Lc_contig_22763	LcRBContig12792	96.05	253	7	3	1	250	7	259	4e-114	409
Lc_contig_19278	LcRBContig24127	99.38	647	1	3	154	798	646	1	0	1171
Lc_scaffold_47083	LcRBContig12753	99.12	452	2	2	162	613	450	1	0	811
Lc_scaffold_47075	LcRBContig12753	99.12	452	2	2	162	613	450	1	0	811
Lc_contig_00415	LcRBContig12753	94.02	251	13	2	116	365	1	250	4e-105	379
Lc_scaffold_55099	LcRBContig06937	98.94	378	0	2	610	984	483	107	0	673
Lc_scaffold_55100	LcRBContig16326	99.17	360	2	1	1	359	362	3	0	647
Lc_scaffold_55098	LcRBContig16326	99.17	360	2	1	1	359	362	3	0	647
Lc_scaffold_45564	LcRBContig06937	89.92	357	24	8	1	348	718	365	6e-126	449
Lc_contig_30792	LcRBContig08392	98.88	89	0	1	1	88	343	255	2e-38	158
Lc_scaffold_48990	LcRBContig13684	99.52	836	2	2	119	954	113	946	0	1520
Lc_scaffold_48991	LcRBContigRepeat-30467	93.14	379	5	1	377	755	204	561	3e-154	544
Lc_contig_22482	LcRBContig20493	100	252	0	0	3068	3319	252	1	4e-130	466
Lc_contig_22428	LcRBContig13407	98.72	469	1	5	65	528	1	469	0	828
Lc_scaffold_53475	LcRBContig01358	99.61	514	0	2	1	512	514	1	0	937
Lc_scaffold_53474	LcRBContig01358	99.61	514	0	2	1	512	514	1	0	937
Lc_scaffold_40348	LcRBContig15206	100	357	0	0	1657	2013	1	357	0	660
Lc_scaffold_57150	LcRBContig03646	99.34	453	1	2	267	718	452	1	0	819
Lc_scaffold_40346	LcRBContig15206	100	357	0	0	1453	1809	1	357	0	660
Lc_scaffold_57152	LcRBContig03646	99.34	453	1	2	267	718	452	1	0	819
Lc_scaffold_57149	LcRBContig03646	99.34	453	1	2	267	718	452	1	0	819
Lc_contig_11433	LcRBContig03646	96.32	380	13	1	1	380	379	1	4e-178	623
Lc_contig_10226	LcRBContig24830	73.63	311	55	22	269	567	299	4	3e-19	95.3
Lc_contig_36551	LcRBContig24830	90.48	315	26	4	56	368	6	318	4e-115	412
Lc_contig_34507	LcRBContig01358	89.36	94	7	3	248	340	1	92	1e-25	115
Lc_contig_31671	LcRBContig01358	100	89	0	0	234	322	232	144	1e-40	165
Lc_contig_27606	LcRBContig15524	95.45	88	0	4	1	84	401	488	2e-32	137
Lc_scaffold_49180	LcRBContig25034	98.26	230	0	4	972	1197	476	247	3e-110	399
Lc_scaffold_49169	LcRBContig25034	98.26	230	0	4	972	1197	476	247	2e-110	399
Lc_contig_38388	LcRBContig09337	98.63	1022	8	6	468	1486	1019	1	0	1805
Lc_scaffold_58816	LcRBContig15374	86.75	249	29	4	614	860	461	707	9e-73	274
Lc_scaffold_58817	LcRBContig15374	86.75	249	29	4	614	860	461	707	8e-73	274
Lc_scaffold_54710	LcRBContig21276	97.07	307	5	4	351	653	330	24	6e-146	516
Lc_contig_30847	LcRBContig09337	100	91	0	0	1	91	453	363	8e-42	169
Lc_contig_29892	LcRBContig25034	98.92	93	1	0	216	308	570	478	3e-41	167
Lc_contig_28634	LcRBContig22280	90.4	198	7	10	1	194	294	483	3e-66	250
Lc_contig_23437	LcRBContig09337	98.9	91	1	0	1	91	814	724	3e-40	163
Lc_contig_22682	LcRBContig22280	100	91	0	0	1	91	338	248	6e-42	169
Lc_scaffold_58004	LcRBContig21545	83.12	308	37	15	350	647	377	75	2e-70	267
Lc_contig_18532	LcRBContig26401	99.14	232	1	1	51	281	252	21	4e-116	418
Lc_scaffold_51047	LcRBContig14722	99.73	366	0	1	1102	1466	1	366	0	669
Lc_contig_30949	LcRBContig14722	100	91	0	0	1	91	130	220	8e-42	169
Lc_contig_15742	LcRBContig05972	99.46	1114	3	2	30	1140	1141	28	0	2021
Lc_contig_06104	LcRBContig05972	95.78	498	20	1	1	497	636	1133	0	802
Lc_contig_03357	LcRBContig05972	97.2	429	12	0	1	429	566	138	0	726
Lc_contig_17856	LcRBContig28801	97.32	112	1	2	566	675	115	4	3e-47	189
Lc_scaffold_47883	LcRBContig13116	99.49	396	1	1	847	1242	2	396	0	721
Lc_contig_01311	LcRBContig13116	100	39	0	0	1	39	40	2	8e-13	73.1
Lc_contig_35152	LcRBContig13195	99.72	354	0	1	1	354	378	26	0	647
Lc_contig_03943	LcRBContig08194	99.72	358	0	1	85	441	1	358	0	654
Lc_scaffold_54515	LcRBContig05492	99.25	134	0	1	525	657	1	134	1e-62	241
Lc_scaffold_54512	LcRBContig07974	96.86	159	2	2	1031	1189	368	523	2e-69	263
Lc_scaffold_42101	LcRBContig27329	98.3	706	5	7	225	926	1	703	0	1230
Lc_contig_20317	LcRBContig08114	99.62	521	1	1	253	772	1	521	0	950
Lc_scaffold_44954	LcRBContig01466	100	89	0	0	1662	1750	169	81	6e-40	165
Lc_contig_37750	LcRBContig01466	96.94	1176	18	12	32	1199	1392	227	0	1956
Lc_contig_34205	LcRBContig01466	98.92	93	0	1	253	345	167	258	1e-40	165
Lc_scaffold_54439	LcRBContig18003	100	371	0	0	1	371	371	1	0	686
Lc_contig_28818	LcRBContig11511	98.06	103	2	0	200	302	288	390	4e-45	180
Lc_contig_21109	LcRBContig07009	99.78	903	1	1	1223	2125	902	1	0	1655
Lc_contig_21210	LcRBContig00490	99.81	530	0	1	1722	2251	422	950	0	972
Lc_scaffold_46167	LcRBContig14213	97.03	269	6	2	1	267	360	92	2e-126	451
Lc_contig_03121	LcRBContig14213	98.92	93	0	1	290	381	292	384	1e-40	165
Lc_contig_23962	LcRBContig25675	92	275	21	1	3	277	622	349	7e-107	385
Lc_contig_23176	LcRBContig05563	97.41	270	7	0	1	270	270	1	1e-129	460
Lc_scaffold_51273	LcRBContig08294	99.7	662	0	2	1917	2576	1	662	0	1210
Lc_scaffold_51272	LcRBContig08294	99.7	662	0	2	1427	2086	1	662	0	1210
Lc_contig_10426	LcRBContig08294	96.37	662	16	3	26	679	1	662	0	1083
Lc_contig_03704	LcRBContig12726	93.21	221	10	3	219	436	249	31	3e-87	320
Lc_contig_21004	LcRBContig03249	99.71	678	1	1	970	1646	1	678	0	1242
Lc_contig_21646	LcRBContig08867	98.34	543	3	6	163	700	542	1	0	948
Lc_contig_19337	LcRBContig13834	100	403	0	0	129	531	403	1	0	745
Lc_contig_08195	LcRBContig25321	92.03	364	24	5	208	568	51	412	3e-143	507
Lc_contig_04787	LcRBContig25321	99.61	257	0	1	1	256	307	51	1e-131	468
Lc_scaffold_52082	LcRBContig05014	99.71	698	0	2	13	708	793	96	0	1277
Lc_scaffold_52081	LcRBContig05014	99.62	794	0	3	13	804	793	1	0	1447
Lc_scaffold_52083	LcRBContig05014	99.62	794	0	3	13	804	793	1	0	1447
Lc_contig_20757	LcRBContig27584	99.32	1030	2	5	596	1623	1027	1	0	1860
Lc_contig_11381	LcRBContig05014	95.66	484	19	2	1	483	483	1	0	776
Lc_contig_24204	LcRBContig17083	94.74	76	4	0	203	278	1	76	7e-27	119
Lc_contig_09834	LcRBContig15570	99.34	607	2	2	31	635	2	608	0	1098
Lc_scaffold_58664	LcRBContig17979	100	394	0	0	382	775	1	394	0	728
Lc_contig_35961	LcRBContig17979	82.48	371	21	20	10	361	2	347	9e-77	285
Lc_contig_32797	LcRBContig01259	100	89	0	0	1	89	357	445	1e-40	165
Lc_scaffold_53445	LcRBContig05505	98.93	375	3	1	1180	1554	384	11	0	669
Lc_scaffold_53446	LcRBContig05505	95.9	439	12	3	748	1185	444	11	0	717
Lc_scaffold_53447	LcRBContig05505	94.01	501	1	7	402	884	500	11	0	734
Lc_scaffold_50706	LcRBContig21645	99.02	511	2	2	1	508	512	2	0	913
Lc_scaffold_42397	LcRBContig21645	94.27	192	9	2	109	298	193	2	1e-78	292
Lc_contig_27251	LcRBContig20361	82.77	296	44	6	1	291	67	360	2e-68	257
Lc_scaffold_43631	LcRBContig27170	98.83	596	0	7	651	1242	1	593	0	1055
Lc_scaffold_43630	LcRBContig27170	98.83	596	0	7	365	956	1	593	0	1055
Lc_scaffold_41935	LcRBContig27170	96.19	236	7	2	387	621	4	238	2e-106	385
Lc_scaffold_58104	LcRBContig18210	97.14	735	5	11	162	886	732	4	0	1227
Lc_scaffold_58111	LcRBContig18210	97.14	735	5	11	162	886	732	4	0	1227
Lc_contig_06067	LcRBContig18210	89.44	464	27	16	19	471	206	658	4e-161	566
Lc_contig_00828	LcRBContig10127	99.09	328	2	1	58	385	1	327	7e-168	588
Lc_scaffold_55030	LcRBContig14509	100	102	0	0	305	406	1	102	2e-47	189
Lc_scaffold_55029	LcRBContig14509	97.67	515	0	2	305	819	1	503	0	874
Lc_scaffold_49044	LcRBContigRepeat-31291	99.58	720	1	2	1023	1741	1	719	0	1314
Lc_scaffold_41810	LcRBContig06058	99.81	530	0	1	12	541	653	125	0	972
Lc_scaffold_49043	LcRBContigRepeat-31291	99.69	651	1	1	435	1084	69	719	0	1192
Lc_scaffold_45177	LcRBContigRepeat-31291	95.31	661	24	5	382	1040	1	656	0	1044
Lc_scaffold_41808	LcRBContig06058	99.81	530	0	1	12	541	653	125	0	972
Lc_scaffold_41809	LcRBContig06058	99.81	530	0	1	12	541	653	125	0	972
Lc_contig_10089	LcRBContigRepeat-31291	100	36	0	0	1	36	185	150	7e-11	67.6
Lc_contig_03847	LcRBContig07090	100	89	0	0	1	89	461	373	2e-40	165
Lc_contig_35503	LcRBContig26463	98.99	296	0	3	1	294	295	1	1e-149	527
Lc_contig_30453	LcRBContig07090	98.65	74	0	1	239	312	718	790	4e-30	130
Lc_contig_25977	LcRBContig06058	89.73	292	20	7	1	286	415	128	9e-101	364
Lc_contig_23403	LcRBContigRepeat-36999	100	89	0	0	1	89	118	30	9e-41	165
Lc_scaffold_56495	LcRBContig14806	99.8	509	1	0	115	623	521	13	0	935
Lc_scaffold_56494	LcRBContig14806	99.8	509	1	0	115	623	521	13	0	935
Lc_contig_20832	LcRBContig04724	99.68	951	3	0	416	1366	951	1	0	1740
Lc_contig_19068	LcRBContig01534	99.4	500	2	1	1149	1648	1	499	0	905
Lc_scaffold_56496	LcRBContig14806	99.8	509	1	0	115	623	521	13	0	935
Lc_scaffold_39899	LcRBContig14806	94.43	323	16	1	654	974	194	516	1e-139	496
Lc_scaffold_40867	LcRBContig14806	100	89	0	0	1	89	48	136	3e-40	165
Lc_scaffold_56735	LcRBContig16678	99.27	273	2	0	1	273	395	123	2e-139	494
Lc_contig_32046	LcRBContigRepeat-38069	94.46	325	18	0	1	325	121	445	7e-142	501
Lc_contig_30075	LcRBContig04724	95.5	311	12	2	1	310	353	44	3e-140	496
Lc_contig_09681	LcRBContig19995	100	181	0	0	1	181	181	1	2e-91	335
Lc_contig_08779	LcRBContig23705	100	91	0	0	505	595	303	393	2e-41	169
Lc_contig_03780	LcRBContig06080	100	232	0	0	1	232	232	1	5e-120	429
Lc_contig_02879	LcRBContig10499	100	84	0	0	8	91	143	226	9e-38	156
Lc_contig_20115	LcRBContig02483	99.44	890	4	1	181	1069	890	1	0	1615
Lc_scaffold_45078	LcRBContig02483	98.24	341	6	0	1	341	85	425	2e-170	597
Lc_contig_09437	LcRBContig21299	93.55	496	24	8	134	625	784	293	0	732
Lc_contig_19357	LcRBContig04673	99.87	792	0	1	803	1593	1	792	0	1456
Lc_contig_20512	LcRBContig04679	99.24	659	0	5	1125	1779	3	660	0	1184
Lc_contig_31683	LcRBContig04679	100	91	0	0	232	322	237	327	9e-42	169
Lc_contig_30432	LcRBContig07993	94.37	71	4	0	218	288	387	457	5e-24	110
Lc_contig_36602	LcRBContigRepeat-38070	95.24	42	2	0	301	342	262	303	4e-11	67.6
Lc_contig_16709	LcRBContig03074	100	512	0	0	409	920	513	2	0	946
Lc_contig_07409	LcRBContig02043	94.27	384	22	0	1	384	387	4	1e-167	588
Lc_contig_22457	LcRBContig01849	99.77	1278	0	3	2025	3300	17	1293	0	2340
Lc_contig_21658	LcRBContig01727	99.69	1280	1	3	921	2198	1279	1	0	2338
Lc_scaffold_49515	LcRBContigRepeat-32806	94.94	692	30	3	1	688	693	3	0	1079
Lc_scaffold_55866	LcRBContig02774	99.78	461	0	1	1233	1692	84	544	0	845
Lc_contig_38005	LcRBContig00252	99.74	770	0	2	935	1704	1013	246	0	1410
Lc_contig_19175	LcRBContig28261	98.83	597	4	3	657	1250	597	1	0	1064
Lc_scaffold_55865	LcRBContig02774	99.63	545	0	2	968	1511	1	544	0	994
Lc_contig_14157	LcRBContig06394	99.7	328	0	1	1	327	611	284	8e-171	599
Lc_contig_13046	LcRBContig03464	89.3	187	15	3	388	574	423	242	1e-59	230
Lc_scaffold_49106	LcRBContig08553	92.2	372	23	5	504	871	2	371	2e-147	521
Lc_scaffold_57961	LcRBContig05119	100	89	0	0	233	321	148	60	2e-40	165
Lc_contig_04628	LcRBContig11993	90.64	203	7	5	254	456	370	180	7e-69	259
Lc_contig_03791	LcRBContig02774	91.51	424	24	10	19	438	542	127	2e-163	573
Lc_contig_36637	LcRBContig01849	94.86	370	17	2	1	369	144	512	1e-164	577
Lc_contig_32594	LcRBContig28261	100	89	0	0	241	329	558	470	1e-40	165
Lc_contig_29453	LcRBContig14242	94.57	129	7	0	157	285	129	1	3e-51	200
Lc_contig_20065	LcRBContig24133	99.02	615	2	4	536	1146	615	1	0	1101
Lc_contig_02548	LcRBContig24133	95.95	370	13	2	1	369	369	1	3e-171	599
Lc_contig_20039	LcRBContig04496	99.66	1486	2	3	20	1503	1	1485	0	2713
Lc_contig_15601	LcRBContig04638	88.75	551	50	11	79	625	543	1	0	664
Lc_contig_12673	LcRBContig04496	100	73	0	0	23	95	1369	1441	2e-31	135
Lc_contig_09582	LcRBContig22056	96.64	268	7	2	1	267	350	84	3e-124	444
Lc_contig_08763	LcRBContig04496	94.62	595	31	1	1	594	498	1092	0	920
Lc_contig_15595	LcRBContig25371	96.97	396	2	6	728	1123	1	386	0	658
Lc_scaffold_49434	LcRBContigRepeat-33625	99.51	1028	2	3	657	1682	26	1052	0	1868
Lc_scaffold_41075	LcRBContig16545	100	185	0	0	1	185	185	1	2e-93	342
Lc_scaffold_41073	LcRBContig16545	100	185	0	0	1	185	185	1	2e-93	342
Lc_contig_15261	LcRBContig22411	81.98	505	83	8	476	976	7	507	2e-117	422
Lc_contig_09646	LcRBContigRepeat-36125	80.1	382	70	6	3	381	528	150	8e-75	279
Lc_contig_08201	LcRBContig05983	84.93	544	58	21	1	533	314	844	6e-150	529
Lc_scaffold_49612	LcRBContig11896	97.26	401	10	1	614	1014	174	573	0	678
Lc_contig_18868	LcRBContig11896	99.65	565	0	2	412	975	10	573	0	1031
Lc_contig_04695	LcRBContig17459	99.56	458	0	2	1	458	552	97	0	833
Lc_contig_01080	LcRBContig17459	92.19	384	12	13	5	381	121	493	1e-149	527
Lc_contig_08115	LcRBContig27684	95.15	165	7	1	405	568	17	181	9e-69	259
Lc_contig_15706	LcRBContig17745	99.88	814	0	1	222	1034	1	814	0	1496
Lc_contig_26914	LcRBContig17745	96.45	282	10	0	10	291	51	332	2e-131	466
Lc_contig_24802	LcRBContig17745	91.99	287	13	8	1	280	454	737	1e-109	394
Lc_contig_22553	LcRBContig08278	99.85	662	0	1	3110	3770	1	662	0	1216
Lc_scaffold_58247	LcRBContig00046	98.08	626	11	1	8	633	661	37	0	1088
Lc_contig_07054	LcRBContig08072	93.75	384	18	6	1	379	171	553	9e-163	571
Lc_contig_32411	LcRBContigRepeat-37993	95.72	327	14	0	1	327	392	66	1e-149	527
Lc_contig_32382	LcRBContigRepeat-35232	95.72	327	14	0	1	327	392	66	1e-149	527
Lc_scaffold_48321	LcRBContig10781	100	348	0	0	536	883	1	348	0	643
Lc_contig_37248	LcRBContig15012	98.13	107	2	0	365	471	528	422	2e-46	187
Lc_contig_21172	LcRBContig05370	98.35	967	12	4	468	1431	1	966	0	1694
Lc_scaffold_47178	LcRBContig09539	93.18	616	22	12	4	611	604	1	0	887
Lc_contig_13383	LcRBContig17553	99.59	241	0	1	227	467	240	1	2e-122	438
Lc_contig_12400	LcRBContig14305	97.01	234	4	3	1	232	233	1	4e-108	390
Lc_contig_21544	LcRBContig19639	98.95	475	1	4	1723	2194	1	474	0	846
Lc_scaffold_39645	LcRBContig11148	99.34	457	1	2	310	765	456	1	0	826
Lc_contig_19478	LcRBContig21274	85.21	737	93	16	112	840	734	6	0	743
Lc_scaffold_39646	LcRBContig11148	99.34	457	1	2	310	765	456	1	0	826
Lc_contig_13770	LcRBContig02112	100	855	0	0	76	930	1118	264	0	1580
Lc_contig_12146	LcRBContig02065	98.75	798	3	4	7	799	850	55	0	1411
Lc_contig_10083	LcRBContig02112	85.63	647	72	14	29	660	899	259	0	660
Lc_contig_08008	LcRBContig01887	98.9	454	4	1	102	555	1	453	0	811
Lc_contig_34091	LcRBContigRepeat-37429	84.29	70	11	0	243	312	121	52	1e-11	69.4
Lc_contig_26001	LcRBContig02065	94.37	213	8	3	1	209	313	101	2e-88	324
Lc_contig_25064	LcRBContig16102	95.83	48	2	0	232	279	338	291	1e-14	78.7
Lc_scaffold_51128	LcRBContig22525	95.3	596	1	16	1073	1641	1	596	0	922
Lc_contig_18363	LcRBContig00523	100	590	0	0	1	590	590	1	0	1090
Lc_contig_07240	LcRBContig08083	85.08	295	31	10	51	339	555	268	1e-77	289
Lc_scaffold_51547	LcRBContigRepeat-30800	98.87	621	0	7	4126	4739	621	1	0	1101
Lc_scaffold_51546	LcRBContigRepeat-30800	98.87	621	0	7	3584	4197	621	1	0	1101
Lc_contig_16220	LcRBContig11042	95.32	491	22	1	711	1200	1	491	0	778
Lc_scaffold_42073	LcRBContig15545	88.82	161	16	2	357	516	31	190	8e-50	196
Lc_contig_32268	LcRBContig11042	100	39	0	0	1	39	70	108	7e-13	73.1
Lc_contig_27556	LcRBContigRepeat-30800	100	89	0	0	206	294	468	556	1e-40	165
Lc_scaffold_49530	LcRBContig14205	99.63	801	0	3	1183	1981	1	800	0	1459
Lc_scaffold_49529	LcRBContig14205	99.63	801	0	3	599	1397	1	800	0	1459
Lc_scaffold_53643	LcRBContig13686	98.61	432	6	0	551	982	432	1	0	765
Lc_scaffold_47789	LcRBContig13040	99.76	828	0	2	50	875	7	834	0	1517
Lc_contig_17740	LcRBContig13040	90.45	859	48	19	515	1370	834	7	0	1101
Lc_contig_35306	LcRBContig13686	97.89	95	1	1	1	95	410	317	4e-40	163
Lc_contig_31594	LcRBContigRepeat-46121	98.92	93	0	1	1	93	45	136	1e-40	165
Lc_scaffold_54042	LcRBContig18612	99.67	301	0	1	910	1210	96	395	1e-155	549
Lc_scaffold_54044	LcRBContig18612	100	95	0	0	1009	1103	1	95	2e-43	176
Lc_contig_37377	LcRBContig22463	98.43	318	1	4	5582	5895	3	320	9e-158	558
Lc_scaffold_57942	LcRBContig10182	99.54	861	1	3	2577	3435	1	860	0	1565
Lc_scaffold_57423	LcRBContig05274	100	321	0	0	2866	3186	1	321	1e-168	593
Lc_contig_21450	LcRBContig01344	99.57	921	3	1	323	1243	1	920	0	1677
Lc_contig_20659	LcRBContig07062	99.87	762	0	1	767	1528	1	761	0	1400
Lc_contig_20211	LcRBContig12133	99.45	542	3	0	592	1133	542	1	0	987
Lc_contig_18097	LcRBContig02974	99.69	648	1	1	803	1449	1	648	0	1184
Lc_scaffold_57993	LcRBContig01423	99.42	1033	2	4	192	1221	11	1042	0	1871
Lc_scaffold_57994	LcRBContig01423	96.25	1012	23	12	192	1194	11	1016	0	1646
Lc_scaffold_57995	LcRBContig01423	99.42	688	2	2	192	877	11	698	0	1247
Lc_contig_14645	LcRBContig08269	99.34	302	2	0	720	1021	1	302	3e-155	547
Lc_contig_13312	LcRBContig07062	96.87	543	16	1	350	892	758	217	0	907
Lc_contig_11561	LcRBContig17373	100	186	0	0	1	186	186	1	3e-94	344
Lc_contig_10605	LcRBContig25703	99.03	516	0	5	177	690	23	535	0	920
Lc_contig_06040	LcRBContig01344	94.53	494	26	1	1	494	834	342	0	761
Lc_contig_02159	LcRBContig04422	94.18	361	15	6	49	406	396	39	4e-155	545
Lc_contig_00684	LcRBContig07062	100	78	0	0	1	78	78	1	2e-34	145
Lc_contig_30102	LcRBContig23498	100	42	0	0	269	310	315	356	1e-14	78.7
Lc_contig_29765	LcRBContig01344	88.58	254	23	6	58	308	4	254	2e-82	303
Lc_contig_25984	LcRBContig11325	99.65	286	1	0	1	286	117	402	4e-149	525
Lc_contig_22629	LcRBContig07354	98.75	481	2	4	5596	6075	1	478	0	852
Lc_scaffold_47857	LcRBContig09418	97.16	457	8	1	1	452	457	1	0	767
Lc_contig_19838	LcRBContig07101	99.36	939	0	6	767	1700	1	938	0	1696
Lc_contig_18743	LcRBContig13204	98.86	175	1	1	1	174	175	1	7e-84	311
Lc_contig_18339	LcRBContig25933	99.2	628	3	2	204	831	626	1	0	1131
Lc_contig_13664	LcRBContig04159	92.86	308	7	8	3	297	318	13	8e-121	433
Lc_contig_13432	LcRBContigRepeat-30610	99.52	621	0	3	172	791	662	44	0	1127
Lc_contig_04909	LcRBContigRepeat-43717	100	89	0	0	375	463	185	273	2e-40	165
Lc_contig_27226	LcRBContigRepeat-42395	91.95	298	14	9	3	293	431	137	4e-114	409
Lc_contig_25932	LcRBContig07101	92.33	287	21	1	1	286	398	684	1e-113	407
Lc_contig_16082	LcRBContig25419	98.78	899	0	11	241	1129	923	26	0	1589
Lc_scaffold_41275	LcRBContigRepeat-38378	95.35	301	14	0	1	301	474	174	9e-135	479
Lc_contig_09236	LcRBContig07536	98.44	514	0	8	92	598	21	533	0	898
Lc_scaffold_42293	LcRBContig03784	86.26	313	37	5	1364	1675	128	435	5e-91	335
Lc_contig_07580	LcRBContig23968	98.14	539	2	8	1	533	17	553	0	935
Lc_contig_31274	LcRBContig03968	89.63	241	20	4	1	238	24	262	8e-82	302
Lc_scaffold_49831	LcRBContig22004	99.39	495	1	2	880	1373	10	503	0	896
Lc_scaffold_38490	LcRBContig08506	90.29	103	10	0	321	423	640	742	2e-31	135
Lc_contig_32675	LcRBContig17925	98.39	186	2	1	1	186	272	88	5e-89	326
Lc_contig_28037	LcRBContig17925	100	79	0	0	1	79	91	169	4e-35	147
Lc_scaffold_47830	LcRBContig15217	100	109	0	0	1	109	110	2	4e-51	202
Lc_scaffold_51188	LcRBContig20084	99.12	570	0	5	532	1099	623	57	0	1020
Lc_contig_03668	LcRBContig26820	98.89	360	0	4	80	435	1	360	0	640
Lc_contig_10837	LcRBContigRepeat-32765	99.57	230	1	0	475	704	737	508	5e-117	420
Lc_scaffold_42254	LcRBContig07813	91.18	612	47	6	1	610	617	11	0	867
Lc_contig_06710	LcRBContig03803	97.15	456	11	2	1	454	70	525	0	769
Lc_contig_06079	LcRBContigRepeat-32765	98.01	302	6	0	195	496	297	598	7e-149	525
Lc_contig_05084	LcRBContig08559	99.63	270	0	1	1	269	221	490	7e-139	492
Lc_contig_03364	LcRBContig08559	98.03	152	3	0	1	152	221	372	1e-70	265
Lc_scaffold_51299	LcRBContig15357	91.8	317	24	2	1503	1818	381	66	1e-122	440
Lc_contig_21025	LcRBContig15357	98.7	385	3	2	434	817	1	384	0	682
Lc_contig_20058	LcRBContig07145	99.54	435	1	1	35	468	435	1	0	791
Lc_contig_19682	LcRBContig06114	97.12	382	6	3	1	380	379	1	0	640
Lc_contig_14004	LcRBContig12074	99.8	511	0	1	119	628	511	1	0	937
Lc_contig_13915	LcRBContigRepeat-30543	99.83	589	1	0	182	770	2	590	0	1083
Lc_contig_11731	LcRBContigRepeat-30543	94.59	592	30	2	141	731	2	592	0	915
Lc_scaffold_58231	LcRBContig22230	89.29	56	6	0	583	638	583	638	6e-12	71.3
Lc_contig_38014	LcRBContig20887	92.19	627	23	15	1	610	620	3	0	891
Lc_contig_08706	LcRBContig12074	92.48	439	25	6	146	583	9	440	1e-177	621
Lc_contig_01894	LcRBContigRepeat-41884	100	89	0	0	1	89	524	612	1e-40	165
Lc_contig_13838	LcRBContig13409	99.39	817	3	2	115	930	4	819	0	1480
Lc_scaffold_44240	LcRBContigRepeat-35344	100	251	0	0	348	598	65	315	2e-130	464
Lc_contig_08087	LcRBContig13409	93.81	485	19	10	1	479	484	5	0	719
Lc_contig_21571	LcRBContig14493	99.16	357	1	2	3	357	357	1	0	641
Lc_contig_08642	LcRBContig00277	100	82	0	0	508	589	308	227	2e-36	152
Lc_contig_32255	LcRBContig09542	98.97	97	1	0	230	326	462	366	2e-43	174
Lc_contig_27485	LcRBContig09542	92.26	297	17	6	1	294	323	30	3e-116	416
Lc_contig_22326	LcRBContig01359	99.6	494	0	2	2852	3345	2	493	0	900
Lc_contig_14130	LcRBContig10518	99.75	395	1	0	1	395	395	1	0	725
Lc_contig_31877	LcRBContig05707	83.08	325	41	14	6	323	13	330	3e-76	283
Lc_contig_29285	LcRBContig01359	97.83	276	6	0	30	305	2	277	1e-134	477
Lc_scaffold_53199	LcRBContig09795	97.57	947	7	4	1572	2517	1	932	0	1620
Lc_contig_21973	LcRBContig18388	99.84	1248	0	2	1333	2578	1	1248	0	2292
Lc_contig_20953	LcRBContig27408	98.66	373	1	4	1759	2130	1	370	0	658
Lc_contig_18800	LcRBContig14728	98.1	421	1	7	535	952	417	1	0	728
Lc_scaffold_42280	LcRBContig18388	88.38	611	47	14	1	602	283	878	0	713
Lc_contig_35894	LcRBContigRepeat-30823	99.44	179	1	0	1	179	146	324	5e-89	326
Lc_contig_32422	LcRBContig14728	100	91	0	0	1	91	96	6	9e-42	169
Lc_scaffold_52580	LcRBContig14719	97.62	420	8	2	1237	1655	419	1	0	719
Lc_contig_15417	LcRBContig00749	100	560	0	0	544	1103	1	560	0	1035
Lc_contig_13373	LcRBContigRepeat-40547	84.02	194	23	8	181	370	103	292	1e-44	180
Lc_contig_12714	LcRBContig06696	97.76	446	8	2	347	792	1	444	0	767
Lc_scaffold_53140	LcRBContig20182	99.77	429	0	1	635	1062	1	429	0	785
Lc_scaffold_52830	LcRBContig15237	99.57	466	0	2	774	1237	22	487	0	848
Lc_contig_18618	LcRBContig05040	99.83	593	0	1	65	656	593	1	0	1088
Lc_scaffold_45012	LcRBContig12086	96.14	414	2	8	137	536	5	418	0	665
Lc_contig_12544	LcRBContig14746	99.53	632	0	3	139	768	1	631	0	1147
Lc_contig_05349	LcRBContig14746	93.3	463	18	11	18	475	1	455	0	671
Lc_contig_03297	LcRBContig18702	84.92	126	12	6	87	207	226	349	9e-28	122
Lc_contig_02811	LcRBContig11064	97.49	199	5	0	1	199	312	510	2e-93	340
Lc_contig_21951	LcRBContig06673	99.78	914	0	2	1853	2764	958	45	0	1676
Lc_contig_20578	LcRBContig20488	90.87	230	19	2	531	758	1	230	1e-82	307
Lc_contig_18673	LcRBContig06673	89.11	560	30	17	1044	1575	958	402	0	667
Lc_contig_17592	LcRBContig28685	95.35	86	4	0	192	277	86	1	1e-31	137
Lc_contig_12778	LcRBContig06673	94.61	557	24	6	298	850	958	404	0	857
Lc_contig_36305	LcRBContig16927	98.85	87	1	0	279	365	304	218	8e-38	156
Lc_contig_36078	LcRBContig23744	100	89	0	0	274	362	356	268	1e-40	165
Lc_contig_33484	LcRBContigRepeat-42679	93.86	114	4	3	38	151	103	213	9e-42	169
Lc_scaffold_53327	LcRBContig21976	96.44	337	8	4	938	1270	1048	712	1e-156	553
Lc_scaffold_53316	LcRBContig21976	96.44	337	8	4	938	1270	1048	712	1e-156	553
Lc_scaffold_53305	LcRBContig21976	96.44	337	8	4	938	1270	1048	712	1e-156	553
Lc_scaffold_45332	LcRBContigRepeat-49326	96.05	354	3	10	666	1012	1	350	2e-162	571
Lc_contig_14383	LcRBContigRepeat-30447	100	822	0	0	11	832	822	1	0	1519
Lc_scaffold_42100	LcRBContig09883	100	307	0	0	1	307	376	70	2e-161	568
Lc_scaffold_42099	LcRBContig09883	100	307	0	0	1	307	376	70	2e-161	568
Lc_scaffold_55522	LcRBContig09883	100	57	0	0	214	270	126	70	2e-22	106
Lc_contig_08306	LcRBContig03993	100	338	0	0	91	428	338	1	8e-179	625
Lc_scaffold_55523	LcRBContig09883	100	57	0	0	214	270	126	70	1e-22	106
Lc_contig_00620	LcRBContigRepeat-30447	100	65	0	0	318	382	9	73	3e-27	121
Lc_contig_31186	LcRBContig03993	94.3	263	14	1	56	318	415	154	8e-112	401
Lc_contig_15244	LcRBContig05613	98.07	517	0	10	577	1083	1	517	0	891
Lc_scaffold_52493	LcRBContigRepeat-31960	96.46	678	8	8	87	748	1	678	0	1105
Lc_scaffold_42514	LcRBContig12229	100	738	0	0	920	1657	265	1002	0	1363
Lc_scaffold_39379	LcRBContig21373	98.18	329	0	6	346	668	221	549	7e-162	569
Lc_scaffold_48517	LcRBContigRepeat-31200	86.72	625	50	21	19	617	743	126	0	664
Lc_scaffold_45543	LcRBContigRepeat-37521	100	254	0	0	488	741	225	478	5e-132	470
Lc_scaffold_38969	LcRBContigRepeat-31697	99.65	287	0	1	1	286	525	239	3e-148	523
Lc_contig_29391	LcRBContigRepeat-31200	83.66	306	25	17	22	305	511	209	1e-70	265
Lc_scaffold_43288	LcRBContig29935	99.14	580	1	4	285	862	760	183	0	1040
Lc_scaffold_43289	LcRBContig29935	100	64	0	0	578	641	184	121	3e-26	119
Lc_scaffold_40228	LcRBContig03941	98.7	463	2	3	1	462	460	1	0	819
Lc_scaffold_40227	LcRBContig03941	98.7	463	2	3	1	462	460	1	0	819
Lc_contig_19190	LcRBContig01867	99.14	927	1	7	70	992	924	1	0	1663
Lc_contig_38277	LcRBContig21848	97.84	324	0	5	216	532	324	1	3e-156	553
Lc_contig_22336	LcRBContig00473	99.83	601	1	0	2809	3409	2	602	0	1105
Lc_contig_32540	LcRBContig21848	100	89	0	0	1	89	22	110	1e-40	165
Lc_contig_37322	LcRBContig23163	98.62	727	0	1	1183	1909	717	1	0	1279
Lc_scaffold_46550	LcRBContig13930	100	222	0	0	1398	1619	1	222	8e-114	411
Lc_scaffold_46551	LcRBContig13930	100	222	0	0	1071	1292	1	222	6e-114	411
Lc_scaffold_46549	LcRBContig13930	100	222	0	0	998	1219	1	222	6e-114	411
Lc_contig_09338	LcRBContigRepeat-36451	99.39	491	1	2	70	559	1	490	0	889
Lc_contig_18679	LcRBContig02862	98.42	887	10	3	592	1478	1	883	0	1557
Lc_scaffold_39857	LcRBContig02862	91.45	678	39	14	29	698	667	1	0	913
Lc_contig_26467	LcRBContig25977	100	89	0	0	1	89	204	116	1e-40	165
Lc_scaffold_49386	LcRBContig19700	100	91	0	0	603	693	327	417	3e-41	169
Lc_contig_13594	LcRBContig19700	99.58	708	2	1	155	861	1	708	0	1290
Lc_contig_36224	LcRBContig10159	99.18	364	1	2	1	364	170	531	0	654
Lc_contig_22645	LcRBContig10159	99.59	241	1	0	1	241	12	252	1e-123	440
Lc_contig_14121	LcRBContig08810	99.47	562	0	3	196	757	1	559	0	1018
Lc_contig_12936	LcRBContig08810	92.91	564	28	10	187	743	559	1	0	809
Lc_scaffold_50279	LcRBContig27441	99.26	136	1	0	1361	1496	1	136	2e-64	246
Lc_scaffold_46690	LcRBContig24235	98.64	369	2	3	2246	2613	367	1	0	651
Lc_scaffold_50808	LcRBContig23029	90.51	611	31	18	1392	1998	3	590	0	782
Lc_scaffold_58627	LcRBContigRepeat-33220	99.79	478	1	0	1059	1536	1	478	0	878
Lc_contig_20649	LcRBContig23029	99.84	624	0	1	228	850	624	1	0	1146
Lc_contig_03195	LcRBContigRepeat-33220	93.63	408	24	2	19	425	462	56	6e-174	608
Lc_contig_37512	LcRBContig17494	100	432	0	0	58	489	432	1	0	798
Lc_contig_20760	LcRBContig27063	99	399	0	4	1684	2079	1	398	0	712
Lc_contig_14203	LcRBContig09476	99.7	665	0	2	282	945	1	664	0	1216
Lc_contig_20749	LcRBContig17113	100	507	0	0	1	507	507	1	0	937
Lc_contig_06943	LcRBContig17113	89.91	218	10	7	8	214	220	4	4e-72	270
Lc_scaffold_53733	LcRBContig14102	99.47	568	0	3	1	565	568	1	0	1029
Lc_contig_37263	LcRBContig01020	97.82	734	14	2	1	732	734	1	0	1266
Lc_scaffold_52485	LcRBContig27794	100	122	0	0	43	164	122	1	6e-58	226
Lc_contig_37545	LcRBContig16964	99.13	688	1	5	1	684	795	109	0	1232
Lc_contig_09789	LcRBContig07468	100	319	0	0	1	319	320	2	3e-168	590
Lc_contig_07252	LcRBContig16964	89.31	421	38	5	121	535	235	654	1e-147	521
Lc_contig_02534	LcRBContig15182	94.92	374	14	3	40	412	149	518	1e-165	580
Lc_contig_01698	LcRBContigRepeat-31395	92.47	385	19	9	1	385	52	426	5e-154	542
Lc_contig_24009	LcRBContigRepeat-31395	100	89	0	0	189	277	223	311	9e-41	165
Lc_contig_23422	LcRBContig16964	100	38	0	0	1	38	507	544	2e-12	71.3
Lc_scaffold_40933	LcRBContig00534	98.76	566	5	2	2	566	726	162	0	1005
Lc_scaffold_40932	LcRBContig00534	98.76	566	5	2	2	566	726	162	0	1005
Lc_scaffold_40931	LcRBContig00534	98.76	566	5	2	2	566	726	162	0	1005
Lc_contig_17652	LcRBContig09082	100	91	0	0	1308	1398	200	110	4e-41	169
Lc_contig_16740	LcRBContig08836	99.79	941	0	2	220	1158	1	941	0	1725
Lc_contig_13520	LcRBContig21279	99.67	601	0	2	1	601	599	1	0	1098
Lc_contig_13192	LcRBContig09082	100	442	0	0	378	819	1	442	0	817
Lc_contig_01637	LcRBContig09082	100	53	0	0	37	89	1	53	1e-20	99
Lc_scaffold_42776	LcRBContig17438	99.03	514	0	5	14	522	514	1	0	917
Lc_scaffold_42775	LcRBContig15916	99.52	415	0	2	1814	2226	1	415	0	754
Lc_scaffold_52772	LcRBContig13382	98.96	670	0	7	1340	2003	1	669	0	1192
Lc_contig_22520	LcRBContig10428	100	559	0	0	1	559	559	1	0	1033
Lc_scaffold_52889	LcRBContig22286	100	106	0	0	1	106	888	993	3e-49	196
Lc_scaffold_52171	LcRBContig08813	99.69	640	0	2	61	700	929	292	0	1170
Lc_contig_14235	LcRBContigRepeat-41210	87.96	216	11	8	606	806	54	269	6e-63	241
Lc_contig_11904	LcRBContig22286	99.83	596	1	0	1	596	700	105	0	1096
Lc_scaffold_40704	LcRBContig10428	99.26	135	1	0	1	135	135	1	3e-64	244
Lc_contig_07986	LcRBContig22286	92.17	562	28	11	13	561	14	572	0	780
Lc_contig_02458	LcRBContig09776	98.41	315	3	2	98	411	662	349	7e-158	555
Lc_scaffold_52207	LcRBContig00671	99.56	685	0	3	1	682	685	1	0	1245
Lc_contig_18886	LcRBContig05516	98.86	1401	0	6	1	1400	1386	1	0	2484
Lc_contig_10619	LcRBContig05516	91.62	692	27	14	1	665	646	1333	0	928
Lc_contig_31006	LcRBContig05516	93.33	315	19	1	1	315	536	224	1e-130	464
Lc_contig_11387	LcRBContig24471	99.25	532	3	1	34	564	532	1	0	959
Lc_scaffold_58425	LcRBContig10456	99.7	674	1	1	1368	2040	1	674	0	1232
Lc_scaffold_58426	LcRBContig10456	99.7	674	1	1	1271	1943	1	674	0	1232
Lc_scaffold_58424	LcRBContig10456	99.7	674	1	1	1080	1752	1	674	0	1232
Lc_contig_15812	LcRBContig10456	92.63	678	39	5	473	1149	9	676	0	965
Lc_scaffold_58911	LcRBContigRepeat-32470	80.83	339	43	11	596	930	568	248	4e-65	248
Lc_scaffold_58909	LcRBContigRepeat-32470	80.83	339	43	11	360	694	568	248	3e-65	248
Lc_scaffold_58910	LcRBContigRepeat-32470	79.01	443	46	24	86	506	785	368	1e-68	259
Lc_contig_12538	LcRBContigRepeat-30997	99.57	691	1	2	11	699	65	755	0	1260
Lc_contig_12263	LcRBContigRepeat-30997	87.14	731	59	21	74	784	40	755	0	798
Lc_contig_11107	LcRBContigRepeat-39043	97.21	717	1	6	6	721	46	744	0	1195
Lc_contig_03291	LcRBContigRepeat-39307	96.49	114	0	3	317	426	116	3	1e-46	185
Lc_contig_24551	LcRBContigRepeat-39043	90.43	282	6	4	1	261	185	466	7e-97	351
Lc_contig_15652	LcRBContig01516	91.5	1094	60	20	40	1130	1288	225	0	1474
Lc_contig_10676	LcRBContig01516	98.81	419	3	2	117	533	1364	946	0	745
Lc_contig_08495	LcRBContig01516	99.66	584	1	1	1	583	677	94	0	1066
Lc_contig_16533	LcRBContig04053	100	298	0	0	942	1239	1	298	3e-156	551
Lc_contig_11539	LcRBContig14698	99.53	423	2	0	1	423	441	19	0	771
Lc_contig_04645	LcRBContig14698	92.96	199	14	0	259	457	19	217	3e-78	291
Lc_contig_01299	LcRBContig04053	90	260	17	7	135	392	1	253	2e-89	327
Lc_contig_25552	LcRBContig13251	98.88	89	1	0	1	89	149	61	1e-39	161
Lc_contig_29637	LcRBContig22398	95.98	174	3	4	138	307	199	26	4e-75	279
Lc_scaffold_44372	LcRBContig11650	84.21	532	66	16	153	673	525	1	5e-141	501
Lc_scaffold_44373	LcRBContig11650	84.21	532	66	16	153	673	525	1	3e-141	501
Lc_contig_17155	LcRBContig14964	99.23	517	1	3	683	1198	1	515	0	931
Lc_contig_34199	LcRBContig14964	95.63	343	12	3	4	345	72	412	1e-155	547
Lc_contig_37925	LcRBContig01774	99.05	1153	1	10	1782	2925	1	1152	0	2060
Lc_contig_29668	LcRBContig01774	100	57	0	0	1	57	183	127	6e-23	106
Lc_scaffold_56845	LcRBContig10563	99.83	579	0	1	2441	3019	34	611	0	1062
Lc_scaffold_56844	LcRBContig11738	99.34	763	0	5	55	812	763	1	0	1376
Lc_scaffold_56846	LcRBContig11738	99.34	763	0	5	55	812	763	1	0	1376
Lc_contig_13670	LcRBContig11738	89.43	719	66	10	56	766	759	43	0	898
Lc_contig_15154	LcRBContig01317	99.55	881	1	3	177	1055	1	880	0	1602
Lc_scaffold_42443	LcRBContig01317	95.78	308	13	0	1	308	444	137	2e-140	497
Lc_contig_08863	LcRBContig09850	98.35	484	4	4	75	557	12	492	0	846
Lc_contig_38400	LcRBContig03959	96.12	541	3	5	948	1484	527	1	0	867
Lc_scaffold_50273	LcRBContig02748	100	538	0	0	757	1294	136	673	0	994
Lc_contig_21407	LcRBContig13926	99.73	364	0	1	292	654	1	364	0	665
Lc_contig_21102	LcRBContigRepeat-38545	98.23	451	1	4	1757	2204	1	447	0	782
Lc_scaffold_52387	LcRBContigRepeat-38545	92.53	375	20	7	1	368	378	5	6e-150	531
Lc_scaffold_44791	LcRBContig17948	100	89	0	0	805	893	288	200	7e-40	165
Lc_scaffold_45767	LcRBContig16111	98.07	414	1	7	406	813	415	3	0	713
Lc_contig_18511	LcRBContig05092	99.61	779	1	2	529	1306	802	25	0	1421
Lc_scaffold_50272	LcRBContig03319	99.77	442	0	1	970	1410	1	442	0	809
Lc_scaffold_45769	LcRBContig16111	98.07	414	1	7	406	813	415	3	0	713
Lc_contig_16569	LcRBContig12296	99.57	468	0	2	738	1204	1	467	0	852
Lc_scaffold_44792	LcRBContig17948	100	89	0	0	805	893	288	200	4e-40	165
Lc_contig_15656	LcRBContig07954	98.67	450	5	1	682	1131	1	449	0	797
Lc_contig_12464	LcRBContigRepeat-30730	99.02	614	5	1	180	792	1	614	0	1101
Lc_contig_09322	LcRBContigRepeat-30730	91.2	557	39	8	1	550	554	1	0	750
Lc_contig_06342	LcRBContig23553	87.38	404	20	23	128	504	6	405	1e-121	435
Lc_contig_06072	LcRBContig05092	96.75	493	14	1	1	493	566	76	0	821
Lc_contig_01880	LcRBContigRepeat-45961	100	86	0	0	4	89	220	135	6e-39	159
Lc_contig_35483	LcRBContig05206	97.08	137	4	0	221	357	3	139	1e-60	231
Lc_contig_23313	LcRBContig02748	97.76	268	6	0	7	274	136	403	3e-130	462
Lc_contig_37898	LcRBContig15090	96.28	430	12	4	2536	2963	429	2	0	715
Lc_contig_37312	LcRBContig09195	95.48	465	10	3	62	524	456	1	0	734
Lc_contig_11091	LcRBContig11881	98.57	70	1	0	320	389	304	235	4e-28	124
Lc_contig_16403	LcRBContig21850	98.68	608	1	7	55	655	659	52	0	1072
Lc_contig_09426	LcRBContig10898	86.3	365	15	26	286	625	409	55	2e-100	364
Lc_scaffold_49797	LcRBContig06005	99.81	1029	1	1	1773	2800	20	1048	0	1888
Lc_scaffold_49799	LcRBContig06005	99.81	1029	1	1	934	1961	20	1048	0	1888
Lc_scaffold_49798	LcRBContig09404	99.4	501	0	3	599	1097	1	500	0	905
Lc_contig_33615	LcRBContig06005	92.4	342	23	1	1	339	406	747	8e-137	484
Lc_contig_26598	LcRBContig19398	87.63	283	17	12	14	289	1	272	3e-85	313
Lc_contig_07392	LcRBContig08819	96.37	386	10	4	158	540	439	55	0	632
Lc_contig_19576	LcRBContig03344	99.89	919	1	0	23	941	919	1	0	1692
Lc_scaffold_45876	LcRBContig03344	97.91	430	9	0	497	926	1	430	0	745
Lc_scaffold_44529	LcRBContig02964	97.89	569	7	3	174	740	601	36	0	979
Lc_contig_02318	LcRBContig10720	98.55	69	1	0	1	69	69	1	9e-28	122
Lc_contig_27745	LcRBContig02964	94.54	293	13	1	2	294	346	57	2e-126	449
Lc_contig_12446	LcRBContig10567	99.32	440	0	1	383	822	523	87	0	793
Lc_scaffold_45619	LcRBContig10567	100	108	0	0	622	729	542	435	7e-51	200
Lc_contig_07038	LcRBContig10567	92	250	17	2	4	250	274	523	2e-95	348
Lc_contig_22352	LcRBContig24693	99.03	1131	1	10	2059	3180	1132	3	0	2021
Lc_scaffold_46766	LcRBContig25347	97.66	384	2	6	5	383	382	1	0	652
Lc_scaffold_46765	LcRBContig25347	97.66	384	2	6	5	383	382	1	0	652
Lc_scaffold_52802	LcRBContig10295	99.75	402	0	1	229	630	413	13	0	736
Lc_contig_19004	LcRBContig16437	99.42	513	1	2	81	591	513	1	0	929
Lc_scaffold_46767	LcRBContig19237	95.59	272	0	9	447	708	1	270	1e-118	425
Lc_scaffold_38866	LcRBContig16294	100	83	0	0	488	570	1	83	4e-37	154
Lc_contig_07762	LcRBContig24693	94.29	420	17	7	1	413	422	3	0	636
Lc_contig_07030	LcRBContig24693	96.02	201	8	0	1	201	932	1132	2e-89	327
Lc_contig_03987	LcRBContig10730	95.4	261	10	2	175	433	570	310	1e-115	414
Lc_contig_02003	LcRBContig11192	98.99	199	0	2	206	403	465	268	8e-98	355
Lc_contig_26190	LcRBContig15778	94.74	285	8	7	6	287	188	468	2e-122	436
Lc_contig_24227	LcRBContig10295	92.71	288	11	7	1	278	47	334	1e-113	407
Lc_contig_10911	LcRBContig26000	84.33	351	44	10	319	666	346	4	7e-91	333
Lc_scaffold_53689	LcRBContig21867	99.33	449	1	2	2588	3034	449	1	0	813
Lc_scaffold_47733	LcRBContig04138	100	236	0	0	2955	3190	3	238	2e-121	436
Lc_scaffold_53688	LcRBContig02115	100	293	0	0	1	293	293	1	4e-153	542
Lc_scaffold_50978	LcRBContig18588	99.1	663	1	5	1342	2000	168	829	0	1186
Lc_scaffold_53930	LcRBContig07532	99.52	626	1	2	1011	1636	624	1	0	1138
Lc_contig_19009	LcRBContig08573	99.83	593	0	1	1	592	334	926	0	1088
Lc_scaffold_53933	LcRBContig00230	90.27	370	28	1	81	450	1009	648	3e-137	488
Lc_scaffold_52077	LcRBContig08510	100	89	0	0	1	89	589	677	5e-40	165
Lc_scaffold_50979	LcRBContig18588	99.4	830	0	5	343	1168	1	829	0	1500
Lc_contig_14786	LcRBContig12250	99.68	625	1	1	376	999	625	1	0	1142
Lc_contig_14740	LcRBContig01488	98.91	1010	2	9	30	1030	1	1010	0	1797
Lc_contig_14332	LcRBContig04618	98.14	751	9	4	132	878	1	750	0	1304
Lc_scaffold_43217	LcRBContigRepeat-41858	100	89	0	0	1	89	126	38	3e-40	165
Lc_contig_05948	LcRBContig01488	91.85	503	16	13	1	488	740	248	0	678
Lc_contig_35043	LcRBContig12250	91.04	67	5	1	55	120	638	704	8e-18	89.8
Lc_contig_34674	LcRBContig02115	89.39	264	17	7	92	348	5	264	7e-88	322
Lc_contig_32241	LcRBContigRepeat-32366	92	200	14	2	1	199	199	1	4e-75	279
Lc_contig_31751	LcRBContig08510	99.07	322	3	0	1	322	364	685	3e-165	579
Lc_contig_31713	LcRBContig28845	92.21	77	2	3	240	315	1	74	7e-23	106
Lc_contig_27826	LcRBContig04618	92.12	292	19	4	1	290	525	236	4e-114	409
Lc_scaffold_43054	LcRBContig14085	99.7	336	0	1	1958	2292	1	336	7e-175	614
Lc_scaffold_43053	LcRBContig14085	99.7	336	0	1	1734	2068	1	336	7e-175	614
Lc_scaffold_40913	LcRBContig14085	93.02	172	10	2	103	273	171	1	2e-65	250
Lc_scaffold_40914	LcRBContig14085	93.02	172	10	2	103	273	171	1	2e-65	250
Lc_scaffold_43055	LcRBContig14085	99.7	336	0	1	535	869	1	336	3e-175	614
Lc_contig_10514	LcRBContig11723	91.52	283	19	4	289	570	1	279	2e-106	385
Lc_contig_22994	LcRBContig11723	100	42	0	0	225	266	10	51	1e-14	78.7
Lc_scaffold_40475	LcRBContig04654	99.82	564	0	1	885	1448	1	563	0	1035
Lc_scaffold_40442	LcRBContig04654	99.82	564	0	1	885	1448	1	563	0	1035
Lc_scaffold_50771	LcRBContig04739	99.13	690	3	3	73	759	701	12	0	1243
Lc_scaffold_50772	LcRBContig04739	99.13	690	3	3	73	759	701	12	0	1243
Lc_scaffold_48657	LcRBContig17735	99.01	708	0	7	1226	1928	64	769	0	1262
Lc_scaffold_48656	LcRBContig17735	98.75	641	2	6	329	965	131	769	0	1138
Lc_scaffold_47438	LcRBContig12939	100	371	0	0	44	414	388	18	0	686
Lc_scaffold_47437	LcRBContig12939	99.74	389	0	1	44	432	388	1	0	712
Lc_scaffold_43690	LcRBContig04739	86.25	429	29	15	1	401	446	20	4e-123	440
Lc_contig_05499	LcRBContig22651	98.25	171	0	1	29	196	1	171	6e-80	296
Lc_contig_23559	LcRBContig24341	94.05	84	4	1	107	190	146	228	4e-29	126
Lc_contig_21738	LcRBContig08277	99.61	515	0	2	1692	2204	515	1	0	939
Lc_contig_21410	LcRBContig25779	98.01	652	1	11	87	727	651	1	0	1123
Lc_contig_21452	LcRBContig13779	99.15	702	1	5	14	710	702	1	0	1258
Lc_contig_19618	LcRBContig00843	79.14	532	90	21	1077	1598	12	532	6e-95	348
Lc_contig_37075	LcRBContig12654	98.41	189	3	0	1995	2183	373	185	2e-90	333
Lc_contig_14881	LcRBContig01276	99.88	850	0	1	124	972	17	866	0	1563
Lc_scaffold_43939	LcRBContig01276	100	40	0	0	628	667	659	620	4e-13	75
Lc_contig_01346	LcRBContig01276	94.25	348	15	4	1	346	359	15	2e-149	527
Lc_contig_32865	LcRBContig01276	97.28	331	9	0	1	331	393	723	3e-160	562
Lc_contig_23300	LcRBContig12654	96.63	178	4	2	98	274	917	741	1e-79	294
Lc_contig_37917	LcRBContig04370	92.53	522	11	15	172	667	1	520	0	726
Lc_contig_16605	LcRBContigRepeat-32544	96.1	693	21	6	377	1064	1	692	0	1125
Lc_scaffold_48511	LcRBContig06218	98.83	596	3	4	5975	6566	596	1	0	1062
Lc_contig_22143	LcRBContig16058	99.37	476	0	3	38	511	475	1	0	859
Lc_contig_21703	LcRBContig12597	99.67	305	0	1	439	742	417	113	1e-157	556
Lc_contig_18445	LcRBContig14539	98.64	442	1	5	1095	1531	1	442	0	780
Lc_contig_37380	LcRBContig04055	98.78	656	1	5	1564	2216	39	690	0	1160
Lc_contig_05322	LcRBContig29283	100	218	0	0	257	474	1	218	3e-112	403
Lc_contig_32997	LcRBContig05533	92.19	333	11	3	1	333	131	448	2e-128	457
Lc_contig_37354	LcRBContig22644	97.67	559	5	2	762	1318	607	55	0	953
Lc_contig_32592	LcRBContig22644	100	89	0	0	241	329	366	454	1e-40	165
Lc_contig_24499	LcRBContig22644	98.21	56	1	0	205	260	1	56	1e-20	99
Lc_contig_20557	LcRBContig04989	99.8	508	0	1	709	1215	1	508	0	931
Lc_scaffold_45154	LcRBContig22831	85.86	191	16	4	441	629	601	420	5e-49	195
Lc_contig_32539	LcRBContig04989	100	91	0	0	1	91	327	237	9e-42	169
Lc_scaffold_56902	LcRBContig00785	99.24	1048	1	7	212	1256	1044	1	0	1884
Lc_scaffold_45250	LcRBContig00785	95.22	837	28	8	391	1225	827	1	0	1314
Lc_scaffold_56903	LcRBContig00785	99.45	728	1	3	212	937	1044	318	0	1319
Lc_scaffold_56901	LcRBContig00785	99.18	735	3	3	212	944	1044	311	0	1323
Lc_contig_35747	LcRBContig03104	100	89	0	0	1	89	12	100	1e-40	165
Lc_contig_30568	LcRBContig04265	99.61	257	0	1	57	313	1	256	7e-132	468
Lc_contig_22106	LcRBContig21366	97.99	447	0	9	230	668	1	446	0	767
Lc_contig_07693	LcRBContigRepeat-48649	99.64	279	0	1	1	279	278	1	8e-144	508
Lc_contig_19531	LcRBContig25273	98.84	258	0	3	1	256	257	1	9e-128	457
Lc_contig_18035	LcRBContig25255	84.25	127	13	7	1245	1366	3	127	1e-25	117
Lc_contig_07203	LcRBContig14172	79.32	382	35	30	155	508	10	375	2e-59	228
Lc_scaffold_44640	LcRBContig14680	97.13	314	1	8	5054	5359	514	201	3e-147	523
Lc_contig_18248	LcRBContig12092	98.53	543	0	5	958	1497	1	538	0	952
Lc_scaffold_39024	LcRBContig12092	95.17	290	11	2	1	287	38	327	1e-127	455
Lc_contig_21058	LcRBContig17510	99.59	1216	4	1	20	1235	7	1221	0	2217
Lc_contig_04494	LcRBContigRepeat-30909	88.71	443	28	10	16	453	493	68	8e-148	521
Lc_contig_32644	LcRBContig17510	95.45	330	13	2	1	329	1220	892	5e-149	525
Lc_contig_28063	LcRBContig08636	93.24	296	20	0	2	297	352	647	2e-122	436
Lc_contig_14831	LcRBContigRepeat-31267	98.65	888	7	5	80	965	909	25	0	1570
Lc_contig_12582	LcRBContigRepeat-31267	93.1	797	45	10	41	832	56	847	0	1160
Lc_scaffold_53400	LcRBContig28569	99	498	1	4	714	1209	1	496	0	889
Lc_contig_22519	LcRBContigRepeat-36297	98.08	364	0	7	22	378	365	2	2e-178	627
Lc_scaffold_39918	LcRBContig05204	98.79	577	5	2	2755	3330	775	200	0	1026
Lc_scaffold_39917	LcRBContig05204	98.79	577	5	2	2755	3330	775	200	0	1026
Lc_contig_37742	LcRBContig09634	99.71	343	0	1	2316	2657	1	343	1e-178	627
Lc_contig_22280	LcRBContig11837	99.4	829	1	4	1338	2163	828	1	0	1500
Lc_contig_22182	LcRBContig08426	99.6	750	0	3	212	959	749	1	0	1365
Lc_scaffold_54762	LcRBContig21186	99.01	805	3	5	1914	2715	1	803	0	1437
Lc_scaffold_54761	LcRBContig21186	99.01	805	3	5	1700	2501	1	803	0	1437
Lc_contig_37639	LcRBContig02552	99.75	400	0	1	1090	1488	400	1	0	732
Lc_scaffold_46284	LcRBContig27445	99.01	101	0	1	1477	1576	122	22	2e-44	180
Lc_contig_19204	LcRBContig01973	98.94	942	5	4	727	1664	170	1110	0	1679
Lc_scaffold_43205	LcRBContig08495	85.14	814	82	28	214	1005	900	104	0	817
Lc_contig_16940	LcRBContig25774	97.93	482	2	7	637	1113	1	479	0	828
Lc_scaffold_54283	LcRBContigRepeat-31467	98.61	431	6	0	51	481	431	1	0	774
Lc_scaffold_58464	LcRBContig15073	99.6	496	0	2	296	790	546	52	0	904
Lc_contig_13877	LcRBContig04644	99.83	592	1	0	1	592	592	1	0	1088
Lc_scaffold_47156	LcRBContig25774	97.83	277	3	3	499	772	1	277	1e-133	475
Lc_contig_03864	LcRBContig28569	100	86	0	0	354	439	1	86	7e-39	159
Lc_contig_03689	LcRBContigRepeat-37041	99.01	101	1	0	336	436	1	101	2e-45	182
Lc_contig_32804	LcRBContig25774	100	42	0	0	290	331	186	145	2e-14	78.7
Lc_contig_37419	LcRBContig18377	97.98	594	0	12	439	1020	1	594	0	1020
Lc_scaffold_54235	LcRBContig06949	99.09	438	1	1	3270	3704	1	438	0	784
Lc_scaffold_54234	LcRBContig06949	99.09	438	1	1	3131	3565	1	438	0	784
Lc_scaffold_58994	LcRBContig05720	99.71	1025	3	0	446	1470	1	1025	0	1881
Lc_scaffold_42468	LcRBContig02658	99.8	499	0	1	10	507	499	1	0	915
[truncated: 32,665 more rows]

## Sheet: Sharpe454 to Cassab
Supplementary Table S7: Bioinformatic comparison (BLAST) of Sharpe et al. transcriptome dataset against the Cassab reference transcripts
[truncated: 48,014 more rows]

[truncated: 3 more sheets: Kaur454 to Sharpe454, Sharpe454 to Kaur454, Cassab to lentil genome]
