# Supplementary material for: Generation and Characterisation of a Reference Transcriptome for Lentil (Lens culinaris Medik.)
Source: Int J Mol Sci. 2016 Nov 12;17(11):1887. doi: 10.3390/ijms17111887 (PMC5133886; doi:10.3390/ijms17111887)
Supplement: Supplementary file 1 [file ijms-17-01887-s001.zip › ijms-141799-Supplementary Material/Supplementary Table S8.xlsx]

## Sheet: Supplementary Table S8
Supplementary Table S8: Transcript expression for each tissues - the normalised read count for the individual libraries after alignment to Cassab reference assembly
Transcript name	Flower	Immature pod	Pod	Immature seed	Leaf	Stem	Root
Lc_contig_38213	1.46525e+07	8.42985e+06	5.00586e+08	2.32217e+08	2.78823e+07	3274319	9.04798e+06
Lc_contig_13596	1.45448e+06	738253	43021	13189.5	6.69187e+06	1515767	1144.04
Lc_contig_04876	1.14578e+06	418761	1.43e+07	9.61025e+06	1.14879e+06	101727	215730
Lc_contig_35793	1.06992e+06	409619	1.12377e+07	9.56375e+06	1.40685e+06	90821	152832
Lc_contig_20748	991176	209314	168576	36333.1	4.22891e+06	1236107	1100.6
Lc_contig_13146	849269	68.7352	114.387	63.0509	49.0367	21	20.2741
Lc_scaffold_58101	731966	221401	44256.4	2198.9	148113	216032	106155
Lc_contig_37297	680394	8433.28	175.394	106.398	12720.1	383	60.8224
Lc_contig_38109	674696	86838.9	2813.92	1103.39	2.74098e+06	467877	651.669
Lc_scaffold_58102	656324	208981	44321.2	1966.4	146436	214303	107011
Lc_contig_36972	652009	304539	34895.7	14915.5	1.83225e+06	824004	1448.15
Lc_contig_37945	632935	15010.7	4133.19	2793.94	148101	14044	280.942
Lc_contig_17152	565389	177707	44069.6	44261.8	2.12604e+06	397996	3931.74
Lc_contig_20424	558684	339610	249410	451756	317432	410822	595944
Lc_contig_38414	554309	6730.76	125.826	35.4662	51.4885	266	60.8224
Lc_contig_18568	541211	2939.75	209.71	185.212	14024.5	8901	56.478
Lc_contig_17170	538582	105133	29805.5	1726.02	81374	668278	10767
Lc_contig_38044	530531	650515	740295	957023	370421	392288	580761
Lc_contig_02824	495378	169670	4.68046e+06	4.34095e+06	620162	52824	145221
Lc_contig_14991	471566	168433	11515	736.908	7316.28	761105	1684.2
Lc_scaffold_46142	466400	132685	2.62864e+06	610333	1.61964e+06	218561	15852.9
Lc_contig_17253	460435	185.056	72.4452	74.873	30934.8	34554	26.0668
Lc_contig_17242	394333	147447	22843.1	22008.7	446477	181900	105588
Lc_contig_03661	390151	147971	6.01017e+06	3.85245e+06	527272	41632	130991
Lc_contig_37537	389432	4800.89	179.207	59.1103	63.7477	199	27.5149
Lc_contig_19401	354233	126578	70904.8	14261.3	2.22436e+06	375084	709.595
Lc_contig_18382	350888	139300	38350.2	14245.6	1.74481e+06	432316	1123.77
Lc_contig_17758	350244	172367	43665.4	23439.2	905546	453203	566.228
Lc_contig_37107	348489	149896	94399.9	46472.5	1.18036e+06	467766	6528.27
Lc_contig_21019	345464	3225.27	118.2	70.9323	56.3922	190	37.652
Lc_scaffold_50085	343297	171119	343810	438850	93056.9	124899	166199
Lc_scaffold_45153	340328	64864.8	20010.1	22923	40320.4	37189	26200
Lc_scaffold_39886	328945	230522	12235.6	1950.64	1230.82	21324	166.538
Lc_contig_16903	325962	45069.1	25458.8	33369.7	41264.4	24260	97916.9
Lc_contig_20834	324949	4235.14	80.071	63.0509	93.1697	183	28.9631
Lc_scaffold_39785	321026	3621.81	148.703	59.1103	13490	164	57.9261
Lc_scaffold_43147	319686	87341.2	27735.1	14174.6	1.36835e+06	279328	596.639
Lc_contig_21443	313716	312946	697.762	394.068	249021	36598	205.638
Lc_scaffold_49514	310448	4494.22	122.013	19.7034	28424.1	178	24.6186
Lc_contig_15235	306885	17226.1	1147.68	55.1696	61.2959	90	33.3075
Lc_scaffold_50726	303271	217044	5.17675e+06	1.76858e+06	421363	203726	208250
Lc_contig_17544	302385	41415.6	124560	173910	811.557	77900	190791
Lc_contig_37660	292521	4504.8	41.942	47.2882	32180.3	152	15.9297
Lc_contig_19839	291479	233726	43875.1	35832.6	43358.3	265622	38678.7
Lc_contig_37935	290897	97371.3	234970	128990	420588	345859	118743
Lc_contig_22592	289950	104440	60922.6	21457	295554	202272	2195.4
Lc_scaffold_52728	288696	186970	6.24386e+06	1.60057e+06	357465	162577	275889
Lc_contig_20620	286408	137423	53632.3	17473	1.13863e+06	266722	661.806
Lc_contig_13510	283663	358940	108767	315913	193957	259114	133850
Lc_contig_35695	279845	125701	2.38344e+06	2.86201e+06	561343	29397	55100.8
Lc_contig_17350	279784	211149	60083.8	83219.4	321592	321089	174502
Lc_contig_19507	278779	129423	36119.7	9564.04	1.64283e+06	295257	106897
Lc_contig_19694	275388	27446.5	6188.35	3664.84	320955	76021	144.815
Lc_contig_19526	275385	3177.68	53.3807	23.6441	7546.75	219	21.7223
Lc_contig_20178	273666	55559.2	45480.3	10052.7	1.14463e+06	367322	545.954
Lc_contig_33957	273172	97566.9	5.56774e+06	2.91013e+06	554318	40168	159586
Lc_contig_35753	269696	94875.7	3.28739e+06	751859	1.27373e+06	140923	25106.6
Lc_contig_03811	268569	64753.8	12731.3	7778.91	1.61953e+06	258058	183.915
Lc_contig_15363	264804	32596.3	6699.27	2644.2	522.241	128330	128.886
Lc_contig_31558	261920	129857	1.98116e+06	777375	1.35251e+06	131648	13973.2
Lc_scaffold_45941	261708	84390.9	29729.2	7325.73	1.08111e+06	251834	291.079
Lc_contig_19409	258972	52756.9	3504.06	8066.58	124499	29212	383.761
Lc_contig_18201	256803	103023	1239.19	1300.43	101339	73577	56.478
Lc_contig_15692	255765	140135	51325.5	33874.1	747393	312251	2014.38
Lc_contig_37966	252471	317170	188037	246182	178025	184399	169348
Lc_contig_20705	250658	3056.07	57.1936	27.5848	9.80734	183	23.1704
Lc_contig_18470	248797	3563.65	57.1936	59.1103	44.133	131	17.3778
Lc_contig_37471	247636	2796.99	125.826	114.28	195279	208	160.745
Lc_scaffold_40322	247469	3204.12	95.3226	31.5255	2937.3	557	14.4815
Lc_scaffold_44501	246935	126774	18504	8413.36	7728.18	29286	12096.4
Lc_contig_35677	244468	101131	3.28434e+06	504920	1.03448e+06	117163	24512.9
Lc_contig_14060	243104	141758	100695	30469.4	1.20358e+06	512295	4382.11
Lc_contig_17025	242828	190.344	320.284	106.398	13460.6	69613	3054.15
Lc_contig_19447	241466	3230.55	61.0065	47.2882	44.133	139	15.9297
Lc_contig_36935	240717	59265.6	10020.3	10261.5	985309	229583	160.745
Lc_scaffold_39988	240242	69057.7	5441.02	6048.95	177138	617590	29940.6
Lc_contig_38294	238123	72621.3	103192	117428	103333	80985	73742.8
Lc_scaffold_49235	235860	242270	192277	289388	100081	136371	278891
Lc_contig_20964	233494	433.56	2226.74	445.297	104833	54074	167133
Lc_contig_22469	230916	75376	58878.9	34209.1	607511	334030	37237.8
Lc_contig_37441	230403	377562	71858	57569.5	209926	577350	519848
Lc_contig_04328	229058	68930.8	1.67208e+06	414398	1.11352e+06	114778	8468.8
Lc_contig_36933	228710	163775	483598	246096	170765	400484	303104
Lc_scaffold_53204	226642	2860.44	87.6968	63.0509	585.989	138	49.2372
Lc_contig_37249	222577	2183.66	118.2	165.509	2361.12	1484	188.26
Lc_scaffold_51880	222515	170014	171440	20944.7	148059	450103	67817
Lc_contig_35624	222085	85596.4	1.92695e+06	1.7144e+06	280671	20687	39055.2
Lc_contig_37308	220873	66879.3	63641.2	39789.1	545293	302359	50361
Lc_contig_11492	219192	58424.9	146801	15502.7	120309	325040	274645
Lc_scaffold_40323	218738	3066.65	87.6968	51.2289	2900.52	514	21.7223
Lc_scaffold_51719	218186	145909	104687	9745.31	48691	3840	580.709
Lc_contig_15058	212459	54618	18183.7	16251.4	25153.4	61571	2813.76
Lc_scaffold_52132	212035	455122	120820	167258	231978	402782	335889
Lc_contig_36934	210358	44714.9	8754.43	7258.74	958346	175493	124.541
Lc_contig_22006	209085	105778	40721.8	27383.8	837804	319444	4211.23
Lc_contig_20604	208722	124252	65597.2	9867.47	46212.2	388950	82013.2
Lc_contig_35663	207616	87510.4	3.46695e+06	517514	905487	119898	16769.6
Lc_contig_16916	206479	127821	27944.8	11420.1	1.17133e+06	323186	793.588
Lc_contig_20667	206349	60619.1	76666.1	10245.8	534723	327687	2593.64
Lc_contig_38455	204297	2511.48	621.504	366.484	934.149	482	903.647
Lc_contig_37602	201915	274872	157725	270504	71446.5	113677	353866
Lc_contig_18637	201694	278362	85637.9	102690	50341.1	73934	102648
Lc_contig_38003	201536	2892.16	221.149	165.509	47099.8	171	118.749
Lc_contig_16659	198759	88959.2	43871.3	17886.8	819197	290858	572.02
Lc_contig_15292	194414	0	80.071	31.5255	7.3555	14	17.3778
Lc_contig_37282	192701	227196	98487.3	87644.8	212984	236789	124554
Lc_contig_38313	190980	137174	2.74389e+06	3.8973e+06	468286	70049	117030
Lc_scaffold_49691	190277	18674.8	33427.7	38465	19818.2	19068	17380.7
Lc_contig_17372	190218	95150.6	66119.6	43915	531193	351518	712.491
Lc_contig_12538	188657	809684	10489.3	1217.67	35188.7	113834	356.246
Lc_contig_20651	185858	8660.63	13387.1	17480.9	18665.8	33265	191.156
Lc_contig_20225	185198	94257.1	58558.6	94529.1	54141.4	82080	152902
Lc_contig_38438	184148	88583.8	90297.2	127454	69843	75514	116158
Lc_contig_37728	183925	151328	50772.6	26654.8	48551.2	423845	26017.5
Lc_contig_30837	183866	97307.8	3.92891e+06	1.69079e+06	255641	21536	75653
Lc_contig_17220	182089	86706.8	21180.7	17165.6	577616	193244	554.643
Lc_contig_13385	181188	8375.11	114.387	66.9916	170189	44522	163.641
Lc_contig_13465	180720	3362.74	122.013	47.2882	41.6812	117	14.4815
Lc_contig_20533	180571	3346.87	38.1291	39.4068	14.711	3329	98.4744
Lc_contig_19537	179890	55564.4	30526.1	11601.4	335171	132376	267.908
Lc_contig_13787	179434	11182.7	15663.4	216.738	1127.84	92087	118.749
Lc_contig_37882	178411	81794.8	33355.3	12121.5	645117	241137	663.254
Lc_contig_03288	177728	50673.7	2.30418e+06	1.45464e+06	355972	21066	72936.2
Lc_scaffold_46944	177619	533036	865106	1.13766e+06	16204.2	134324	119350
Lc_scaffold_47313	175101	2294.7	53.3807	47.2882	8858.48	161	11.5852
Lc_contig_18319	174620	4118.82	6501	658.094	123935	71516	9963.29
Lc_contig_13006	174561	104340	21203.6	10316.7	294755	175436	194.053
Lc_contig_14437	174546	92581	61124.7	14533.2	739613	251244	1713.16
Lc_contig_37566	174477	49108.6	913259	304619	638340	77357	7297.24
Lc_contig_21500	174365	87780.1	90892	28999.5	515846	326606	34230
Lc_contig_37301	174280	32109.9	2669.03	6596.71	141883	1894	120.197
Lc_contig_21309	173269	156563	34640.2	29590.6	231103	267200	48708.6
Lc_contig_19947	173232	168449	141169	115529	66476.6	206418	118583
Lc_contig_38256	172241	91650.4	98925.8	75747.8	106826	101192	22488.4
Lc_contig_21215	171859	170104	67919.3	93894.7	132782	104490	75078
Lc_contig_12498	170537	99565.5	34438.2	22162.4	556650	149554	340.316
Lc_contig_37803	170441	92131.6	1.23262e+07	1.81331e+06	393159	43266	257350
Lc_contig_12624	169892	44471.6	884.594	425.594	253910	121630	225.912
Lc_contig_37027	169664	95679.3	22156.8	27182.8	438680	154529	16313.4
Lc_scaffold_45940	169662	96969.4	66066.2	51071.3	819901	293738	978.951
Lc_contig_18915	169482	44381.8	293.594	374.365	6070.74	3126	20.2741
Lc_contig_15321	168672	609015	1.06373e+06	616587	37209	425329	108465
Lc_contig_35736	168602	59064.7	1.54929e+06	448931	768508	73312	13598.2
Lc_contig_16064	167851	64018.9	11007.9	8838.95	514162	210117	414.172
Lc_contig_21347	166759	88552	29755.9	21102.4	931369	140489	3643.55
Lc_contig_18620	166654	2262.97	491.865	453.179	1164.62	2116	935.507
Lc_contig_38182	165753	2648.95	106.761	47.2882	52935.1	104	26.0668
Lc_contig_20948	165478	2405.73	64.8194	23.6441	95.6216	105	14.4815
Lc_contig_20713	165102	69930.1	9787.73	5276.58	13016.8	7920	64525.4
Lc_scaffold_52002	165096	54390.7	10882	13027.9	579822	142213	645.876
Lc_contig_37766	164540	61787.6	37511.4	28731.5	810285	251651	828.344
Lc_contig_16467	163809	55654.3	17672.8	17000.1	508766	184305	236.049
Lc_contig_20443	162714	2543.2	11.4387	0	44.133	82	27.5149
Lc_contig_17952	161614	190095	164473	218905	57419.5	78013	121239
Lc_contig_18247	161456	131771	221553	65647.9	332547	329300	430026
Lc_contig_20421	161395	1602.06	537.62	315.255	112.784	343	282.39
Lc_contig_37219	160254	1993.32	53.3807	90.6357	33644.1	120	20.2741
Lc_contig_35798	160176	84782.2	3.70598e+06	715514	926671	84483	23244.3
Lc_contig_04311	159800	45418.1	1.08349e+06	313879	957348	60925	11485.3
Lc_contig_14973	159427	2416.31	95.3226	55.1696	26.9702	87	14.4815
Lc_scaffold_53149	159055	196345	200734	139114	154848	185705	286817
Lc_contig_14159	157468	81726.1	12010.7	9240.9	666178	134489	401.138
Lc_contig_18392	157416	74789.1	31811.1	87952.1	2645.53	25257	8741.05
Lc_scaffold_43644	156922	155912	203857	219575	115587	116118	193969
Lc_contig_21921	156612	62903.2	210438	92787.3	223132	149255	20029.4
Lc_contig_12307	155063	97450.6	62257.1	10832.9	64429.3	140635	33682.6
Lc_contig_04335	154882	35065.5	8312.13	3794.88	1.12958e+06	167474	121.645
Lc_scaffold_51977	153567	27911.8	54108.9	90572.7	18052.9	39546	82392.7
Lc_contig_06496	153471	62110.1	10744.8	1599.92	581154	120043	163.641
Lc_contig_21983	151364	18161.9	54067	6695.22	156025	97768	33950.5
Lc_contig_35783	151109	43017.6	1.58244e+06	918294	252299	17622	54127.6
Lc_contig_19640	150822	47136.5	2646.16	4334.75	10991.6	4284	275.149
Lc_contig_35803	150792	43319	1.43152e+06	301171	711287	62454	11140.6
Lc_contig_18025	150790	94722.3	133616	61880.6	224085	266026	470569
Lc_contig_37458	150744	2892.16	83.8839	15.7627	16346.4	148	15.9297
Lc_contig_19564	149885	1713.09	95.3226	31.5255	9321.88	304	253.427
Lc_contig_19254	149342	210330	241426	307740	203713	202541	184586
Lc_contig_20254	148877	2231.25	68.6323	19.7034	85.8142	85	15.9297
Lc_contig_20003	147637	454.71	4979.65	6640.05	9753.4	6971	3019.4
Lc_scaffold_51145	147617	3965.49	480.426	126.102	1350.96	3110	188.26
Lc_contig_00709	146725	12684.3	163.955	287.67	96952.9	45039	167.986
Lc_contig_17055	145817	24591.3	49.5678	31.5255	17.1628	150	7.24076
Lc_contig_21658	145303	52037.8	133196	52024.9	360390	190572	14148.5
Lc_contig_35659	144709	46813.9	1.75053e+06	338989	770688	49827	9672.21
Lc_contig_18361	144216	288793	1769.19	2482.63	59957.2	173750	366.383
Lc_contig_17547	143698	2791.7	1079.05	2305.3	311.383	194	265.012
Lc_contig_35288	142911	43303.2	926441	882355	228227	13242	25817.7
Lc_contig_10952	142729	212503	38769.6	41964.3	934.149	55690	2243.19
Lc_contig_21759	141693	44683.1	65448.5	78159.5	22382.8	66610	156710
Lc_contig_22397	141383	36260.4	29839.8	19971.4	36507.8	96737	28146.3
Lc_contig_18712	140694	46983.1	40176.6	13831.8	699180	162114	202918
Lc_contig_14333	140645	200199	231703	162301	51780.3	80386	123478
Lc_scaffold_47267	137928	39549.2	86549.1	64721.8	377239	250491	373305
Lc_contig_22373	137302	57034.3	69452.1	75251.3	154696	154101	439351
Lc_scaffold_51720	137050	94267.6	58775.9	7053.82	38104	3566	430.101
Lc_contig_20021	136975	31353.8	34186.5	17618.8	109781	65306	85794.4
Lc_scaffold_39875	136301	151455	18218.1	823.603	156.917	15450	362.038
Lc_contig_35745	135717	61518	2.52268e+06	469942	724816	83495	17551.6
Lc_contig_18519	135126	49145.6	83243.3	80082.6	105547	46711	49033
Lc_contig_35778	134583	61888.1	8571.41	3952.51	275039	159502	223.016
Lc_contig_12124	133342	2654.23	228.774	137.924	88.2661	153	24.6186
Lc_contig_35686	131354	38972.8	1.39951e+06	812364	219630	13080	28130.4
Lc_scaffold_42654	131181	39157.9	89092.3	36723.2	31864	98607	642205
Lc_scaffold_45496	131150	16448.9	48046.4	49613.2	23812.2	12607	96038.6
Lc_contig_04338	130146	57473.2	2.31773e+06	509846	829193	77661	16090.4
Lc_contig_21437	129588	90064.2	42315.6	31943.2	940311	168104	8028.56
Lc_scaffold_39991	128392	35319.3	4476.35	5213.52	159548	416092	15603.8
Lc_contig_15150	128248	137005	78652.6	186292	62360	95018	124666
Lc_contig_33492	127950	18907.5	3553.63	1552.63	531175	104280	50.6854
Lc_contig_18496	127811	74461.3	21043.4	5914.97	505713	140571	2111.41
Lc_contig_21672	127347	52048.4	54520.7	83353.3	416319	195363	70265.8
Lc_contig_17464	127202	1697.23	167.768	118.221	2802.45	1727	21264.7
Lc_contig_35670	126522	43408.9	1.11034e+06	273558	793384	37792	18410.4
Lc_contig_22051	126143	32342.5	27178.4	15096.8	20019.2	72108	31555.3
Lc_contig_35696	125671	35409.2	1.00619e+06	287780	785374	51691	10468.7
Lc_contig_20220	124680	167011	116397	134192	38032.9	79126	27532.3
Lc_contig_22316	124325	65002.3	53003.2	15683.9	122739	104641	1361.26
Lc_contig_13125	123935	67582.5	23132.9	8649.8	360295	143518	354.797
Lc_contig_32397	123851	56320.5	1.59386e+06	949847	356914	13205	40345.5
Lc_contig_16754	123495	167677	70508.2	59823.5	23346.4	39557	94730.9
Lc_contig_35640	123442	33315.4	554015	662394	215632	13174	28916.7
Lc_contig_22479	123200	1670.79	129.639	27.5848	61.2959	100	31.8594
Lc_contig_22199	123191	129909	152531	162876	51564.5	98964	397026
Lc_scaffold_58287	123112	35604.8	6028.2	4531.79	188257	77576	112.956
Lc_contig_07347	123030	41479	1.20498e+06	812742	218292	15245	30921
Lc_scaffold_40714	123029	1406.43	91.5097	106.398	1701.57	71	24.6186
Lc_scaffold_39683	122752	70094	35566.8	23679.6	316985	108417	16022.4
Lc_scaffold_48273	122632	94405.1	243042	81079.6	176716	148710	394464
Lc_contig_12185	121330	179483	16414.6	80697.3	53425.5	136962	31126.6
Lc_contig_35345	120917	45825.2	1.26074e+06	743997	171783	13276	40190.6
Lc_contig_19598	120370	1691.94	11.4387	11.8221	12.2592	42	8.68892
Lc_scaffold_51453	120278	69454.2	56770.3	86927.5	63463.3	76562	95320.3
Lc_contig_20616	120109	12277.2	10397.8	3917.04	66062.2	46021	47553
Lc_contig_20190	119776	112662	35010.1	30020.1	476262	127153	709.595
Lc_contig_37791	119236	147062	102251	151988	120444	65535	66843.8
Lc_scaffold_43267	119116	73599.5	101988	107206	40840.2	74755	153866
Lc_contig_11613	118365	275358	20990	22678.6	125.044	4067	625.602
Lc_contig_14929	117774	68877.9	1.32456e+06	394163	571349	49721	20586.9
Lc_contig_18675	117437	102690	27029.7	41199.9	157454	68060	75774.6
Lc_scaffold_53103	116617	113228	47459.2	54148.9	41811.1	148177	57826.2
Lc_contig_15539	116336	59461.2	16769.2	6616.41	448534	138086	1863.77
Lc_contig_18862	116299	113662	125376	144016	59086.8	77265	97189.9
Lc_scaffold_52648	116120	91941.2	39993.6	53565.7	168228	76482	29223.7
Lc_contig_38375	115904	39115.6	452599	185055	618667	57315	26540.3
Lc_contig_17778	115779	243782	53102.3	66759.1	149976	534498	3397.37
Lc_contig_04323	115571	39845.2	822108	298802	654819	45280	9486.85
Lc_scaffold_43645	115377	115734	165648	164098	110024	92027	140516
Lc_scaffold_57535	114781	87425.8	43364.2	46456.7	52947.4	54908	80763.5
Lc_scaffold_47157	114662	2664.81	415.607	342.84	2334.15	118	114.404
Lc_scaffold_52763	114558	1596.77	61.0065	31.5255	2925.04	81	27.5149
Lc_contig_21970	114529	111843	5406.7	1580.21	44383.1	356395	7074.23
Lc_contig_13530	114451	63141.2	29752.1	17122.3	18021	52446	144311
Lc_contig_18899	114326	65139.8	11583.6	9567.98	185574	100061	2037.55
Lc_contig_22259	114196	55263.1	63835.7	58609.8	29929.5	87414	143678
Lc_scaffold_47755	114103	215754	33660.3	33444.6	55624.8	341166	225018
Lc_contig_22552	113879	77956.2	140387	164701	71676.9	120371	178550
Lc_contig_17002	113685	147321	135602	175309	138732	128729	119927
Lc_scaffold_44632	113346	117627	34674.6	28499	116700	126210	48508.8
Lc_contig_20709	113092	332017	52030.9	37349.8	152158	114682	123551
Lc_scaffold_46790	112788	9850.28	5822.31	5812.51	6774.42	10455	9163.91
Lc_contig_16732	112611	113619	115714	163854	62100.1	59006	88386.6
Lc_contig_22035	112365	68655.9	15434.6	2210.72	3077.05	2499	934.059
Lc_contig_22449	111767	36968.9	59092.4	36609	220722	118736	10462.9
Lc_contig_20652	111118	46808.6	22233.1	21039.3	259872	80387	8636.78
Lc_scaffold_45942	111029	72145.5	50475.2	36987.3	490382	195077	692.217
Lc_contig_35648	110990	27911.8	1.04612e+06	576380	189331	12436	46268.5
Lc_contig_14587	110977	97810.1	355298	317249	40935.8	93600	243516
Lc_contig_22013	110862	69507.1	709.2	610.806	400880	151953	4757.18
Lc_scaffold_53404	110762	58139.4	72269.8	106032	30956.9	68681	136626
Lc_scaffold_52932	108693	1586.2	404.168	177.331	355.516	1600	1162.87
Lc_contig_18197	108252	27695	301.22	82.7544	1373.03	8689	18.826
Lc_contig_29562	108161	46819.2	1.84399e+06	391204	539068	61143	12764
Lc_contig_21102	107880	132717	148.703	299.492	30633.2	11273	46.3409
Lc_contig_35607	107673	33426.4	920527	760040	184179	12694	41307.1
Lc_contig_15796	107550	48431.9	14557.7	6222.34	442264	113311	897.855
Lc_contig_21473	107034	85168.2	213603	300225	35931.6	82778	284624
Lc_contig_15731	106933	119610	72967.6	65340.5	19798.6	45205	95856.1
Lc_contig_13893	105393	55310.7	9863.99	5647	395665	113312	291.079
Lc_contig_37350	105381	62496.1	483770	129369	807362	141439	25232.6
Lc_contig_22223	105325	71468.7	119771	117472	67682.9	84722	159491
Lc_contig_35697	105116	33934	1.68373e+06	285038	570473	60056	12991.4
Lc_contig_37699	104904	5.28732	68.6323	47.2882	19202.8	12	11.5852
Lc_contig_36932	104783	53201	8449.4	2912.17	642562	122399	2524.13
Lc_contig_19994	104753	39914	51028.1	43493.3	91757.5	31634	174998
Lc_contig_20807	104329	134044	35921.4	61167.3	35507.5	92406	5814.33
Lc_contig_10484	104190	68106	103288	51102.8	58118.3	100811	130505
Lc_contig_13123	104122	89588.4	50917.5	82045	75827.9	85061	117757
Lc_scaffold_53062	103533	2014.47	1540.41	346.78	6840.62	2112	1352.57
Lc_contig_37647	103035	44233.7	32424.9	22103.3	119272	104020	8852.56
Lc_contig_38301	102946	42.2986	1479.41	2238.31	27102.6	77	2492.27
Lc_scaffold_51685	102700	6894.67	1140.06	543.814	6769.52	5579	23.1704
Lc_scaffold_40365	102560	49494.6	3729.02	370.424	109636	255295	181.019
Lc_contig_21394	102298	90693.4	77085.5	94745.9	43338.6	85261	143091
Lc_scaffold_57187	101639	1348.27	41.942	15.7627	126672	58	10.1371
Lc_contig_22309	101597	60777.7	62024.5	33543.1	161439	35164	21137.2
Lc_contig_13203	101444	12795.3	499.491	413.772	175426	65149	33.3075
Lc_contig_15083	100937	75862.5	16944.6	4078.61	24675.3	88571	74763.8
Lc_contig_15391	100916	58927.2	26377.7	18769.5	467830	115603	2149.06
Lc_contig_16594	100771	153792	18214.2	32297.8	567740	110146	49500.8
Lc_contig_11972	100434	3457.91	411.794	161.568	559.018	149	20.2741
Lc_contig_16937	100434	267612	13139.3	38007.9	218.213	3684	3983.87
Lc_contig_12703	100277	52370.9	12228	9461.58	408417	115360	341.764
Lc_contig_16549	100103	25437.3	50113	79046.2	170496	60907	83975.5
Lc_contig_21124	100097	1813.55	30.5032	35.4662	375.131	708	60.8224
Lc_scaffold_49085	100057	1131.49	308.845	59.1103	313.835	78	28.9631
Lc_scaffold_49306	100041	53132.3	800081	206590	514711	80593	8706.3
Lc_contig_37869	99109.9	10209.8	29283.1	28404.5	25619.2	57065	15324.4
Lc_contig_35443	98408.1	28414.1	716712	210019	402192	43675	7524.6
Lc_contig_12127	98112.7	1506.89	41.942	86.695	12.2592	100	7.24076
Lc_contig_21079	97932.6	1184.36	198.271	94.5764	2530.29	658	53.5817
Lc_contig_32168	97828.8	32495.9	1.31111e+06	758913	264090	9237	39572.2
Lc_scaffold_55231	97676.1	3981.35	1403.15	2325	3180.03	21959	2516.89
Lc_contig_19480	97464.2	20699.9	11648.4	13579.6	370629	95566	195.501
Lc_scaffold_46108	97318.7	38602.7	38056.6	11692	306948	154667	42464.2
Lc_contig_37934	97275.5	195731	60945.5	81193.9	91500	113269	75108.5
Lc_contig_16423	97275.5	30941.4	103764	255376	81731.9	172055	284918
Lc_scaffold_58329	96900.8	1533.32	16250.6	370.424	18744.3	56532	137176
Lc_contig_37555	96432.5	47924.3	39642.8	35950.9	131391	21255	12064.6
Lc_scaffold_45497	95905	13345.2	44206.8	39324.1	26237.1	13979	81197.9
Lc_contig_15474	95902.1	30518.4	8815.44	4354.46	550643	125034	530.024
Lc_contig_17596	95534.7	52735.7	13425.2	7443.95	261356	109758	265.012
Lc_contig_15116	94841.5	79378.5	61380.1	119604	73064.7	67207	88540.1
Lc_scaffold_52656	94801.2	6625.01	1342.14	1875.77	1078.81	4695	9344.93
Lc_contig_14016	94789.7	122158	347462	392859	86978.8	126672	237574
Lc_contig_20179	94599.4	124976	3618.45	165.509	39724.6	9090	272.253
Lc_contig_38387	93711.7	4896.06	4152.25	2904.28	34796.4	2675	3940.42
Lc_contig_16654	93574.8	138581	45762.5	65009.5	167956	71083	24662
Lc_scaffold_55449	92435	4763.88	369.852	323.136	172847	37804	124.541
Lc_contig_20916	92371.6	77617.9	93961.4	89678.1	52729.2	84899	52769.2
Lc_contig_21143	92360	29783.5	18957.8	34354.9	76607.6	37500	19497.9
Lc_scaffold_45231	92326.9	79040.1	153267	230794	42350.5	113366	496111
Lc_contig_38116	91865.8	14788.6	7145.38	11116.7	40720.1	3952	4267.71
Lc_contig_18745	91841.3	23258.9	49289.4	37732	94270.6	69082	117600
Lc_contig_13441	91668.3	142620	302531	125006	84012.1	81562	74568.3
Lc_scaffold_58844	91617.9	44931.6	4781.38	4657.89	244700	96507	2570.47
Lc_contig_32607	91519.9	23295.9	665909	124273	422883	33940	6254.57
Lc_contig_09503	91514.1	1951.02	26.6903	11.8221	49.0367	82	5.79261
Lc_contig_15214	91161.1	882.982	297.407	252.204	24.5183	147	118.749
Lc_contig_22525	91044.4	71003.4	60221	43796.8	19386.7	39154	184505
Lc_contig_04327	90371.4	22148.6	450544	131217	391651	37820	2913.68
Lc_contig_35468	90300.8	40104.3	1.42431e+06	212655	459001	54314	7395.72
Lc_contig_17084	90211.4	154231	42239.4	68335.4	39913.4	6089	2024.52
Lc_contig_19468	89786.3	132638	176252	239050	40722.5	173438	129055
Lc_scaffold_54673	89721.5	51789.3	50742.1	58491.6	41082.9	57322	87866.7
Lc_scaffold_48736	89640.8	122967	65936.6	94950.8	36978.6	50799	42536.6
Lc_contig_19544	89541.3	39009.8	9772.48	7373.02	277781	84142	244.738
Lc_scaffold_54713	89410.2	11558.1	6009.14	5481.49	238115	158277	15880.4
Lc_contig_21163	89410.2	82561.5	79197.9	129487	130896	64883	103258
Lc_contig_17640	89280.5	51107.2	87197.3	16141	407.005	8449	89755.1
Lc_scaffold_46473	89232.9	121207	6054.89	4555.43	1498.07	3527	1669.72
Lc_scaffold_49517	89150.8	31.7239	26.6903	15.7627	4901.22	138	7.24076
Lc_scaffold_53130	88849.6	8977.87	73978	58657.1	7394.73	8228	47671.7
Lc_contig_22622	88817.9	90339.1	86503.4	98871.8	29726	61309	159248
Lc_scaffold_54203	88796.3	11039.9	2066.59	1162.5	79449.3	29426	233.153
Lc_contig_37068	88547	61819.3	147094	197050	30858.8	63974	176055
Lc_scaffold_54553	88421.6	48706.8	58615.8	89985.5	48931.3	64949	74569.7
Lc_contig_21872	88231.4	1194.93	1040.92	338.899	755.165	96	102.819
Lc_contig_20572	87660.8	1179.07	34.3161	27.5848	26.9702	61	8.68892
Lc_contig_18816	87489.3	44968.7	72212.6	97409.8	47283.6	26373	8832.29
Lc_scaffold_42690	86863.9	262854	1818.76	3972.21	16905.4	90322	696.562
Lc_contig_21228	86794.7	62638.9	27117.4	26221.3	166259	59857	21034.4
Lc_contig_12327	86633.3	49161.5	19098.8	59807.8	541.856	10209	6185.06
Lc_contig_35741	86425.8	32887.1	662126	193661	421360	51437	4460.31
Lc_contig_35835	86189.4	32437.7	734118	206590	420524	52964	8290.68
Lc_contig_22460	86067	51704.7	25195.7	13043.7	152585	61615	7704.17
Lc_contig_21068	85866.6	941.143	38.1291	43.3475	3273.2	97	27.5149
Lc_contig_35735	85633.2	24459.1	1.55719e+06	624626	132404	10268	39179.8
Lc_scaffold_39865	85169.2	97265.5	10313.9	342.84	147.11	11308	251.979
Lc_contig_11564	85068.3	1718.38	41.942	19.7034	31484	84	7.24076
Lc_contig_16036	84879.5	88811.1	243740	180239	33384.2	40592	140955
Lc_scaffold_56415	84840.6	89868.6	960.852	240.382	63995.3	245656	123.093
Lc_contig_21419	84460.2	20419.6	16990.3	21027.5	26011.5	92828	67695.4
Lc_contig_38475	84262.8	1702.52	758.768	504.408	11847.3	766	2348.9
Lc_contig_19809	84244	2109.64	64.8194	118.221	11987	636	15.9297
Lc_contig_11941	84045.2	74556.5	155399	118619	104843	117354	56819.7
Lc_contig_21519	83940	103727	59801.6	80772.2	50512.7	86980	138859
Lc_contig_19134	83680.6	167169	86873.2	61246.1	90448.2	149938	386363
Lc_contig_37099	83120	56431.6	56980.1	68020.1	27475.3	95926	40368.7
Lc_contig_19055	82938.4	108723	35441	63665.7	54430.7	75733	62483.5
Lc_scaffold_39930	82801.5	74598.8	155315	167881	64390.1	45281	235181
Lc_contig_09759	82637.2	33489.9	3469.74	4149.54	45459.5	52889	20080.1
Lc_contig_21222	82526.3	61512.7	86602.5	93370.6	45663	39182	71233.2
Lc_scaffold_46734	82465.8	268987	58143	32656.4	30596.4	52358	74364.1
Lc_contig_18845	82367.8	25490.2	7519.05	772.374	326393	85042	63.7187
Lc_contig_37958	82099.7	75719.7	61197.1	73820.8	84205.8	46715	112278
Lc_contig_21509	81972.9	2083.2	6024.39	4401.74	350.612	81	75.304
Lc_scaffold_41818	81520.4	58313.9	58234.5	78108.3	72714.1	104380	141661
Lc_contig_22039	81495.9	1216.08	354.6	102.458	284.413	708	860.203
Lc_contig_20619	81468.5	249688	152760	77489.6	69833.2	91703	177745
Lc_scaffold_45394	81408	118573	56396.7	78238.3	65108.5	54388	111603
Lc_contig_35606	81331.6	34875.2	570434	170509	475038	33969	6945.34
Lc_scaffold_39897	81299.9	103769	13390.9	567.458	144.658	12036	315.697
Lc_contig_19015	81278.3	87410	162056	177067	94930.1	77153	102240
Lc_contig_11079	81274	101342	22995.6	9902.94	8797.18	11905	10406.4
Lc_contig_36940	81085.2	37095.8	49186.5	16822.8	1240.63	4167	121513
Lc_scaffold_44824	81073.7	15.862	41.942	35.4662	2005.6	5	15.9297
Lc_scaffold_50117	81003.1	44085.7	159524	14509.6	1.0681e+06	293580	4605.13
Lc_contig_19016	80677.4	1231.95	22.8774	11.8221	2.45183	39	13.0334
Lc_contig_35636	80618.3	74271	54783.8	101520	16719.1	30560	103431
Lc_scaffold_43252	80508.8	57822.1	31650.9	16302.6	105743	112219	511.198
Lc_contig_35493	80220.6	22143.3	485981	311621	143670	7965	24748.9
Lc_contig_10687	79628.3	101654	105869	104156	57902.5	55313	73676.2
Lc_scaffold_42030	79475.6	11061.1	69902	24022.4	1015.06	18552	6771.56
Lc_contig_21231	79227.7	126642	2916.87	244.322	156.917	14620	41.9964
Lc_contig_13996	78719	110976	125403	88803.3	44738.6	115958	69395.5
Lc_contig_16956	78714.7	81001.7	40260.5	67484.2	48342.8	39158	54967.5
Lc_contig_22011	78665.7	52392.1	26823.8	7148.4	32030.8	94585	80201.6
Lc_contig_16913	78438	54237.3	32970.2	39253.2	46651.1	162749	174523
Lc_contig_13221	78380.4	47776.2	31639.5	51351.1	34909.2	56966	53124
Lc_scaffold_56417	78146.9	85258	819.775	177.331	59900.8	230025	160.745
Lc_contig_20038	78064.8	41965.5	36886	39131	44883.3	63612	109149
Lc_contig_12816	77981.2	1142.06	15.2516	15.7627	39712.4	57	4.34446
Lc_contig_22331	77906.3	61835.2	5990.07	2987.04	25038.1	22295	8696.16
Lc_scaffold_40001	77646.9	82080.4	93683.1	75897.6	59920.4	41411	53859.7
Lc_scaffold_42762	77618.1	34113.8	130520	414934	120564	140416	171412
Lc_contig_15084	77401.9	73171.2	60590.9	48872.4	76198.1	147556	81442.7
Lc_contig_13042	77378.8	106883	22099.6	40853.1	16572	16942	9294.25
Lc_contig_20972	77334.2	14709.3	20296.1	14525.4	1902.62	17415	2247.53
Lc_contig_21667	77197.3	33252	32714.7	33231.8	40818.1	75451	53583.1
Lc_contig_17448	77174.2	856.546	11.4387	7.88137	4.90367	88	8.68892
Lc_contig_35639	77069	33061.6	1.63403e+06	829380	179364	12679	54129.1
Lc_contig_04340	76903.3	31750.4	1.20262e+06	734819	150020	12012	36034.4
Lc_contig_37846	76726	9416.72	591	413.772	57782.4	59439	408.379
Lc_scaffold_44633	76688.6	82825.9	21882.3	19403.9	83637	85444	33530.5
Lc_contig_05739	76407.6	180218	66622.9	49940.3	3949.91	2640	667.599
Lc_contig_19338	76345.6	80007.7	106445	106930	59780.6	60391	112214
Lc_contig_20634	76202.9	67482.1	1563.29	252.204	28985.6	24713	101.371
Lc_contig_21786	76123.7	41679.9	10901.1	4295.35	33693.1	69180	2192.5
Lc_contig_35655	75904.6	33796.5	604063	183817	403947	27199	7986.56
Lc_contig_14721	75793.7	1771.25	152.516	153.687	88.2661	369	124.541
Lc_contig_22564	75610.7	68914.9	69902	84488.3	41566	43269	108503
Lc_scaffold_54189	75351.3	14593	18504	32617	12036.1	13231	17244.6
Lc_contig_37632	75099.1	88980.3	80299.8	105973	44822	58359	6773.01
Lc_contig_15976	74782.1	1205.51	41.942	19.7034	61.2959	68	11.5852
Lc_contig_38415	74639.4	1168.5	83.8839	78.8137	26727.5	77	60.8224
Lc_contig_20128	74336.8	225631	83819.1	90655.4	51571.9	77282	72593
Lc_scaffold_43979	74293.5	20853.2	56888.5	57778.3	330596	148280	5455.19
Lc_contig_21859	74031.3	1327.12	99.1355	55.1696	63.7477	46	30.4112
Lc_contig_13860	73607.6	1321.83	1124.81	453.179	441.33	121	4.34446
Lc_contig_15757	73542.7	36260.4	21623	9012.34	264899	98319	273.701
Lc_contig_14823	73339.6	114322	112889	69596.4	41011.8	38299	64408.1
Lc_scaffold_39234	73293.4	11642.7	1231.57	859.069	39504	7676	37.652
Lc_contig_21636	73201.2	46549.6	87044.8	92093.8	29618.2	38879	44985.4
Lc_contig_17488	73088.8	88367	94110.1	133763	38746.3	39215	58364.9
Lc_contig_14154	73080.2	98471	107810	94899.6	42353	46430	69806.8
Lc_scaffold_45278	72966.3	22101	32455.4	59835.3	4754.11	67063	6199.54
Lc_scaffold_52789	72861.1	8845.69	7942.28	7168.1	4469.7	5268	13708.2
Lc_contig_21940	72809.3	49219.7	30648.1	32262.4	110134	56653	25383.2
Lc_contig_20987	72776.1	16924.7	24055.6	5678.53	126247	16647	912.336
Lc_scaffold_47773	72652.2	88282.4	74935	114568	52077	44670	57325.1
Lc_scaffold_52758	72632	11050.5	10321.5	8570.99	4805.6	6234	19421.2
Lc_scaffold_52652	72511	14069.6	263.09	90.6357	3949.91	4857	43.4446
Lc_scaffold_51908	72384.1	1454.01	57.1936	59.1103	956.216	1766	60.8224
Lc_contig_22575	72036.8	31327.4	15762.6	10505.9	12857.4	83755	28444.6
Lc_scaffold_46849	71810.6	91972.9	41564.5	34067.2	50296.9	67540	139485
Lc_scaffold_56570	71709.7	1025.74	3862.47	2821.53	42921.8	42953	4913.58
Lc_scaffold_46789	71618.9	6286.62	4327.65	3893.4	2169.87	5348	5740.48
Lc_scaffold_53315	71539.7	6757.19	17070.4	5753.4	17047.6	32965	228091
Lc_scaffold_53152	71425.8	1052.18	68.6323	141.865	76.0069	30	8.68892
Lc_scaffold_52675	71214	909.419	316.471	7.88137	1708.93	64	692.217
Lc_scaffold_52646	70862.4	11336	13562.5	18879.8	11359.4	6399	525.68
Lc_contig_20265	70836.5	2971.47	774.02	677.798	228.021	296	81.0966
Lc_contig_09430	70701	22878.2	670808	488377	134714	9040	28886.3
Lc_contig_35691	70408.5	20599.4	848749	138838	373209	31172	9987.91
Lc_contig_15978	70052.5	28985.1	32261	14021	23108.5	11389	7051.06
Lc_contig_20626	69941.6	84147.7	48675.5	78947.7	55185.9	60972	66465.9
Lc_contig_22381	69892.6	35647.1	41019.2	35009	17913.1	33894	53154.5
Lc_contig_20632	69584.2	47178.8	38113.8	59106.3	72189.4	50756	52385.5
Lc_contig_38284	69566.9	60354.8	80681.1	129515	49718.3	49624	110426
Lc_contig_21725	69564	957.005	171.581	133.983	105.429	55	27.5149
Lc_contig_21680	69517.9	7486.85	2264.87	3987.97	880.209	2182	890.614
Lc_scaffold_47467	69510.7	14994.8	35799.4	7203.57	15907.5	27613	47405.3
Lc_contig_17559	69499.2	35076.1	29191.6	10584.7	126515	96091	8050.28
Lc_scaffold_39393	69432.9	21783.8	16239.2	9725.61	12026.3	30874	19954.1
Lc_contig_04505	69421.3	8940.86	10756.2	2403.82	127103	101117	13263.6
Lc_scaffold_45277	69352.2	22053.4	29489	56942.9	4543.25	60131	5915.71
Lc_contig_18664	69345	57938.5	33412.5	61380.1	37334.1	29988	38462.9
Lc_contig_15872	69314.7	1205.51	22.8774	7.88137	9.80734	50	4.34446
Lc_contig_17779	69258.5	1078.61	34.3161	11.8221	112.784	66	14.4815
Lc_contig_20428	69167.7	946.43	7.62581	23.6441	7.3555	55	13.0334
Lc_contig_13710	69164.8	57615.9	25027.9	40786.1	51012.9	66875	42419.3
Lc_contig_18029	69088.5	78802.2	21775.5	20121.1	79405.1	30630	4632.64
Lc_contig_14883	69049.5	50435.7	15091.5	17835.5	354731	52049	9149.43
Lc_scaffold_50429	68736.8	48225.6	7427.54	835.425	20284	36996	11672.1
Lc_contig_15159	68712.3	86326.1	115832	129814	47960.3	62239	71990.6
Lc_contig_13638	68598.5	17030.5	560.497	133.983	119115	242949	14.4815
Lc_contig_37661	68500.5	64732.7	33454.4	47079.4	58853.8	54549	69718.4
Lc_contig_20425	68287.2	15793.2	28741.7	21669.8	40033.6	13474	46439.4
Lc_contig_19553	68284.3	1210.8	1338.33	736.908	0	94	15.9297
Lc_contig_35620	68138.8	30581.9	1.02462e+06	246123	363453	33522	4593.54
Lc_contig_10107	68094.1	1184.36	15.2516	11.8221	20865.1	67	7.24076
Lc_scaffold_45900	68045.1	34483.9	481898	90868.2	388175	83515	5127.91
Lc_contig_21341	68009.1	1136.77	2726.23	181.271	5698.06	1932	49.2372
Lc_contig_37298	67942.8	1575.62	362.226	165.509	24400.7	1105	282.39
Lc_contig_37547	67875.1	39723.6	8598.1	2478.69	72723.9	7589	2096.93
Lc_contig_35668	67650.3	31475.4	925457	785347	106991	10016	23048.8
Lc_scaffold_56569	67405.3	1105.05	4434.41	3235.3	29525	36938	5488.5
Lc_contig_20169	67042.2	1787.11	1197.25	350.721	9893.15	22437	7146.64
Lc_contig_38328	66831.8	74699.3	44214.4	58006.9	46974.7	46898	45906.5
Lc_contig_36028	66779.9	19060.8	423858	128435	351478	31295	3736.23
Lc_scaffold_54679	66775.6	3019.06	244.026	307.373	51378.2	9157	55.0298
Lc_scaffold_46521	66720.8	2146.65	3054.14	1765.43	26835.3	9957	72.4077
Lc_contig_19918	66680.5	70062.3	137856	149632	31560	57778	248365
Lc_contig_21965	66608.4	119626	106948	147188	18325	32262	21854.1
Lc_scaffold_54712	66517.6	40358.1	4594.55	1895.47	447205	121973	17613.9
Lc_contig_38202	66416.7	65546.9	50803.2	31375.7	29782.4	105574	223447
Lc_contig_37982	66288.5	1258.38	366.039	279.789	36674.5	300	3393.02
Lc_scaffold_43921	66167.4	29053.8	47215.2	53963.7	32320.1	42173	66536.8
Lc_scaffold_58366	66142.9	65531	55565.5	45542.5	129182	76784	36780.2
Lc_contig_22067	66132.9	23962.1	26766.6	23671.7	196000	73049	20168.4
Lc_scaffold_46522	66105.5	2289.41	3275.29	1808.77	27016.8	9947	55.0298
Lc_contig_35947	65985.9	23253.6	764579	525317	137043	8757	28017.4
Lc_scaffold_39750	65837.4	88404	26915.3	15821.8	81744.2	99967	1064.39
Lc_contig_37260	65811.5	37640.4	57159.3	135768	27384.5	33121	87562.6
Lc_contig_38430	65745.2	22624.4	39734.3	44726.8	36333.7	45102	24470.9
Lc_contig_17757	65631.4	68127.1	218327	525333	58770.5	107899	13491
Lc_contig_38374	65625.6	6239.04	9505.57	4374.16	7946.4	22321	66835.2
Lc_contig_10261	65507.4	1321.83	3.81291	7.88137	22.0665	91	5.79261
Lc_scaffold_43648	65454.1	182719	6558.2	6766.15	10930.3	75279	4923.72
Lc_contig_22507	65324.4	41198.8	34743.2	59374.3	20225.2	68766	95789.5
Lc_contig_22430	65240.8	72954.4	46986.4	41586	21105.4	42356	105420
Lc_contig_38183	65232.2	38375.4	80067.2	88685.1	23076.7	56312	206110
Lc_contig_16291	65122.7	78056.7	80494.2	89469.3	25035.7	35334	73877.5
Lc_contig_19325	65112.6	51599	122200	174537	35186.3	72139	145662
Lc_contig_07321	65062.1	21746.7	553638	479893	100368	9695	23444.1
Lc_contig_14435	65007.4	65404.1	96108.1	133633	25229.4	29753	55919
Lc_scaffold_49548	64994.4	64225.1	73726.3	84405.5	15858.5	35576	133344
Lc_contig_18531	64946.9	1216.08	114.387	122.161	196.147	705	118.749
Lc_scaffold_56568	64897.9	1147.35	4663.18	2758.48	26683.3	35486	5043.92
Lc_contig_17050	64763.8	53312	8773.5	4350.52	12340.1	80470	661.806
Lc_contig_35644	64683.1	19732.3	477265	395790	113544	7495	17553.1
Lc_contig_14459	64536.2	40384.6	12163.2	4646.07	335475	83439	1151.28
Lc_contig_29633	64518.9	28213.1	982002	244539	312445	31548	3510.32
Lc_scaffold_50997	64455.5	1046.89	125.826	23.6441	796.846	859	1.44815
Lc_contig_18427	64334.4	28186.7	1361.21	512.289	91656.9	16958	56.478
Lc_contig_21633	64272.4	50885.2	25706.6	34051.5	54970.1	54671	69036.3
Lc_contig_37014	64252.3	38364.8	132994	135406	15007.7	35629	167844
Lc_scaffold_51621	64216.2	47.5859	30.5032	0	2434.67	4	27.5149
Lc_contig_19715	64183.1	46993.7	26015.5	22020.5	78005.1	26610	450.376
Lc_contig_17930	64150	58773.8	99.1355	595.043	171.628	9	17.3778
Lc_contig_15814	64139.9	457781	11686.6	9367.01	27588	278918	2386.56
Lc_contig_15163	64007.3	87367.7	67980.3	74545.9	31731.6	33087	43414.2
Lc_contig_21584	63894.9	40738.8	29012.4	15364.7	99968.7	38584	10038.6
Lc_contig_12277	63844.5	144138	54768.6	53069.2	64019.9	31942	20167
Lc_contig_20925	63758	47115.3	34518.2	27647.8	169451	48479	9866.27
Lc_contig_14350	63747.9	37217.4	40939.2	46779.9	75013.9	93426	95718.6
Lc_scaffold_47691	63732.1	75851.9	106399	158518	33541.1	40957	85058.7
Lc_contig_16925	63684.5	85411.4	32802.4	56308.4	52111.3	56594	43603.9
Lc_contig_15781	63644.1	67550.8	88680.6	78380.2	27154.1	33652	67108.9
Lc_contig_07135	63593.7	1432.86	1609.05	157.627	15610.8	49994	69656.2
Lc_contig_22138	63515.9	82117.4	43402.3	56489.7	31385.9	48241	72041.3
Lc_contig_35632	63514.5	16295.5	420453	87999.4	256126	24288	2796.38
Lc_contig_21927	63501.5	1200.22	95.3226	110.339	1039.58	81	97.0263
Lc_contig_20813	63488.5	94167.2	199648	249059	206940	44455	10629.4
Lc_contig_15462	63295.4	52059	32135.2	5903.14	9351.3	116583	1131.01
Lc_contig_37229	63015.9	4626.41	1288.76	173.39	3937.65	4699	883.373
Lc_contig_16212	62939.5	10965.9	911.284	429.535	46778.6	7806	115.852
Lc_contig_20311	62922.2	893.557	57.1936	11.8221	14.711	56	18.826
Lc_contig_19714	62841.5	132738	19449.6	47993.6	54926	228158	110656
Lc_contig_20150	62755	25987.2	12045	23581.1	11538.3	6156	8854.01
Lc_contig_19506	62685.8	25992.5	19026.4	1584.15	5394.04	26552	1658.14
Lc_contig_21812	62609.5	22021.7	44115.3	34185.4	132335	128132	11378.1
Lc_contig_14420	62475.5	67540.2	31631.9	34871.1	47646.5	48096	38211
Lc_contig_38446	62413.5	41547.8	65650.6	65825.2	47023.7	55585	92768.7
Lc_scaffold_57835	62410.6	46766.3	39326.3	46488.2	45864	35637	33639.1
Lc_scaffold_52287	62034.5	37904.8	24536	27951.3	94589.3	51430	24255.1
Lc_scaffold_53136	62025.8	112519	68052.7	100172	45785.6	150660	23952.5
Lc_scaffold_53356	61998.5	37550.5	56961	53014	18224.5	39605	124280
Lc_contig_37907	61952.4	8729.37	3504.06	1402.88	15922.2	40903	1086.11
Lc_contig_20353	61907.7	19547.2	8651.48	13201.3	8012.6	9615	19728.2
Lc_contig_37332	61903.4	734.937	26.6903	23.6441	26067.9	60	21.7223
Lc_contig_17796	61845.7	12864	5223.68	993.052	12281.2	11584	3901.32
Lc_contig_12184	61808.2	66540.9	4972.03	5355.39	2008.05	3266	1270.03
Lc_scaffold_52042	61654.1	34193.1	62554.5	89473.2	16422.4	36906	84931.3
Lc_scaffold_44705	61642.5	47252.8	16933.1	9099.04	407404	122448	1969.49
Lc_scaffold_38683	61629.6	1268.96	194.458	51.2289	22.0665	91	251.979
Lc_scaffold_53252	61494.1	32913.6	98609.4	123257	15713.8	44738	137627
Lc_scaffold_49040	61478.2	145703	118856	78782.2	31653.2	81337	6542.76
Lc_contig_11307	61471	103557	3008.38	3814.58	1375.48	4027	3626.18
Lc_contig_10132	61403.3	95547.2	16399.3	7266.62	2552.36	4286	3110.63
Lc_scaffold_57997	61354.3	29201.9	7873.65	5721.87	140694	54886	195.501
Lc_contig_22268	61316.8	31961.8	20696.4	72366.7	15314.2	25646	7290
Lc_scaffold_53112	61314	34378.2	35284.6	43958.3	19803.5	55611	124026
Lc_contig_19794	61285.1	127118	47325.8	30764.9	5352.36	11397	30797.9
Lc_scaffold_45247	61151.1	988.729	678.697	630.509	625.218	153	259.219
Lc_contig_37973	60798.1	24501.4	31227.7	12957	15770.2	83239	28851.6
Lc_contig_37499	60713	67899.8	81241.6	185102	39440.2	69533	39783.7
Lc_contig_18755	60626.6	40294.7	11473	5591.83	251580	65449	162.193
Lc_scaffold_45248	60626.6	1353.55	598.626	370.424	926.794	344	446.031
Lc_contig_13906	60479.6	134430	180579	153769	121643	192264	48714.4
Lc_scaffold_39233	60404.7	11922.9	701.575	1012.76	13445.9	4161	27.5149
Lc_contig_35687	60355.7	25077.8	790511	607961	111995	9035	19526.9
Lc_contig_36953	60283.6	19066.1	13875.2	15293.8	49279.4	24612	14933.4
Lc_contig_37609	60277.8	3553.08	207239	226778	21237.8	19146	94515.2
Lc_contig_14221	60217.3	61518	46555.6	56678.9	61720	34327	42691.6
Lc_contig_19944	60174.1	3917.9	358.413	204.916	1716.28	2267	819.655
Lc_scaffold_42693	60103.5	615455	38056.6	188128	12710.3	172540	10473
Lc_scaffold_57617	60099.2	38142.7	99089.8	100361	30522.9	65398	199251
Lc_scaffold_58806	60093.4	20784.5	5883.31	7467.6	57966.3	8244	932.611
Lc_contig_11237	60032.9	65705.5	79685.9	100941	46396.1	91992	234569
Lc_contig_18534	60009.8	27874.8	16162.9	10907.8	112343	128586	4674.64
Lc_contig_14089	59910.4	60360	45072.4	65332.6	57811.8	49617	50738.9
Lc_contig_21051	59884.4	66466.9	128403	105709	21750.2	46878	126576
Lc_scaffold_51795	59841.2	13678.3	13234.6	13946.1	8424.51	13254	16899.9
Lc_contig_16443	59723	42335.6	56724.6	32644.6	221335	129708	2296.77
Lc_scaffold_53293	59720.2	37243.9	29599.6	51193.4	14706.1	37862	72029.7
Lc_contig_20001	59521.3	161073	27857.1	25102.2	53589.8	83045	36772.9
Lc_contig_21858	59488.2	25426.7	74199.1	22489.5	59613.9	58114	16220.8
Lc_contig_35704	59469.4	21218	1.2122e+06	172263	261996	31761	7482.61
Lc_scaffold_48931	59404.6	10474.2	7953.72	11254.6	11276	8693	16584.2
Lc_scaffold_50803	59394.5	19430.9	22404.6	25575	51324.3	40183	26207.2
Lc_contig_19606	59328.2	41399.7	24356.8	12405.3	24427.6	81699	446.031
Lc_contig_13260	59207.1	234017	226639	154688	123989	158223	95033.6
Lc_scaffold_52038	59181.2	41098.3	17348.7	21362.4	20068.3	31033	23668.6
Lc_contig_14944	59158.1	761.374	22.8774	39.4068	29.422	51	5.79261
Lc_contig_12666	59057.3	824.822	11.4387	11.8221	34.3257	47	40.5483
Lc_contig_20812	59041.4	50800.6	52103.4	127524	14061.3	8121	6914.93
Lc_contig_20600	59022.7	798.385	11.4387	23.6441	1029.77	22	14.4815
Lc_scaffold_50664	59021.2	475.859	19.0645	3.94068	664.447	84	50.6854
Lc_scaffold_52658	58937.7	60460.5	57041.1	66384.8	53263.7	48748	39286.9
Lc_contig_20746	58855.5	2590.79	453.736	323.136	1480.91	20	36.2038
Lc_scaffold_53420	58809.4	35731.7	213077	59011.7	540585	71949	14055.8
Lc_scaffold_49633	58799.3	28609.7	69490.2	128482	20345.3	38792	105989
Lc_contig_17646	58769.1	1115.62	15.2516	35.4662	85.8142	72	20.2741
Lc_contig_17367	58769.1	9760.39	11701.8	29606.4	9527.83	16337	25488.9
Lc_contig_21838	58764.7	14767.5	1502.28	815.722	8081.25	5231	3558.11
Lc_contig_18662	58492.4	46311.6	9433.13	8953.23	108785	34167	9470.92
Lc_contig_14088	58443.4	61163.7	114582	97244.3	31748.8	37535	54976.2
Lc_contig_20621	58403	101099	13520.6	16826.7	29941.8	22891	3449.5
Lc_scaffold_49366	58295	8184.77	24219.6	66380.8	4697.72	3855	11570.7
Lc_scaffold_39309	58280.5	20900.8	33660.3	62341.6	12313.1	34316	28757.4
Lc_scaffold_50010	58179.7	55448.1	78286.6	87495	24731.7	42114	101195
Lc_scaffold_52904	58156.6	42224.5	19926.2	29168.9	46376.5	23107	20152.5
Lc_contig_20860	58145.1	23190.2	26442.5	31025	43650	17114	876.133
Lc_scaffold_51686	58075.9	999.303	335.536	1217.67	1765.32	183	101.371
Lc_scaffold_39311	58048.5	19288.1	32672.8	60312.2	16427.3	28688	28987.7
Lc_contig_22101	57957.8	36572.4	50471.4	85839.9	58596.4	29386	110957
Lc_contig_22352	57913.1	22455.2	24661.9	24601.7	20315.9	46811	51693.3
Lc_contig_37137	57610.5	72589.6	62745.2	64666.6	167156	38244	9192.88
Lc_contig_21314	57544.2	38703.2	19491.6	16941	10582.1	40975	120961
Lc_contig_20212	57521.1	6741.33	5593.53	177.331	7323.63	14027	6241.54
Lc_contig_09709	57411.6	79008.4	93202.7	115206	28806.6	30914	43702.4
Lc_contig_18778	57378.4	61132	48172.2	82943.5	49247.6	31193	36422.5
Lc_contig_16587	57372.7	66244.8	62832.9	62645.1	35966	30264	47676.1
Lc_contig_33590	57155.1	34986.2	7896.53	5784.92	150712	75986	233.153
Lc_contig_37473	57036.9	22529.3	19026.4	31044.7	2623.46	40457	9132.05
Lc_contig_36939	56960.5	28667.8	59020	19376.3	730735	121414	6956.93
Lc_contig_18930	56709.8	30560.7	24776.3	9445.82	24609.1	149109	1818.88
Lc_contig_22145	56588.7	36070.1	20162.6	45589.8	23944.6	29823	48770.9
Lc_contig_10276	56572.9	53174.6	71362.3	56935	37868.6	46151	36173.4
Lc_scaffold_47129	56538.3	52085.4	78263.7	90694.8	29213.6	52107	111812
Lc_contig_10235	56490.8	766.661	7.62581	0	12.2592	19	1.44815
Lc_contig_38476	56485	11410	14550	17945.9	126990	47789	52972
Lc_contig_16327	56405.7	46930.3	15453.7	16952.8	101131	30156	20852
Lc_contig_35694	56356.7	37471.2	612917	165186	321597	31101	5723.1
Lc_contig_38031	56300.5	19933.2	22541.9	15349	223367	61574	183.915
Lc_scaffold_55794	56241.5	55353	207948	136450	360444	43917	416505
Lc_contig_37280	56225.6	5683.87	6169.28	7345.43	32249	23152	29275.9
Lc_contig_17987	56218.4	13006.8	4323.83	3428.4	4067.59	1307	266.46
Lc_scaffold_41889	56142	18183.1	26389.1	30225	78365.6	46482	17670.4
Lc_scaffold_39611	56095.9	25886.7	114044	140615	13735.2	25815	52754.8
Lc_contig_20687	56026.7	15460.1	14031.5	6108.06	33281.2	9089	32435.7
Lc_contig_22329	55934.5	61021	111829	96077.8	28203.5	36721	101878
Lc_contig_35168	55915.8	15925.4	453004	97374.3	283229	26347	2946.99
Lc_contig_37776	55774.6	18114.4	12925.7	12369.8	59229	29986	32978.8
Lc_contig_19394	55686.6	44894.6	7122.51	10348.2	61212.5	30902	20530.5
Lc_contig_21538	55666.5	41912.6	28905.6	27490.2	24628.7	28609	20091.7
Lc_scaffold_56114	55627.6	42610.5	31723.4	39166.5	25224.5	69177	60794.9
Lc_scaffold_42301	55585.8	30846.2	45442.2	57762.5	61960.3	57098	100776
Lc_contig_21349	55405.6	25167.6	23323.5	54357.8	7031.86	20803	19605.1
Lc_scaffold_51879	55173.6	10310.3	17154.3	11826	2949.56	8396	16705.9
Lc_contig_19880	55154.9	54406.5	120042	123513	53168	68350	276839
Lc_contig_37713	55134.7	71934	4647.93	3416.57	8463.73	3320	2631.29
Lc_contig_16915	54996.4	50171.4	22949.9	40009.8	187860	59416	19970
Lc_scaffold_41549	54982	36302.7	2097.1	8314.84	13769.5	24908	7098.85
Lc_contig_16765	54839.3	13329.3	10821	2825.47	6460.59	3592	5356.72
Lc_contig_18796	54755.7	67598.4	70748.5	89678.1	22868.3	52029	83347
Lc_contig_19367	54754.3	17268.4	11156.6	8980.82	15890.3	10139	39517.2
Lc_contig_20763	54742.8	39707.8	37778.3	30772.8	70517.2	82161	653.117
Lc_contig_35667	54649.1	19901.5	553451	119549	270106	29297	3416.19
Lc_scaffold_57203	54623.2	171362	82782	47323.7	191856	84482	6418.21
Lc_scaffold_44736	54603	634.478	19.0645	23.6441	529.596	52	60.8224
Lc_contig_37977	54515.1	1157.92	366.039	244.322	1429.42	2478	1303.34
Lc_contig_35617	54434.4	18701.3	757384	366440	99193.9	6869	18062.8
Lc_contig_06760	54388.3	16200.3	2131.41	394.068	774601	59771	56.478
Lc_scaffold_45065	54251.4	32723.2	19247.5	21059	30942.2	28926	55145.7
Lc_contig_22041	54203.8	22999.8	14309.8	6864.67	4327.49	55076	33455.2
Lc_scaffold_54437	54203.8	53571.1	50753.6	49660.5	16954.4	45771	94044.5
Lc_contig_19411	54160.6	20435.5	26987.7	19924.1	39410.8	50350	48390
Lc_scaffold_48985	53927.1	64447.1	50505.7	73497.7	19428.3	27264	64316.8
Lc_contig_38171	53912.7	109781	12071.7	13264.3	21664.4	31353	1.46212e+06
Lc_contig_37755	53842.1	29381.6	84074.6	93043.5	17224.1	44392	111393
Lc_contig_38131	53793.1	47310.9	27750.3	42106.2	32114.1	23191	19516.8
Lc_contig_35647	53754.2	17384.7	417181	379039	101302	6553	19679
Lc_scaffold_48047	53683.6	65351.3	30076.2	35805.1	34852.8	83836	58140.4
Lc_contig_37364	53669.2	10595.8	19377.2	19175.4	14534.5	8420	7395.72
Lc_contig_20637	53438.6	59609.2	10035.6	12393.5	41519.4	19279	482.235
Lc_contig_37461	53431.4	39538.6	34316.1	62877.6	40413.6	27081	44173
Lc_contig_13068	53317.6	60434.1	64746.9	116491	53624.1	85007	62849.8
Lc_contig_22616	53310.4	22698.5	63850.9	57853.2	29843.7	47142	136287
Lc_scaffold_49918	53308.9	10410.7	4884.33	2340.77	27624.8	1111	291.079
Lc_contig_21657	53261.4	73731.7	20959.5	27009.4	18685.4	99304	89146.9
Lc_contig_17731	53213.8	380.687	58177.3	827.544	1640.28	90915	1290.3
Lc_contig_22139	53114.4	36445.5	30240.2	45160.2	24734.1	32150	44093.4
Lc_contig_21964	53025	20810.9	279993	372990	48539	60989	114846
Lc_contig_22000	52987.6	4938.36	4960.59	3739.71	32266.1	12057	276.597
Lc_contig_02307	52865.1	1168.5	45.7549	23.6441	115.236	57	8.68892
Lc_scaffold_57844	52865.1	60962.8	82747.7	45723.8	22792.3	23751	48860.7
Lc_scaffold_51030	52781.5	25981.9	6451.44	4330.81	139750	60070	7287.11
Lc_scaffold_53389	52692.1	42985.9	92096.9	89473.2	18430.4	41063	113266
Lc_contig_21470	52599.9	13080.8	179.207	106.398	3714.53	95086	56.478
Lc_contig_15879	52586.9	29133.1	13974.3	14218	131119	51760	4999.02
Lc_contig_13457	52585.5	58023	29077.2	27722.7	31204.5	29002	28853
Lc_scaffold_43880	52566.8	32992.9	18992.1	19695.5	271663	17737	382.312
Lc_scaffold_48016	52527.9	49859.4	52782	60907.2	39580	32634	32001.3
Lc_contig_20745	52293	25389.7	19708.9	21740.8	23108.5	49694	22614.4
Lc_contig_20513	52209.4	9929.59	1536.6	622.628	3827.31	3682	3720.31
Lc_scaffold_53395	52127.2	31417.3	52183.4	73135.2	20357.6	38052	82576.6
Lc_contig_16314	52118.6	34594.9	4613.62	2309.24	212434	44004	162.193
Lc_contig_21944	52085.5	37376.1	39692.3	75519.3	24442.3	29686	39010.3
Lc_contig_21508	52079.7	30782.8	10847.7	16349.9	51611.1	26182	18488.6
Lc_contig_37541	52052.3	18204.2	17066.6	9209.38	52947.4	81529	12849.5
Lc_contig_38285	52049.4	26727.4	84760.9	75058.2	21997.9	45526	88140.4
Lc_contig_21412	52048	36577.7	27502.5	19963.5	28860.5	83731	28185.4
Lc_scaffold_43196	52046.5	60238.4	9215.79	5237.17	136138	1547	123.093
Lc_contig_21664	52035	10294.4	24444.5	37594.1	9799.98	32456	71281
Lc_contig_21619	52003.3	771.949	26.6903	3.94068	203.502	219	62.2706
Lc_scaffold_42346	51947.1	1877	632.942	528.052	679.158	4219	865.995
Lc_contig_18104	51922.6	19309.3	6150.22	1335.89	192756	45778	215.775
Lc_contig_16203	51876.5	26515.9	3534.56	760.552	21659.5	212538	111770
Lc_contig_37585	51804.5	15740.4	6809.85	7069.59	31800.3	7774	1636.41
Lc_scaffold_52098	51768.4	32146.9	40718	53640.6	24736.6	42993	85932
Lc_contig_19829	51710.8	655.628	186.832	86.695	210.858	312	519.887
Lc_contig_18061	51689.2	16681.5	9818.23	8452.77	19273.9	23980	11391.2
Lc_contig_37208	51683.4	61036.8	59736.8	78384.1	33644.1	38848	48669.5
Lc_contig_19790	51658.9	38423	774.02	169.449	157888	79260	62.2706
Lc_contig_18818	51645.9	114307	16509.9	10202.4	29252.8	47258	20921.5
Lc_scaffold_47938	51523.4	20731.6	12807.5	13969.7	14816.4	35559	45641.4
Lc_scaffold_53807	51516.2	63336.8	326793	630218	44638.1	16117	56370.8
Lc_contig_20810	51483.1	57864.4	26648.4	17547.9	137371	17186	9566.5
Lc_contig_37747	51467.2	270917	339.349	614.747	147.11	93	757.384
Lc_scaffold_53238	51448.5	40368.7	82274.9	113645	24736.6	35032	64815
Lc_contig_10442	51428.3	1316.54	19.0645	3.94068	9.80734	51	7.24076
Lc_contig_13090	51401	54142.2	6165.47	11305.8	5573.02	6537	7989.46
Lc_contig_14315	51398.1	994.016	57.1936	311.314	39.2294	189	28.9631
Lc_contig_38396	51398.1	42478.3	80170.1	87818.1	27796.5	57758	124647
Lc_scaffold_56902	51383.7	19975.5	9421.69	13485	8750.6	30745	12074.7
Lc_contig_38144	51363.5	1951.02	42838	34209.1	2603.85	403	5424.78
Lc_contig_12284	51330.3	49595.1	44336.5	39458.1	42482.9	83999	26441.8
Lc_contig_38168	51268.4	33484.6	64163.6	64051.9	13980.4	37924	139616
Lc_scaffold_47183	51156	22286.1	29290.7	16018.9	81334.7	79472	105780
Lc_contig_38012	51135.8	845.971	99.1355	63.0509	31881.2	58	170.882
Lc_contig_37799	51128.6	22301.9	35601.1	55256.3	87917.9	29886	59736.3
Lc_contig_21952	51128.6	53031.8	65025.3	59882.6	26705.4	24955	68859.7
Lc_scaffold_39905	50978.7	54041.7	5559.22	232.5	83.3624	9672	163.641
Lc_scaffold_52406	50911	872.408	133.452	118.221	1299.47	815	173.778
Lc_contig_16414	50869.2	33902.3	8110.05	4066.79	198206	86667	369.279
Lc_contig_17591	50838.9	14159.4	2890.18	1284.66	23760.7	135380	7158.22
Lc_contig_14479	50798.6	59514.1	170086	224599	20198.2	36405	126049
Lc_contig_38051	50712.1	20837.3	14248.8	2782.12	23682.3	55985	24088.6
Lc_scaffold_52494	50647.3	8983.16	15815.9	9666.5	8240.62	10389	9667.87
Lc_scaffold_51926	50545	46343.4	51230.2	60253.1	14885.1	23298	62222.8
Lc_scaffold_46678	50517.6	845.971	15.2516	3.94068	1419.61	29	28.9631
Lc_scaffold_55230	50501.7	5958.81	18641.3	17232.6	2267.95	23251	5087.36
Lc_contig_18936	50449.9	36577.7	44450.8	49325.5	166448	113040	37666.5
Lc_contig_21551	50435.4	40337	78442.9	87790.6	20713.1	60594	83289.1
Lc_scaffold_51534	50409.5	31967.1	18656.5	14643.6	13965.7	32328	51282
Lc_contig_38433	50278.4	63558.9	42067.8	38622.6	46999.2	34916	26973.3
Lc_scaffold_58906	50235.1	89784	108527	66841.9	39084.7	41424	46414.8
Lc_contig_12382	50212.1	57092.5	30163.9	32301.8	46702.6	32665	23936.5
Lc_scaffold_57645	50210.6	17881.7	11755.2	12267.3	19857.4	29043	46314.8
Lc_contig_14447	50176.1	47570	20749.8	36770.5	12913.8	20138	22207.4
Lc_scaffold_57260	50148.7	4811.46	9799.17	16507.5	21821.3	19287	2708.05
Lc_contig_19165	50132.8	69401.4	99932.4	140454	1539.75	526	2726.87
Lc_contig_21466	50108.3	63738.6	3790.03	413.772	10104	15637	298.32
Lc_contig_34604	50066.5	12398.8	2062.78	1505.34	379466	64717	57.9261
Lc_contig_19525	50023.3	17850	5067.35	5859.8	24660.6	85076	4512.44
Lc_contig_37376	50021.9	9760.39	21207.4	21732.9	77789.4	32373	14142.7
Lc_scaffold_53888	49998.8	28794.7	83578.9	78175.3	34835.7	47247	72370
Lc_scaffold_54861	49985.8	808.96	202.084	145.805	4.90367	115	150.608
Lc_scaffold_52285	49772.6	28641.4	93126.4	104365	18050.4	43328	86372.2
Lc_contig_14529	49761	44323.6	8010.91	9985.69	36299.4	35378	12412.1
Lc_contig_15891	49726.5	77808.2	31509.8	28767	53072.4	50477	43405.5
Lc_scaffold_44724	49671.7	317.239	186.832	342.84	1289.67	32	124.541
Lc_contig_17341	49529	59207.4	47222.8	66688.2	23947.1	29850	26834.3
Lc_scaffold_47789	49488.7	108649	26835.2	20341.8	41796.4	67250	26339
Lc_scaffold_47017	49467.1	37735.6	51561.9	68240.8	18084.7	41296	81691.8
Lc_scaffold_52034	49457	30111.3	44874.1	47698	29922.2	53031	86521.3
Lc_contig_36997	49457	70215.6	96733.4	173776	40541.1	67198	174682
Lc_contig_19726	49294.1	49774.8	22968.9	40636.3	31827.3	33919	44747.9
Lc_contig_37127	49190.4	14714.6	8361.7	6986.83	50664.7	2951	679.184
Lc_contig_17726	49155.8	10135.8	3565.07	654.154	180364	67452	52.1335
Lc_scaffold_47641	49141.4	113175	108752	206137	29642.7	9471	583.606
Lc_contig_38238	49080.9	103468	48854.8	25882.4	23905.4	320039	19832.5
Lc_contig_37812	49036.2	19346.3	10851.5	13496.8	57493.1	131164	7045.26
Lc_contig_15605	48912.3	43625.7	64377.1	121570	204946	83196	7132.15
Lc_scaffold_51967	48889.2	47178.8	151510	142582	43811.8	42663	61419.1
Lc_contig_15415	48858.9	19145.4	8552.35	3270.77	186273	65397	169.434
Lc_contig_37621	48848.8	15042.4	11839.1	15577.5	12977.6	18161	16338.1
Lc_contig_20507	48831.6	6138.58	3614.63	1678.73	25268.6	38217	6232.85
Lc_scaffold_40689	48801.3	29297	30183	8677.39	21838.5	58074	63000.4
Lc_scaffold_45224	48781.1	64172.2	72742.6	92416.9	31459.5	27719	36977.1
Lc_scaffold_50657	48779.7	45777.6	36737.3	78301.4	68195.3	30720	26951.6
Lc_scaffold_57796	48719.2	9141.78	17608	1548.69	86905.3	161174	108882
Lc_contig_22516	48546.2	21974.1	25824.8	24290.4	15836.4	19745	33193.1
Lc_contig_22608	48488.6	34309.4	50540.1	62219.5	17694.9	34731	70121
Lc_scaffold_50114	48474.2	3442.05	229415	301253	1049.39	5984	3472.67
Lc_contig_37190	48467	33548	42048.7	35056.3	35181.4	46017	77991.7
Lc_contig_15840	48459.8	597.467	11.4387	7.88137	9.80734	55	28.9631
Lc_contig_16538	48358.9	11452.3	25996.4	24775.1	20874.9	32349	23677.3
Lc_contig_14567	48348.8	16903.6	3321.04	1926.99	212464	50347	121.645
Lc_contig_12417	48337.3	1068.04	327.91	271.907	246603	5245	27.5149
Lc_contig_11937	48304.1	42055.3	34140.8	32932.3	16025.2	23476	21709.3
Lc_contig_22243	48299.8	25368.6	12147.9	23242.2	36458.8	32731	20398.7
Lc_contig_16113	48211.9	57705.8	35620.2	33109.6	45059.8	35403	20142.4
Lc_contig_16201	48184.5	4451.92	289.781	35.4662	2956.91	7974	17.3778
Lc_scaffold_57186	48141.3	475.859	19.0645	3.94068	85860.8	24	11.5852
Lc_contig_17133	48121.1	64663.9	82435	43446	45638.5	38186	23746.8
Lc_contig_17407	48103.8	45106.1	2558.46	1422.59	262.346	17	1013.71
Lc_scaffold_41106	48018.8	43726.1	49964.3	41270.8	17194.7	45747	87416.3
Lc_contig_18735	48008.7	17421.7	63995.8	67641.8	9542.54	23483	48000.5
Lc_scaffold_52766	47897.8	46898.5	27205.1	35474	58037.4	39057	29988.4
Lc_contig_38071	47778.1	102447	40832.4	15900.7	131230	140939	27151.4
Lc_contig_21198	47758	59614.5	72041	80204.7	32871.8	46417	77424.1
Lc_contig_37528	47732	10490	7202.58	5694.29	185293	47716	2321.39
Lc_scaffold_51072	47661.4	35626	44435.6	73950.9	19492.1	32347	70213.7
Lc_contig_20551	47599.5	608.042	1372.65	744.789	1110.68	52	173.778
Lc_contig_20091	47596.6	38534	31410.7	36380.4	26568.1	28304	53978.5
Lc_contig_18924	47536	803.673	19.0645	55.1696	286.865	139	152.056
Lc_contig_19261	47492.8	51456.2	70031.6	47981.8	21370.2	33494	58031.8
Lc_contig_10356	47435.2	354.25	0	3.94068	0	27	0
Lc_contig_18301	47423.6	41743.4	19117.9	18048.3	35514.8	39606	20618.8
Lc_scaffold_58807	47383.3	17495.7	4529.73	6127.76	55713	7678	674.839
Lc_contig_35734	47194.5	6572.14	636.755	149.746	833793	60936	37.652
Lc_scaffold_40296	47190.2	30560.7	101214	149900	10834.7	30649	83620.7
Lc_contig_21978	47188.8	21297.3	39566.5	50665.4	13644.5	22591	53442.6
Lc_contig_38296	47145.5	41177.6	26072.6	68867.4	31167.7	34291	36185
Lc_scaffold_58224	47113.8	48114.6	15602.4	18032.6	25881.6	25081	36050.3
Lc_contig_33168	47074.9	1057.46	7.62581	19.7034	0	48	7.24076
Lc_scaffold_47279	47025.9	872.408	53.3807	55.1696	887.564	40	20.2741
Lc_contig_20477	47021.6	51884.5	135968	167333	28475.6	64309	32760.1
Lc_contig_13931	46997.1	56415.7	68228.1	68938.3	22618.2	24460	35920
Lc_scaffold_43981	46922.2	13287	35052	34559.8	308519	120598	3488.6
Lc_contig_35789	46864.5	16031.2	490885	123883	342987	24813	5030.88
Lc_scaffold_51822	46863.1	127488	5898.56	2498.39	4648.68	19977	1949.21
Lc_scaffold_44805	46815.5	40685.9	33099.8	46240	33058.1	29963	31863.7
Lc_contig_21214	46788.1	18648.4	13101.1	10537.4	40116.9	24508	39221.8
Lc_contig_18910	46786.7	47411.4	47253.3	69363.9	26906.4	39961	41748.8
Lc_scaffold_54190	46632.5	9416.72	12857.1	23439.2	16844.1	5660	13414.2
Lc_contig_38253	46605.1	77443.4	5456.27	3538.73	858.142	1848	544.506
Lc_contig_38104	46570.5	18093.2	11732.3	5457.85	9265.48	42079	9075.57
Lc_contig_38215	46484.1	36556.5	26686.5	23427.4	33102.2	30637	17905
Lc_contig_14240	46426.4	68254	45346.9	63866.7	28223.1	27681	40313.7
Lc_contig_19815	46414.9	34272.4	56892.4	70869.3	13754.8	30578	20511.6
Lc_contig_22237	46377.4	38962.3	59172.5	62656.9	15895.2	21795	74836.2
Lc_contig_22501	46325.6	58192.2	78610.7	93059.3	18621.7	39664	97160.9
Lc_contig_37290	46244.9	87621.5	33568.8	34134.2	33916.2	3933	640.084
Lc_contig_21265	46197.3	231326	221.149	2395.94	1309.28	1905	382.312
Lc_contig_21615	46188.7	31501.9	22782.1	46429.1	31452.1	20475	33574
Lc_contig_38050	46125.3	6064.56	5269.44	7030.18	16150.2	12573	20255.3
Lc_contig_20766	46066.2	48569.3	13105	2258.01	6798.94	257467	44540.8
Lc_contig_14280	46043.1	39824.1	37309.3	50334.4	33497	27302	22927.2
Lc_contig_38242	45924.9	36778.6	138275	452505	317942	53133	35410.2
Lc_scaffold_49516	45878.8	31.7239	7.62581	27.5848	2145.36	51	4.34446
Lc_scaffold_54330	45863	40701.8	22450.4	39351.7	17584.6	10381	19948.3
Lc_contig_22236	45832.7	28784.2	17588.9	27833.1	16336.6	26233	35188.7
Lc_contig_35269	45801	12657.8	312971	97535.9	173639	20043	4102.62
Lc_contig_21025	45759.2	729.65	99.1355	47.2882	46.5849	75	65.1669
Lc_scaffold_51542	45759.2	22048.1	5685.04	4819.46	62234.9	45932	12568.5
Lc_contig_15912	45757.8	48458.3	46898.7	45672.5	24361.4	19279	24667.8
Lc_contig_16727	45707.4	20932.5	23552.3	33988.4	17846.9	31477	43902.2
Lc_scaffold_42872	45648.3	26732.7	16609	21157.5	13529.2	38030	33691.3
Lc_contig_37232	45620.9	22249	33702.3	50913.6	9285.1	23301	47464.7
Lc_contig_38118	45590.6	37175.1	73970.4	87632.9	42877.7	46446	59621.9
Lc_contig_21590	45584.9	639.766	11.4387	43.3475	19.6147	195	149.16
Lc_scaffold_54427	45505.6	518.157	34.3161	31.5255	478.108	52	10.1371
Lc_scaffold_56653	45466.7	441327	4381.03	4523.91	4756.56	2394	241.842
Lc_contig_17130	45432.1	37788.5	18225.7	37641.4	27019.2	37600	27636.6
Lc_contig_19999	45430.7	2442.74	7214.02	721.145	659504	119218	631.395
Lc_contig_14383	45401.8	57954.3	49380.9	48308.8	41063.3	35874	39847.4
Lc_scaffold_40384	45371.6	51318.7	35242.7	79865.8	29770.2	36524	51171.9
Lc_scaffold_48598	45360.1	22079.8	8826.88	5694.29	293051	103746	4513.89
Lc_contig_37510	45285.1	38724.3	71305.1	79002.8	15581.4	42970	115241
Lc_scaffold_51854	45257.7	139289	39330.1	32089	27499.8	35706	55671.3
Lc_contig_35702	45141	14688.2	322019	274181	83877.3	5478	12410.7
Lc_contig_10947	45130.9	52587.7	23498.9	30296	47791.2	29512	23056
Lc_scaffold_57486	45076.2	61967.4	66234	74940	23459.2	32891	48500.1
Lc_contig_22108	45050.2	18500.3	15491.8	12570.8	11825.2	18837	65301.6
Lc_contig_22038	45047.3	37841.3	19426.8	14166.8	48563.5	47106	46539.3
Lc_contig_18418	45014.2	27277.3	49762.2	64493.2	9819.6	9218	38519.4
Lc_contig_27434	45005.6	11076.9	2089.47	1469.88	275584	60337	43.4446
Lc_contig_19768	44952.2	52275.7	28955.2	35946.9	15556.9	19950	17193.9
Lc_scaffold_52508	44917.7	639.766	68.6323	3.94068	318.739	452	44.8927
Lc_contig_22618	44890.3	31528.3	30632.9	26217.4	20178.6	37303	98939.3
Lc_scaffold_52164	44805.3	22857.1	6268.42	4204.71	112944	45539	165.089
Lc_contig_37749	44718.8	34420.5	29123	22284.6	425950	83671	73577.8
Lc_contig_15713	44713	46227	17497.4	40758.5	29610.8	26411	34327
Lc_scaffold_47462	44651.1	42536.5	15957	13189.5	10444.8	16040	934.059
Lc_contig_26874	44641	21255	19308.6	26859.7	7304.02	20631	7691.14
Lc_contig_21951	44616.5	17400.6	4224.7	4799.75	29750.6	33403	3458.19
Lc_contig_22631	44469.5	40236.5	35852.7	41160.4	11751.6	33958	97139.2
Lc_scaffold_51435	44348.4	52281	52149.1	57246.3	24229	36768	103197
Lc_contig_10691	44325.4	20372	16079	20274.8	14554.1	19795	11146.4
Lc_contig_19235	44267.7	4499.51	5052.1	7436.07	14755.1	5266	12231.1
Lc_contig_22628	44266.3	41669.4	82820.1	103155	13958.3	63368	151303
Lc_scaffold_43039	44264.9	42129.4	58104.9	51173.7	16456.7	25636	54693.8
Lc_contig_12281	44220.2	258989	533.807	449.238	51424.8	58704	1456.84
Lc_contig_10092	44211.5	12980.4	23342.6	7239.04	14963.5	33715	38261.7
Lc_contig_18810	44158.2	51731.1	29744.5	27651.8	18979.7	36397	31074.5
Lc_contig_22256	44132.3	34256.5	71244.1	98840.2	23476.3	19276	48421.9
Lc_scaffold_58223	44002.6	51440.3	21558.2	26091.3	26278.8	25420	33200.4
Lc_contig_17589	43933.4	87743.1	32867.2	25992.8	36826.6	36577	4441.49
Lc_contig_20779	43910.4	639.766	41.942	43.3475	26.9702	31	15.9297
Lc_contig_20990	43862.8	40691.2	22175.9	24207.6	22375.4	39426	56344.7
Lc_contig_22420	43845.5	41579.5	66748.7	73730.2	17469.3	40286	115119
Lc_scaffold_51803	43838.3	29254.7	51516.2	59598.9	13973	32182	88777.6
Lc_contig_16714	43753.3	27108.1	15999	17189.3	217647	44892	3756.51
Lc_contig_35683	43751.8	13583.1	421997	363185	87670.3	5349	20363.9
Lc_scaffold_47553	43727.3	21841.9	37431.3	39056.1	201215	66964	21525.3
Lc_contig_38010	43724.5	45952.1	85870.4	98879.6	15674.6	31290	89165.7
Lc_contig_20751	43678.3	47834.4	3576.51	693.56	3967.07	413	464.857
Lc_contig_37818	43622.1	40950.3	60419.3	47501	32602	101909	184321
Lc_scaffold_47594	43604.9	42674	14237.4	8216.33	34789.1	31753	35675.2
Lc_contig_11559	43584.7	47527.7	46750	63382	38435	28164	31801.4
Lc_scaffold_48907	43567.4	4531.23	2276.3	3176.19	2652.89	1744	9809.79
Lc_contig_36982	43429	724.363	125.826	3.94068	27529.2	37	49.2372
Lc_scaffold_39113	43393	19705.8	16296.4	14533.2	9606.29	20977	39637.4
Lc_contig_20672	43391.6	613.329	335.536	228.56	31.8739	39	5.79261
Lc_contig_22173	43287.8	34066.2	42189.8	58397	34575.8	36986	121652
Lc_scaffold_43198	43267.6	58810.9	9372.12	5150.47	98938.9	1501	169.434
Lc_contig_16814	43266.2	27377.7	1628.11	2979.16	14875.3	1524	7149.53
Lc_contig_21111	43215.8	21873.6	27140.3	43871.6	15704	25369	30884.8
Lc_scaffold_55822	43129.3	53105.8	85752.2	89311.7	22615.7	48048	105250
Lc_contig_10754	43116.3	61787.6	6657.33	4906.15	1309.28	2380	1329.4
Lc_contig_35801	43107.7	13392.8	548265	365380	77296.6	5363	17189.6
Lc_scaffold_51985	43042.8	32897.7	33019.8	35182.4	17827.3	28783	41488.1
Lc_scaffold_52153	42996.7	29741.2	42353.8	39560.5	24123.6	31991	59882.6
Lc_contig_22438	42979.4	39850.5	114174	206835	69666.4	55643	13748.8
Lc_scaffold_54911	42969.3	4182.27	13288	16054.3	9017.85	19845	3723.2
Lc_scaffold_51632	42947.7	76502.2	16910.2	10025.1	433.975	84	159369
Lc_contig_21867	42944.9	5588.7	2055.16	1288.6	7877.75	9789	12811.8
Lc_scaffold_54577	42907.4	22925.8	31429.8	43907.1	11229.4	37948	58079.6
Lc_contig_16038	42880	30825.1	12338.6	11755.1	141091	47009	5059.85
Lc_scaffold_48791	42819.5	60449.9	28017.2	24790.8	22831.5	30122	34206.8
Lc_contig_14831	42795	64870.1	36081.5	54141.1	29350.9	62406	55780
Lc_scaffold_45730	42783.5	20847.9	11884.8	10198.5	4398.59	12287	5453.74
Lc_contig_20541	42751.7	750.799	282.155	287.67	4327.49	351	179.571
Lc_contig_18288	42685.5	1723.67	4903.4	2309.24	7242.72	10905	15057.9
Lc_scaffold_46197	42676.8	14312.8	18397.3	12562.9	50718.7	75831	13370.8
Lc_contig_38123	42673.9	35551.9	18683.2	28455.7	33747.1	18945	18985.3
Lc_contig_12951	42617.7	67244.1	55702.7	69966.8	25383.8	28980	33779.6
Lc_contig_19887	42588.9	62734.1	29351.7	52915.5	17945	35013	70290.5
Lc_contig_16603	42583.1	35123.7	52694.4	33066.3	106444	36163	15475
Lc_contig_19299	42568.7	101157	38399.8	39994	23765.6	65911	48219.2
Lc_scaffold_53451	42537	31935.4	49937.6	56489.7	13634.7	23249	66264.6
Lc_scaffold_52741	42529.8	32273.8	36367.5	58917.2	24025.5	44657	56897.9
Lc_scaffold_41918	42509.7	50647.2	32463.1	11692	16120.8	13419	4881.72
Lc_contig_20806	42446.2	6979.26	15735.9	2778.18	21323.6	15951	40315.1
Lc_scaffold_54714	42359.8	29059.1	8914.57	5706.11	100638	53081	17128.8
Lc_scaffold_48046	42336.7	49595.1	23346.4	23994.8	33676	72286	36295.1
Lc_contig_35930	42323.8	15666.3	939946	405390	79998.5	6092	32671.8
Lc_contig_22411	42309.3	3045.5	4891.96	3101.32	2199.3	13299	21075
Lc_contig_20842	42297.8	26357.3	20071.1	28562.1	73910.6	45009	42433.8
Lc_scaffold_53338	42266.1	31523	83449.2	77134.9	20624.8	40072	89966.5
Lc_scaffold_43940	42224.3	34975.6	28707.4	43808.6	20257.1	22346	45163.5
Lc_contig_03306	42212.8	745.512	11.4387	0	33926	49	1.44815
Lc_scaffold_50021	42211.4	19282.9	9436.94	23817.5	18273.5	16010	7527.5
Lc_scaffold_54329	42186.9	41970.7	24398.8	34331.2	35348.1	16931	19057.7
Lc_contig_17863	42166.7	85252.7	1182	2392	102.977	87	1380.09
Lc_contig_14271	42165.2	50256	48751.8	31430.9	15395.1	15642	21112.6
Lc_contig_10497	42142.2	59265.6	3801.47	4516.02	387.39	1478	557.539
Lc_scaffold_41331	42142.2	182079	7008.12	6104.12	2682.31	14582	27795.8
Lc_scaffold_38753	42139.3	24496.2	61139.9	87676.3	16679.8	43576	66245.8
Lc_scaffold_41501	42097.5	10870.7	14439.5	65576.9	21304	83815	6978.65
Lc_contig_37695	42067.2	30439.1	29142	32171.7	24834.6	18057	29845
Lc_contig_12563	42025.5	49891.2	46437.4	34946	23988.8	21186	24805.4
Lc_contig_15620	42018.3	36889.6	23579	52261.4	30265.5	19042	27342.6
Lc_contig_22405	42006.7	35990.8	49087.3	86308.9	15976.2	28301	64694.8
Lc_scaffold_44381	41998.1	15037.1	15198.2	17299.6	4111.73	13068	28944.2
Lc_contig_19153	41983.7	48648.6	34129.3	43958.3	17913.1	23243	40554.1
Lc_contig_22372	41940.4	36107.1	43036.3	65056.8	18420.6	37993	41809.6
Lc_scaffold_53227	41830.9	25463.7	40538.8	47544.4	24967	32052	60489.4
Lc_contig_09720	41802.1	49568.6	6996.68	4996.79	3506.12	3513	2790.59
Lc_scaffold_44895	41802.1	1750.1	2905.43	1552.63	2231.17	2096	4115.65
Lc_scaffold_38704	41741.6	22910	35959.5	20412.7	18033.2	17271	530.024
Lc_contig_15848	41673.8	43123.4	24009.9	44699.2	21853.2	31534	19949.8
Lc_contig_36350	41636.4	4124.11	331.723	98.5171	178717	30212	8.68892
Lc_contig_11552	41636.4	50911.6	8449.4	9733.49	4469.7	7050	8732.36
Lc_contig_38060	41622	1623.21	1769.19	1863.94	3336.95	4180	3700.03
Lc_contig_21625	41604.7	14846.8	4998.72	9339.42	4001.39	74793	3718.86
Lc_scaffold_49428	41597.5	23232.5	32051.3	39127.1	22015	31861	51673
Lc_scaffold_55455	41593.1	27250.8	12369.1	5706.11	32702.6	32943	472.098
Lc_contig_21752	41519.6	2442.74	17669	12515.6	2934.85	3737	3694.24
Lc_scaffold_39610	41516.8	21567	79255	108550	12759.3	22344	40341.2
Lc_contig_22337	41485.1	50530.9	52225.4	45278.5	25957.6	34563	63071.4
Lc_contig_37612	41477.9	22407.7	51737.3	35367.6	12413.6	31897	99572.1
Lc_contig_37657	41339.5	37233.3	47280	64564.2	37103.6	35730	39909.6
Lc_contig_22314	41323.7	54242.6	46124.7	59244.2	22306.8	38015	55516.4
Lc_scaffold_52288	41309.3	27213.8	15682.5	18962.6	86086.4	42759	15702.3
Lc_contig_14266	41130.6	36376.8	27479.6	40057.1	32486.8	21745	24359.4
Lc_contig_17613	41121.9	2559.06	1300.2	945.764	2748.51	2543	60.8224
Lc_contig_21876	41121.9	25405.6	40210.9	43548.5	29294.5	25817	85684.3
Lc_contig_18386	41120.5	68.7352	160.142	197.034	69980.3	7381	20.2741
Lc_contig_38369	41078.7	44318.3	27422.4	52521.4	22265.1	31714	44445.3
Lc_scaffold_44730	41044.1	51958.5	25516	33172.7	18087.2	29782	28278.1
Lc_contig_22132	41036.9	32094	65940.4	98221.5	24319.8	37211	69774.9
Lc_contig_20827	41021	191924	87117.3	69931.4	11158.3	46731	56409.9
Lc_scaffold_53095	40992.2	4705.71	2108.54	2108.27	7066.19	6235	13275.2
Lc_contig_17459	40987.9	37968.2	33004.5	30260.5	72150.1	46357	14435.2
Lc_contig_14378	40921.6	19467.9	5654.54	2644.2	288230	53461	99.9226
Lc_contig_15650	40885.6	36170.6	22801.2	38788.2	31072.1	18553	18475.5
Lc_scaffold_40337	40874.1	26436.6	49640.2	55733.1	24253.6	47179	49522.5
Lc_contig_20534	40838	70612.2	65501.9	131390	43743.2	98923	235826
Lc_contig_22074	40819.3	18098.5	20627.8	16771.6	69409	41862	7033.68
Lc_contig_37398	40812.1	33400	30937.9	44466.7	18472.1	30742	63508.7
Lc_scaffold_50558	40696.8	571.031	22.8774	7.88137	605.603	22	8.68892
Lc_contig_21796	40676.6	23951.6	42380.4	43520.9	21115.2	11777	11368
Lc_contig_11457	40675.2	618.616	22.8774	3.94068	0	36	8.68892
Lc_contig_17112	40594.5	26997.1	31612.8	20006.9	34872.4	57987	36357.3
Lc_contig_22547	40567.1	23232.5	27975.3	33417	19215	43366	155329
Lc_scaffold_39557	40552.7	3473.77	3103.7	3909.16	8412.25	1669	11931.3
Lc_scaffold_57013	40534	29683	5921.44	5343.57	129018	41156	3080.22
Lc_contig_15385	40531.1	32400.7	11976.3	7034.12	74606.9	20018	3840.5
Lc_contig_22595	40528.2	28223.7	49914.7	49160	18097	27300	84562
Lc_scaffold_50237	40525.3	8100.17	1914.08	1556.57	7659.53	5252	1078.87
Lc_scaffold_47120	40523.9	43863.6	11290	13418	16645.5	28560	23903.2
Lc_contig_20011	40523.9	62887.4	12224.2	19037.4	5698.06	5680	37957.5
Lc_scaffold_50607	40512.4	13572.6	15693.9	20219.6	10356.6	16909	29073.1
Lc_contig_21902	40505.1	16914.1	11229	10332.5	53219.5	33637	18012.1
Lc_contig_37931	40459	23095	16773	26477.5	5489.66	6616	27882.7
Lc_scaffold_46717	40428.8	112467	63816.6	53065.3	57532.3	54785	21357.4
Lc_scaffold_50334	40335.1	7048	2531.77	2017.63	1610.86	1718	183.915
Lc_scaffold_47595	40281.8	41849.1	13467.2	7542.47	33119.4	29148	34001.2
Lc_contig_38029	40244.3	32295	54993.5	66668.5	157685	63097	21851.2
Lc_contig_21307	40206.8	21630.4	19640.3	31572.8	27622.4	55742	37801.1
Lc_scaffold_38725	40199.6	29889.2	30709.1	46638	25528.5	24368	49290.8
Lc_contig_37800	40198.2	72298.8	4400.09	3144.67	5168.47	1651	1065.84
Lc_contig_22069	40065.6	27372.5	29626.3	44017.4	22493.1	27008	47179.4
Lc_scaffold_56780	40049.8	1004.59	1959.83	1461.99	816.461	3651	6328.43
Lc_contig_18467	39923	30201.2	19110.3	25630.2	19080.2	25823	15302.6
Lc_scaffold_40385	39915.8	48252.1	35391.4	74896.6	29007.7	34805	46423.4
Lc_contig_21145	39912.9	46496.7	17848.2	10758.1	13948.5	8667	9397.06
Lc_scaffold_42473	39858.1	28757.7	63751.8	81721.9	16907.9	38365	65065.5
Lc_contig_16861	39829.3	41093.1	14020.1	19502.4	38520.8	32385	14918.9
Lc_scaffold_38907	39829.3	36212.9	36085.3	48017.2	13691	48234	55457
Lc_contig_10707	39820.6	45851.6	30247.8	45794.7	40156.2	29422	21054.7
Lc_scaffold_55921	39796.1	17294.8	2707.16	1926.99	2481.26	15038	257.771
Lc_contig_09202	39754.4	44439.9	37946	34662.3	26793.7	22915	15221.5
Lc_contig_22468	39735.6	24718.2	33896.7	52462.3	12416.1	21168	56244.8
Lc_contig_19383	39716.9	42319.7	50524.8	60513.1	28014.7	36993	87500.3
Lc_contig_21701	39594.4	49478.7	60011.3	76394.1	35796.8	31634	64437
Lc_scaffold_55925	39562.7	16538.7	2405.94	1938.82	2704.37	15143	217.223
Lc_scaffold_56927	39544	26410.2	945.601	260.085	3888.61	7756	24848.9
Lc_scaffold_55289	39525.2	3420.9	6077.77	3109.2	1934.5	11980	12222.4
Lc_contig_21671	39522.3	50144.9	66706.8	87818.1	23540.1	43452	95578.1
Lc_scaffold_51895	39391.2	21868.4	5627.85	1690.55	185876	57905	1178.8
Lc_scaffold_57254	39379.7	2908.03	1868.32	744.789	6016.8	9893	3568.25
Lc_scaffold_56941	39358.1	34357	57952.3	61261.9	9988.78	23962	63349.5
Lc_contig_38230	39273	61332.9	171180	179703	24452.2	70590	114568
Lc_scaffold_39115	39245.7	18579.6	14622.5	13658.4	9432.21	20305	35640.5
Lc_scaffold_56984	39232.7	35673.5	7538.11	12188.5	3636.07	3424	3104.84
Lc_contig_15516	39121.7	35721.1	122783	60686.5	162012	79967	66350
Lc_scaffold_46895	39059.8	17014.6	494930	71491.9	179430	37475	4382.11
Lc_scaffold_53374	39018	35070.8	74687.2	133633	16518	31891	82653.3
Lc_scaffold_51161	39002.1	18024.5	56526.3	39789.1	32153.4	51235	79542.7
Lc_contig_37319	38996.4	55030.4	130657	128029	11687.9	25394	35235
Lc_contig_19978	38994.9	25828.6	17909.2	16464.2	16853.9	23610	31498.8
Lc_contig_38404	38941.6	10548.2	30529.9	40297.4	9137.99	16402	38897.4
Lc_contig_21898	38908.5	24591.3	34072.1	53061.3	15640.3	35171	69239.1
Lc_contig_16251	38869.5	25294.5	15373.6	12157	59984.1	34332	9864.82
Lc_scaffold_50734	38850.8	17596.2	11160.4	11526.5	15525	37928	26816.9
Lc_contig_08404	38830.6	507.583	247.839	315.255	666.899	526	85.441
Lc_contig_14465	38806.1	888.27	7.62581	0	9.80734	24	7.24076
Lc_contig_20401	38787.4	37719.7	21489.5	33586.4	13303.7	21001	34180.8
Lc_contig_22031	38780.2	17279	36623	50409.2	8221	18588	65459.4
Lc_scaffold_50855	38711	31470.1	42777	49885.1	16667.6	24441	28446.1
Lc_scaffold_41498	38695.2	32818.4	24013.7	25429.2	7468.29	54873	21076.4
Lc_scaffold_41943	38673.6	6270.76	8884.07	16263.2	3797.89	8344	11812.6
Lc_contig_37620	38653.4	18251.8	30373.6	23064.8	28343.2	42143	1288.86
Lc_contig_10702	38640.4	46105.4	8102.42	3329.88	3332.04	3944	4913.58
Lc_scaffold_40530	38636.1	21767.9	16860.7	19108.4	9339.04	24533	67472.3
Lc_contig_03524	38562.6	761.374	19.0645	0	7.3555	68	2.89631
Lc_scaffold_38724	38559.7	25056.6	33885.3	41562.4	14274.6	15816	38758.4
Lc_contig_16265	38558.3	8549.6	1963.65	4563.31	4437.82	6488	6237.19
Lc_contig_16980	38538.1	31993.6	53689.5	100109	155912	56089	12331
Lc_contig_37028	38528	31575.9	39375.9	32057.5	13911.7	23227	62829.6
Lc_scaffold_48599	38526.6	17231.4	7473.29	5051.96	212498	72122	3795.61
Lc_contig_21822	38473.3	13588.4	45610	61983	19538.7	43706	13037.7
Lc_contig_17425	38467.5	528.732	30.5032	11.8221	1574.08	31	28.9631
Lc_scaffold_43914	38466.1	16189.8	25294.8	28073.4	15544.6	17037	71703.8
Lc_contig_22472	38460.3	15132.3	26671.3	15333.2	8404.89	9694	61558.1
Lc_scaffold_57732	38435.8	327047	19682.2	35647.4	9790.18	67090	64965.6
Lc_contig_37150	38425.7	16173.9	27761.8	32242.7	22782.5	21629	46429.2
Lc_scaffold_49365	38402.6	4917.21	17981.7	46027.2	2996.14	2506	7582.53
Lc_contig_18012	38399.8	73604.8	5421.95	10403.4	18793.3	118371	3941.87
Lc_contig_20978	38368.1	10992.3	12727.5	12456.5	8309.27	9333	17622.6
Lc_scaffold_38814	38362.3	17929.3	11267.1	11305.8	172746	48181	773.314
Lc_scaffold_42164	38291.7	4081.81	44020	61431.3	6629.76	8075	1821.78
Lc_contig_37507	38271.5	12631.4	3313.41	3731.83	80601.6	83494	3255.45
Lc_contig_21607	38232.6	22502.8	11004	10903.9	13860.2	34256	3020.85
Lc_contig_21436	38179.3	31.7239	2001.78	1107.33	603.151	6631	23.1704
Lc_contig_15294	38140.4	50023.3	11816.2	15892.8	1164.62	7169	24943
Lc_contig_18525	38136.1	24638.9	14283.1	8070.52	6031.51	8139	11557.7
Lc_contig_15685	38066.9	6376.51	5334.25	3306.23	6450.78	10131	4555.89
Lc_scaffold_52142	38046.7	6085.71	4796.63	4496.32	10310	4381	4250.33
Lc_contig_37677	38004.9	33558.6	37580	29630	12886.8	26957	96767
Lc_scaffold_52723	37891.1	49330.7	6680.21	4807.63	1971.28	3018	2182.37
Lc_contig_14095	37882.4	11082.2	632.942	1099.45	973.378	156	26.0668
Lc_contig_18791	37876.7	42446.6	12754.2	15774.6	22993.3	11776	13134.7
Lc_scaffold_43941	37873.8	31343.2	25565.5	40392	20036.4	21806	41896.5
Lc_contig_12957	37869.5	44720.2	17779.6	34469.2	42654.6	27167	21726.6
Lc_scaffold_54606	37856.5	96916.6	42426.2	27202.5	14026.9	17833	39777.9
Lc_contig_37725	37849.3	777.236	106.761	31.5255	18491.7	50	68.0632
Lc_contig_15773	37824.8	29963.2	26739.9	31348.1	16863.7	11822	19664.5
Lc_scaffold_42225	37800.3	24226.5	61048.4	67949.2	20494.9	37973	66787.4
Lc_contig_16450	37791.6	34732.4	31628	44293.3	24248.6	14505	20598.5
Lc_contig_22635	37770	30915	49476.3	57313.3	11388.8	33914	88677.6
Lc_scaffold_44979	37764.3	46269.3	7820.27	4027.38	27124.7	32534	88115.8
Lc_contig_35813	37734	11087.5	433798	274949	69288.9	4500	19431.3
Lc_scaffold_53343	37703.7	27055.2	36916.5	46129.6	23343.9	29959	89813
Lc_contig_37480	37672	45127.3	37450.4	61797.8	29287.2	27833	39738.8
Lc_contig_22164	37672	34023.9	93008.2	77800.9	14056.4	33442	114938
Lc_scaffold_54941	37653.3	8502.01	6825.1	2872.76	8564.26	32660	37090.1
Lc_scaffold_53396	37624.5	43615.1	72552	86502	16731.3	31911	71013.1
Lc_contig_22084	37608.6	23412.3	27086.9	17252.3	61082.6	47608	18033.8
Lc_contig_12086	37591.3	59720.3	3309.6	2376.23	2030.12	1891	863.099
Lc_scaffold_42201	37513.5	8893.27	10397.8	6431.2	13249.7	114711	69226.1
Lc_contig_37546	37506.3	32226.2	17756.7	36065.1	46302.9	26760	23283.4
Lc_contig_20299	37476.1	37762	57620.6	71933.2	28407	37831	68710.5
Lc_scaffold_43300	37463.1	37201.6	33965.4	36612.9	28992.9	25808	22927.2
Lc_contig_18430	37444.3	8285.23	2787.23	264.026	88687.8	16667	30.4112
Lc_contig_19962	37424.2	40173.1	21546.7	23561.3	91343.1	29580	17176.5
Lc_scaffold_53571	37419.8	13017.4	84585.5	45865.6	11783.5	34084	44133.9
Lc_contig_11317	37376.6	41542.5	96611.4	116006	17699.8	27999	50873.6
Lc_contig_19336	37329.1	153.332	1315.45	200.975	2253.24	234	225.912
Lc_scaffold_53810	37319	37148.7	136914	220726	24221.7	8419	68242.8
Lc_contig_35777	37285.8	46988.4	173121	56442.4	200021	29044	6955.48
Lc_contig_37551	37222.4	549.881	373.665	149.746	21181.4	171	73.8558
Lc_contig_17391	37215.2	51942.6	27944.8	55327.2	29017.5	30716	36053.2
Lc_contig_15311	37208	28408.8	7034.81	14702.7	164457	37904	3046.91
Lc_scaffold_44285	37193.6	46734.6	33591.7	61561.4	24994	21240	10979.9
Lc_scaffold_53393	37151.8	20826.8	22233.1	27190.7	19541.1	22711	64390.7
Lc_contig_38275	37128.8	37413.1	80109.1	87822.1	11491.8	38685	54747.4
Lc_scaffold_39232	37107.1	64362.5	109598	53148	18626.6	29405	32429.9
Lc_scaffold_48535	37092.7	50885.2	19461.1	25803.6	24459.5	33382	38113.9
Lc_contig_20607	37089.8	158.62	209.71	63.0509	490.367	10018	10.1371
Lc_contig_11403	37061	28260.7	33721.3	20113.3	17645.9	27414	23971.3
Lc_contig_18610	37033.6	28588.5	28562.5	25350.4	34208	22552	28309.9
Lc_contig_21367	36932.8	48833.7	19876.7	23419.5	10962.2	21419	21718
Lc_scaffold_56844	36866.5	3944.34	4442.03	3495.39	5918.73	10884	8244.34
Lc_scaffold_46223	36836.2	18696	33725.1	49707.8	10812.6	32327	56585.1
Lc_contig_17700	36821.8	21995.3	63694.6	39856.1	33896.6	34664	27261.5
Lc_contig_37984	36810.3	23512.7	22595.3	24838.1	17040.3	66479	52630.2
Lc_scaffold_48927	36764.2	30370.4	19857.6	28262.6	38167.7	35310	27126.8
Lc_contig_35680	36759.8	12256	162293	55922.2	170383	18246	1258.44
Lc_scaffold_47861	36739.7	20879.6	7808.83	2663.9	143479	53062	1451.05
Lc_contig_16897	36733.9	13953.2	47150.4	52553	69362.4	31009	24773.6
Lc_contig_16180	36729.6	5911.22	1975.08	1387.12	13764.6	22143	3691.34
Lc_contig_14628	36722.4	47041.3	38430.3	45932.6	23010.5	29924	36490.6
Lc_contig_18295	36702.2	41108.9	20864.2	32640.7	34725.3	25397	10733.7
Lc_contig_38318	36680.6	50425.2	52461.8	58759.5	50184.2	38233	36208.2
Lc_scaffold_55922	36667.6	15497.1	2203.86	1923.05	2483.71	13847	220.119
Lc_contig_37784	36660.4	16448.9	7397.04	7849.84	44831.8	40152	15517
Lc_scaffold_47862	36584	20414.3	7911.78	2675.72	142025	53215	1623.38
Lc_scaffold_42754	36578.3	102489	50681.1	56938.9	58.844	1530	609.672
Lc_contig_08817	36569.6	364.825	45.7549	106.398	198.599	112	10.1371
Lc_scaffold_54913	36565.3	9152.35	36935.6	52241.6	11212.2	43895	7685.35
Lc_contig_15178	36550.9	29349.9	20685	31813.1	18285.8	16666	21250.2
Lc_contig_11327	36530.7	17908.2	2497.45	2376.23	155836	30163	1934.73
Lc_contig_20185	36506.2	8999.02	1967.46	1934.88	182046	8887	223.016
Lc_contig_22640	36499	26172.2	47085.6	47832	25638.8	33648	66315.3
Lc_contig_22239	36474.5	17860.6	16746.3	12830.9	3969.52	15707	21839.6
Lc_scaffold_45400	36447.1	15518.3	4400.09	2167.38	72826.9	25006	36.2038
Lc_contig_14270	36442.8	35129	24173.8	35403.1	16397.9	19040	22275.5
Lc_contig_13856	36419.8	793.098	488.052	358.602	7.3555	57	91.2336
Lc_contig_16114	36416.9	35858.6	29332.7	7116.88	215.761	109	166.538
Lc_scaffold_51511	36366.4	19256.4	4712.75	4078.61	49713.4	33030	11737.3
Lc_contig_21638	36278.5	37714.5	24135.7	28302	14436.4	20582	48051.2
Lc_contig_19972	36278.5	35044.4	46483.1	40214.7	23363.5	79863	201690
Lc_scaffold_46699	36271.3	20308.6	15320.3	12377.7	15696.6	32048	25978.4
Lc_contig_17720	36267	8634.19	3351.54	7294.21	14416.8	1030	3274.27
Lc_contig_20263	36265.6	22254.3	1479.41	2273.77	20776.8	22264	7295.79
Lc_contig_22515	36261.2	23877.5	44100.1	58629.5	8142.54	12978	66445.6
Lc_contig_37732	36195	169.194	2451.7	2376.23	5207.7	3474	343.212
Lc_contig_21527	36192.1	14037.8	10275.8	8756.2	7161.81	23748	25877
Lc_scaffold_48762	36184.9	44318.3	90953	2273.77	250293	15285	2069.41
Lc_contig_38295	36170.5	71711.9	50021.5	43343.6	29618.2	42485	63046.8
Lc_scaffold_40690	36143.1	22116.9	18896.8	6478.48	21102.9	52466	43411.3
Lc_contig_17294	36121.5	40046.2	40828.6	42090.4	11832.6	19163	40887.2
Lc_contig_10189	36120	49521	31696.7	30895	41536.5	38837	33614.5
Lc_contig_15115	36085.4	40812.8	47142.8	49491.1	24476.7	25216	30580.6
Lc_contig_15359	36039.3	24887.4	16243	15652.4	133157	43398	11950.2
Lc_contig_35296	36033.6	14952.5	124274	47481.3	206646	16394	1820.33
Lc_scaffold_55506	36024.9	6334.21	7446.6	5032.25	14581.1	43806	2776.11
Lc_contig_07260	36022	56648.3	172664	101977	15463.7	21374	32975.9
Lc_scaffold_58800	36014.8	39882.3	23087.1	14170.7	16437.1	75138	54858.9
Lc_scaffold_38802	35977.4	22687.9	37423.7	46019.3	15503	26414	41993.5
Lc_scaffold_58397	35960.1	502.295	876.968	1213.73	3138.35	1929	212.878
Lc_contig_11768	35918.3	16840.1	11034.5	15124.3	43522.5	29512	14808.8
Lc_contig_38199	35909.6	43694.4	52339.8	61754.5	12053.2	31370	131720
Lc_scaffold_53320	35876.5	21159.9	45289.7	54353.9	13205.6	34215	55268.8
Lc_contig_21023	35834.7	20890.2	5513.46	7609.46	12565.7	9519	4919.38
Lc_contig_37888	35784.3	20641.7	46776.7	40139.8	23451.8	33772	67737.4
Lc_scaffold_43493	35771.3	30719.3	54192.8	42023.5	13580.7	35889	70808.9
Lc_contig_09712	35769.8	43546.4	39337.7	47583.8	19965.3	29591	30254.8
Lc_contig_37396	35761.2	15359.7	19293.3	25220.4	11712.4	27425	47587.8
Lc_scaffold_54915	35743.9	3791.01	11202.3	15100.7	6879.85	16943	3730.44
Lc_scaffold_40366	35726.6	31332.7	95902.2	64733.6	17626.2	36123	83874.1
Lc_scaffold_55673	35723.7	17643.8	8849.75	2198.9	125698	48537	95.5781
Lc_contig_18704	35722.3	27663.3	26068.8	9808.36	50789.8	25417	85407.7
Lc_contig_17094	35715.1	64907.1	21203.6	20357.6	38417.8	100712	12152.9
Lc_contig_14219	35712.2	26822.6	3999.74	3653.01	58471.4	13452	266.46
Lc_scaffold_38699	35673.3	109918	44100.1	36861.2	36446.5	34432	13535.9
Lc_contig_37287	35612.8	8681.78	9154.79	13772.7	21470.7	14287	37055.3
Lc_scaffold_53408	35598.4	18273	55279.5	74459.2	12190.5	30438	89862.2
Lc_scaffold_48548	35573.9	3568.94	2733.85	866.95	10949.9	5407	59.3743
Lc_scaffold_41333	35572.4	12377.6	32230.5	30075.3	12894.2	13954	41042.1
Lc_contig_19597	35566.7	957.005	1212.5	1331.95	41649.3	4333	2122.99
Lc_scaffold_44521	35566.7	37661.6	85870.4	74002.1	27360	38900	98420.8
Lc_scaffold_51397	35513.3	22561	64327.5	59662	13879.8	28217	79019.9
Lc_scaffold_47921	35506.1	44291.9	107040	100413	17422.7	54353	190775
Lc_contig_15704	35486	11225	4529.73	2797.89	7509.97	31794	3584.18
Lc_contig_21929	35477.3	20044.2	8468.46	7187.81	40085.1	17792	15244.7
Lc_contig_37858	35457.1	835.397	141.077	39.4068	21387.4	188	88.3373
Lc_contig_38331	35438.4	27504.6	20223.6	13481.1	64966.3	121761	525.68
Lc_contig_18384	35418.2	15306.8	24234.8	24302.2	83200.6	66623	5295.9
Lc_scaffold_39609	35411	10061.8	53228.2	79101.3	1794.74	8262	28637.2
Lc_contig_37676	35377.9	31528.3	22648.7	31482.1	16983.9	13453	16691.4
Lc_contig_21490	35359.1	26695.7	29149.7	30370.9	15252.9	14389	27764
Lc_contig_37529	35327.4	34616.1	29687.3	47122.7	18786	22854	59937.6
Lc_scaffold_52194	35305.8	21498.2	47360.1	47434	19217.5	33643	66131.4
Lc_contig_20184	35302.9	13191.9	7088.19	8539.46	84497.6	28474	25764.1
Lc_contig_16039	35292.9	32257.9	3103.7	2793.94	1135.2	12831	1309.13
Lc_contig_17519	35290	26595.2	12403.4	14887.9	141584	36392	18135.2
Lc_contig_17704	35266.9	23121.5	18919.6	11534.4	100251	34714	4273.5
Lc_scaffold_49333	35253.9	28731.3	4853.83	3499.33	46538.3	1632	886.27
Lc_contig_11828	35246.7	42499.5	7732.57	9504.93	15569.2	18426	3125.11
Lc_contig_19711	35245.3	39216.1	50139.7	93910.4	16108.6	40636	133405
Lc_scaffold_57317	35242.4	72711.2	21154	20806.8	16491	29500	12112.4
Lc_scaffold_54213	35236.7	37925.9	35909.9	43989.9	21306.4	21888	78676.7
Lc_contig_17702	35232.3	24760.5	4922.46	3948.57	129901	35392	4516.79
Lc_scaffold_40396	35229.4	565.743	316.471	63.0509	313.835	284	1068.74
Lc_contig_37257	35196.3	9638.78	56389.1	63374.1	16211.5	26227	74478.5
Lc_contig_15763	35186.2	26616.4	15503.3	20613.7	25195.1	17685	22188.6
Lc_scaffold_46470	35153.1	22386.5	18301.9	19053.2	7740.44	15749	38942.3
Lc_contig_21749	35145.9	3526.64	2154.29	3270.77	2981.43	5038	5588.42
Lc_contig_36921	35132.9	12092.1	491445	258406	67065	4761	19829.6
Lc_contig_17381	35069.5	29889.2	152.516	189.153	1037.13	351	31.8594
Lc_scaffold_49317	35063.7	14048.4	10657.1	9122.68	10748.8	9271	25674.3
Lc_contig_19929	35037.8	2315.85	8861.19	149.746	12401.4	16916	175.227
Lc_contig_22467	35024.8	16422.4	10748.6	6565.18	15480.9	13346	55588.8
Lc_contig_13263	34951.3	50081.5	24585.6	30351.1	22250.4	27921	22132.1
Lc_contig_21985	34925.4	31708.1	60141	78321.1	15652.5	34649	104575
Lc_scaffold_44900	34918.2	27055.2	29317.4	50456.5	9091.4	25744	65683.9
Lc_scaffold_46530	34893.7	61676.6	37854.5	40529.9	20038.8	66872	89746.4
Lc_contig_22289	34857.7	50996.2	135675	155547	47455.3	195648	6951.13
Lc_scaffold_39529	34810.1	967.58	838.839	4114.07	1721.19	1145	14513.4
Lc_contig_22018	34788.5	27885.3	142618	127591	48090.3	30931	102319
Lc_scaffold_58027	34758.2	19806.3	130836	138744	74212.1	44692	32343
Lc_contig_18711	34720.8	29757	21173.1	32297.8	14647.3	22573	24365.2
Lc_scaffold_40709	34700.6	22233.2	19323.8	47757.1	66618.8	92811	51862.7
Lc_contig_38016	34680.4	29540.3	39246.2	4590.9	5636.77	36458	19977.3
Lc_contig_11728	34666	34980.9	30099.1	48368	21657.1	18459	24114.6
Lc_scaffold_53188	34661.7	22375.9	32024.6	35387.3	15686.8	24774	67815.6
Lc_contig_37251	34655.9	64018.9	4495.42	7743.44	44638.1	6696	6106.86
Lc_scaffold_56506	34654.5	10294.4	40958.2	24270.7	21595.8	70291	65979.3
Lc_contig_12066	34650.1	39501.6	37526.6	642.331	165506	147842	125.989
Lc_contig_38330	34631.4	31274.5	43554.8	37243.4	15596.1	47613	69908.1
Lc_scaffold_47784	34624.2	43059.9	120309	115466	20440.9	50718	138029
Lc_contig_17410	34619.9	94664.2	156.329	528.052	443.782	1519	1089.01
Lc_contig_15202	34568	24475	21992.8	15739.1	119892	51337	17010
Lc_contig_22104	34557.9	27684.4	2588.96	2360.47	29667.2	9931	92.6818
Lc_scaffold_52039	34547.8	17939.9	32764.3	49948.2	14681.6	28041	48368.3
Lc_contig_22292	34542.1	12483.4	18618.4	37992.1	96210	30092	22769.3
Lc_contig_17587	34532	24580.8	13471	8992.64	12313.1	107628	23455.7
Lc_contig_12945	34511.8	30084.9	3206.65	5611.53	7169.17	4390	3792.71
Lc_scaffold_56887	34510.4	29762.3	23659.1	25098.2	18295.6	21749	15712.5
Lc_contig_07378	34501.7	375.4	3.81291	3.94068	76.0069	163	0
Lc_scaffold_53899	34485.9	3415.61	3946.36	2746.66	13583.2	10485	6972.86
Lc_contig_37627	34451.3	41405	35829.9	58842.3	17059.9	21899	34638.4
Lc_contig_13938	34448.4	34177.2	44309.8	44462.7	16976.5	14915	20796.9
Lc_contig_38214	34403.7	39247.8	153572	105595	40099.8	90756	184592
Lc_contig_19861	34390.8	34034.5	32764.3	39702.4	17099.1	25767	40238.4
Lc_contig_35616	34351.8	15100.6	1.04795e+06	328011	66935.1	6127	27509.1
Lc_contig_22638	34351.8	28868.8	27704.6	46492.2	10812.6	21291	32776
Lc_scaffold_42862	34330.2	83539.7	28532	11049.7	39597.1	198319	16785.5
Lc_contig_22486	34307.2	23137.3	45606.2	76366.5	13374.8	22604	66289.2
Lc_scaffold_55288	34305.7	3040.21	6039.64	3322	1853.59	12120	12910.3
Lc_scaffold_56846	34252.4	745.512	1978.9	1469.88	1929.59	3134	629.947
Lc_contig_22166	34158.7	17627.9	2024.65	1123.09	4800.69	26006	19350.2
Lc_scaffold_48186	34155.9	15090	11614.1	11774.8	43652.5	35483	13114.5
Lc_contig_20782	34154.4	20842.6	37057.6	32250.6	48708.2	51791	23946.7
Lc_contig_11569	34144.3	37185.7	3023.63	2726.95	1066.55	1862	593.743
Lc_scaffold_58026	34141.5	18082.6	122139	131851	68109.5	40985	29191.9
Lc_contig_11052	34109.7	34441.6	26774.2	22012.7	30064.4	19784	16821.7
Lc_contig_35690	34102.5	13477.4	539873	116230	254243	19019	4994.68
Lc_scaffold_42226	34046.3	22529.3	59416.5	63476.5	20296.3	36908	62935.3
Lc_contig_20465	34042	47945.4	27460.5	33314.5	34183.5	68125	58563.3
Lc_scaffold_45426	34027.6	41933.7	35040.6	44017.4	26227.3	23387	19844
Lc_contig_10909	34010.3	4536.52	11343.4	583.221	32508.9	89915	155054
Lc_scaffold_39068	33985.8	23602.6	16723.4	14281	14473.2	22528	49327
Lc_contig_12314	33959.9	8581.32	2276.3	1607.8	184434	26496	55.0298
Lc_contig_06383	33910.9	396.549	0	3.94068	22.0665	48	0
Lc_contig_21281	33902.2	28451.1	30118.1	27143.4	23030.1	41111	26279.6
Lc_contig_20205	33876.3	18230.7	19053.1	22454	85037	42803	19896.2
Lc_contig_20235	33864.8	2490.33	80.071	185.212	1449.03	2895	241.842
Lc_contig_21467	33808.6	16713.2	44938.9	68540.3	126809	12946	117408
Lc_scaffold_53220	33794.2	22476.4	31582.3	31903.8	14284.4	21207	49622.4
Lc_scaffold_44760	33761	655.628	190.645	216.738	1924.69	268	188.26
Lc_scaffold_45503	33752.4	9913.73	9330.18	11368.9	9711.72	11396	24515.8
Lc_contig_21647	33691.8	15893.7	17367.8	18339.9	10015.7	12124	34674.6
Lc_contig_36947	33691.8	33373.6	53605.6	64643	28120.1	41072	68988.6
Lc_contig_14245	33689	28001.6	7412.29	3172.25	64130.2	66703	28947.1
Lc_scaffold_51533	33684.6	20139.4	5196.99	4602.72	31697.3	35886	11766.2
Lc_contig_22017	33681.8	43186.8	50704	59055.1	9336.59	19330	27568.5
Lc_scaffold_54130	33676	4362.04	1307.83	1789.07	25705	20696	194.053
Lc_contig_14091	33674.5	37582.3	20578.2	36029.7	21046.6	16786	20539.2
Lc_scaffold_45775	33631.3	48738.5	27388.1	40321.1	7389.83	4253	708.147
Lc_contig_20869	33619.8	523.445	11.4387	47.2882	1642.73	18	23.1704
Lc_contig_38099	33619.8	16036.4	22187.3	22919	19374.4	38837	21839.6
Lc_contig_11105	33601.1	49954.6	34632.6	30930.4	32707.5	27346	27108
Lc_contig_21006	33578	21672.7	5101.67	4653.95	104688	24403	3762.3
Lc_contig_37731	33552.1	26632.2	66821.2	107872	13227.6	28010	83764.1
Lc_contig_15270	33550.6	31998.9	54566.5	68607.3	22760.4	72933	44135.4
Lc_scaffold_51825	33529	465.284	26.6903	15.7627	4690.36	36	13.0334
Lc_contig_18765	33490.1	23919.8	8575.22	12342.2	9380.72	14959	8465.9
Lc_contig_16439	33481.4	22555.7	34564	36435.6	5850.08	9921	18755
Lc_contig_13422	33478.6	42896	34998.7	72638.6	37679.8	34492	39902.4
Lc_contig_17996	33474.2	17992.7	19121.7	27344.4	25629	49487	35207.5
Lc_contig_37535	33445.4	30502.5	48275.2	48813.3	11952.7	30910	86896.4
Lc_contig_37735	33442.5	200982	48599.3	21319.1	10572.3	218103	2012.93
Lc_contig_21773	33439.7	25659.4	40912.5	26004.6	14711	31183	87074.5
Lc_contig_13051	33431	43424.8	29107.7	28089.2	23260.6	15614	19361.8
Lc_scaffold_41667	33420.9	6291.91	4487.79	2068.86	79451.7	32308	72.4077
Lc_contig_37988	33416.6	18706.5	73051.5	85371	21313.8	35844	40709
Lc_scaffold_55766	33389.2	11933.5	4647.93	1517.16	3439.92	1275	2290.98
Lc_scaffold_47709	33364.7	10997.6	5353.32	6115.94	11035.7	12336	3866.57
Lc_contig_21192	33348.9	43588.7	62745.2	47855.7	24094.2	84519	126674
Lc_contig_37825	33346	15819.7	8140.55	8771.96	11229.4	12554	16307.7
Lc_scaffold_49452	33334.5	34806.4	29912.2	51879.1	35127.4	30401	16142.6
Lc_scaffold_57412	33328.7	59778.4	20094	31939.2	4452.53	27330	50038
Lc_scaffold_38926	33321.5	15587	8323.57	9319.72	15743.2	21790	11053.8
Lc_contig_21911	33321.5	22212	36390.4	47390.7	20936.2	20533	31788.4
Lc_contig_18865	33317.2	51895	72048.7	63413.5	61651.4	68731	13366.5
Lc_scaffold_39896	33302.8	16697.4	54314.8	72410.1	15659.9	30371	110412
Lc_contig_21588	33295.6	24839.8	38449.3	29917.7	33423.4	38830	13278.1
Lc_contig_14238	33288.3	27340.7	33290.5	52962.8	11329.9	22007	55252.8
Lc_contig_21096	33278.3	6450.53	217.336	39.4068	22529.9	7797	26.0668
Lc_scaffold_42535	33199	46031.4	8110.05	334.958	16670	24627	212.878
Lc_scaffold_47516	33190.4	354.25	45.7549	35.4662	2419.96	56	15.9297
Lc_contig_09474	33183.2	33844.1	52858.3	24605.6	22375.4	17974	24924.2
Lc_scaffold_39650	33152.9	29059.1	46048.5	48253.7	29833.9	30255	37624.5
Lc_contig_22473	33121.2	9353.27	7282.65	5674.58	16052.2	5168	7206.01
Lc_contig_11443	33119.7	42208.7	21012.9	27553.3	30731.3	27253	26544.6
Lc_contig_37605	33053.5	7502.71	4583.11	1690.55	4155.86	5263	8911.93
Lc_scaffold_39986	33027.5	10902.5	10843.9	2557.5	18440.3	20136	13776.3
Lc_contig_21475	32964.1	34547.3	35376.1	65640	18714.9	26458	67174
Lc_contig_17088	32939.6	343.676	22.8774	19.7034	330.998	84	23.1704
Lc_contig_21910	32919.4	19251.1	21207.4	14761.8	19693.1	21176	41027.6
Lc_scaffold_57993	32912.2	33838.8	1967.46	1079.75	18947.8	6465	768.969
Lc_contig_20517	32903.6	33505.7	50955.7	50334.4	20021.7	32747	53355.7
Lc_contig_14066	32870.4	25706.9	59706.3	93059.3	22846.2	41859	60878.9
Lc_contig_13402	32861.8	401.836	0	78.8137	0	40	178.123
Lc_contig_18476	32850.3	454.71	72.4452	342.84	193.695	62	78.2003
Lc_contig_35787	32843.1	9802.69	225884	191903	59062.3	3676	10056
Lc_contig_16002	32828.7	28038.7	9604.71	19368.5	32763.9	27758	18091.8
Lc_contig_19323	32815.7	36212.9	83552.2	87711.7	22118	29061	23868.5
Lc_scaffold_53808	32789.7	38972.8	202416	317903	34085.4	9970	47778.9
Lc_contig_38083	32785.4	26124.6	47280	55626.7	19957.9	28782	43910.9
Lc_scaffold_47863	32730.7	18066.8	4743.25	1331.95	132299	48902	275.149
Lc_contig_14598	32730.7	45254.2	34026.4	37089.7	24091.7	32352	16616.1
Lc_contig_20525	32711.9	3531.93	1201.07	480.763	605.603	7406	5834.61
Lc_contig_21447	32696.1	10632.8	2935.94	4066.79	1380.38	43836	6619.51
Lc_contig_13557	32668.7	27520.5	12514	18174.4	60879.1	33435	15544.5
Lc_contig_22599	32661.5	25992.5	23590.4	17279.9	7438.87	13461	31107.8
Lc_scaffold_56668	32609.6	39639	46742.4	64757.3	13953.4	22866	44400.4
Lc_contig_16132	32596.6	391.262	19.0645	3.94068	135540	10	8.68892
Lc_contig_37524	32537.6	8502.01	2638.53	1623.56	241793	45380	1685.65
Lc_contig_18379	32471.3	23639.6	16170.5	16271.1	16027.6	13013	17954.2
Lc_contig_38248	32464.1	6016.97	9082.34	4200.77	11891.4	17287	14535.1
Lc_contig_03430	32449.7	11653.3	52629.5	17741	119407	93769	33261.2
Lc_contig_17803	32430.9	2099.07	15.2516	3.94068	9.80734	4	23.1704
Lc_contig_37709	32430.9	22984	21909	29165	31408	21936	20194.5
Lc_contig_21906	32405	35298.1	46830.1	72370.7	27063.4	28731	69557.7
Lc_contig_20994	32399.2	38560.4	37534.2	40652.1	5553.41	8711	19874.5
Lc_contig_37896	32361.7	16369.5	13047.8	13323.5	26330.3	18956	8037.25
Lc_contig_22121	32321.4	6487.54	4358.15	10659.6	9738.69	7146	5714.41
Lc_scaffold_53199	32233.5	8253.51	24486.5	39288.6	4278.45	11551	7081.47
Lc_contig_37497	32148.5	23639.6	19129.3	20042.3	19455.3	27477	44875.4
Lc_scaffold_58288	32134.1	10722.7	1323.08	1024.58	100415	36209	59.3743
Lc_contig_22312	32126.9	11600.4	51386.5	82037.2	4570.22	41814	60254.8
Lc_contig_11707	32122.5	36715.2	14283.1	34402.2	31307.5	28900	18382.9
Lc_contig_09580	32090.8	43874.2	2413.57	5879.5	7429.06	12780	7255.25
Lc_contig_07253	32070.7	70416.5	3004.57	4200.77	362.872	1008	39.1001
Lc_scaffold_49127	32070.7	5033.53	5543.96	12535.3	6860.23	26278	26032
Lc_contig_16744	32066.3	31269.2	18565	25409.5	34222.7	28612	13476.5
Lc_contig_37010	32027.4	20953.6	19724.2	16405.1	58726.4	45851	9434.72
Lc_contig_37293	32024.5	32728.5	28798.9	38465	22789.8	27973	48563.8
Lc_contig_21960	32021.7	26193.4	29847.4	44482.4	1883.01	809	673.391
Lc_scaffold_40514	32014.5	13461.5	42834.2	713.264	74172.9	22545	9914.06
Lc_contig_38157	32001.5	16988.2	6367.55	3388.99	14939	41103	48956.3
Lc_contig_12223	31992.8	43551.7	8220.62	7097.17	3143.25	3481	7217.59
Lc_contig_12534	31987.1	36979.5	19914.8	27360.2	33828	23843	15828.3
Lc_contig_19740	31979.9	43255.6	8338.82	4480.56	3967.07	19338	3792.71
Lc_scaffold_48571	31977	12229.6	3675.64	902.417	98056.2	33740	49.2372
Lc_contig_14881	31969.8	51561.9	44408.9	35174.5	28581	51965	52140.7
Lc_scaffold_51190	31964	211.493	1795.88	4322.93	35647.2	844	7091.61
Lc_scaffold_58845	31953.9	13921.5	953.226	981.23	190248	53757	530.024
Lc_contig_38325	31945.3	15010.7	25416.8	9028.11	15390.2	9947	1119.42
Lc_contig_19830	31932.3	10405.4	3553.63	3223.48	126068	20790	1836.26
Lc_contig_21720	31910.7	15016	44210.6	20795	38680.1	56209	18104.8
Lc_scaffold_54584	31907.8	22085.1	23956.5	36191.2	32761.4	29203	20368.3
Lc_scaffold_45667	31892	18754.1	12521.6	13820	16459.2	11111	22514.4
Lc_contig_35733	31860.3	14339.2	308235	66696.1	162598	18345	2768.87
Lc_contig_10177	31838.6	27235	1315.45	1044.28	382.486	916	308.457
Lc_contig_21374	31832.9	99713.6	43104.9	53683.9	15238.2	32644	53224
Lc_contig_38209	31815.6	22603.3	22492.3	15672.1	48605.2	71798	2364.83
Lc_contig_09502	31779.6	44106.8	10355.9	9969.93	10439.9	18672	13753.1
Lc_scaffold_55671	31769.5	16020.6	7805.02	2277.72	175387	48266	73.8558
Lc_contig_35794	31762.3	13382.2	461785	115561	192815	19139	4243.09
Lc_contig_06376	31760.8	46042	85302.3	60410.7	17653.2	17473	16982.5
Lc_contig_13440	31721.9	25775.7	25218.6	11774.8	50005.2	23466	4726.77
Lc_contig_15782	31688.8	60286	38437.9	21835.3	65378.2	78778	40630.8
Lc_scaffold_46201	31660	28429.9	23121.5	28443.9	35762.5	39090	29952.1
Lc_scaffold_50357	31625.4	15745.6	10714.3	3219.54	67374	51180	110.06
Lc_contig_22535	31622.5	33637.9	33412.5	30102.9	12276.3	31669	72102.1
Lc_scaffold_54605	31608.1	83449.8	33687	22209.7	13097.7	15965	31255.5
Lc_contig_20301	31590.8	15581.7	9265.36	3680.6	5156.21	55526	39879.2
Lc_contig_12813	31576.4	32427.1	13894.2	11006.3	151921	42610	3072.98
Lc_contig_14156	31537.5	18516.2	3721.4	973.349	180862	40583	115.852
Lc_scaffold_42694	31517.3	121815	3172.34	11565.9	10182.5	55952	592.295
Lc_contig_21708	31515.9	29143.7	52713.4	45956.3	14355.5	28668	75951.3
Lc_contig_22585	31498.6	16094.6	40325.3	72618.9	10158	25996	70011
Lc_contig_19204	31476.9	29069.7	32524.1	40596.9	23998.6	21884	28356.3
Lc_contig_22382	31427.9	14275.8	24989.8	28613.3	18597.2	20734	51667.2
Lc_contig_18118	31416.4	1839.99	655.82	1631.44	100.525	18	110.06
Lc_scaffold_38715	31406.3	8665.92	1433.65	126.102	22149.9	13873	5637.66
Lc_contig_21028	31399.1	14381.5	4503.04	3010.68	120902	25308	6657.16
Lc_contig_19253	31387.6	41325.7	34952.9	31229.9	35002.4	32763	20277
Lc_contig_19845	31377.5	35345.7	3210.47	2041.27	1000.35	226	17370.6
Lc_scaffold_41085	31374.6	502.295	221.149	59.1103	2356.21	32	20.2741
Lc_contig_37933	31374.6	34023.9	32180.9	43619.4	35380	40047	48239.4
Lc_contig_38091	31361.7	20335	33408.7	34012	31444.8	35269	55959.5
Lc_contig_21065	31353	33516.3	29382.2	28329.6	6225.21	15688	20484.1
Lc_contig_20458	31321.3	17950.5	10233.8	19396	19987.4	15531	16839.1
Lc_contig_21442	31305.5	42219.3	32188.5	42319	17449.7	54518	6157.55
Lc_scaffold_46579	31292.5	46898.5	32604.2	48789.6	16397.9	24802	46031
Lc_contig_14583	31288.2	1216.08	3679.45	492.586	9331.68	6301	6380.56
Lc_contig_20498	31285.3	2025.04	5071.16	8287.26	590.892	3523	431.55
Lc_scaffold_49469	31282.4	49669.1	25054.6	20787.1	5656.38	23483	13331.7
Lc_contig_22459	31197.4	26256.8	44691.1	51930.3	11303	22771	62247.4
Lc_scaffold_48518	31187.3	24813.4	70218.5	48683.2	57203.8	43496	88062.2
Lc_contig_16270	31172.9	44170.3	39185.2	45676.5	47864.7	30475	20323.4
Lc_contig_13798	31149.8	12610.3	8277.82	5583.95	13637.1	106128	2742.8
Lc_contig_12896	31146.9	24453.9	13402.4	14529.3	20183.5	12560	14510.5
Lc_contig_19539	31144.1	28398.2	911.284	898.476	799.298	239	14624.9
Lc_contig_37558	31144.1	25939.6	16593.8	13343.2	11793.3	21059	18930.3
Lc_contig_18076	31139.7	1078.61	678.697	208.856	1689.31	1639	49.2372
Lc_contig_15187	31134	35097.2	20669.8	41727.9	19823.1	22746	25216.7
Lc_scaffold_55550	31125.3	28778.9	9253.92	2971.28	1623.11	152694	7963.39
Lc_contig_21695	31116.7	39665.5	67122.4	62455.9	15159.7	27653	34341.5
Lc_contig_15142	31113.8	47268.6	49281.8	139347	25989.5	56328	46086
Lc_scaffold_49273	31090.7	1871.71	6847.98	1469.88	4204.9	2537	162.193
Lc_contig_20241	31077.8	21159.9	18492.6	20728	10881.2	14011	25678.6
Lc_contig_37987	31073.4	59551.1	7137.76	6569.12	46771.2	13181	4424.11
Lc_contig_35356	31057.6	12488.6	500337	224934	59567.3	4659	14976.8
Lc_scaffold_53239	31051.8	38137.4	29836	29637.9	8716.27	20978	80507.2
Lc_contig_21132	31038.9	1628.49	3107.52	5808.57	1426.97	5314	832.688
Lc_contig_22471	31030.2	21075.3	47470.7	69738.3	10849.4	18998	106358
Lc_contig_16595	31014.4	12673.7	911.284	1221.61	12222.4	8314	73.8558
Lc_contig_19233	31001.4	74498.3	19499.2	13926.4	26269	45364	31369.9
Lc_scaffold_38578	30995.6	45037.4	10603.7	29503.9	16618.5	23937	15742.9
Lc_contig_15600	30952.4	422.986	22.8774	0	29.422	30	2.89631
Lc_scaffold_47014	30949.5	17395.3	8312.13	2301.36	69683.6	45641	587.95
Lc_contig_22136	30902	11536.9	4705.13	7116.88	7061.28	19307	15304.1
Lc_contig_20360	30896.2	21440.1	26000.2	23880.5	25577.5	52387	57500.4
Lc_scaffold_51455	30880.3	15798.5	32413.5	17484.8	17604.2	24235	42549.6
Lc_scaffold_40711	30857.3	5805.48	4499.23	6431.2	13610.1	8427	4403.83
Lc_contig_15889	30841.4	7513.28	91071.2	89228.9	159.369	362	5314.72
Lc_contig_16699	30831.4	38988.7	59988.4	45538.5	25347.1	34223	29869.6
Lc_scaffold_57329	30796.8	8665.92	10252.9	16385.4	7323.63	12272	20355.2
Lc_contig_21324	30786.7	14815.1	27418.6	38689.6	5823.11	14443	11633
Lc_contig_37683	30778	41394.4	13734.1	30280.2	5739.75	6249	8969.86
Lc_contig_20357	30755	49870	86392.8	79069.8	19271.4	19455	43011.6
Lc_contig_08316	30730.5	37085.3	3454.49	5658.82	2285.11	4112	3048.36
Lc_contig_15718	30729	172520	23861.2	25208.6	19489.6	48560	11966.1
Lc_contig_22130	30693	23269.5	27090.7	33346.1	23581.7	24798	19560.2
Lc_contig_12856	30677.2	29545.5	5113.11	10742.3	23069.3	15483	9766.34
Lc_contig_22567	30674.3	14286.3	14885.6	10789.6	7397.19	17430	35210.4
Lc_contig_20018	30665.6	5752.6	1010.42	370.424	14174.1	10702	1424.98
Lc_contig_37305	30652.7	36160	63942.4	82683.4	16981.4	31409	70519.3
Lc_contig_37533	30648.3	27589.2	51592.4	45711.9	8971.26	220172	57212.2
Lc_scaffold_51494	30632.5	2617.22	2234.36	2163.44	2133.1	3207	3390.13
Lc_contig_12642	30609.4	201923	12506.3	6340.56	1498.07	1258	383.761
Lc_contig_18737	30608	19251.1	114.387	133.983	796.846	8	0
Lc_contig_38276	30592.1	26579.4	38807.8	74896.6	2939.75	3951	14448.2
Lc_scaffold_41753	30583.5	24416.8	41080.2	49743.3	14617.8	25114	64225.6
Lc_scaffold_52733	30564.8	11325.4	15122	17252.3	4496.67	11866	28084
Lc_contig_21823	30543.1	31507.1	64033.9	52277.1	13639.6	26908	94313.9
Lc_contig_20475	30523	27652.7	32238.1	39060.1	17099.1	24653	55570
Lc_contig_08752	30517.2	13572.6	7858.4	1895.47	21255	22039	3691.34
Lc_contig_19976	30508.6	14566.6	11873.4	13930.3	20811.2	27549	22433.3
Lc_contig_22244	30499.9	33442.3	58737.8	60012.7	14046.6	19018	58572
Lc_contig_35718	30488.4	11552.8	339032	329453	52381	4365	9861.92
Lc_scaffold_44831	30488.4	16443.6	19571.6	17153.8	93633.1	52586	9924.19
Lc_scaffold_46224	30479.7	14719.9	31384	41467.8	11207.3	31063	46532.1
Lc_contig_19034	30475.4	13339.9	8762.06	6762.21	27151.6	20991	10923.4
Lc_contig_37162	30466.8	50345.9	88760.6	134070	14117.7	14415	36119.8
Lc_contig_15056	30465.3	25363.3	16879.7	26654.8	22056.7	17417	21367.5
Lc_scaffold_56806	30450.9	16179.2	4930.09	6037.13	12396.5	17230	21493.5
Lc_contig_07901	30422.1	14852.1	3176.15	717.204	170903	37096	86.8892
Lc_contig_18491	30407.7	37407.8	9883.05	2033.39	24412.9	61543	724.077
Lc_contig_20463	30407.7	81974.6	8906.95	13733.3	9140.44	22687	4816.56
Lc_contig_13984	30406.2	26801.4	17806.3	18391.2	14250.1	18244	13766.1
Lc_scaffold_45979	30360.1	37941.8	38628.5	51256.5	7715.92	18714	21464.5
Lc_contig_12035	30354.4	30703.5	11717.1	15199.2	27835.7	17798	10441.2
Lc_contig_09583	30327	33199.1	39086.1	30757	20803.8	17720	18907.1
Lc_scaffold_52626	30311.1	470.571	19.0645	11.8221	78.4587	156	137.575
Lc_contig_21095	30311.1	39596.7	65303.6	75200.1	11170.6	23709	75156.2
Lc_scaffold_49196	30269.3	27282.6	12037.3	27726.7	12803.5	18243	22543.4
Lc_contig_20037	30263.6	27129.2	27102.1	46980.8	25217.1	25213	28373.7
Lc_contig_37358	30262.1	13747	2894	1710.26	4803.14	2829	2412.62
Lc_contig_38174	30247.7	28028.1	40821	42429.3	22777.5	31540	39307.2
Lc_scaffold_54020	30237.6	19066.1	25931.6	25216.4	10381.1	14618	32822.4
Lc_scaffold_52479	30229	25209.9	13707.4	17078.9	14362.8	20236	31336.6
Lc_scaffold_53167	30221.8	20107.7	31220.1	30595.5	10596.8	25451	52864.8
Lc_contig_20113	30208.8	28747.2	65681.1	72768.7	41825.9	33721	58312.8
Lc_contig_37247	30208.8	36022.5	92657.4	101796	17746.4	31329	86286.7
Lc_contig_21730	30201.6	22270.2	19506.8	23056.9	4128.89	8436	15444.6
Lc_contig_38026	30151.2	22254.3	28429	46031.1	16138	18569	36728.1
Lc_contig_38265	30148.3	36889.6	31917.8	37566.5	21804.2	32726	53832.2
Lc_contig_20991	30145.4	9136.49	28974.3	7849.84	31871.4	76075	37867.8
Lc_scaffold_53341	30132.4	30566	32905.4	38508.4	11469.7	18283	59755.1
Lc_scaffold_54551	30097.9	2559.06	2444.07	2525.98	2885.81	4226	3414.74
Lc_scaffold_57685	30087.8	14434.4	9372.12	16109.5	9368.46	17172	25299.2
Lc_contig_37391	30044.5	24675.9	613.878	685.679	5889.31	8314	36.2038
Lc_contig_21257	30031.6	35224.1	77813.8	77757.6	6664.09	5993	5258.24
Lc_contig_18313	30025.8	5705.02	21249.3	39091.6	12139	29932	33207.6
Lc_contig_37972	30017.2	8036.73	14088.7	23447.1	19926.1	7447	10438.3
Lc_scaffold_53173	30008.5	412.411	2058.97	2356.53	2388.09	369	666.15
Lc_contig_38073	30008.5	16242.6	21413.3	19707.4	14657.1	35064	57616.2
Lc_scaffold_52166	29994.1	17273.7	5921.44	5824.33	18504	11752	5198.87
Lc_contig_18590	29985.5	475.859	7.62581	3.94068	19.6147	25	10.1371
Lc_contig_10127	29976.8	50652.5	3519.31	3436.28	414.36	1829	600.983
Lc_scaffold_39053	29976.8	90762.1	36569.6	22028.4	17989.1	34775	33156.9
Lc_scaffold_52686	29966.7	12832.3	22103.4	50373.8	10376.2	12468	23529.6
Lc_contig_19859	29950.9	10532.3	13390.9	9485.23	17420.3	29804	36686.1
Lc_contig_37449	29948	25289.3	10252.9	17567.6	27806.3	20960	14898.6
Lc_contig_20229	29930.7	8480.86	6474.31	17370.5	20607.7	7584	3490.05
Lc_scaffold_40150	29927.8	34822.3	20582.1	34102.7	18418.2	15434	26395.5
Lc_contig_38470	29927.8	26320.3	24189.1	33551	39403.4	24254	44765.3
Lc_contig_14880	29922	512.87	11.4387	11.8221	7.3555	58	20.2741
Lc_contig_14344	29896.1	29228.3	15823.6	17189.3	23483.7	16189	23675.9
Lc_contig_37498	29890.3	3013.77	7118.69	1280.72	66226.5	23653	4910.69
Lc_contig_21131	29887.5	40511.4	55229.9	35879.9	19563.2	28487	21609.3
Lc_scaffold_44240	29875.9	23629	15110.5	14619.9	25874.2	19664	13294
Lc_scaffold_57162	29870.2	2194.24	972.291	610.806	5408.75	8413	2282.29
Lc_contig_21628	29863	18410.4	23979.4	34520.4	10719.4	16227	51845.3
Lc_scaffold_58286	29857.2	9802.69	1471.78	1075.81	98073.4	35503	46.3409
Lc_contig_37246	29848.6	25992.5	44755.9	58960.5	20350.2	15005	18775.3
Lc_contig_19970	29824.1	581.605	7.62581	15.7627	4.90367	16	117.3
Lc_scaffold_50030	29821.2	39919.3	23159.6	22174.2	18565.3	80039	68378.9
Lc_scaffold_46701	29814	7920.41	9635.21	12393.5	12649	17187	55656.9
Lc_contig_37482	29776.5	26769.7	26129.8	24522.9	16454.3	17005	30207
Lc_scaffold_56365	29769.3	32178.6	17139	14107.6	31621.3	34560	21425.4
Lc_contig_37165	29762.1	23697.8	55512.1	210909	51118.3	28775	23093.7
Lc_contig_21372	29753.4	31940.7	1612.86	382.246	10925.4	15340	188.26
Lc_contig_19622	29717.4	438.848	68.6323	7.88137	718.388	28	39.1001
Lc_scaffold_45944	29698.7	10775.6	2798.67	701.442	338670	47699	79.6484
Lc_scaffold_53259	29687.2	639.766	1105.74	709.323	605.603	47	57.9261
Lc_contig_37210	29685.7	21424.2	53594.2	36415.9	58346.3	68634	156686
Lc_scaffold_42997	29682.8	43329.6	81813.5	140745	25165.6	42882	22701.2
Lc_contig_37829	29669.9	3119.52	2341.12	2344.71	17057.4	1554	8749.74
Lc_scaffold_56671	29664.1	24919.1	17600.4	33909.6	22054.3	20472	22459.4
Lc_contig_14895	29642.5	28503.9	22164.4	18548.8	21411.9	34256	44003.6
Lc_contig_20519	29626.6	91148.1	29996.1	31635.8	23535.2	14767	18889.7
Lc_contig_18979	29606.5	18405.2	4178.94	2116.15	81670.6	32611	144.815
Lc_contig_16891	29597.8	33595.6	15915.1	25586.9	16876	26342	17085.3
Lc_contig_21141	29597.8	34187.8	43348.9	32427.9	10471.8	17814	36070.6
Lc_scaffold_44088	29589.2	25590.6	3797.65	2675.72	3309.98	3770	2590.75
Lc_contig_22603	29583.4	20261	26606.5	27837	10677.7	28028	70177.5
Lc_contig_22407	29544.5	4118.82	7892.71	8858.66	7188.78	9877	13155
Lc_contig_12220	29543	149541	21516.2	16554.8	208.406	2407	156.401
Lc_contig_21377	29540.2	17479.9	12369.1	26465.6	12045.9	19683	23114
Lc_contig_09448	29535.8	51699.4	41499.7	21433.4	13931.3	19482	20568.1
Lc_contig_22057	29524.3	560.456	1075.24	287.67	1620.66	1049	987.64
Lc_scaffold_38723	29496.9	21730.9	26808.5	33287	13335.5	13535	31989.7
Lc_contig_37779	29436.4	23962.1	37644.8	51425.9	36024.8	29373	88263.5
Lc_contig_14674	29397.5	14820.4	27391.9	11467.4	15596.1	81307	67799.6
Lc_contig_11032	29370.1	126224	16151.5	10127.6	12045.9	12842	4484.93
Lc_contig_22167	29360	35948.5	17364	10383.7	25082.3	27929	14895.7
Lc_contig_22433	29339.9	1136.77	259.278	366.484	1601.05	3161	1842.05
Lc_scaffold_47895	29337	13932.1	14515.7	12976.7	8905.06	13879	8825.04
Lc_contig_17180	29331.2	17860.6	1631.92	1395	456.041	341	99.9226
Lc_contig_35814	29326.9	7444.55	233495	207430	38283	3077	11204.4
Lc_contig_10640	29299.5	51535.5	7042.44	11274.3	7666.89	13110	15573.4
Lc_contig_21241	29295.2	364.825	22.8774	31.5255	262.346	41	367.831
Lc_contig_21540	29270.7	15476	20486.7	20290.6	4832.57	17496	54498.3
Lc_contig_37688	29249.1	44603.8	28837	38630.5	26602.4	18299	21720.8
Lc_contig_22630	29236.1	13234.2	117556	124522	7983.17	17225	43774.8
Lc_scaffold_49779	29224.6	24512	42044.9	79428.4	6097.71	68619	30590.8
Lc_scaffold_47332	29194.3	497.008	533.807	153.687	2478.81	173	101.371
Lc_scaffold_39032	29187.1	10088.2	16773	14761.8	31471.8	24256	83594.6
Lc_scaffold_40805	29179.9	16411.8	43577.7	39095.5	12394	25096	61219.2
Lc_contig_16958	29171.3	21773.2	3683.27	4196.83	78382.7	22273	1645.1
Lc_contig_35601	29166.9	12932.8	286681	63555.4	151396	18040	2327.18
Lc_scaffold_41761	29156.8	24871.6	48015.9	96452.2	19747.1	39836	35391.4
Lc_scaffold_54425	29135.2	438.848	15.2516	11.8221	509.982	33	14.4815
Lc_scaffold_53369	29119.4	11917.6	21985.2	22915.1	15789.8	20490	39530.2
Lc_contig_37805	29119.4	31168.8	161675	224296	26531.3	50641	41906.7
Lc_scaffold_49096	29093.4	23036.9	16929.3	10557.1	2069.35	1118	3271.38
Lc_contig_22193	29068.9	11447	8632.42	6364.2	20237.4	5168	18676.8
Lc_contig_14480	29056	34674.2	56743.7	23868.7	76977.8	56975	116859
Lc_scaffold_53617	29037.2	23179.6	61067.5	46137.5	81356.8	34740	62189.5
Lc_contig_14666	29011.3	22196.2	1940.77	957.586	101925	50928	43.4446
Lc_contig_20628	28992.6	24559.6	13539.6	21646.2	9986.32	21314	37555
Lc_contig_37444	28989.7	34150.8	13509.1	14348	6254.63	15741	51270.4
Lc_contig_08676	28988.2	3352.16	2352.56	433.475	83107.4	191928	129731
Lc_scaffold_51136	28978.2	23644.9	9867.8	25610.5	21333.4	12697	16446.7
Lc_contig_37696	28978.2	10537.6	19689.8	8819.25	16348.8	61428	30152
Lc_contig_22348	28960.9	17189.1	40489.2	42449	20517	21517	12654
Lc_contig_21810	28947.9	24861	36260.7	43485.4	10322.2	17979	39644.6
Lc_contig_21738	28917.6	1649.64	22072.9	17291.7	5055.68	1085	351.901
Lc_scaffold_49125	28917.6	19742.9	2474.58	2636.32	12185.6	7110	6946.79
Lc_contig_14515	28916.2	39327.1	27670.3	42784	18692.8	32644	50941.7
Lc_contig_17543	28913.3	30566	171.581	204.916	80.9106	12	7.24076
Lc_scaffold_49853	28910.4	11558.1	22942.3	34934.2	1544.66	2513	1720.41
Lc_contig_21763	28907.5	20424.9	12071.7	13910.6	88185.1	34808	24592.5
Lc_contig_21064	28906.1	22402.4	27437.7	39485.7	18648.7	20980	60301.1
Lc_contig_19221	28893.1	30920.2	22797.4	41231.4	19604.9	18944	30534.3
Lc_contig_16151	28887.4	35023.2	19102.7	16156.8	24790.5	30830	25803.2
Lc_scaffold_57715	28874.4	21371.3	11213.8	7834.08	2407.7	897	2209.88
Lc_contig_09389	28867.2	4240.43	2158.1	5382.97	15176.9	15279	682.08
Lc_scaffold_38803	28854.2	17902.9	28242.2	37176.4	12980	19797	32608.1
Lc_scaffold_55241	28809.6	8348.68	20574.4	10312.8	37888.2	36139	2810.86
Lc_contig_20248	28796.6	15967.7	15991.3	6119.88	97127	45055	2506.75
Lc_contig_22485	28796.6	29973.8	32566	41030.4	13320.8	23099	55351.3
Lc_scaffold_44078	28776.4	22936.4	29931.3	34563.7	9194.38	14537	29385.9
Lc_scaffold_52820	28775	6387.08	4861.45	4752.46	2880.91	3540	4198.2
Lc_contig_22109	28753.4	35409.2	67713.4	71468.2	12472.5	49295	34138.8
Lc_contig_21576	28740.4	16094.6	23037.6	35434.6	19869.7	23243	33802.8
Lc_scaffold_49044	28736.1	13033.2	2955	2214.66	13619.9	23114	5815.78
Lc_scaffold_52123	28723.1	7872.82	3092.27	2494.45	98632.4	27768	115.852
Lc_contig_15689	28713	24300.5	9612.33	15230.7	68109.5	49239	5628.97
Lc_scaffold_50340	28710.1	18923.3	29694.9	25334.7	9380.72	86565	77419.7
Lc_scaffold_44392	28684.2	26722.1	37713.4	43012.6	23954.4	43353	76950.5
Lc_contig_17573	28682.7	14349.8	5688.85	2435.34	103222	40052	409.827
Lc_contig_37220	28671.2	24570.2	20894.7	28877.3	14586	46816	45907.9
Lc_contig_20771	28635.2	30803.9	33885.3	37921.2	25266.2	20192	74297.5
Lc_scaffold_39246	28626.5	51070.2	64727.9	55934.1	6124.68	16807	29496
Lc_scaffold_40036	28613.6	118394	22244.5	22481.6	27144.3	53935	14982.6
Lc_contig_16432	28561.7	0	26.6903	0	22.0665	2	34.7557
Lc_contig_14754	28555.9	95.1718	1033.3	228.56	237.828	1875	1949.21
Lc_scaffold_51492	28518.5	31517.7	4163.69	6829.21	38726.7	8850	4935.31
Lc_scaffold_52929	28506.9	4695.14	10729.5	2080.68	3616.46	9100	286.734
Lc_contig_20222	28496.8	24935	9246.3	11920.6	19901.5	6530	13842.9
Lc_scaffold_40178	28479.6	24675.9	11633.2	9564.04	13276.7	23197	59782.7
Lc_scaffold_41668	28472.3	5779.04	3763.34	1840.3	79159.9	29988	92.6818
Lc_contig_17626	28453.6	51752.3	36958.5	59295.5	17584.6	19161	32164.9
Lc_contig_09501	28449.3	31956.6	31799.6	16862.2	35071	21656	22446.4
Lc_contig_37002	28427.7	5593.98	3187.59	2600.85	8824.15	20454	13834.2
Lc_contig_15335	28423.3	29883.9	24944	34689.8	12747.1	16280	19786.1
Lc_contig_18749	28374.4	11563.4	20021.6	27837	5921.18	7526	19628.3
Lc_scaffold_53307	28361.4	17696.7	49205.5	49743.3	13338	28167	82027.7
Lc_scaffold_46733	28348.4	8158.33	9494.13	13240.7	13796.5	17596	55142.8
Lc_contig_21048	28339.8	16575.7	14164.9	29728.5	14698.8	30958	40316.6
Lc_contig_18157	28328.2	21122.8	10119.5	13658.4	12112.1	23088	10707.6
Lc_contig_21438	28322.5	24908.6	56831.4	77836.4	12781.4	22572	76766.6
Lc_contig_12394	28313.8	19436.2	7980.41	1666.91	131725	58161	162.193
Lc_contig_20734	28306.6	28874.1	33359.1	42051	22135.2	24390	32642.8
Lc_scaffold_46526	28302.3	27319.6	42014.4	28960.1	10209.4	16850	30805.1
Lc_scaffold_55524	28292.2	15333.2	11617.9	12992.4	5717.68	10888	17960
Lc_contig_20399	28269.2	23449.3	30568.1	28124.7	23226.2	24622	4299.57
Lc_contig_37928	28260.5	1802.98	1120.99	993.052	22316.6	1494	296.871
Lc_contig_21803	28249	11827.7	9089.97	7160.22	5710.32	9353	8574.51
Lc_scaffold_48549	28244.7	15941.3	17394.5	10068.4	20352.7	25442	44341
Lc_contig_14596	28241.8	24358.7	24505.5	30603.4	22304.3	27930	30939.8
Lc_contig_17714	28238.9	27287.9	30903.6	59531.9	70512.3	46931	6044.59
Lc_contig_21734	28213	19319.9	13173.6	6454.84	13529.2	10213	6528.27
Lc_scaffold_53809	28182.7	27758.4	90289.6	180980	17557.6	6558	47547.2
Lc_contig_15338	28152.4	454.71	49.5678	11.8221	7.3555	45	13.0334
Lc_scaffold_39632	28148.1	301536	47810	58203.9	15520.1	37060	127346
Lc_scaffold_50320	28110.6	9141.78	5258	8153.28	31084.4	20895	6998.92
Lc_scaffold_48438	28106.3	1427.58	57.1936	39.4068	1704.03	272	134.678
Lc_contig_21077	28055.9	29112	57163.1	63819.4	11918.4	31233	51757
Lc_contig_11499	28050.1	26267.4	46982.6	41806.7	16003.1	32904	42081.9
Lc_contig_18308	28005.4	17501	14020.1	10572.9	24410.5	24079	51305.2
Lc_contig_13786	27998.2	30523.7	20528.7	44210.5	11486.8	14049	18870.9
Lc_contig_37368	27979.5	24157.8	283314	85690.2	42107.8	20032	22847.5
Lc_contig_20650	27973.7	16433	10352	6620.35	81707.4	26489	3494.39
Lc_scaffold_57687	27952.1	21413.6	35216	45775	10582.1	24326	61821.7
Lc_scaffold_39419	27933.4	1083.9	4789.01	193.094	544.307	3247	134.678
Lc_contig_10388	27931.9	34912.2	7850.77	1820.6	39859.5	94610	68034.2
Lc_scaffold_58244	27924.7	8137.19	7473.29	4803.69	12531.3	15798	40040
Lc_contig_14879	27893	27980.5	16742.5	30351.1	29252.8	26663	24100.2
Lc_contig_22443	27859.9	17961	13318.5	12649.6	9983.87	19418	60092.6
Lc_contig_21403	27857	30608.3	11095.6	18931	10768.5	33724	3010.71
Lc_scaffold_46474	27845.5	45063.8	1925.52	2076.74	426.619	1333	905.096
Lc_contig_15240	27838.3	34579.1	46265.8	59137.8	24035.3	31243	38615
Lc_contig_22550	27834	40342.3	131133	106631	9120.83	25318	108181
Lc_scaffold_53280	27821	13583.1	30747.3	36277.9	40587.7	33653	34775.9
Lc_contig_22558	27818.1	15238.1	18706.1	13674.2	49201	18687	12380.3
Lc_scaffold_56617	27815.2	25352.7	25866.7	16807	17503.7	32884	87855.1
Lc_contig_14220	27810.9	449.422	17627.1	8929.59	78.4587	183	1297.55
Lc_contig_13381	27806.6	28937.5	20578.2	24865.7	19014	15873	16766.7
Lc_scaffold_53749	27790.7	28641.4	46525.1	47607.4	11224.5	17986	30596.6
Lc_contig_22617	27773.4	14645.9	26492.1	47103	9714.17	19275	41634.4
Lc_scaffold_53174	27753.3	23174.3	33755.7	44529.7	13436.1	20549	47778.9
Lc_scaffold_45796	27751.8	23295.9	15835	14482	19207.7	27706	5390.03
Lc_contig_21206	27731.6	26732.7	32192.4	33487.9	34762.1	17992	24783.7
Lc_scaffold_49434	27730.2	36149.4	31647.1	23206.7	30532.7	28589	13585.1
Lc_contig_16051	27727.3	296.09	156.329	11.8221	956.216	162	328.731
Lc_scaffold_48291	27711.5	29487.4	2627.09	3132.84	1458.84	1904	1587.18
Lc_scaffold_39426	27697.1	15729.8	28131.6	21240.3	6722.93	19817	67846
Lc_contig_15635	27691.3	37212.2	15301.2	10864.5	27899.4	20711	23920.6
Lc_scaffold_52309	27685.5	11272.6	16060	26012.5	6997.54	16545	28628.5
Lc_contig_21054	27672.6	46094.9	60945.5	65269.5	15887.9	31431	56593.8
Lc_scaffold_51812	27665.4	16840.1	25931.6	31627.9	4935.54	12671	61736.2
Lc_scaffold_50448	27649.5	8026.15	24787.7	32794.4	9787.73	19390	31970.9
Lc_contig_37501	27642.3	14043.1	8437.96	7396.66	22174.4	32344	12756.8
Lc_contig_21505	27636.5	31327.4	68090.9	55319.3	21556.5	32993	57968.1
Lc_scaffold_38681	27629.3	37397.2	35601.1	32829.8	32732	30502	58373.6
Lc_scaffold_38679	27606.3	37291.5	33847.2	32148.1	34073.2	30981	59109.3
Lc_contig_18630	27589	38153.3	29672	37728.1	22333.8	22401	33543.6
Lc_contig_18307	27573.1	21011.8	32238.1	33153	23503.3	21056	35307.4
Lc_contig_15849	27554.4	22751.3	6508.63	14545.1	23076.7	16205	12545.3
Lc_scaffold_54678	27548.6	15513	26297.6	27868.5	11925.7	20923	55930.6
Lc_contig_19379	27534.2	22777.8	16837.8	21689.5	13286.5	8143	28477.9
Lc_scaffold_49941	27518.4	20625.8	12437.7	12097.9	4913.48	5228	12733.6
Lc_contig_11211	27499.6	33077.5	19766.1	21898.4	16419.9	20397	19195.3
Lc_contig_19685	27424.7	364.825	30.5032	31.5255	333.45	103	11.5852
Lc_contig_21828	27421.8	7962.7	854.091	1170.38	5342.55	1540	815.31
Lc_contig_21862	27384.3	17242	22240.7	15687.9	27291.4	32007	29210.7
Lc_contig_37466	27382.9	15349.1	29481.4	22012.7	24986.7	23912	26676.4
Lc_scaffold_43463	27362.7	39781.8	7050.06	13169.8	42034.3	32837	7234.97
Lc_contig_19249	27341.1	6513.98	5753.67	10856.6	4960.06	2892	2713.84
Lc_contig_08191	27329.6	40701.8	29031.5	18178.4	19288.6	23138	19997.5
Lc_contig_37071	27308	13530.3	16193.4	13071.2	118220	51614	4069.31
Lc_scaffold_47273	27302.2	75577	20227.5	24030.3	3484.06	10593	27937.8
Lc_contig_21069	27295	21323.8	47901.5	47197.6	159842	22451	74684.1
Lc_contig_22520	27263.3	15941.3	30564.2	58952.6	9910.32	15652	46769.5
Lc_contig_16826	27261.9	17823.6	6371.36	9106.92	16164.9	10898	11204.4
Lc_contig_19098	27241.7	17109.8	5669.79	2557.5	20539	4077	15411.2
Lc_contig_38439	27224.4	27917	54341.5	53754.9	13070.7	22570	64964.1
Lc_contig_19517	27218.6	18510.9	16113.3	14659.3	92814.2	27843	22833
Lc_contig_20208	27199.9	27895.9	35330.4	50342.2	27632.2	31986	57394.6
Lc_contig_20478	27184	1501.6	5921.44	7688.27	12631.9	16355	23994.4
Lc_contig_18244	27182.6	2876.3	5067.35	5978.02	15468.6	9844	34099.7
Lc_scaffold_57125	27174	11230.3	20768.9	24345.5	4891.41	8528	6189.41
Lc_scaffold_49687	27172.5	27906.5	19987.2	26418.3	2623.46	3787	4557.34
Lc_contig_08579	27165.3	518.157	15.2516	0	39.2294	19	5.79261
Lc_contig_37231	27163.9	16374.8	9478.88	9028.11	8701.56	27993	28386.7
Lc_contig_09122	27152.3	46819.2	5258	2990.98	693.869	2358	1810.19
Lc_contig_19214	27114.9	12890.5	2020.84	1095.51	1142.56	4482	367.831
Lc_scaffold_42345	27106.2	1142.06	449.923	417.713	289.317	1826	515.542
Lc_scaffold_50062	27101.9	16972.3	31792	28853.7	72277.6	51105	13702.4
Lc_contig_22356	27094.7	25067.2	29054.3	26378.9	20475.3	26469	33243.8
Lc_contig_17970	27086.1	481.146	282.155	583.221	487.915	835	257.771
Lc_contig_16609	27047.1	17924	26560.7	43611.5	29015	13131	1731.99
Lc_contig_21352	27039.9	285.515	22.8774	23.6441	80.9106	23	2.89631
Lc_contig_16460	27016.9	25701.7	24978.3	24775.1	15297	21302	21447.1
Lc_contig_20825	26999.6	861.833	449.923	429.535	666.899	91	73.8558
Lc_scaffold_41551	26996.7	16010	1147.68	3763.35	10991.6	15735	3364.06
Lc_scaffold_51890	26988.1	9781.54	12281.4	12783.6	14223.1	12436	18899.8
Lc_contig_37203	26986.6	11494.6	16418.4	40825.5	17488.9	32604	19128.7
Lc_scaffold_55672	26983.7	14381.5	7885.09	1891.53	104762	38110	70.9595
Lc_scaffold_49804	26972.2	80166.3	41972.5	27584.8	10653.2	13555	55076.2
Lc_contig_15994	26953.5	12134.4	31609	71716.5	14245.2	36046	47185.2
Lc_contig_14164	26947.7	142.758	1086.68	307.373	583.537	7854	928.266
Lc_contig_37366	26943.4	20287.4	23457	20156.6	22544.6	28984	42018.2
Lc_contig_22481	26943.4	26098.2	22541.9	24290.4	17290.3	24613	50232.1
Lc_contig_20057	26936.2	2955.61	255.465	27.5848	8446.57	163	21.7223
Lc_contig_18306	26933.3	25379.1	25313.9	21169.4	70737.9	44814	24007.5
Lc_contig_13672	26929	359.538	22.8774	11.8221	34.3257	16	505.405
Lc_contig_37336	26903	14381.5	13166	14619.9	47347.4	28996	15350.4
Lc_contig_15720	26894.4	51773.4	42189.8	34461.3	28912	47438	52121.9
Lc_contig_19648	26885.7	136064	16666.2	7408.49	7951.3	108671	330715
Lc_scaffold_45504	26865.6	8861.55	7225.46	9229.08	8726.08	10256	20303.1
Lc_scaffold_38768	26838.2	19695.3	132300	135323	8728.53	21877	97439
Lc_scaffold_44732	26825.2	24913.9	34476.3	38713.3	14546.7	21787	55551.1
Lc_contig_37195	26771.9	15153.5	8784.93	15301.7	19835.3	27014	23331.2
Lc_contig_38197	26770.5	19674.1	37953.7	48509.8	9895.61	17019	52709.9
Lc_contig_21180	26766.1	26362.6	24364.5	25047	10511	14122	26672.1
Lc_contig_22602	26727.2	19235.3	43878.9	51946.1	9824.5	23619	50285.7
Lc_contig_37835	26722.9	41785.7	39059.4	71413.1	19636.7	47750	15521.3
Lc_contig_17882	26701.3	30259.3	23247.3	23175.2	26217.5	27241	13331.7
Lc_contig_12669	26666.7	23184.9	29401.3	23734.7	22289.6	14991	15291
Lc_scaffold_41813	26649.4	7724.77	1040.92	1525.04	4584.93	16624	4951.24
Lc_scaffold_48228	26646.5	2976.76	99.1355	157.627	431.523	404	631.395
Lc_scaffold_53916	26635	33098.6	24562.7	37334	23120.8	31633	63387.1
Lc_scaffold_40024	26606.2	1194.93	3835.78	5568.19	9297.36	11639	764.625
Lc_contig_21893	26593.2	67730.6	22103.4	17094.7	18776.2	23879	1888.39
Lc_contig_16499	26580.2	43260.9	45427	32987.5	9721.53	12197	64771.5
Lc_contig_37295	26564.4	19679.4	15209.7	12003.3	12717.7	7860	4551.54
Lc_scaffold_50096	26552.9	7127.31	12330.9	7518.83	7799.29	12075	30783.4
Lc_contig_37536	26548.5	16205.6	8094.8	433.475	9692.1	229400	5733.24
Lc_scaffold_45850	26524	18838.7	11335.8	11345.2	9027.66	23814	17108.5
Lc_contig_15580	26503.9	21699.2	14980.9	15132.2	16471.4	33820	37641.8
Lc_scaffold_49470	26501	43594	21958.5	16728.2	5168.47	22270	11748.9
Lc_contig_22395	26495.2	12182	26629.3	29350.2	12982.5	27375	106853
Lc_scaffold_54527	26485.1	20065.4	26804.7	36112.4	7382.48	26635	51932.2
Lc_contig_20985	26476.5	18791.1	9726.72	10336.4	15414.7	13128	18921.6
Lc_contig_37611	26466.4	12731.9	8853.57	5576.07	16949.5	7533	4411.07
Lc_scaffold_43680	26450.5	8591.9	18709.9	17484.8	3623.81	17546	1836.26
Lc_contig_13157	26440.5	3791.01	1487.03	2805.77	14706.1	22340	1397.47
Lc_scaffold_38878	26433.3	18986.8	7210.2	4638.19	22441.6	31039	11178.3
Lc_contig_37730	26433.3	41500.2	16635.7	21725	11481.9	18141	18258.3
Lc_contig_15207	26424.6	23068.6	125589	239479	22095.9	32353	52356.5
Lc_contig_22257	26418.8	44239	34914.8	45042	16402.8	22943	39620
Lc_scaffold_42450	26414.5	13630.7	14755.9	13268.3	73800.2	49266	9601.25
Lc_scaffold_44596	26414.5	22724.9	14344.1	18001	10849.4	24747	21829.5
Lc_scaffold_49615	26384.3	11753.7	5036.85	5292.34	97830.7	17738	2716.74
Lc_contig_22570	26378.5	23872.2	53144.3	59086.6	8586.33	18475	71004.4
Lc_contig_37694	26375.6	1015.17	6058.71	1056.1	7468.29	42133	4579.06
Lc_contig_12716	26364.1	34230.1	1799.69	1343.77	308.931	626	170.882
Lc_contig_37781	26359.8	25030.2	1002.79	390.128	23743.6	2971	1177.35
Lc_contig_10669	26358.3	37117	15179.2	12082.1	17530.6	27115	24218.9
Lc_contig_19653	26352.6	2633.09	7385.6	9977.81	3577.23	9082	5989.56
Lc_scaffold_42755	26345.3	72526.2	37339.8	38835.4	93.1697	1264	535.817
Lc_contig_19762	26297.8	34404.6	50547.7	59425.5	15103.3	28496	41934.2
Lc_contig_19547	26296.4	10431.9	43978	33456.4	15579	15354	18430.6
Lc_scaffold_52297	26296.4	26077.1	34144.6	21405.8	7044.12	12688	60402.5
Lc_scaffold_53919	26296.4	33320.7	26881	37806.9	23571.9	32237	62503.7
Lc_contig_37170	26271.9	1707.8	1235.38	618.687	18822.7	1161	386.657
Lc_contig_22169	26260.3	13133.7	20734.6	15341.1	19337.6	4679	5359.61
Lc_contig_22495	26260.3	39808.2	13181.2	7692.22	24344.3	24365	33117.8
Lc_scaffold_52614	26248.8	9104.77	12182.2	12212.2	11741.8	12838	19867.2
Lc_contig_21045	26248.8	28736.6	28875.1	40478.7	7291.76	12497	33658
Lc_scaffold_54763	26244.5	438.848	3.81291	3.94068	9.80734	17	5.79261
Lc_contig_38210	26232.9	17109.8	21321.8	24672.6	27396.8	21021	37333.4
Lc_contig_38075	26225.7	35726.4	28798.9	31639.8	28563.9	24492	36280.6
Lc_contig_21580	26222.9	13186.6	12742.7	15502.7	31118.7	31127	16688.5
Lc_contig_08906	26214.2	33098.6	3580.32	1789.07	382.486	964	684.976
Lc_scaffold_38485	26194	51498.5	37458	104003	11869.3	52948	23085
Lc_contig_37410	26192.6	5498.81	7873.65	409.831	29488.2	13030	14632.1
Lc_contig_21277	26176.7	65546.9	25927.8	37353.7	10574.8	26490	29669.8
Lc_scaffold_53409	26172.4	16427.7	20890.9	23096.3	8735.89	22440	48104.7
Lc_scaffold_54518	26169.5	19399.2	25161.4	35072.1	6904.37	24848	49972.9
Lc_scaffold_50037	26168.1	16343.1	27426.2	32412.1	12394	20488	59782.7
Lc_contig_18585	26146.5	32744.4	24341.6	32920.5	13605.2	22228	45241.7
Lc_contig_20605	26139.3	13725.9	2665.22	200.975	44522.9	20919	55.0298
Lc_scaffold_52985	26119.1	20134.1	26232.8	44179	11109.3	17346	29719
Lc_contig_38059	26114.8	12985.7	40485.4	24881.5	57510.2	37598	11657.6
Lc_contig_22518	26074.4	22777.8	24120.4	19226.6	14696.3	21867	70665.5
Lc_contig_20555	26071.5	19938.5	15587.2	23521.9	13629.8	10937	14682.8
Lc_scaffold_56532	26071.5	8073.74	35204.6	20716.2	16687.2	54486	53652.6
Lc_contig_14925	26062.9	32887.1	3332.48	1749.66	11016.1	16754	495.268
Lc_scaffold_43984	26061.5	22122.1	18340.1	24254.9	8605.94	35537	38460
Lc_contig_20975	26047.1	30846.2	13875.2	7467.6	35559	21008	41825.6
Lc_contig_37204	26029.8	29117.3	66729.7	131170	21799.3	54323	7246.56
Lc_contig_14160	26022.6	19018.5	13737.9	4188.95	73991.5	22077	2557.44
Lc_contig_19436	25992.3	22698.5	25352	25693.3	26327.8	22418	47264.8
Lc_contig_38108	25986.5	33130.3	92196.1	57431.5	23716.6	48785	125849
Lc_scaffold_44500	25936.1	9358.56	369.852	338.899	1721.19	3996	370.727
Lc_scaffold_58799	25936.1	29519.1	16727.2	9441.88	16236.1	63797	35823
Lc_scaffold_43313	25924.6	819.535	491.865	354.662	164584	4383	40995.8
Lc_scaffold_52917	25908.7	4647.55	9890.68	9233.02	1836.42	1266	7216.15
Lc_scaffold_45595	25855.4	23021	122.013	23.6441	16437.1	4778	11.5852
Lc_contig_38344	25836.7	24342.8	17066.6	19348.8	25168.1	30130	24618.6
Lc_contig_21622	25833.8	19996.6	33851	37282.8	15748.1	22392	50152.4
Lc_scaffold_50079	25823.7	21292	13432.9	29535.4	9518.02	13082	23620.8
Lc_contig_37819	25805	15280.4	21440	24341.6	14456	19576	31132.4
Lc_contig_37138	25800.6	5234.45	8601.91	5300.22	12825.5	16256	15847.1
Lc_scaffold_42236	25796.3	9263.38	12056.4	14320.4	7144.65	10619	21431.2
Lc_contig_20688	25792	24697.1	48336.2	15936.1	18450.1	29991	33933.1
Lc_contig_18683	25760.3	15862	8830.69	12436.8	19139	14931	18107.7
Lc_scaffold_48299	25753.1	4451.92	12418.6	9796.54	27090.3	18276	17626.9
Lc_contig_07225	25750.2	44180.8	3709.96	1540.81	1181.78	1974	1000.67
Lc_contig_15949	25741.5	22296.6	16525.1	23880.5	17265.8	16296	13486.6
Lc_contig_38355	25738.7	42721.5	2348.75	3716.07	301.576	62	153315
Lc_contig_13520	25735.8	24057.3	5193.18	6033.19	112250	32438	4247.43
Lc_contig_20809	25734.3	50668.4	55801.9	68106.8	13335.5	37250	3168.56
Lc_contig_15269	25734.3	47755.1	54475	40794	21931.7	82430	82510
Lc_scaffold_49197	25719.9	22994.6	10950.7	22737.7	12178.3	16384	17916.5
Lc_contig_22327	25681	20921.9	20852.8	21035.4	10726.8	15213	40286.2
Lc_scaffold_57147	25660.8	71939.3	71648.3	43075.6	16488.6	28249	31398.9
Lc_scaffold_52618	25658	25336.8	38251.1	14994.3	82028.6	27936	19920.8
Lc_contig_23526	25649.3	6249.61	663.446	236.441	263067	23978	27.5149
Lc_scaffold_40869	25643.6	17300.1	16559.4	6904.08	19077.7	22459	3400.26
Lc_scaffold_41853	25633.5	15608.2	34148.4	60647.1	17381.1	41457	16187.5
Lc_contig_18752	25617.6	30180	30461.3	25236.1	22105.7	19942	27918.9
Lc_scaffold_56940	25606.1	22518.7	24673.3	30674.3	9368.46	19621	33876.6
Lc_contig_22421	25597.4	20187	49678.3	42618.5	10126.1	19139	59458.3
Lc_scaffold_57998	25584.5	12932.8	3126.58	1804.83	109286	35646	92.6818
Lc_contig_19536	25568.6	17252.5	19522.1	12413.2	9775.47	32281	53491.9
Lc_contig_19151	25542.7	14688.2	9360.68	24199.7	27776.8	28975	26596.8
Lc_scaffold_48377	25542.7	37180.4	43585.3	41700.3	11636.4	16320	31283
Lc_scaffold_53378	25483.6	24274.1	96119.5	97468.9	5472.5	6027	5701.38
Lc_scaffold_44244	25450.5	36815.6	2230.55	2321.06	264.798	1220	808.069
Lc_contig_13187	25418.8	17770.7	4381.03	3593.9	99019.8	24879	379.416
Lc_contig_04443	25407.2	14180.6	922399	184534	40055.6	3443	22709.9
Lc_scaffold_49609	25385.6	12065.7	3077.01	1359.54	6840.62	11965	810.966
Lc_contig_17884	25385.6	15528.9	7160.64	3026.45	79304.6	28568	1665.38
Lc_scaffold_42384	25369.8	311.952	38.1291	7.88137	348.161	554	21.7223
Lc_scaffold_54912	25364	5197.44	16841.6	30319.6	7228.01	21764	4292.33
Lc_contig_11295	25362.6	6265.47	1601.42	240.382	61018.8	26261	59.3743
Lc_contig_33392	25358.2	12081.5	229968	68461.5	141238	11439	3067.19
Lc_contig_12017	25351	23079.2	5120.73	4425.39	92995.6	29146	1120.87
Lc_contig_21137	25343.8	36471.9	23941.2	31793.4	16155.1	36792	55442.5
Lc_contig_15566	25315	417.698	0	11.8221	147.11	30	17.3778
Lc_contig_21736	25303.5	17892.3	18614.6	20775.3	9508.22	12633	17825.3
Lc_contig_38304	25273.2	3193.54	3275.29	2853.06	5121.88	4552	1296.1
Lc_contig_10633	25267.4	33606.2	1620.48	1395	1049.39	1192	382.312
Lc_scaffold_52827	25261.7	22412.9	25809.6	27900	12487.2	12696	30447.4
Lc_scaffold_38506	25242.9	25241.7	16372.6	25149.4	14470.7	17655	15964.4
Lc_contig_20913	25192.5	6180.88	4060.74	4795.81	11332.4	15671	6823.7
Lc_contig_19953	25176.7	20594.1	15423.2	25677.5	9621	9486	15676.3
Lc_scaffold_41502	25175.2	7582.02	10630.4	47067.5	17528.2	61718	4513.89
Lc_scaffold_58247	25162.2	29365.8	3233.34	1588.1	483.011	1280	440.239
Lc_contig_16330	25157.9	4102.96	9642.84	3164.37	269758	64716	572.02
Lc_contig_16741	25145	9041.32	1631.92	1379.24	20134.5	31494	8730.91
Lc_contig_22561	25142.1	19663.5	27075.4	30260.5	13034	19707	31048.4
Lc_scaffold_52823	25133.4	787.811	823.588	1178.26	2750.96	10148	3537.84
Lc_contig_15314	25133.4	42927.8	39616.1	47800.5	34068.2	25203	23095.1
Lc_scaffold_58517	25114.7	15317.4	20967.2	34406.1	16998.6	13835	12222.4
Lc_contig_21478	25113.2	27806	12350	21795.9	13195.8	20210	11676.5
Lc_contig_21816	25108.9	21942.4	15857.9	15715.4	14779.7	18315	31410.4
Lc_scaffold_42692	25106	338907	21645.9	78163.5	5646.58	131591	3407.5
Lc_scaffold_53017	25093.1	8713.5	4411.53	5335.69	17094.2	10070	32961.4
Lc_contig_19773	25081.5	34092.6	14904.6	21492.5	2834.32	14569	13884.9
Lc_contig_21692	25068.6	19885.6	21523.9	23841.1	9603.84	15006	19474.8
Lc_scaffold_39219	25067.1	24543.7	4350.52	4200.77	13874.9	56791	137.575
Lc_contig_22444	25062.8	26204	32867.2	40494.5	10454.6	19496	49455.9
Lc_contig_19505	25052.7	7592.59	4083.62	2447.16	4611.9	4149	7200.22
Lc_contig_36964	25044.1	27150.4	25512.1	34953.9	12680.9	29479	45131.7
Lc_scaffold_50505	25041.2	8443.85	10760	9843.83	9878.44	13276	48636.2
Lc_contig_16794	25039.8	370.112	11.4387	19.7034	58.844	40	21.7223
Lc_contig_16695	25038.3	34669	26568.3	31371.8	16091.4	21815	33843.3
Lc_scaffold_48412	25035.4	4018.36	7095.82	6214.46	2429.77	2964	3429.23
Lc_contig_18734	25031.1	16464.7	1380.27	417.713	8821.7	44904	4977.3
Lc_contig_37113	24987.9	12076.2	20071.1	12602.3	30768.1	34663	5339.34
Lc_scaffold_57077	24983.6	28022.8	12571.1	15187.4	23150.2	18652	11032
Lc_scaffold_54428	24974.9	491.721	26.6903	7.88137	8628.01	26	5.79261
Lc_contig_21971	24964.8	27885.3	2939.75	2494.45	1951.66	2939	3647.9
Lc_scaffold_53209	24951.9	5081.11	6687.84	10029	7164.26	11823	15579.2
Lc_contig_22096	24949	14968.4	17962.6	16204.1	15696.6	18180	20595.6
Lc_contig_38064	24946.1	27499.4	6714.53	3061.91	3822.41	21759	2193.95
Lc_scaffold_38898	24937.4	12324.7	7526.68	2667.84	19609.8	38134	1566.9
Lc_contig_19925	24937.4	29952.7	32486	47725.6	18288.2	25794	48799.9
Lc_scaffold_39572	24894.2	5160.42	613.878	177.331	31530.6	13017	26.0668
Lc_contig_14559	24894.2	23771.8	10718.1	24853.9	20786.7	25935	10338.4
Lc_contig_11470	24887	28012.2	29630.1	18087.7	23770.5	12681	11892.2
Lc_contig_20918	24884.1	18510.9	26793.3	39178.3	16719.1	20763	23176.2
Lc_contig_19807	24851	3278.14	2322.06	2238.31	3508.58	2002	7967.74
Lc_contig_20855	24848.1	25247	24475	30761	11847.3	17258	44564
Lc_contig_22068	24843.8	11695.6	14466.2	10852.6	62092.7	27123	9392.72
Lc_contig_37344	24843.8	19949.1	35471.5	21870.8	91058.7	52430	19230
Lc_contig_13448	24839.4	23142.6	6047.27	11711.7	56860.5	27453	10835.1
Lc_contig_14984	24830.8	40046.2	23575.2	28979.8	47320.4	40384	5849.09
Lc_contig_38072	24829.4	6154.44	46990.2	43749.5	19212.6	6581	39840.1
Lc_scaffold_49850	24813.5	21196.9	23601.9	33992.3	11168.1	11689	16985.4
Lc_scaffold_50119	24810.6	14635.3	22015.7	17047.4	42691.4	22205	18300.3
Lc_contig_37428	24807.7	745.512	1658.61	3991.91	831.172	8997	1857.98
Lc_contig_22146	24789	18976.2	52831.6	105378	7345.7	112531	68361.5
Lc_contig_22248	24786.1	16221.5	27811.3	31371.8	9765.66	12260	30257.7
Lc_scaffold_39205	24780.4	17442.9	13459.6	17938	15873.2	12922	16697.2
Lc_contig_38394	24776	23184.9	37827.8	39056.1	12712.8	22775	41903.8
Lc_contig_22563	24763.1	17950.5	24486.5	23659.9	9412.59	13667	39767.7
Lc_contig_17553	24760.2	28424.6	93061.6	102044	7708.57	26418	9646.15
Lc_scaffold_57347	24747.2	29667.2	11293.8	15400.2	23380.7	17701	11557.7
Lc_scaffold_55175	24744.3	12102.7	15926.5	18714.3	5318.03	15077	24223.3
Lc_contig_19916	24741.5	280.228	6996.68	6967.13	44.133	1474	68.0632
Lc_contig_20781	24732.8	24808.1	32066.5	25898.2	18256.4	30175	45108.5
Lc_scaffold_55347	24727	2955.61	6134.96	1808.77	6494.91	9490	4179.37
Lc_scaffold_53233	24725.6	18468.6	20582.1	27931.6	18315.2	6954	11931.3
Lc_contig_16875	24706.9	15312.1	5616.41	9055.69	2189.49	16079	6638.33
Lc_contig_22148	24706.9	43461.8	17859.6	14316.5	9245.87	35957	34726.7
Lc_contig_22307	24702.5	17701.9	31189.6	42102.3	8024.86	18837	35804.1
Lc_scaffold_40179	24699.7	23687.2	11332	9426.12	11977.2	20590	56712.6
Lc_contig_10547	24686.7	28017.5	18828.1	20420.6	28102.9	26349	20442.1
Lc_scaffold_50055	24675.2	967.58	629.129	74.873	6600.34	888	3996.9
Lc_scaffold_43134	24669.4	18161.9	19773.7	18426.6	79608.6	37119	16720.4
Lc_contig_19504	24666.5	20943.1	18713.7	18730.1	22137.6	13485	12099.3
Lc_scaffold_40749	24650.7	14571.9	32722.4	38800	26016.4	50891	66835.2
Lc_contig_21512	24647.8	15719.2	46704.3	88960.9	13767.1	19555	3639.21
Lc_contig_10664	24643.5	364.825	3.81291	23.6441	0	34	0
Lc_scaffold_53344	24643.5	3939.05	6901.36	5426.32	2400.35	1118	1671.17
Lc_scaffold_48043	24629.1	391.262	22.8774	27.5848	12.2592	43	10.1371
Lc_contig_18641	24627.6	31205.8	35936.6	50614.1	18072.5	23954	39440.4
Lc_contig_20832	24616.1	14873.2	11659.9	12145.2	10412.9	10385	11876.3
Lc_scaffold_47903	24607.4	13694.2	6878.48	4058.9	20389.5	40910	5495.74
Lc_scaffold_46813	24601.7	2236.54	2001.78	1261.02	2714.18	1937	2115.75
Lc_scaffold_39404	24597.4	31618.2	52881.2	69529.4	37054.6	40822	33178.6
Lc_scaffold_46665	24584.4	30423.2	39761	35395.2	13178.6	24654	46133.8
Lc_scaffold_57371	24572.9	18008.6	18782.4	25925.8	10736.6	17345	48801.3
Lc_contig_37237	24568.5	25209.9	33035	48387.7	11982.1	13773	28841.4
Lc_scaffold_57999	24558.4	13842.2	3908.23	3117.08	22669.7	15428	107.163
Lc_contig_12081	24548.4	12139.7	4811.89	3329.88	18276	5253	78.2003
Lc_contig_37379	24548.4	14333.9	37850.7	53581.5	11175.5	25306	60322.8
Lc_contig_21316	24542.6	17056.9	34422.9	42791.9	15846.2	25200	25601.9
Lc_contig_16674	24541.1	32115.2	41739.9	41247.1	14740.4	26040	51364.5
Lc_contig_37180	24539.7	22814.8	22160.6	26166.1	19408.7	21998	56825.5
Lc_contig_37140	24484.9	20636.4	99089.8	112002	22105.7	31274	46333.7
Lc_contig_16366	24474.9	28207.9	18267.6	20062	51503.2	28082	7614.39
Lc_scaffold_50253	24473.4	22196.2	22053.8	22201.8	8279.85	7483	13201.4
Lc_scaffold_52124	24454.7	6936.96	3214.28	2470.81	89908.8	25160	141.919
Lc_contig_23525	24431.6	5678.58	842.652	555.636	216061	29009	21.7223
Lc_contig_19667	24430.2	31195.2	31780.6	41909.2	20548.8	28059	31222.2
[truncated: 56,989 more rows]
