# Supplementary material for: Generation and Characterisation of a Reference Transcriptome for Lentil (Lens culinaris Medik.)
Source: Int J Mol Sci. 2016 Nov 12;17(11):1887. doi: 10.3390/ijms17111887 (PMC5133886; doi:10.3390/ijms17111887)
Supplement: Supplementary file 1 [file ijms-17-01887-s001.zip › ijms-141799-Supplementary Material/Supplementary Table S9.xlsx]

## Sheet: 1000 differently exprssed trans
Supplementary Table S9: Expression of 1,000 highly differently expressed transcripts for each tissues. The normalised read count for the individual libraries after alignment to Cassab reference assembly and the annotation for each transcript is provided
Name	Flower	Immature Pod	Pod	Immature Seed	Leaf	Stem	Root	Nr annotation
Lc_contig_38213	1.46525e+07	8.42985e+06	5.00586e+08	2.32217e+08	2.78823e+07	3274319	9.04798e+06	hypothetical protein MTR_5g051130 [Medicago truncatula]
Lc_contig_21018	1292.63	1083.9	2.40501e+07	2.31001e+07	1407.35	934	465607	convicilin [Lens culinaris]
Lc_contig_12039	645.592	740.225	1.62288e+07	1.89496e+07	850.787	661	129823	insecticidal lentil peptide partial [Lens culinaris subsp. culinaris]
Lc_contig_20277	693.147	713.788	1.08352e+07	1.82092e+07	983.186	736	1.39109e+06	P54 protein [Pisum sativum]
Lc_scaffold_54893	510.133	15079.4	1.56897e+07	1.28564e+07	625.218	508	85852.3	RecName: Full=Embryonic abundant protein VF30.1; Flags: Precursor
Lc_scaffold_54884	423.67	10500.6	1.3531e+07	1.02937e+07	635.025	449	64300.9	RecName: Full=Embryonic abundant protein VF30.1; Flags: Precursor
Lc_scaffold_57464	360.264	497.008	1.39118e+07	8.84077e+06	568.826	373	129756	vicilin 47k [Pisum sativum] >gi|290784432|emb|CBK38923.1| vicilin 47k [Pisum sativum]
Lc_contig_04876	1.14578e+06	418761	1.43e+07	9.61025e+06	1.14879e+06	101727	215730	hypothetical protein MTR_5g050970 [Medicago truncatula]
Lc_contig_18461	513.015	502.295	9.56227e+06	1.14491e+07	600.7	434	177935	RecName: Full=Vicilin; Flags: Precursor [Pisum sativum] >gi|313671|emb|CAA32239.1| vicilin [Pisum sativum]
Lc_contig_35793	1.06992e+06	409619	1.12377e+07	9.56375e+06	1.40685e+06	90821	152832	putative senescence-associated protein [Pisum sativum]
Lc_contig_37803	170441	92131.6	1.23262e+07	1.81331e+06	393159	43266	257350	transmembrane protein putative [Medicago truncatula]
Lc_contig_37202	446.727	972.867	6.27989e+06	8.6297e+06	725.743	1424	242288	#N/A
Lc_scaffold_57463	286.77	338.388	8.38644e+06	6.47287e+06	407.005	260	91074.3	vicilin 47k [Pisum sativum] >gi|290784432|emb|CBK38923.1| vicilin 47k [Pisum sativum]
Lc_scaffold_45387	488.517	602.754	4.95021e+06	8.64578e+06	676.706	603	134095	RecName: Full=Seed linoleate 9S-lipoxygenase-3; AltName: Full=Lipoxygenase-3 [Pisum sativum] >gi|20800|emb|CAA30666.1| unnamed protein product [Pisum sativum] >gi|469156|emb|CAA55319.1| lipoxygenase [Pisum sativum]
Lc_contig_14866	260.831	296.09	5.25042e+06	6.517e+06	350.612	228	84540.3	RecName: Full=Lectin; Contains: RecName: Full=Lectin beta chain; Contains: RecName: Full=Lectin alpha chain; Flags: Precursor [Lens culinaris subsp. culinaris] >gi|26800840|emb|CAC42123.2| lectin [Lens culinaris] >gi|26800842|emb|CAC42124.2| lectin [Lens culinaris] >gi|308444882|gb|ADO32620.1| lectin [Cicer arietinum]
Lc_contig_36948	201.748	232.642	5.52082e+06	4.79486e+06	250.087	198	84958.8	allergen Len c 1.0102 [Lens culinaris]
Lc_contig_22100	265.154	290.803	2.04346e+06	6.50632e+06	512.434	1483	71388.2	lipoxygenase [Pisum sativum]
Lc_contig_13596	1.45448e+06	738253	43021	13189.5	6.69187e+06	1515767	1144.04	Ribulose bisphosphate carboxylase small chain [Medicago truncatula] >gi|217071562|gb|ACJ84141.1| unknown [Medicago truncatula] >gi|355493751|gb|AES74954.1| ribulose bisphosphate carboxylase small chain [Medicago truncatula]
Lc_contig_03661	390151	147971	6.01017e+06	3.85245e+06	527272	41632	130991	hypothetical protein MTR_5g050970 [Medicago truncatula]
Lc_contig_37789	210.394	269.653	963887	6.39474e+06	196.147	214	208790	PREDICTED: glycinin G4-like [Cicer arietinum]
Lc_scaffold_52728	288696	186970	6.24386e+06	1.60057e+06	357465	162577	275889	Ribosomal protein S10 [Medicago truncatula]
Lc_contig_33957	273172	97566.9	5.56774e+06	2.91013e+06	554318	40168	159586	senescence-associated protein putative [Medicago truncatula]
Lc_contig_02824	495378	169670	4.68046e+06	4.34095e+06	620162	52824	145221	hypothetical protein MTR_5g050970 [Medicago truncatula]
Lc_contig_14935	154.193	222.067	3.91893e+06	4.44371e+06	299.124	195	70257.1	RecName: Full=Vicilin; Flags: Precursor [Pisum sativum] >gi|313671|emb|CAA32239.1| vicilin [Pisum sativum]
Lc_contig_19556	252.184	95.1718	3.73574e+06	4.15762e+06	223.117	137	33969.3	vicilin 47k [Pisum sativum] >gi|290784432|emb|CBK38923.1| vicilin 47k [Pisum sativum]
Lc_contig_38132	234.892	412.411	1.50055e+06	5.05168e+06	443.782	500	111179	#N/A
Lc_scaffold_50726	303271	217044	5.17675e+06	1.76858e+06	421363	203726	208250	Mitochondrial protein putative [Medicago truncatula]
Lc_scaffold_57466	426.552	364.825	3.95505e+06	3.43057e+06	245.184	274	64004	vicilin precursor [Vicia faba var. minor]
Lc_scaffold_57465	83.5811	121.608	3.97344e+06	2.08764e+06	166.725	88	31650.8	allergen Len c 1.0101 [Lens culinaris]
Lc_contig_38313	190980	137174	2.74389e+06	3.8973e+06	468286	70049	117030	RRNA intron-encoded homing endonuclease [Medicago truncatula]
Lc_contig_20748	991176	209314	168576	36333.1	4.22891e+06	1236107	1100.6	ribulose bisphosphate carboxylase/oxygenase activase [Medicago truncatula]
Lc_contig_30837	183866	97307.8	3.92891e+06	1.69079e+06	255641	21536	75653	PREDICTED: uncharacterized protein LOC101232191 [Cucumis sativus]
Lc_contig_35798	160176	84782.2	3.70598e+06	715514	926671	84483	23244.3	hypothetical protein partial [Arachis diogoi]
Lc_scaffold_46229	1379.09	1179.07	1.34152e+06	3.43535e+06	639.929	39863	142446	PREDICTED: embryonic protein DC-8-like [Cicer arietinum]
Lc_contig_37485	198.865	227.355	1.27279e+06	3.3796e+06	264.798	1972	378756	Late embryongenesis abundant protein [Medicago truncatula] >gi|355479453|gb|AES60656.1| late embryogenesis abundant protein putative [Medicago truncatula]
Lc_scaffold_49027	18542	58995.9	1.28496e+06	3.33042e+06	13284	22984	188809	PREDICTED: alpha-1 4 glucan phosphorylase L isozyme
Lc_contig_35663	207616	87510.4	3.46695e+06	517514	905487	119898	16769.6	retrotransposon protein [Oryza sativa Indica Group]
Lc_contig_34685	97.9917	2596.07	2.81048e+06	2.17555e+06	149.562	112	16230.9	RecName: Full=Embryonic abundant protein VF30.1; Flags: Precursor
Lc_contig_35695	279845	125701	2.38344e+06	2.86201e+06	561343	29397	55100.8	hypothetical protein MTR_5g050970 [Medicago truncatula]
Lc_scaffold_43130	154.193	169.194	1.73034e+06	2.99359e+06	490.367	213	178531	legumin A2 primary translation product [Vicia faba var. minor]
Lc_contig_35753	269696	94875.7	3.28739e+06	751859	1.27373e+06	140923	25106.6	hypothetical protein MTR_3g035650 [Medicago truncatula] >gi|355488625|gb|AES69828.1| hypothetical protein MTR_3g035650 [Medicago truncatula]
Lc_contig_35677	244468	101131	3.28434e+06	504920	1.03448e+06	117163	24512.9	Cell wall-associated hydrolase partial [Medicago truncatula]
Lc_contig_16596	119.607	8364.54	2.1205e+06	2.63199e+06	105.429	121	19948.3	PREDICTED: embryonic abundant protein VF30.1-like [Cicer arietinum]
Lc_scaffold_43128	174.368	116.321	1.72711e+06	2.8983e+06	478.108	188	165669	legumin A2 primary translation product [Vicia faba var. minor]
Lc_contig_37638	406.377	703.214	1.43915e+06	2.91092e+06	389.842	480	81154.5	Basic 7S globulin [Medicago truncatula] >gi|87240526|gb|ABD32384.1| Peptidase A1 pepsin [Medicago truncatula] >gi|355501329|gb|AES82532.1| basic 7S globulin-like protein [Medicago truncatula]
Lc_contig_09333	86.4632	100.459	2.63304e+06	1.94883e+06	149.562	88	44700.1	fabatin precursor [Vicia faba]
Lc_contig_37594	141.223	132.183	1.29453e+06	2.90993e+06	181.436	766	430117	35 kDa seed maturation protein putative [Medicago truncatula]
Lc_contig_37425	129.695	116.321	933224	2.73683e+06	240.28	106	273766	RecName: Full=Albumin-2; AltName: Full=PA2 >gi|169029|gb|AAA02981.1| albumin 2 [Pisum sativum] >gi|169033|gb|AAA33641.1| major seed albumin [Pisum sativum] >gi|225836|prf||1314296A albumin
Lc_contig_38109	674696	86838.9	2813.92	1103.39	2.74098e+06	467877	651.669	carbonic anhydrase [Pisum sativum] >gi|227784|prf||1710354A carbonic anhydrase
Lc_scaffold_46142	466400	132685	2.62864e+06	610333	1.61964e+06	218561	15852.9	Cell wall-associated hydrolase partial [Medicago truncatula]
Lc_contig_05231	66.2885	142.758	908886	2.41472e+06	46.5849	116	66332.6	PREDICTED: globulin-1 S allele-like [Cicer arietinum]
Lc_contig_35745	135717	61518	2.52268e+06	469942	724816	83495	17551.6	Ycf68 [Medicago truncatula]
Lc_contig_03288	177728	50673.7	2.30418e+06	1.45464e+06	355972	21066	72936.2	hypothetical protein MTR_5g051050 partial [Medicago truncatula]
Lc_contig_37764	1026.03	169.194	770882	2.40425e+06	193.695	1441	402164	PREDICTED: seed biotin-containing protein SBP65-like [Cicer arietinum]
Lc_contig_35909	38.9085	79.3098	2.27526e+06	1.04266e+06	46.5849	51	15867.4	allergen Len c 1.0101 [Lens culinaris]
Lc_contig_21445	5380.9	91946.5	1.1848e+06	2.25744e+06	4410.85	326785	15616.9	RecName: Full=Granule-bound starch synthase 1 chloroplastic/amyloplastic; AltName: Full=Granule-bound starch synthase I; Short=GBSS-I; Flags: Precursor [Pisum sativum] >gi|385411|gb|AAB26591.1| granule-bound starch synthase isoform I
Lc_contig_35624	222085	85596.4	1.92695e+06	1.7144e+06	280671	20687	39055.2	hypothetical protein MTR_5g050970 [Medicago truncatula]
Lc_contig_04338	130146	57473.2	2.31773e+06	509846	829193	77661	16090.4	hypothetical protein M569_00222 partial [Genlisea aurea]
Lc_contig_37200	605.243	1015.17	564745	2.20726e+06	512.434	18979	346390	dehydrin 2 [Pisum sativum]
Lc_contig_19401	354233	126578	70904.8	14261.3	2.22436e+06	375084	709.595	RecName: Full=Glyceraldehyde-3-phosphate dehydrogenase A chloroplastic; AltName: Full=NADP-dependent glyceraldehydephosphate dehydrogenase subunit A; Flags: Precursor [Pisum sativum] >gi|12159|emb|CAA36396.1| glyceraldehyde-3-phosphate dehydrogenase [Pisum sativum]
Lc_contig_15052	92.2275	121.608	1.2371e+06	1.92367e+06	83.3624	65	69046.5	putative oleosin [Trifolium repens]
Lc_contig_09530	69.1706	79.3098	1.9082e+06	1.09056e+06	71.1032	53	21287.8	RecName: Full=Provicilin; AltName: Full=Type A
Lc_contig_17152	565389	177707	44069.6	44261.8	2.12604e+06	397996	3931.74	light-harvesting chlorophyll-a/b binding protein Lhcb2 [Pisum sativum]
Lc_contig_04094	46.1137	2791.7	1.73246e+06	1.32507e+06	49.0367	66	8341.36	RecName: Full=Embryonic abundant protein VF30.1; Flags: Precursor
Lc_contig_11738	69.1706	84.5971	1.42654e+06	1.64393e+06	122.592	523	3730.44	late embryogenesis abundant protein group 1 protein [Arachis hypogaea]
Lc_contig_31558	261920	129857	1.98116e+06	777375	1.35251e+06	131648	13973.2	Cell wall-associated hydrolase [Medicago truncatula] >gi|355505211|gb|AES86353.1| hypothetical protein MTR_4g006070 [Medicago truncatula]
Lc_scaffold_47080	99.4327	322.527	1.32268e+06	1.54125e+06	183.888	425	79455.8	Glucose and ribitol dehydrogenase-like protein [Medicago truncatula] >gi|87240540|gb|ABD32398.1| Short-chain dehydrogenase/reductase SDR [Medicago truncatula] >gi|355501316|gb|AES82519.1| NAD(P)-binding rossmann-fold protein [Medicago truncatula]
Lc_contig_36972	652009	304539	34895.7	14915.5	1.83225e+06	824004	1448.15	unknown [Medicago truncatula] >gi|657389712|gb|KEH31368.1| light-harvesting complex I chlorophyll A/B-binding protein [Medicago truncatula]
Lc_contig_29562	108161	46819.2	1.84399e+06	391204	539068	61143	12764	BnaC09g29270D [Brassica napus]
Lc_contig_35659	144709	46813.9	1.75053e+06	338989	770688	49827	9672.21	hypothetical protein CH29B_p069 (chloroplast) (chloroplast) [Chlorella sp. ArM0029B]
Lc_contig_04328	229058	68930.8	1.67208e+06	414398	1.11352e+06	114778	8468.8	hypothetical protein MTR_4g129340 [Medicago truncatula]
Lc_contig_18382	350888	139300	38350.2	14245.6	1.74481e+06	432316	1123.77	RecName: Full=Oxygen-evolving enhancer protein 1 chloroplastic; Short=OEE1; AltName: Full=33 kDa subunit of oxygen evolving system of photosystem II; AltName: Full=33 kDa thylakoid membrane protein; AltName: Full=OEC 33 kDa subunit; Flags: Precursor >gi|20621|emb|CAA33408.1| unnamed protein product [Pisum sativum] >gi|344004|dbj|BAA02554.1| precursor for 33-kDa protein of photosystem II [Pisum sa…
Lc_contig_35639	77069	33061.6	1.63403e+06	829380	179364	12679	54129.1	hypothetical protein OXYTRI_13058 [Oxytricha trifallax]
Lc_contig_15973	407.818	396.549	1.05028e+06	1.41892e+06	262.346	1503	27885.6	PREDICTED: P24 oleosin isoform A-like [Cicer arietinum]
Lc_contig_32397	123851	56320.5	1.59386e+06	949847	356914	13205	40345.5	hypothetical protein MTR_5g050970 [Medicago truncatula]
Lc_contig_35697	105116	33934	1.68373e+06	285038	570473	60056	12991.4	hypothetical protein M569_00222 partial [Genlisea aurea]
Lc_contig_15684	82.1401	100.459	168908	1.62416e+06	63.7477	65	106306	PREDICTED: peroxygenase-like isoform X1 [Cicer arietinum]
Lc_contig_35783	151109	43017.6	1.58244e+06	918294	252299	17622	54127.6	UNKNOWN [Stylonychia lemnae]
Lc_contig_03811	268569	64753.8	12731.3	7778.91	1.61953e+06	258058	183.915	RecName: Full=Ribulose bisphosphate carboxylase small chain 3A chloroplastic; Short=RuBisCO small subunit 3A; Flags: Precursor [Pisum sativum] >gi|20855|emb|CAA27864.1| ribulose bisphosphate carboxylase [Pisum sativum] >gi|225288|prf||1211236A carboxylase
Lc_scaffold_54575	51.8779	37.0112	1.30431e+06	1.06145e+06	328.546	38	8981.44	BURP domain-containing protein [Medicago truncatula] >gi|217072142|gb|ACJ84431.1| unknown [Medicago truncatula] >gi|355477607|gb|AES58810.1| dehydration-responsive protein RD22 [Medicago truncatula]
Lc_contig_19507	278779	129423	36119.7	9564.04	1.64283e+06	295257	106897	Glutamine synthetase [Medicago truncatula]
Lc_scaffold_47081	72.0527	84.5971	1.12469e+06	1.26003e+06	100.525	320	76547.9	Glucose and ribitol dehydrogenase-like protein [Medicago truncatula] >gi|87240540|gb|ABD32398.1| Short-chain dehydrogenase/reductase SDR [Medicago truncatula] >gi|355501316|gb|AES82519.1| NAD(P)-binding rossmann-fold protein [Medicago truncatula]
Lc_contig_35735	85633.2	24459.1	1.55719e+06	624626	132404	10268	39179.8	senescence-associated protein putative [Medicago truncatula]
Lc_contig_15996	70.6116	42.2986	571047	1.50607e+06	102.977	69	78637.6	PREDICTED: glucose and ribitol dehydrogenase homolog 1-like [Cicer arietinum]
Lc_contig_35736	168602	59064.7	1.54929e+06	448931	768508	73312	13598.2	hypothetical protein partial [Arachis diogoi]
Lc_contig_38171	53912.7	109781	12071.7	13264.3	21664.4	31353	1.46212e+06	pollen protein Ole E I-like protein [Medicago truncatula]
Lc_contig_35686	131354	38972.8	1.39951e+06	812364	219630	13080	28130.4	senescence-associated protein putative [Medicago truncatula]
Lc_contig_35803	150792	43319	1.43152e+06	301171	711287	62454	11140.6	hypothetical protein NitaMp073 [Nicotiana tabacum] >gi|56806578|dbj|BAD83479.1| hypothetical protein (mitochondrion) [Nicotiana tabacum]
Lc_contig_35468	90300.8	40104.3	1.42431e+06	212655	459001	54314	7395.72	Cell wall-associated hydrolase partial [Medicago truncatula]
Lc_contig_32168	97828.8	32495.9	1.31111e+06	758913	264090	9237	39572.2	hypothetical protein MTR_5g050970 [Medicago truncatula]
Lc_scaffold_43147	319686	87341.2	27735.1	14174.6	1.36835e+06	279328	596.639	light-harvesting complex I chlorophyll A/B-binding protein [Medicago truncatula]
Lc_contig_38431	5128.71	7016.27	644026	1.31851e+06	1598.6	212769	290035	RecName: Full=Dehydrin DHN3 [Pisum sativum] >gi|20709|emb|CAA44789.1| pea dehydrin DHN3 [Pisum sativum]
Lc_contig_35345	120917	45825.2	1.26074e+06	743997	171783	13276	40190.6	hypothetical protein MTR_5g050970 [Medicago truncatula]
Lc_contig_14929	117774	68877.9	1.32456e+06	394163	571349	49721	20586.9	Ycf68 protein [Medicago truncatula] >gi|355505209|gb|AES86351.1| ycf68 protein [Medicago truncatula]
Lc_contig_07347	123030	41479	1.20498e+06	812742	218292	15245	30921	hypothetical protein MTR_5g051000 [Medicago truncatula]
Lc_contig_04340	76903.3	31750.4	1.20262e+06	734819	150020	12012	36034.4	hypothetical protein MTR_5g051000 [Medicago truncatula]
Lc_contig_18537	193.101	1068.04	746258	1.11727e+06	51.4885	95	31959.3	cysteine proteinase precursor [Vicia sativa]
Lc_contig_04311	159800	45418.1	1.08349e+06	313879	957348	60925	11485.3	cell wall-associated hydrolase [Phaseolus vulgaris]
Lc_contig_35670	126522	43408.9	1.11034e+06	273558	793384	37792	18410.4	hypothetical protein CH29B_p069 (chloroplast) (chloroplast) [Chlorella sp. ArM0029B]
Lc_contig_35704	59469.4	21218	1.2122e+06	172263	261996	31761	7482.61	hypothetical protein AMTR_s00102p00104790 [Amborella trichopoda] >gi|548840401|gb|ERN00555.1| hypothetical protein AMTR_s00102p00104790 [Amborella trichopoda]
Lc_scaffold_46944	177619	533036	865106	1.13766e+06	16204.2	134324	119350	Peroxidase [Medicago truncatula] >gi|355511486|gb|AES92628.1| cationic peroxidase [Medicago truncatula]
Lc_contig_37015	56.2011	37.0112	542317	1.10274e+06	71.1032	26	8880.07	Bowman-Birk inhibitor [Lens culinaris]
Lc_contig_14060	243104	141758	100695	30469.4	1.20358e+06	512295	4382.11	PREDICTED: photosystem II 10 kDa polypeptide chloroplastic-like [Cicer arietinum]
Lc_contig_15694	47.5548	21.1493	467512	1.10249e+06	83.3624	45	21800.5	hypothetical protein MTR_2g017440 [Medicago truncatula] >gi|355482823|gb|AES64026.1| secreted protein [Medicago truncatula]
Lc_contig_16916	206479	127821	27944.8	11420.1	1.17133e+06	323186	793.588	RecName: Full=Oxygen-evolving enhancer protein 2 chloroplastic; Short=OEE2; AltName: Full=23 kDa subunit of oxygen evolving system of photosystem II; AltName: Full=23 kDa thylakoid membrane protein; AltName: Full=OEC 23 kDa subunit; Flags: Precursor >gi|20617|emb|CAA33557.1| unnamed protein product [Pisum sativum] >gi|344006|dbj|BAA02553.1| precursor for 23-kDa protein of photosystem II [Pisum sa…
Lc_contig_25976	24.4979	21.1493	440120	1.08448e+06	61.2959	40	30466.2	Vicilin-like antimicrobial peptides 2-3 [Medicago truncatula] >gi|358344413|ref|XP_003636284.1| Vicilin-like antimicrobial peptides 2-3 [Medicago truncatula]
Lc_contig_37107	348489	149896	94399.9	46472.5	1.18036e+06	467766	6528.27	inactive purple acid phosphatase-like protein [Medicago truncatula]
Lc_contig_20178	273666	55559.2	45480.3	10052.7	1.14463e+06	367322	545.954	#N/A
Lc_contig_04335	154882	35065.5	8312.13	3794.88	1.12958e+06	167474	121.645	RecName: Full=Ribulose bisphosphate carboxylase small chain 3C chloroplastic; Short=RuBisCO small subunit 3C; AltName: Full=PSS15; Flags: Precursor [Pisum sativum] >gi|20857|emb|CAA27865.1| ribulose 1.5-bisphosphate carboxylase (RBC) [Pisum sativum] >gi|20859|emb|CAA25390.1| ribulose bisphosphate carboxylase [Pisum sativum] >gi|225289|prf||1211236B carboxylase
Lc_contig_35288	142911	43303.2	926441	882355	228227	13242	25817.7	hypothetical protein [Elizabethkingia anophelis] >gi|365755398|gb|EHM97328.1| hypothetical protein EAAG1_11602 [Elizabethkingia anophelis Ag1]
Lc_contig_35696	125671	35409.2	1.00619e+06	287780	785374	51691	10468.7	BnaUnng00870D [Brassica napus]
Lc_contig_20620	286408	137423	53632.3	17473	1.13863e+06	266722	661.806	PREDICTED: glyceraldehyde-3-phosphate dehydrogenase B chloroplastic-like [Cicer arietinum]
Lc_contig_35668	67650.3	31475.4	925457	785347	106991	10016	23048.8	PREDICTED: uncharacterized protein LOC101232220 [Cucumis sativus] >gi|449506614|ref|XP_004162798.1| PREDICTED: uncharacterized protein LOC101232254 [Cucumis sativus]
Lc_scaffold_54574	24.4979	26.4366	866559	725795	313.835	44	5818.68	BURP domain-containing protein [Medicago truncatula] >gi|217072142|gb|ACJ84431.1| unknown [Medicago truncatula] >gi|355477607|gb|AES58810.1| dehydration-responsive protein RD22 [Medicago truncatula]
Lc_contig_35648	110990	27911.8	1.04612e+06	576380	189331	12436	46268.5	UNKNOWN [Stylonychia lemnae]
Lc_scaffold_45941	261708	84390.9	29729.2	7325.73	1.08111e+06	251834	291.079	Fructose-bisphosphate aldolase [Medicago truncatula] >gi|355508120|gb|AES89262.1| fructose-bisphosphate aldolase class I [Medicago truncatula]
Lc_contig_35616	34351.8	15100.6	1.04795e+06	328011	66935.1	6127	27509.1	hypothetical protein MTR_5g051050 partial [Medicago truncatula]
Lc_contig_37435	37.4674	84.5971	551583	948046	245.184	119	28155	transmembrane protein putative [Medicago truncatula]
Lc_contig_35607	107673	33426.4	920527	760040	184179	12694	41307.1	UNKNOWN [Stylonychia lemnae]
Lc_scaffold_50117	81003.1	44085.7	159524	14509.6	1.0681e+06	293580	4605.13	Calvin cycle protein CP12 [Medicago truncatula] >gi|217071008|gb|ACJ83864.1| unknown [Medicago truncatula] >gi|355480449|gb|AES61652.1| calvin cycle protein CP12-1 [Medicago truncatula] >gi|388510604|gb|AFK43368.1| unknown [Medicago truncatula]
Lc_contig_35620	68138.8	30581.9	1.02462e+06	246123	363453	33522	4593.54	hypothetical protein L484_018826 [Morus notabilis]
Lc_contig_15321	168672	609015	1.06373e+06	616587	37209	425329	108465	#N/A
Lc_contig_36935	240717	59265.6	10020.3	10261.5	985309	229583	160.745	ribulose 1 5-bisphosphate carboxylase small subunit propeptide
Lc_contig_21336	19790	138940	447772	978693	24415.4	169653	33453.8	ADP-glucose pyrophosphorylase large subunit L1 isoform [Lens culinaris]
Lc_contig_21202	930.921	2506.19	287493	881515	382.486	857	546365	RecName: Full=Seed biotin-containing protein SBP65; AltName: Full=Seed biotinylated protein of 65 kDa >gi|512402|emb|CAA53474.1| sbp65a [Pisum sativum] >gi|2228250|gb|AAC49857.1| SBP65 [Pisum sativum]
Lc_contig_29633	64518.9	28213.1	982002	244539	312445	31548	3510.32	Metallocarboxypeptidase inhibitor [Medicago truncatula] >gi|355517822|gb|AES99445.1| signal anchor putative [Medicago truncatula]
Lc_contig_35930	42323.8	15666.3	939946	405390	79998.5	6092	32671.8	hypothetical protein MTR_5g051050 partial [Medicago truncatula]
Lc_contig_36934	210358	44714.9	8754.43	7258.74	958346	175493	124.541	ribulose 1 5-bisphosphate carboxylase small chain precursor [Manihot esculenta] >gi|6272551|gb|AAF06101.1| ribulose 1
Lc_contig_37566	174477	49108.6	913259	304619	638340	77357	7297.24	retrotransposon protein [Oryza sativa Indica Group]
Lc_contig_04443	25407.2	14180.6	922399	184534	40055.6	3443	22709.9	transmembrane protein putative [Medicago truncatula]
Lc_contig_21437	129588	90064.2	42315.6	31943.2	940311	168104	8028.56	unknown [Medicago truncatula] >gi|657404471|gb|KEH43164.1| haloacid dehalogenase-like hydrolase [Medicago truncatula]
Lc_contig_21347	166759	88552	29755.9	21102.4	931369	140489	3643.55	Phosphoglycerate kinase [Medicago truncatula] >gi|355485139|gb|AES66342.1| phosphoglycerate kinase-like protein [Medicago truncatula]
Lc_contig_04323	115571	39845.2	822108	298802	654819	45280	9486.85	cell wall-associated hydrolase [Phaseolus vulgaris]
Lc_contig_20801	61.9653	3732.85	19827.1	867341	274.606	34	3135.25	dehydration-responsive RD22-like protein [Medicago truncatula]
Lc_contig_17758	350244	172367	43665.4	23439.2	905546	453203	566.228	chlorophyll a/b binding protein [Medicago sativa]
Lc_contig_35687	60355.7	25077.8	790511	607961	111995	9035	19526.9	unknown [Medicago truncatula] >gi|388499474|gb|AFK37803.1| unknown [Medicago truncatula]
Lc_contig_13146	849269	68.7352	114.387	63.0509	49.0367	21	20.2741	Non-specific lipid-transfer protein [Medicago truncatula] >gi|388499808|gb|AFK37970.1| unknown [Medicago truncatula]
Lc_contig_35828	11942	8792.81	856253	216237	25109.2	2795	18756.5	rRNA intron-encoded homing endonuclease putative [Medicago truncatula]
Lc_scaffold_54907	38.9085	1512.17	590905	678937	51.4885	38	6241.54	RecName: Full=Embryonic abundant protein VF30.1; Flags: Precursor
Lc_contig_35734	47194.5	6572.14	636.755	149.746	833793	60936	37.652	ribulose 1 5 bisphosphate carboxylase
Lc_contig_35691	70408.5	20599.4	848749	138838	373209	31172	9987.91	hypothetical protein NitaMp073 [Nicotiana tabacum] >gi|56806578|dbj|BAD83479.1| hypothetical protein (mitochondrion) [Nicotiana tabacum]
Lc_contig_17266	174.368	47.5859	277961	807225	465.849	676	22594.1	Oleosin [Medicago truncatula] >gi|355492616|gb|AES73819.1| oleosin [Medicago truncatula]
Lc_contig_11510	13556	1152.64	605367	649902	14095.6	7692	7624.53	#N/A
Lc_contig_21601	246.42	697.926	303545	813696	88.2661	3970	121166	PsHSP71.2 [Pisum sativum] >gi|1771479|emb|CAA67867.1| heat shock protein hsp70 [Pisum sativum]
Lc_contig_14991	471566	168433	11515	736.908	7316.28	761105	1684.2	cold acclimation specific protein [Trifolium repens]
Lc_contig_35947	65985.9	23253.6	764579	525317	137043	8757	28017.4	PREDICTED: uncharacterized protein LOC101232220 [Cucumis sativus] >gi|449506614|ref|XP_004162798.1| PREDICTED: uncharacterized protein LOC101232254 [Cucumis sativus]
Lc_scaffold_49306	100041	53132.3	800081	206590	514711	80593	8706.3	A subunit of NADH dehydrogenase [Medicago truncatula] >gi|355496706|gb|AES77909.1| proton-translocating NADH-quinone oxidoreductase protein [Medicago truncatula]
Lc_contig_22006	209085	105778	40721.8	27383.8	837804	319444	4211.23	DHHC type zinc finger protein [Medicago truncatula]
Lc_contig_18569	1311.36	2511.48	288549	781970	659.544	4483	46643.6	Seed maturation protein PM36 [Medicago truncatula]
Lc_contig_12538	188657	809684	10489.3	1217.67	35188.7	113834	356.246	#N/A
Lc_contig_18938	185.896	21.1493	23727.7	774876	110.333	20	12461.4	pectinesterase/pectinesterase inhibitor [Medicago truncatula]
Lc_contig_16659	198759	88959.2	43871.3	17886.8	819197	290858	572.02	unknown [Medicago truncatula] >gi|388507876|gb|AFK42004.1| unknown [Medicago truncatula] >gi|657392359|gb|KEH33313.1| light-harvesting complex I chlorophyll A/B-binding protein [Medicago truncatula]
Lc_contig_37350	105381	62496.1	483770	129369	807362	141439	25232.6	PsbB [Lens culinaris]
Lc_contig_04329	23565.6	8935.57	783354	251246	38940	4066	26373.8	PREDICTED: uncharacterized protein LOC102601005 [Solanum tuberosum]
Lc_contig_37766	164540	61787.6	37511.4	28731.5	810285	251651	828.344	RecName: Full=Ferredoxin--NADP reductase leaf isozyme
Lc_scaffold_47503	76.3759	26.4366	130867	773868	58.844	44	39062.5	#N/A
Lc_contig_06760	54388.3	16200.3	2131.41	394.068	774601	59771	56.478	ribulose 1 5 bisphosphate carboxylase
Lc_scaffold_45940	169662	96969.4	66066.2	51071.3	819901	293738	978.951	PREDICTED: fructose-bisphosphate aldolase 1 chloroplastic-like [Cicer arietinum]
Lc_contig_35617	54434.4	18701.3	757384	366440	99193.9	6869	18062.8	senescence-associated protein [Medicago truncatula]
Lc_contig_17170	538582	105133	29805.5	1726.02	81374	668278	10767	Abscisic acid stress ripening protein [Medicago truncatula] >gi|355481146|gb|AES62349.1| ABA/WDS induced protein [Medicago truncatula]
Lc_contig_35835	86189.4	32437.7	734118	206590	420524	52964	8290.68	Cell wall-associated hydrolase partial [Medicago truncatula]
Lc_contig_35640	123442	33315.4	554015	662394	215632	13174	28916.7	senescence-associated protein putative [Medicago truncatula]
Lc_contig_37927	16216.2	9453.73	337915	703842	42782.1	14708	23131.3	PREDICTED: uncharacterized protein LOC101500351 [Cicer arietinum]
Lc_contig_09430	70701	22878.2	670808	488377	134714	9040	28886.3	hypothetical protein MTR_5g051000 [Medicago truncatula]
Lc_contig_05808	3249.58	2596.07	705490	82868.6	7784.58	1031	6764.32	Tar1p [Medicago truncatula]
Lc_contig_35443	98408.1	28414.1	716712	210019	402192	43675	7524.6	hypothetical protein MTR_3g035650 [Medicago truncatula] >gi|355488625|gb|AES69828.1| hypothetical protein MTR_3g035650 [Medicago truncatula]
Lc_contig_36939	56960.5	28667.8	59020	19376.3	730735	121414	6956.93	hypothetical chloroplast RF19 [Lens culinaris]
Lc_contig_14072	30.2621	21.1493	283337	683240	26.9702	26	25529.5	PREDICTED: 1-Cys peroxiredoxin-like isoform X1 [Cicer arietinum] >gi|502141817|ref|XP_004504653.1| PREDICTED: 1-Cys peroxiredoxin-like isoform X2 [Cicer arietinum]
Lc_contig_35819	27.38	52.8732	691043	212013	51.4885	29	3330.75	allergen Len c 1.0101 [Lens culinaris]
Lc_contig_15692	255765	140135	51325.5	33874.1	747393	312251	2014.38	Photosystem I reaction center subunit II [Medicago truncatula] >gi|355512041|gb|AES93664.1| photosystem I reaction center subunit II [Medicago truncatula] >gi|388519753|gb|AFK47938.1| unknown [Medicago truncatula]
Lc_contig_14437	174546	92581	61124.7	14533.2	739613	251244	1713.16	Photosystem I reaction center subunit XI [Medicago truncatula] >gi|87162581|gb|ABD28376.1| Photosystem I reaction centre subunit XI PsaL [Medicago truncatula] >gi|355499177|gb|AES80380.1| photosystem I reaction center subunit XI [Medicago truncatula] >gi|388516835|gb|AFK46479.1| unknown [Medicago truncatula]
Lc_contig_37297	680394	8433.28	175.394	106.398	12720.1	383	60.8224	PREDICTED: pectinesterase 4-like [Cicer arietinum]
Lc_contig_37211	27.38	31.7239	362436	639739	58.844	25	25431	major intrinsic protein (MIP) family transporter [Medicago truncatula]
Lc_contig_33467	15152.7	8063.16	692103	106694	26403.8	2650	21426.9	senescence-associated protein putative [Medicago truncatula]
Lc_contig_32607	91519.9	23295.9	665909	124273	422883	33940	6254.57	Cell wall-associated hydrolase partial [Medicago truncatula]
Lc_contig_35795	18173.1	6466.39	677309	228410	26467.6	2763	11399.9	PREDICTED: uncharacterized protein LOC101490042 partial [Cicer arietinum]
Lc_contig_35741	86425.8	32887.1	662126	193661	421360	51437	4460.31	Cell wall-associated hydrolase partial [Medicago truncatula]
Lc_contig_36211	24.4979	42.2986	107989	669179	17.1628	124	91965	#N/A
Lc_scaffold_58101	731966	221401	44256.4	2198.9	148113	216032	106155	stress up-regulated Nod 19 protein [Medicago truncatula]
Lc_contig_03354	1922.37	364.825	98697.1	666496	362.872	11500	108468	Seed maturation protein [Medicago truncatula] >gi|355500270|gb|AES81473.1| late embryogenesis abundant protein [Medicago truncatula]
Lc_contig_19999	45430.7	2442.74	7214.02	721.145	659504	119218	631.395	RecName: Full=Fructose-bisphosphate aldolase cytoplasmic isozyme 1 >gi|927507|emb|CAA61946.1| fructose-1
Lc_contig_13615	3328.83	3167.1	10683.8	1091.57	7929.23	6657	633185	RecName: Full=ABA-responsive protein ABR17 [Pisum sativum] >gi|20631|emb|CAA78829.1| ABA-responsive protein [Pisum sativum]
Lc_contig_18712	140694	46983.1	40176.6	13831.8	699180	162114	202918	PREDICTED: thiamine thiazole synthase 2 chloroplastic-like [Cicer arietinum]
Lc_contig_14159	157468	81726.1	12010.7	9240.9	666178	134489	401.138	RecName: Full=Plastocyanin chloroplastic; Flags: Precursor >gi|20846|emb|CAA34212.1| unnamed protein product [Pisum sativum] >gi|226940|prf||1611464A plastocyanin
Lc_contig_07321	65062.1	21746.7	553638	479893	100368	9695	23444.1	hypothetical protein MTR_5g051000 [Medicago truncatula]
Lc_contig_37945	632935	15010.7	4133.19	2793.94	148101	14044	280.942	#N/A
Lc_contig_38375	115904	39115.6	452599	185055	618667	57315	26540.3	Cytosolic Fe-S cluster assembly factor nbp35 [Medicago truncatula] >gi|355478036|gb|AES59239.1| cytosolic Fe-S cluster assembly factor NUBP1-like protein [Medicago truncatula]
Lc_contig_35606	81331.6	34875.2	570434	170509	475038	33969	6945.34	hypothetical protein MTR_3g035650 [Medicago truncatula] >gi|355488625|gb|AES69828.1| hypothetical protein MTR_3g035650 [Medicago truncatula]
Lc_contig_36932	104783	53201	8449.4	2912.17	642562	122399	2524.13	RecName: Full=Aminomethyltransferase mitochondrial; AltName: Full=Glycine cleavage system T protein; Short=GCVT; Flags: Precursor >gi|438217|emb|CAA81080.1| T-protein [Pisum sativum] >gi|3021553|emb|CAA10976.1| T protein [Pisum sativum]
Lc_contig_35655	75904.6	33796.5	604063	183817	403947	27199	7986.56	hypothetical protein M569_00248 partial [Genlisea aurea]
Lc_scaffold_53807	51516.2	63336.8	326793	630218	44638.1	16117	56370.8	L-asparaginase [Glycine max]
Lc_contig_37882	178411	81794.8	33355.3	12121.5	645117	241137	663.254	unknown [Medicago truncatula] >gi|657397265|gb|KEH37037.1| photosystem I reaction center subunit III [Medicago truncatula]
Lc_contig_35694	56356.7	37471.2	612917	165186	321597	31101	5723.1	hypothetical protein AMTR_s00061p00179720 [Amborella trichopoda] >gi|548861814|gb|ERN19185.1| hypothetical protein AMTR_s00061p00179720 [Amborella trichopoda]
Lc_scaffold_39988	240242	69057.7	5441.02	6048.95	177138	617590	29940.6	Caffeic acid 3-O-methyltransferase [Medicago truncatula]
Lc_contig_15798	24.4979	10.5746	351805	530562	24.5184	40	22765	PREDICTED: probable aquaporin TIP-type alpha-like [Cicer arietinum]
Lc_scaffold_42654	131181	39157.9	89092.3	36723.2	31864	98607	642205	hypothetical protein MTR_1g084990 [Medicago truncatula]
Lc_scaffold_58102	656324	208981	44321.2	1966.4	146436	214303	107011	stress up-regulated Nod 19 protein [Medicago truncatula]
Lc_contig_34999	28.8211	21.1493	472350	418658	14.711	21	6858.45	allergen Len c 1.0101 [Lens culinaris]
Lc_contig_35801	43107.7	13392.8	548265	365380	77296.6	5363	17189.6	hypothetical protein MTR_5g051050 partial [Medicago truncatula]
Lc_scaffold_42693	60103.5	615455	38056.6	188128	12710.3	172540	10473	RecName: Full=Non-specific lipid-transfer protein 4; Short=LTP4; Contains: RecName: Full=Non-specific lipid-transfer protein 8; Short=LTP8; Flags: Precursor partial [Lens culinaris] >gi|60735418|gb|AAX35811.1| lipid transfer protein 4 precursor
Lc_contig_37154	54.7601	111.034	307103	550715	323.642	11589	81506.4	seed maturation protein PM39 putative [Medicago truncatula]
Lc_contig_22469	230916	75376	58878.9	34209.1	607511	334030	37237.8	RecName: Full=Glycine dehydrogenase (decarboxylating) mitochondrial; AltName: Full=Glycine cleavage system P protein; AltName: Full=Glycine decarboxylase; AltName: Full=Glycine dehydrogenase (aminomethyl-transferring); Flags: Precursor [Pisum sativum] >gi|20741|emb|CAA42443.1| P protein [Pisum sativum]
Lc_contig_34089	10666.7	4251.01	584156	154711	29301.9	2092	20734.7	senescence-associated protein putative [Medicago truncatula]
Lc_contig_38414	554309	6730.76	125.826	35.4662	51.4885	266	60.8224	PREDICTED: pectinesterase/pectinesterase inhibitor-like [Cicer arietinum]
Lc_contig_06496	153471	62110.1	10744.8	1599.92	581154	120043	163.641	RecName: Full=Ribulose bisphosphate carboxylase small chain 3A chloroplastic; Short=RuBisCO small subunit 3A; Flags: Precursor [Pisum sativum] >gi|20855|emb|CAA27864.1| ribulose bisphosphate carboxylase [Pisum sativum] >gi|225288|prf||1211236A carboxylase
Lc_contig_37441	230403	377562	71858	57569.5	209926	577350	519848	putative adenosylhomocysteinase [Trifolium pratense] >gi|84468348|dbj|BAE71257.1| putative adenosylhomocysteinase [Trifolium pratense]
Lc_scaffold_52002	165096	54390.7	10882	13027.9	579822	142213	645.876	Rop guanine nucleotide exchange factor [Medicago truncatula] >gi|332688643|gb|AEE89674.1| RopGEF12 [Medicago truncatula] >gi|355486794|gb|AES67997.1| RHO guanyl-nucleotide exchange factor [Medicago truncatula]
Lc_contig_38044	530531	650515	740295	957023	370421	392288	580761	RecName: Full=Elongation factor 1-alpha; Short=EF-1-alpha >gi|2598657|emb|CAA10847.1| elongation factor 1-alpha (EF1-a) [Vicia faba]
Lc_contig_18568	541211	2939.75	209.71	185.212	14024.5	8901	56.478	PREDICTED: probable xyloglucan endotransglucosylase/hydrolase protein 6-like [Cicer arietinum]
Lc_contig_17220	182089	86706.8	21180.7	17165.6	577616	193244	554.643	Chlorophyll a-b binding protein [Medicago truncatula]
Lc_contig_35667	54649.1	19901.5	553451	119549	270106	29297	3416.19	hypothetical protein MTR_4g129340 [Medicago truncatula]
Lc_contig_07344	23910	7751.21	539438	225746	37245.8	4098	22056.8	PREDICTED: uncharacterized protein LOC101490042 partial [Cicer arietinum]
Lc_contig_15474	95902.1	30518.4	8815.44	4354.46	550643	125034	530.024	RecName: Full=Cytochrome b6-f complex iron-sulfur subunit chloroplastic; AltName: Full=Plastohydroquinone:plastocyanin oxidoreductase iron-sulfur protein; AltName: Full=Rieske iron-sulfur protein; Short=ISP; Short=RISP; Flags: Precursor [Pisum sativum] >gi|20832|emb|CAA45151.1| chloroplast Rieske FeS protein [Pisum sativum]
Lc_contig_35690	34102.5	13477.4	539873	116230	254243	19019	4994.68	Ycf68 [Medicago truncatula]
Lc_contig_20667	206349	60619.1	76666.1	10245.8	534723	327687	2593.64	RecName: Full=Serine hydroxymethyltransferase mitochondrial; Short=SHMT; AltName: Full=Glycine hydroxymethyltransferase; AltName: Full=Serine methylase; Flags: Precursor [Pisum sativum] >gi|169158|gb|AAA33687.1| serine hydroxymethyltransferase [Pisum sativum]
Lc_contig_35644	64683.1	19732.3	477265	395790	113544	7495	17553.1	senescence-associated protein putative [Medicago truncatula]
Lc_contig_17372	190218	95150.6	66119.6	43915	531193	351518	712.491	RecName: Full=Chlorophyll a-b binding protein 3 chloroplastic; AltName: Full=LHCII type III CAB-3; Flags: Precursor [Pisum sativum] >gi|309673|gb|AAA84545.1| light harvesting protein [Pisum sativum]
Lc_contig_35769	20.1748	74.0225	152642	512565	17.1628	23	6064.86	RecName: Full=Legumin J; Contains: RecName: Full=Legumin J alpha chain; AltName: Full=Legumin J acidic chain; Contains: RecName: Full=Legumin J beta chain; AltName: Full=Legumin J basic chain; Flags: Precursor >gi|20783|emb|CAA30067.1| legumin [Pisum sativum]
Lc_contig_33492	127950	18907.5	3553.63	1552.63	531175	104280	50.6854	RecName: Full=Ribulose bisphosphate carboxylase small chain 3A chloroplastic; Short=RuBisCO small subunit 3A; Flags: Precursor [Pisum sativum] >gi|20855|emb|CAA27864.1| ribulose bisphosphate carboxylase [Pisum sativum] >gi|225288|prf||1211236A carboxylase
Lc_contig_12498	170537	99565.5	34438.2	22162.4	556650	149554	340.316	RecName: Full=Ferredoxin-1 chloroplastic; AltName: Full=Ferredoxin I; Flags: Precursor >gi|169087|gb|AAA33665.1| ferredoxin I precursor [Pisum sativum]
Lc_contig_16594	100771	153792	18214.2	32297.8	567740	110146	49500.8	unknown [Medicago truncatula] >gi|657406069|gb|KEH44498.1| glutathione S-transferase [Medicago truncatula]
Lc_contig_35789	46864.5	16031.2	490885	123883	342987	24813	5030.88	hypothetical protein M569_00222 partial [Genlisea aurea]
Lc_scaffold_45900	68045.1	34483.9	481898	90868.2	388175	83515	5127.91	photosystem I P700 apoprotein A1 [Lens culinaris]
Lc_contig_37308	220873	66879.3	63641.2	39789.1	545293	302359	50361	PREDICTED: ferredoxin-dependent glutamate synthase 1 chloroplastic-like isoform X1 [Cicer arietinum]
Lc_scaffold_53420	58809.4	35731.7	213077	59011.7	540585	71949	14055.8	RNA polymerase beta' subunit [Lens culinaris]
Lc_scaffold_57768	17230.7	517856	31101.9	41641.2	55583.1	21980	2017.28	RecName: Full=Beta-amylase; AltName: Full=1 4-alpha-D-glucan maltohydrolase [Vigna unguiculata] >gi|2995395|emb|CAA12395.1| beta amylase [Vigna unguiculata]
Lc_contig_16064	167851	64018.9	11007.9	8838.95	514162	210117	414.172	Chloroplast chlorophyll a/b-binding protein CP24 [Medicago truncatula] >gi|355482225|gb|AES63428.1| light-harvesting complex I chlorophyll A/B-binding protein [Medicago truncatula]
Lc_contig_35356	31057.6	12488.6	500337	224934	59567.3	4659	14976.8	hypothetical protein MTR_5g051010 [Medicago truncatula]
Lc_contig_04327	90371.4	22148.6	450544	131217	391651	37820	2913.68	hypothetical protein MTR_4g129340 [Medicago truncatula]
Lc_contig_36921	35132.9	12092.1	491445	258406	67065	4761	19829.6	UNKNOWN [Stylonychia lemnae]
Lc_contig_14795	302.621	68.7352	80639.1	493441	174.08	380	30390.9	late embryogenesis abundant D-like protein [Medicago truncatula]
Lc_contig_35493	80220.6	22143.3	485981	311621	143670	7965	24748.9	hypothetical protein MTR_5g051150 [Medicago truncatula]
Lc_contig_16467	163809	55654.3	17672.8	17000.1	508766	184305	236.049	PREDICTED: photosystem II 22 kDa protein chloroplastic-like [Cicer arietinum]
Lc_contig_21500	174365	87780.1	90892	28999.5	515846	326606	34230	Alanine aminotransferase [Medicago truncatula] >gi|355514474|gb|AES96097.1| glutamate-glyoxylate aminotransferase [Medicago truncatula]
Lc_contig_17778	115779	243782	53102.3	66759.1	149976	534498	3397.37	PREDICTED: cinnamoyl-CoA reductase 1-like [Cicer arietinum]
Lc_contig_35647	53754.2	17384.7	417181	379039	101302	6553	19679	UNKNOWN [Stylonychia lemnae]
Lc_contig_35683	43751.8	13583.1	421997	363185	87670.3	5349	20363.9	UNKNOWN [Stylonychia lemnae]
Lc_contig_35748	13462.3	5007.09	490042	136170	31866.5	2424	28877.6	senescence-associated protein putative [Medicago truncatula]
Lc_contig_15814	64139.9	457781	11686.6	9367.01	27588	278918	2386.56	#N/A
Lc_contig_17757	65631.4	68127.1	218327	525333	58770.5	107899	13491	PREDICTED: probable phospholipid hydroperoxide glutathione peroxidase 6 mitochondrial-like [Cicer arietinum]
Lc_contig_18496	127811	74461.3	21043.4	5914.97	505713	140571	2111.41	RecName: Full=Glycine cleavage system H protein mitochondrial; Flags: Precursor [Pisum sativum] >gi|20737|emb|CAA45978.1| H protein [Pisum sativum] >gi|169093|gb|AAA33668.1| H-protein of glycine decarboxylase precursor (EC 2.1.2.10) [Pisum sativum] >gi|287815|emb|CAA37704.1| H-protein [Pisum sativum] >gi|62700762|emb|CAI79404.1| H-protein [Pisum fulvum] >gi|68609706|emb|CAJ13415.1| H subunit of g…
Lc_contig_35713	20.1748	26.4366	116641	470474	56.3922	67	7898.23	#N/A
Lc_scaffold_46895	39059.8	17014.6	494930	71491.9	179430	37475	4382.11	Photosystem II CP43 chlorophyll apoprotein [Medicago truncatula]
Lc_contig_36028	66779.9	19060.8	423858	128435	351478	31295	3736.23	Cell wall-associated hydrolase partial [Medicago truncatula]
Lc_contig_17253	460435	185.056	72.4452	74.873	30934.8	34554	26.0668	EXGT1 [Pisum sativum]
Lc_contig_35168	55915.8	15925.4	453004	97374.3	283229	26347	2946.99	retrotransposon protein [Oryza sativa Indica Group]
Lc_contig_20884	11565.9	11806.6	244750	434720	10680.2	5522	9004.62	sugar porter (SP) family MFS transporter [Medicago truncatula]
Lc_contig_17242	394333	147447	22843.1	22008.7	446477	181900	105588	putative tonoplast intrinsic protein [Pisum sativum]
Lc_scaffold_45942	111029	72145.5	50475.2	36987.3	490382	195077	692.217	hypothetical protein PHAVU_011G039100g [Phaseolus vulgaris] >gi|561004754|gb|ESW03748.1| hypothetical protein PHAVU_011G039100g [Phaseolus vulgaris]
Lc_contig_17383	14995.6	18241.3	199209	449009	5680.9	26106	9692.49	PREDICTED: uncharacterized protein LOC101490485 [Cicer arietinum]
Lc_contig_35813	37734	11087.5	433798	274949	69288.9	4500	19431.3	UNKNOWN [Stylonychia lemnae]
Lc_contig_38242	45924.9	36778.6	138275	452505	317942	53133	35410.2	RecName: Full=Alpha-glucan phosphorylase H isozyme; AltName: Full=Starch phosphorylase H >gi|510932|emb|CAA84494.1| alpha 1
Lc_contig_35794	31762.3	13382.2	461785	115561	192815	19139	4243.09	Ycf68 [Medicago truncatula]
Lc_scaffold_56653	45466.7	441327	4381.03	4523.91	4756.56	2394	241.842	RecName: Full=Vicianin hydrolase {ECO:0000312|EMBL:ABD03937.1}; Short=VH {ECO:0000303|PubMed:17548373}; Flags: Precursor partial [Vicia sativa subsp. nigra] >gi|86553273|gb|ABD03937.1| vicianin hydrolase
Lc_contig_15391	100916	58927.2	26377.7	18769.5	467830	115603	2149.06	RecName: Full=ATP synthase delta chain chloroplastic; AltName: Full=F-ATPase delta chain; Flags: Precursor >gi|169045|gb|AAA33647.1| ATP synthase delta subunit [Pisum sativum]
Lc_contig_20190	119776	112662	35010.1	30020.1	476262	127153	709.595	RecName: Full=Triose phosphate/phosphate translocator chloroplastic; Short=cTPT; AltName: Full=E30; AltName: Full=p36; Flags: Precursor [Pisum sativum] >gi|20691|emb|CAA38451.1| chloroplast import receptor p36 [Pisum sativum] >gi|20853|emb|CAA48210.1| phosphate translocator [Pisum sativum] >gi|228551|prf||1805409A phosphate translocator
Lc_scaffold_54712	66517.6	40358.1	4594.55	1895.47	447205	121973	17613.9	endo-1 3-1
Lc_contig_32948	14.4105	47.5859	422310	120266	26.9702	20	2241.74	allergen Len c 1.0101 [Lens culinaris]
Lc_contig_15539	116336	59461.2	16769.2	6616.41	448534	138086	1863.77	Chlorophyll a-b binding protein CP29.3 [Medicago truncatula] >gi|355489924|gb|AES71127.1| light-harvesting complex I chlorophyll A/B-binding protein [Medicago truncatula]
Lc_contig_19421	14.4105	15.862	19.0645	55.1696	416010	20	17.3778	PREDICTED: probable pectate lyase 3-like [Cicer arietinum]
Lc_contig_20900	1534.72	2051.48	204006	414170	17815	4899	49104	cysteine proteinase precursor [Vicia sativa]
Lc_contig_35632	63514.5	16295.5	420453	87999.4	256126	24288	2796.38	retrotransposon protein [Oryza sativa Indica Group]
Lc_contig_15796	107550	48431.9	14557.7	6222.34	442264	113311	897.855	oxygen-evolving enhancer protein 3 precursor [Pisum sativum]
Lc_scaffold_45231	92326.9	79040.1	153267	230794	42350.5	113366	496111	PREDICTED: YTH domain family protein 2-like isoform X2 [Cicer arietinum]
Lc_contig_35718	30488.4	11552.8	339032	329453	52381	4365	9861.92	hypothetical protein MTR_5g051000 [Medicago truncatula]
Lc_scaffold_55794	56241.5	55353	207948	136450	360444	43917	416505	PREDICTED: glycine-rich RNA-binding abscisic acid-inducible protein-like [Cicer arietinum]
Lc_contig_21443	313716	312946	697.762	394.068	249021	36598	205.638	pollen protein Ole E I-like protein [Medicago truncatula]
Lc_contig_14887	8607.42	43646.8	267224	391093	4974.77	112127	9515.81	ferritin [Pisum sativum]
Lc_contig_37027	169664	95679.3	22156.8	27182.8	438680	154529	16313.4	Transketolase [Medicago truncatula] >gi|357489017|ref|XP_003614796.1| Transketolase [Medicago truncatula] >gi|355481841|gb|AES63044.1| plastid transketolase [Medicago truncatula] >gi|355516131|gb|AES97754.1| plastid transketolase [Medicago truncatula]
Lc_scaffold_39991	128392	35319.3	4476.35	5213.52	159548	416092	15603.8	Caffeic acid 3-O-methyltransferase [Medicago truncatula]
Lc_contig_36021	6670.64	3262.28	406929	59078.7	14304	1268	16026.7	hypothetical protein SORBIDRAFT_1368s002010 [Sorghum bicolor] >gi|241947119|gb|EES20264.1| hypothetical protein SORBIDRAFT_1368s002010 [Sorghum bicolor]
Lc_contig_22587	17069.3	27917	23800.2	7254.8	7992.98	38991	409471	drug resistance transporter-like ABC domain protein [Medicago truncatula]
Lc_contig_37537	389432	4800.89	179.207	59.1103	63.7477	199	27.5149	PREDICTED: probable pectinesterase/pectinesterase inhibitor 21-like [Cicer arietinum]
Lc_contig_18503	17.2926	169.194	157950	385888	142.206	60	16007.9	PREDICTED: peroxidase 12-like [Cicer arietinum]
Lc_contig_37749	44718.8	34420.5	29123	22284.6	425950	83671	73577.8	thiamine biosynthesis protein ThiC [Medicago truncatula]
Lc_contig_37728	183925	151328	50772.6	26654.8	48551.2	423845	26017.5	Low-temperature-induced 65 kDa protein [Medicago truncatula]
Lc_scaffold_47267	137928	39549.2	86549.1	64721.8	377239	250491	373305	#N/A
Lc_scaffold_44705	61642.5	47252.8	16933.1	9099.04	407404	122448	1969.49	PREDICTED: ATP synthase subunit b' chloroplastic-like [Cicer arietinum]
Lc_contig_12703	100277	52370.9	12228	9461.58	408417	115360	341.764	photosystem II reaction center W [Medicago truncatula]
Lc_contig_22013	110862	69507.1	709.2	610.806	400880	151953	4757.18	lipoxygenase [Pisum sativum]
Lc_contig_38376	5411.16	2574.92	5860.44	5051.96	3905.77	4129	382595	pectinesterase [Pisum sativum]
Lc_contig_35536	8608.86	6381.8	388196	114430	17918	2239	9024.89	RRNA intron-encoded homing endonuclease [Medicago truncatula]
Lc_contig_13893	105393	55310.7	9863.99	5647	395665	113312	291.079	PREDICTED: uncharacterized protein LOC101500027 [Cicer arietinum]
Lc_scaffold_46575	23020.8	11108.7	251236	201239	8929.58	17715	339945	Cytochrome P450 78A3 [Medicago truncatula] >gi|84514161|gb|ABC59089.1| cytochrome P450 monooxygenase CYP78A29 [Medicago truncatula] >gi|355521539|gb|AET01993.1| cytochrome P450 family 78 protein [Medicago truncatula]
Lc_contig_14374	25.939	10.5746	340782	207166	71.1032	12	4318.39	PREDICTED: histone H2B.2-like [Glycine max]
Lc_contig_18025	150790	94722.3	133616	61880.6	224085	266026	470569	RecName: Full=Cysteine proteinase 15A; AltName: Full=Turgor-responsive protein 15A; Flags: Precursor [Pisum sativum] >gi|20679|emb|CAA38242.1| unnamed protein product [Pisum sativum]
Lc_scaffold_51880	222515	170014	171440	20944.7	148059	450103	67817	PREDICTED: uncharacterized protein LOC101489943 [Cicer arietinum]
Lc_contig_34604	50066.5	12398.8	2062.78	1505.34	379466	64717	57.9261	RecName: Full=Ribulose bisphosphate carboxylase small chain 3C chloroplastic; Short=RuBisCO small subunit 3C; AltName: Full=PSS15; Flags: Precursor [Pisum sativum] >gi|20857|emb|CAA27865.1| ribulose 1.5-bisphosphate carboxylase (RBC) [Pisum sativum] >gi|20859|emb|CAA25390.1| ribulose bisphosphate carboxylase [Pisum sativum] >gi|225289|prf||1211236B carboxylase
Lc_contig_19694	275388	27446.5	6188.35	3664.84	320955	76021	144.815	MtN19-like protein [Pisum sativum]
Lc_scaffold_39886	328945	230522	12235.6	1950.64	1230.82	21324	166.538	Sieve element-occluding protein [Medicago truncatula] >gi|307101686|gb|ADN32808.1| sieve element occlusion c [Medicago truncatula] >gi|355479808|gb|AES61011.1| sieve element occlusion protein [Medicago truncatula]
Lc_contig_21964	53025	20810.9	279993	372990	48539	60989	114846	Primary amine oxidase [Medicago truncatula] >gi|355490467|gb|AES71670.1| copper amine oxidase enzyme domain protein [Medicago truncatula]
Lc_contig_14968	742.143	497.008	193162	329981	291.768	56	2971.61	Proline rich protein [Medicago truncatula] >gi|355509797|gb|AES90939.1| protease inhibitor/seed storage/LTP family protein [Medicago truncatula]
Lc_contig_35702	45141	14688.2	322019	274181	83877.3	5478	12410.7	senescence-associated protein putative [Medicago truncatula]
Lc_scaffold_50085	343297	171119	343810	438850	93056.9	124899	166199	RecName: Full=S-adenosylmethionine decarboxylase proenzyme; Short=AdoMetDC; Short=SAMDC; Contains: RecName: Full=S-adenosylmethionine decarboxylase alpha chain; Contains: RecName: Full=S-adenosylmethionine decarboxylase beta chain; Flags: Precursor [Vicia faba] >gi|7209279|emb|CAB76966.1| S-adenosylmethionine decarboxylase [Vicia faba]
Lc_contig_35325	10176.7	4631.69	363995	60702.3	15922.2	1501	10316.6	senescence-associated protein [Medicago truncatula]
Lc_scaffold_38653	14677.1	1194.93	5139.8	3944.62	3189.84	14260	356263	Ubiquitin-conjugating enzyme family protein [Medicago truncatula]
Lc_contig_22373	137302	57034.3	69452.1	75251.3	154696	154101	439351	p-type H+-ATPase [Vicia faba]
Lc_contig_19480	97464.2	20699.9	11648.4	13579.6	370629	95566	195.501	Sedoheptulose-1 7-bisphosphatase [Medicago truncatula] >gi|355489901|gb|AES71104.1| sedoheptulose-1 7-bisphosphatase [Medicago truncatula]
Lc_contig_21672	127347	52048.4	54520.7	83353.3	416319	195363	70265.8	catalase [Vicia faba]
Lc_contig_21019	345464	3225.27	118.2	70.9323	56.3922	190	37.652	pollen-specific pectin methylesterase [Pisum sativum]
Lc_contig_18247	161456	131771	221553	65647.9	332547	329300	430026	cysteine protease [Pisum sativum]
Lc_contig_20604	208722	124252	65597.2	9867.47	46212.2	388950	82013.2	CBL-interacting protein kinase [Medicago truncatula] >gi|355511394|gb|AES92536.1| CBL-interacting kinase [Medicago truncatula]
Lc_contig_20424	558684	339610	249410	451756	317432	410822	595944	hypothetical protein CARUB_v10001095mg partial [Capsella rubella] >gi|482556574|gb|EOA20766.1| hypothetical protein CARUB_v10001095mg
Lc_contig_07297	8.64632	5.28732	313577	187017	7.3555	7	1856.53	Defensin [Medicago truncatula] >gi|355524443|gb|AET04897.1| Defensin MtDef4.6 [Medicago truncatula]
Lc_scaffold_57769	12070.3	353521	19796.6	30623.1	35176.5	12892	1390.23	RecName: Full=Beta-amylase; AltName: Full=1 4-alpha-D-glucan maltohydrolase [Vigna unguiculata] >gi|2995395|emb|CAA12395.1| beta amylase [Vigna unguiculata]
Lc_contig_21970	114529	111843	5406.7	1580.21	44383.1	356395	7074.23	PREDICTED: proline-rich extensin-like protein EPR1-like [Cicer arietinum]
Lc_contig_14016	94789.7	122158	347462	392859	86978.8	126672	237574	ADP-ribosylation factor [Medicago truncatula]
Lc_scaffold_50114	48474.2	3442.05	229415	301253	1049.39	5984	3472.67	PREDICTED: myb-like protein X-like [Cicer arietinum]
Lc_contig_37226	13459.4	3431.47	51165.4	96739.9	94513.3	53313	372213	Malic enzyme [Medicago truncatula] >gi|355524749|gb|AET05203.1| NADP-dependent malic enzyme-like protein [Medicago truncatula]
Lc_scaffold_38654	13936.4	1120.91	4728	3396.87	2263.04	12518	339727	Ubiquitin-conjugating enzyme family protein [Medicago truncatula]
Lc_contig_13125	123935	67582.5	23132.9	8649.8	360295	143518	354.797	Photosystem I reaction center subunit N [Medicago truncatula] >gi|355491595|gb|AES72798.1| photosystem I reaction center subunit N [Medicago truncatula] >gi|388492560|gb|AFK34346.1| unknown [Medicago truncatula]
Lc_contig_13237	4.32316	42.2986	52515.1	338729	29.422	15	9809.79	MLP-like protein [Medicago truncatula]
Lc_scaffold_52132	212035	455122	120820	167258	231978	402782	335889	Methionine synthase [Medicago truncatula] >gi|355499692|gb|AES80895.1| cobalamin-independent methionine synthase [Medicago truncatula]
Lc_contig_37935	290897	97371.3	234970	128990	420588	345859	118743	RecName: Full=Chaperone protein ClpC chloroplastic; AltName: Full=ATP-dependent Clp protease ATP-binding subunit ClpC homolog; AltName: Full=Casein lytic proteinase C; Flags: Precursor [Pisum sativum] >gi|169128|gb|AAA33680.1| nuclear encoded precursor to chloroplast protein [Pisum sativum]
Lc_contig_14587	110977	97810.1	355298	317249	40935.8	93600	243516	RecName: Full=Translationally-controlled tumor protein homolog; Short=TCTP; AltName: Full=23 kDa callus protein; AltName: Full=PsRCI22-3; AltName: Full=p23 >gi|1675196|gb|AAB19090.1| callus protein P23 [Pisum sativum]
Lc_scaffold_45944	29698.7	10775.6	2798.67	701.442	338670	47699	79.6484	PREDICTED: fructose-bisphosphate aldolase 1 chloroplastic-like [Cicer arietinum]
Lc_contig_22592	289950	104440	60922.6	21457	295554	202272	2195.4	PREDICTED: magnesium-chelatase subunit ChlH chloroplastic-like [Cicer arietinum]
Lc_scaffold_42762	77618.1	34113.8	130520	414934	120564	140416	171412	hypothetical protein MTR_077s0025 [Medicago truncatula] >gi|657372981|gb|KEH18751.1| BAG domain protein [Medicago truncatula]
Lc_contig_14883	69049.5	50435.7	15091.5	17835.5	354731	52049	9149.43	2-cys peroxiredoxin BAS1 [Medicago truncatula] >gi|657379930|gb|KEH24209.1| 1-cys peroxiredoxin PER1 [Medicago truncatula]
Lc_contig_20834	324949	4235.14	80.071	63.0509	93.1697	183	28.9631	PREDICTED: putative pectinesterase/pectinesterase inhibitor 45-like [Cicer arietinum]
Lc_scaffold_54898	23.0569	608.042	182936	298369	41.6812	24	2205.54	unknown [Medicago truncatula]
Lc_scaffold_45193	13068.9	16464.7	138389	342465	9245.87	29871	54213.1	zein-binding protein [Medicago truncatula]
Lc_contig_37939	677.295	697.926	282048	219421	622.766	3241	20064.2	hypothetical protein EUGRSUZ_E02321 [Eucalyptus grandis]
Lc_contig_16518	595.155	5705.02	210396	286216	458.493	3151	11757.6	Zinc finger CCCH domain-containing protein [Medicago truncatula] >gi|355508548|gb|AES89690.1| zinc finger C-x8-C-x5-C-x3-H type family protein [Medicago truncatula]
Lc_scaffold_42692	25106	338907	21645.9	78163.5	5646.58	131591	3407.5	RecName: Full=Non-specific lipid-transfer protein 2; Short=LTP2; Contains: RecName: Full=Non-specific lipid-transfer protein 7; Short=LTP7; Flags: Precursor [Lens culinaris] >gi|60735410|gb|AAX35807.1| lipid transfer protein 2 precursor [Lens culinaris]
Lc_contig_19839	291479	233726	43875.1	35832.6	43358.3	265622	38678.7	RecName: Full=Tubulin alpha-1 chain >gi|525332|gb|AAA79910.1| alpha-tubulin [Pisum sativum]
Lc_contig_19537	179890	55564.4	30526.1	11601.4	335171	132376	267.908	Phosphoribulokinase [Medicago truncatula] >gi|355513999|gb|AES95622.1| phosphoribulokinase [Medicago truncatula]
Lc_scaffold_39785	321026	3621.81	148.703	59.1103	13490	164	57.9261	PREDICTED: L-ascorbate oxidase homolog [Cicer arietinum]
Lc_contig_35994	5052.34	2759.98	326144	39268.9	9476.34	661	10494.8	BnaAnng22160D partial [Brassica napus]
Lc_contig_12506	4.32316	15.862	45.7549	63.0509	316363	19	41.9964	Non-specific lipid-transfer protein [Medicago truncatula] >gi|388499808|gb|AFK37970.1| unknown [Medicago truncatula]
Lc_contig_36933	228710	163775	483598	246096	170765	400484	303104	dehydrin-cognate [Pisum sativum]
Lc_scaffold_47755	114103	215754	33660.3	33444.6	55624.8	341166	225018	S-adenosylmethionine synthase-like protein [Medicago truncatula]
Lc_contig_14459	64536.2	40384.6	12163.2	4646.07	335475	83439	1151.28	PREDICTED: uncharacterized protein At4g01150 chloroplastic-like [Cicer arietinum]
Lc_contig_19648	26885.7	136064	16666.2	7408.49	7951.3	108671	330715	trans-cinnamic acid hydroxylase [Pisum sativum]
Lc_contig_21658	145303	52037.8	133196	52024.9	360390	190572	14148.5	putative zinc dependent protease [Trifolium pratense]
Lc_contig_18845	82367.8	25490.2	7519.05	772.374	326393	85042	63.7187	unknown [Medicago truncatula] >gi|657380261|gb|KEH24465.1| stem-loop-binding protein of 41 kDa protein B [Medicago truncatula]
Lc_scaffold_53808	32789.7	38972.8	202416	317903	34085.4	9970	47778.9	L-asparaginase [Medicago truncatula] >gi|87240756|gb|ABD32614.1| Peptidase T2 asparaginase 2 [Medicago truncatula] >gi|355478174|gb|AES59377.1| isoaspartyl peptidase/L-asparaginase [Medicago truncatula]
Lc_scaffold_45153	340328	64864.8	20010.1	22923	40320.4	37189	26200	PREDICTED: UDP-glucuronate 4-epimerase 6-like [Cicer arietinum]
Lc_contig_11928	15456.7	190.344	147060	302105	2160.07	3315	7153.88	uncharacterized protein LOC100305819 precursor [Glycine max] >gi|255626695|gb|ACU13692.1| unknown [Glycine max]
Lc_scaffold_49514	310448	4494.22	122.013	19.7034	28424.1	178	24.6186	pectinesterase/pectinesterase inhibitor [Medicago truncatula]
Lc_contig_12902	25.939	142.758	105938	308402	137.303	4206	10526.6	PREDICTED: uncharacterized protein LOC101498325 [Cicer arietinum]
Lc_contig_15235	306885	17226.1	1147.68	55.1696	61.2959	90	33.3075	Non-specific lipid-transfer protein [Medicago truncatula] >gi|388499808|gb|AFK37970.1| unknown [Medicago truncatula]
Lc_contig_35269	45801	12657.8	312971	97535.9	173639	20043	4102.62	unknow protein [Oryza sativa Japonica Group]
Lc_contig_11492	219192	58424.9	146801	15502.7	120309	325040	274645	protein PHLOEM PROTEIN 2-LIKE A9-like [Cicer arietinum] >gi|6850934|emb|CAB71030.1| lectin-like protein [Cicer arietinum]
Lc_contig_19134	83680.6	167169	86873.2	61246.1	90448.2	149938	386363	putative glutamine synthetase [Pisum sativum]
Lc_contig_35733	31860.3	14339.2	308235	66696.1	162598	18345	2768.87	hypothetical protein MTR_4g129340 [Medicago truncatula]
Lc_scaffold_43979	74293.5	20853.2	56888.5	57778.3	330596	148280	5455.19	Alanine glyoxylate aminotransferase [Medicago truncatula] >gi|355489207|gb|AES70410.1| serine-glyoxylate aminotransferase-like protein [Medicago truncatula]
Lc_contig_22199	123191	129909	152531	162876	51564.5	98964	397026	DEK carboxy-terminal domain protein [Medicago truncatula]
Lc_scaffold_57732	38435.8	327047	19682.2	35647.4	9790.18	67090	64965.6	unknown [Medicago truncatula] >gi|657396020|gb|KEH36167.1| allergenic isoflavone reductase-like protein Bet protein [Medicago truncatula]
Lc_contig_18361	144216	288793	1769.19	2482.63	59957.2	173750	366.383	BURP domain-containing protein [Medicago truncatula] >gi|355477599|gb|AES58802.1| dehydration-responsive protein RD22 [Medicago truncatula]
Lc_scaffold_48386	785.374	1073.33	97023.2	296265	370.227	710	14448.2	plastid OEP16.2 [Pisum sativum]
Lc_contig_35911	8928.77	4409.62	303877	62128.8	14961.1	1462	8733.81	transmembrane protein putative [Medicago truncatula]
Lc_contig_07255	5598.49	4462.5	298627	103423	13884.7	2145	9418.79	hypothetical protein L484_002552 [Morus notabilis]
Lc_contig_13006	174561	104340	21203.6	10316.7	294755	175436	194.053	unknown [Medicago truncatula]
Lc_contig_37679	654.239	1327.12	40878.2	215205	1196.5	1533	246493	Aldo-keto reductase yakc [Medicago truncatula]
Lc_contig_16903	325962	45069.1	25458.8	33369.7	41264.4	24260	97916.9	putative plasma membrane intrinsic protein [Pisum sativum]
Lc_scaffold_48273	122632	94405.1	243042	81079.6	176716	148710	394464	thiolprotease [Pisum sativum]
Lc_contig_37660	292521	4504.8	41.942	47.2882	32180.3	152	15.9297	PREDICTED: probable pectate lyase 3-like isoform X1 [Cicer arietinum]
Lc_contig_37471	247636	2796.99	125.826	114.28	195279	208	160.745	plasma membrane H+-ATPase [Medicago truncatula]
Lc_contig_11080	21.6158	26.4366	34102.6	290889	78.4587	84	100153	#N/A
Lc_scaffold_47502	33.1442	10.5746	49392.4	291031	7.3555	20	8085.04	#N/A
Lc_contig_38238	49080.9	103468	48854.8	25882.4	23905.4	320039	19832.5	PREDICTED: beta-amylase 1 chloroplastic-like [Cicer arietinum]
Lc_contig_17350	279784	211149	60083.8	83219.4	321592	321089	174502	PIP1-2 [Pisum sativum]
Lc_scaffold_43981	46922.2	13287	35052	34559.8	308519	120598	3488.6	Alanine glyoxylate aminotransferase [Medicago truncatula] >gi|355489207|gb|AES70410.1| serine-glyoxylate aminotransferase-like protein [Medicago truncatula]
Lc_contig_11267	390.526	283559	3873.91	1820.6	83.3624	44	256.323	hypothetical protein MTR_7g083580 [Medicago truncatula] >gi|355499476|gb|AES80679.1| Lipid transfer protein [Medicago truncatula]
Lc_contig_21473	107034	85168.2	213603	300225	35931.6	82778	284624	PREDICTED: DEAD-box ATP-dependent RNA helicase 7-like [Cicer arietinum]
Lc_contig_09640	24.4979	15.862	4022.62	281203	31.8739	18	81183.5	late embryogenesis abundant protein [Medicago truncatula]
Lc_scaffold_48598	45360.1	22079.8	8826.88	5694.29	293051	103746	4513.89	ribulose-5-phosphate-3-epimerase [Pisum sativum]
Lc_scaffold_39683	122752	70094	35566.8	23679.6	316985	108417	16022.4	31 kDa ribonucleoprotein [Medicago truncatula]
Lc_contig_35601	29166.9	12932.8	286681	63555.4	151396	18040	2327.18	hypothetical protein MTR_4g129340 [Medicago truncatula]
Lc_contig_38291	4516.26	93257.8	212791	167814	693.869	17619	248741	Subtilisin-like serine protease [Medicago truncatula]
Lc_scaffold_46108	97318.7	38602.7	38056.6	11692	306948	154667	42464.2	PREDICTED: GTP-binding protein TypA/BipA homolog isoform X1 [Cicer arietinum] >gi|502166046|ref|XP_004513772.1| PREDICTED: GTP-binding protein TypA/BipA homolog isoform X2 [Cicer arietinum]
Lc_contig_19526	275385	3177.68	53.3807	23.6441	7546.75	219	21.7223	PREDICTED: probable pectate lyase 3-like [Cicer arietinum]
Lc_contig_37153	14.4105	47.5859	153206	263344	149.562	2879	41349.1	seed maturation protein PM39 putative [Medicago truncatula]
Lc_contig_14378	40921.6	19467.9	5654.54	2644.2	288230	53461	99.9226	ultraviolet-B-repressible protein [Trifolium pratense]
Lc_contig_35778	134583	61888.1	8571.41	3952.51	275039	159502	223.016	unknown [Medicago truncatula] >gi|657389712|gb|KEH31368.1| light-harvesting complex I chlorophyll A/B-binding protein [Medicago truncatula]
Lc_contig_22133	158.516	74.0225	263.09	441.357	178.984	157	272923	lipoxygenase [Pisum sativum]
Lc_contig_11613	118365	275358	20990	22678.6	125.044	4067	625.602	Kunitz proteinase inhibitor 5 [Trifolium repens]
Lc_contig_17544	302385	41415.6	124560	173910	811.557	77900	190791	RecName: Full=Probable aquaporin PIP-type 7a; AltName: Full=Turgor-responsive protein 31; AltName: Full=Turgor-responsive protein 7a >gi|20426|emb|CAA79159.1| trg-31 [Pisum sativum]
Lc_contig_25675	17173	7169.61	249646	183644	29586.3	2345	6354.5	unknown [Medicago truncatula] >gi|388499474|gb|AFK37803.1| unknown [Medicago truncatula]
Lc_scaffold_46869	14749.2	28408.8	216333	239751	46852.1	18690	6665.85	RecName: Full=Outer envelope pore protein 16 chloroplastic; AltName: Full=Chloroplastic outer envelope pore protein of 16 kDa [Pisum sativum] >gi|1370287|emb|CAA97910.1| core protein [Pisum sativum]
Lc_scaffold_39632	28148.1	301536	47810	58203.9	15520.1	37060	127346	RecName: Full=Sucrose synthase; AltName: Full=Sucrose-UDP glucosyltransferase >gi|22038|emb|CAA49428.1| sucrose synthase [Vicia faba] >gi|295426|gb|AAC37346.1| UDP-glucose:D-fructose-2-glucosyltransferase [Vicia faba]
Lc_contig_37747	51467.2	270917	339.349	614.747	147.11	93	757.384	cytochrome P450 family 88 protein [Medicago truncatula]
Lc_contig_21896	165.721	105.746	2074.22	5319.92	509.982	528	267512	RecName: Full=Linoleate 9S-lipoxygenase; AltName: Full=Lipoxygenase [Lens culinaris] >gi|467565|emb|CAA50483.1| lipoxygenase [Lens culinaris]
Lc_contig_08423	6755.66	4478.36	264364	131063	17660.6	2093	7449.3	RRNA intron-encoded homing endonuclease [Medicago truncatula]
Lc_contig_15363	264804	32596.3	6699.27	2644.2	522.241	128330	128.886	#N/A
Lc_contig_12624	169892	44471.6	884.594	425.594	253910	121630	225.912	RecName: Full=Non-specific lipid-transfer protein 1; Short=LTP1; Flags: Precursor [Lens culinaris] >gi|60735408|gb|AAX35806.1| lipid transfer protein 1 precursor [Lens culinaris]
Lc_contig_37711	21865.1	15476	145321	285443	21939	31254	63686.9	vacuolar protein sorting protein [Medicago truncatula]
Lc_scaffold_55697	299.739	412.411	77665.1	273811	76.0069	3367	57222.3	PREDICTED: putative poly [ADP-ribose] polymerase 3-like [Cicer arietinum]
Lc_contig_35814	29326.9	7444.55	233495	207430	38283	3077	11204.4	UNKNOWN [Stylonychia lemnae]
Lc_contig_37602	201915	274872	157725	270504	71446.5	113677	353866	PREDICTED: heat shock cognate 70 kDa protein 2-like [Cicer arietinum]
Lc_contig_27434	45005.6	11076.9	2089.47	1469.88	275584	60337	43.4446	RecName: Full=Ribulose bisphosphate carboxylase small chain 3C chloroplastic; Short=RuBisCO small subunit 3C; AltName: Full=PSS15; Flags: Precursor [Pisum sativum] >gi|20857|emb|CAA27865.1| ribulose 1.5-bisphosphate carboxylase (RBC) [Pisum sativum] >gi|20859|emb|CAA25390.1| ribulose bisphosphate carboxylase [Pisum sativum] >gi|225289|prf||1211236B carboxylase
Lc_contig_35724	6504.92	3235.84	271715	40876.7	11329.9	1002	6726.67	transmembrane protein putative [Medicago truncatula]
Lc_contig_37057	24.4979	261595	644.381	1209.79	68.6514	12	114.404	dehydration-responsive RD22-like protein [Medicago truncatula]
Lc_contig_16330	25157.9	4102.96	9642.84	3164.37	269758	64716	572.02	hypothetical protein MTR_4g010140 [Medicago truncatula] >gi|217073576|gb|ACJ85148.1| unknown [Medicago truncatula] >gi|355505428|gb|AES86570.1| post-illumination chlorophyll fluorescence increase [Medicago truncatula] >gi|388504280|gb|AFK40206.1| unknown [Medicago truncatula]
Lc_contig_16937	100434	267612	13139.3	38007.9	218.213	3684	3983.87	unknown [Medicago truncatula] >gi|657388148|gb|KEH30120.1| pathogenesis-related thaumatin family protein [Medicago truncatula]
Lc_contig_21309	173269	156563	34640.2	29590.6	231103	267200	48708.6	PREDICTED: bifunctional purple acid phosphatase 26-like isoform X1 [Cicer arietinum] >gi|502151436|ref|XP_004508440.1| PREDICTED: bifunctional purple acid phosphatase 26-like isoform X2 [Cicer arietinum]
Lc_contig_19544	89541.3	39009.8	9772.48	7373.02	277781	84142	244.738	unknown [Medicago truncatula]
Lc_contig_20709	113092	332017	52030.9	37349.8	152158	114682	123551	GDP-D-mannose-3 5-epimerase [Medicago truncatula]
Lc_contig_22359	268.036	1205.51	53327.3	261689	367.775	667	10137.1	stachyose synthase [Pisum sativum]
Lc_contig_23526	25649.3	6249.61	663.446	236.441	263067	23978	27.5149	RecName: Full=Ribulose bisphosphate carboxylase small chain 3C chloroplastic; Short=RuBisCO small subunit 3C; AltName: Full=PSS15; Flags: Precursor [Pisum sativum] >gi|20857|emb|CAA27865.1| ribulose 1.5-bisphosphate carboxylase (RBC) [Pisum sativum] >gi|20859|emb|CAA25390.1| ribulose bisphosphate carboxylase [Pisum sativum] >gi|225289|prf||1211236B carboxylase
Lc_contig_37368	27979.5	24157.8	283314	85690.2	42107.8	20032	22847.5	RecName: Full=ATP synthase subunit alpha mitochondrial (mitochondrion) [Pisum sativum] >gi|13381|emb|CAA28964.1| unnamed protein product [Pisum sativum] >gi|286140|dbj|BAA03524.1| F1 ATPase alpha subunit [Pisum sativum] >gi|442803228|gb|AGC78963.1| ATP synthase subunit alpha (mitochondrion) [Vicia faba] >gi|442803255|gb|AGC78990.1| ATP synthase subunit alpha (mitochondrion) [Vicia faba]
Lc_contig_37550	23373.9	266195	13112.6	6620.35	12904	85317	7530.4	DNL zinc finger protein [Medicago truncatula]
Lc_scaffold_42690	86863.9	262854	1818.76	3972.21	16905.4	90322	696.562	RecName: Full=Non-specific lipid-transfer protein 5; Short=LTP5; Flags: Precursor [Lens culinaris] >gi|60735414|gb|AAX35809.1| lipid transfer protein 5 precursor [Lens culinaris subsp. culinaris]
Lc_scaffold_43880	52566.8	32992.9	18992.1	19695.5	271663	17737	382.312	linoleate 13S-lipoxygenase 2-1 related protein [Medicago truncatula]
Lc_contig_34315	7229.77	3108.94	260460	56580.3	14706.1	1019	5796.96	hypothetical protein SORBIDRAFT_1368s002010 [Sorghum bicolor] >gi|241947119|gb|EES20264.1| hypothetical protein SORBIDRAFT_1368s002010 [Sorghum bicolor]
Lc_contig_19409	258972	52756.9	3504.06	8066.58	124499	29212	383.761	unknown protein [Medicago sativa]
Lc_contig_20705	250658	3056.07	57.1936	27.5848	9.80734	183	23.1704	pectinesterase/pectinesterase inhibitor [Medicago truncatula]
Lc_contig_16423	97275.5	30941.4	103764	255376	81731.9	172055	284918	unknown [Medicago truncatula] >gi|657396956|gb|KEH36789.1| aluminum induced protein with YGL and LRDR motif protein [Medicago truncatula]
Lc_contig_18470	248797	3563.65	57.1936	59.1103	44.133	131	17.3778	PREDICTED: polygalacturonase-like [Cicer arietinum]
Lc_contig_38356	11828.2	200.918	19.0645	7.88137	249707	12	18.826	PREDICTED: probable pectate lyase 3-like isoform X1 [Cicer arietinum]
Lc_contig_13510	283663	358940	108767	315913	193957	259114	133850	vcCyP [Vicia faba]
Lc_scaffold_55698	232.01	417.698	70706.5	256779	88.2661	3054	52675.1	PREDICTED: putative poly [ADP-ribose] polymerase 3-like [Cicer arietinum]
Lc_scaffold_54878	8.64632	412.411	147220	224899	31.8739	15	1823.22	RecName: Full=Embryonic abundant protein VF30.1; Flags: Precursor
Lc_scaffold_40322	247469	3204.12	95.3226	31.5255	2937.3	557	14.4815	PREDICTED: beta-galactosidase 13-like [Cicer arietinum]
Lc_contig_35787	32843.1	9802.69	225884	191903	59062.3	3676	10056	senescence-associated protein putative [Medicago truncatula]
Lc_contig_20813	63488.5	94167.2	199648	249059	206940	44455	10629.4	ADP-glucose pyrophosphorylase small subunit S1 isoform [Lens culinaris]
Lc_scaffold_40365	102560	49494.6	3729.02	370.424	109636	255295	181.019	hypothetical protein IscW_ISCW021945 [Ixodes scapularis] >gi|215508286|gb|EEC17740.1| hypothetical protein IscW_ISCW021945 [Ixodes scapularis]
Lc_contig_20964	233494	433.56	2226.74	445.297	104833	54074	167133	RecName: Full=Asparagine synthetase root [glutamine-hydrolyzing]; AltName: Full=Glutamine-dependent asparagine synthetase [Pisum sativum] >gi|20652|emb|CAA36430.1| unnamed protein product [Pisum sativum]
Lc_contig_37735	33442.5	200982	48599.3	21319.1	10572.3	218103	2012.93	Cellulose synthase [Medicago truncatula]
Lc_contig_18201	256803	103023	1239.19	1300.43	101339	73577	56.478	PREDICTED: GDSL esterase/lipase APG-like [Cicer arietinum]
Lc_scaffold_54713	89410.2	11558.1	6009.14	5481.49	238115	158277	15880.4	endo-1 3-1
Lc_contig_15757	73542.7	36260.4	21623	9012.34	264899	98319	273.701	PREDICTED: photosystem II core complex proteins psbY chloroplastic-like [Cicer arietinum]
Lc_contig_17596	95534.7	52735.7	13425.2	7443.95	261356	109758	265.012	PREDICTED: photosystem I reaction center subunit IV A chloroplastic-like [Cicer arietinum]
Lc_contig_37609	60277.8	3553.08	207239	226778	21237.8	19146	94515.2	Alanine glyoxylate aminotransferase-like protein [Medicago truncatula] >gi|355498574|gb|AES79777.1| alanine-glyoxylate aminotransferase-like protein [Medicago truncatula]
Lc_contig_12281	44220.2	258989	533.807	449.238	51424.8	58704	1456.84	unknown [Medicago truncatula] >gi|388501376|gb|AFK38754.1| unknown [Medicago truncatula] >gi|388520769|gb|AFK48446.1| unknown [Medicago truncatula] >gi|657404414|gb|KEH43115.1| plant/F25P12-18 protein [Medicago truncatula]
Lc_contig_35738	3974.43	2273.55	250344	42854.9	9204.19	847	8935.1	PREDICTED: uncharacterized protein LOC101515437 [Cicer arietinum] >gi|502128997|ref|XP_004500147.1| PREDICTED: uncharacterized protein LOC101512735 [Cicer arietinum] >gi|502143815|ref|XP_004505476.1| PREDICTED: uncharacterized protein LOC101504397 [Cicer arietinum] >gi|502166279|ref|XP_004513845.1| PREDICTED: uncharacterized protein LOC101505093 [Cicer arietinum] >gi|502178467|ref|XP_004516261.1|…
Lc_contig_12417	48337.3	1068.04	327.91	271.907	246603	5245	27.5149	Germin-like protein [Medicago truncatula] >gi|355521295|gb|AET01749.1| auxin-binding protein ABP19a [Medicago truncatula] >gi|388515209|gb|AFK45666.1| unknown [Medicago truncatula]
Lc_contig_19447	241466	3230.55	61.0065	47.2882	44.133	139	15.9297	PREDICTED: pectate lyase-like [Cicer arietinum]
Lc_scaffold_44501	246935	126774	18504	8413.36	7728.18	29286	12096.4	sucrose synthase isoform 3 [Pisum sativum]
Lc_contig_13638	68598.5	17030.5	560.497	133.983	119115	242949	14.4815	PREDICTED: 14 kDa proline-rich protein DC2.15-like [Cicer arietinum]
Lc_contig_21150	20222.3	34240.7	178551	140852	96384.1	249066	8106.76	hypothetical protein MTR_1g041275 [Medicago truncatula]
Lc_contig_17025	242828	190.344	320.284	106.398	13460.6	69613	3054.15	PREDICTED: probable xyloglucan endotransglucosylase/hydrolase protein 23-like [Cicer arietinum]
Lc_contig_20766	46066.2	48569.3	13105	2258.01	6798.94	257467	44540.8	Aspartic proteinase nepenthesin-1 [Medicago truncatula] >gi|355517589|gb|AES99212.1| eukaryotic aspartyl protease family protein [Medicago truncatula]
Lc_scaffold_41742	20.1748	211.493	166079	198075	68.6514	3955	5527.6	Allergen Gly m Bd [Medicago truncatula] >gi|355507531|gb|AES88673.1| allergen gly M Bd 28 kDa protein [Medicago truncatula]
Lc_scaffold_48762	36184.9	44318.3	90953	2273.77	250293	15285	2069.41	phospholipase A1 [Medicago truncatula]
Lc_scaffold_43131	5.76422	10.5746	44172.5	237757	22.0665	8	8012.63	Chain A Crystal Structure Of Pea Prolegumin
Lc_contig_29049	3815.91	1914.01	240114	25590.8	7762.51	826	9880.75	senescence-associated protein [Medicago truncatula]
Lc_contig_20652	111118	46808.6	22233.1	21039.3	259872	80387	8636.78	RecName: Full=Elongation factor Tu chloroplastic; Short=EF-Tu; Flags: Precursor >gi|2330655|emb|CAA74893.1| choloroplast translation elongation factor [Pisum sativum] >gi|20070084|gb|AAM01198.1| translation elongation factor [Pisum sativum]
Lc_scaffold_56415	84840.6	89868.6	960.852	240.382	63995.3	245656	123.093	myo-inositol-1 phosphate synthase [Hevea brasiliensis]
Lc_contig_18755	60626.6	40294.7	11473	5591.83	251580	65449	162.193	31 kDa ribonucleoprotein [Medicago truncatula]
Lc_contig_37524	32537.6	8502.01	2638.53	1623.56	241793	45380	1685.65	DS12 from 2D-PAGE of leaf protein putative [Medicago truncatula]
Lc_scaffold_58844	91617.9	44931.6	4781.38	4657.89	244700	96507	2570.47	lipoxygenase [Pisum sativum]
Lc_contig_04317	5424.13	2654.23	238200	52379.6	10626.3	976	9010.41	hypothetical protein [Phaseolus vulgaris]
Lc_scaffold_44498	10973.6	11912.3	5238.93	7790.73	4908.57	237602	19301	alkaline alpha-galactosidase [Pisum sativum]
Lc_contig_20051	11185.5	37291.5	32924.4	7613.4	15498	248301	37016.2	CBL-interacting protein kinase [Medicago truncatula] >gi|355477871|gb|AES59074.1| CBL-interacting kinase [Medicago truncatula]
Lc_contig_09422	7.20527	15.862	3.81291	19.7034	227050	11	10.1371	Non-specific lipid-transfer protein [Medicago truncatula] >gi|388499808|gb|AFK37970.1| unknown [Medicago truncatula]
Lc_contig_21265	46197.3	231326	221.149	2395.94	1309.28	1905	382.312	Protein HOTHEAD [Medicago truncatula] >gi|355486652|gb|AES67855.1| glucose-methanol-choline (GMC) oxidoreductase family protein [Medicago truncatula]
Lc_contig_33392	25358.2	12081.5	229968	68461.5	141238	11439	3067.19	hypothetical protein AMTR_s00061p00179720 [Amborella trichopoda] >gi|548861814|gb|ERN19185.1| hypothetical protein AMTR_s00061p00179720 [Amborella trichopoda]
Lc_contig_12249	1941.1	35483.2	68212.9	237162	262.346	100805	144986	PREDICTED: late embryogenesis abundant protein 2-like partial [Cicer arietinum]
Lc_scaffold_53204	226642	2860.44	87.6968	63.0509	585.989	138	49.2372	PREDICTED: probable receptor-like protein kinase At4g39110-like [Cicer arietinum]
Lc_scaffold_57037	1308.48	1142.06	5193.18	2624.5	671.803	5072	228106	Pho1-like protein [Medicago truncatula] >gi|657402169|gb|KEH41096.1| phosphate transporter PHO1-like protein [Medicago truncatula]
Lc_scaffold_43346	3432.59	42.2986	15.2516	27.5848	222480	35	10.1371	L-ascorbate oxidase-like protein [Medicago truncatula] >gi|355490648|gb|AES71851.1| L-ascorbate oxidase-like protein [Medicago truncatula]
Lc_contig_37249	222577	2183.66	118.2	165.509	2361.12	1484	188.26	Xyloglucan endotransglycosylase/hydrolase XTH-21 [Medicago truncatula] >gi|355490762|gb|AES71965.1| xyloglucan endotransglucosylase/hydrolase family protein [Medicago truncatula]
Lc_scaffold_51719	218186	145909	104687	9745.31	48691	3840	580.709	linoleate 13S-lipoxygenase 2-1 related protein [Medicago truncatula]
Lc_contig_21739	240.656	280.228	22.8774	78.8137	221030	55	111.508	pollen protein Ole E I-like protein [Medicago truncatula]
Lc_scaffold_50631	17926.7	8026.15	1365.02	189.153	228190	45881	52.1335	PREDICTED: uncharacterized protein LOC103420252 [Malus domestica]
Lc_contig_04034	20431.3	9210.51	234269	56730.1	94716.8	11573	1354.02	ORF124 [Pinus koraiensis] >gi|145048839|gb|ABP35456.1| ORF124 [Pinus koraiensis]
Lc_scaffold_46734	82465.8	268987	58143	32656.4	30596.4	52358	74364.1	Calreticulin [Medicago truncatula] >gi|355480260|gb|AES61463.1| calreticulin [Medicago truncatula] >gi|388504518|gb|AFK40325.1| unknown [Medicago truncatula]
Lc_scaffold_38657	10786.3	1031.03	2996.94	2427.46	3829.77	13090	224965	Ubiquitin-conjugating enzyme family protein [Medicago truncatula]
Lc_contig_37536	26548.5	16205.6	8094.8	433.475	9692.1	229400	5733.24	PREDICTED: mechanosensitive ion channel protein 10-like [Cicer arietinum]
Lc_contig_22113	2730.8	1522.75	2413.57	417.713	4776.17	3045	221202	lipoxygenase [Vicia faba]
Lc_contig_35671	6638.94	3695.84	227348	55524.2	13399.3	1368	8794.63	transmembrane protein putative [Medicago truncatula]
Lc_scaffold_40323	218738	3066.65	87.6968	51.2289	2900.52	514	21.7223	PREDICTED: beta-galactosidase 13-like [Cicer arietinum]
Lc_contig_13385	181188	8375.11	114.387	66.9916	170189	44522	163.641	unknown [Medicago truncatula]
Lc_scaffold_56417	78146.9	85258	819.775	177.331	59900.8	230025	160.745	myo-inositol-1 phosphate synthase [Hevea brasiliensis]
Lc_contig_18637	201694	278362	85637.9	102690	50341.1	73934	102648	RecName: Full=Fructose-bisphosphate aldolase cytoplasmic isozyme 2 >gi|927505|emb|CAA61947.1| fructose-1
Lc_contig_15207	26424.6	23068.6	125589	239479	22095.9	32353	52356.5	PREDICTED: uncharacterized protein LOC101509903 isoform X1 [Cicer arietinum] >gi|502163804|ref|XP_004512955.1| PREDICTED: uncharacterized protein LOC101509903 isoform X2 [Cicer arietinum] >gi|502163807|ref|XP_004512956.1| PREDICTED: uncharacterized protein LOC101509903 isoform X3 [Cicer arietinum]
Lc_contig_02804	5.76422	703.214	8868.82	216970	152.014	7	874.684	dehydration-responsive RD22-like protein [Medicago truncatula]
Lc_scaffold_58637	61.9653	10.5746	54040.3	219358	71.1032	1062	17432.9	PREDICTED: uncharacterized protein LOC101497725 [Cicer arietinum]
Lc_contig_19880	55154.9	54406.5	120042	123513	53168	68350	276839	PREDICTED: la-related protein 7-like [Cicer arietinum]
Lc_contig_13441	91668.3	142620	302531	125006	84012.1	81562	74568.3	unknown [Medicago truncatula] >gi|388494246|gb|AFK35189.1| unknown [Medicago truncatula] >gi|657388523|gb|AES89188.2| BTF3b-like transcription factor [Medicago truncatula]
Lc_contig_37892	23768.7	27864.2	198393	195095	41705.7	18945	57155.7	tripeptidyl peptidase II [Medicago truncatula]
Lc_contig_09414	6154.74	2950.32	221694	61380.1	14014.7	1196	11085.6	hypothetical protein [Phaseolus vulgaris]
Lc_contig_30958	2857.61	4483.65	208856	96365.5	3385.98	665	299.768	hypothetical protein MTR_5g089380 [Medicago truncatula] >gi|355518574|gb|AET00198.1| hypothetical protein MTR_5g089380 [Medicago truncatula]
Lc_scaffold_53315	71539.7	6757.19	17070.4	5753.4	17047.6	32965	228091	LRR receptor-like kinase [Medicago truncatula]
Lc_contig_00062	6411.25	3071.93	219002	60891.4	11942.9	894	7811.34	hypothetical protein [Phaseolus vulgaris]
Lc_contig_18233	8845.19	2966.19	48229.4	51347.1	2961.82	46190	228332	unknown [Medicago truncatula] >gi|657401565|gb|KEH40539.1| nodulin MtN21/EamA-like transporter family protein [Medicago truncatula]
Lc_contig_37805	29119.4	31168.8	161675	224296	26531.3	50641	41906.7	1-aminocyclopropane-1-carboxylate oxidase-like protein [Medicago truncatula]
Lc_contig_23525	24431.6	5678.58	842.652	555.636	216061	29009	21.7223	RecName: Full=Ribulose bisphosphate carboxylase small chain 3C chloroplastic; Short=RuBisCO small subunit 3C; AltName: Full=PSS15; Flags: Precursor [Pisum sativum] >gi|20857|emb|CAA27865.1| ribulose 1.5-bisphosphate carboxylase (RBC) [Pisum sativum] >gi|20859|emb|CAA25390.1| ribulose bisphosphate carboxylase [Pisum sativum] >gi|225289|prf||1211236B carboxylase
Lc_scaffold_42976	22937.3	63109.5	205824	189563	56686.4	46176	15331.6	RecName: Full=Phosphoglucomutase chloroplastic; Short=PGM; AltName: Full=Glucose phosphomutase; Flags: Precursor [Pisum sativum] >gi|6272283|emb|CAB60128.1| plastidial phosphoglucomutase [Pisum sativum]
Lc_contig_10952	142729	212503	38769.6	41964.3	934.149	55690	2243.19	RecName: Full=Non-specific lipid-transfer protein 3; Short=LTP3; Flags: Precursor [Lens culinaris] >gi|60735412|gb|AAX35808.1| lipid transfer protein 3 precursor [Lens culinaris]
Lc_contig_31527	5777.19	2130.79	213389	39052.2	10645.9	767	7639.01	senescence-associated protein [Medicago truncatula]
Lc_scaffold_44031	430.875	15.862	11.4387	19.7034	205255	14	7.24076	PREDICTED: beta-galactosidase 13-like [Cicer arietinum]
Lc_scaffold_41487	10420.3	15016	18404.9	16818.8	11638.9	46130	221916	PREDICTED: auxin-repressed 12.5 kDa protein-like isoform X1 [Cicer arietinum]
Lc_contig_23309	4251.11	2469.18	211631	43922.9	9223.8	724	5317.62	hypothetical protein [Phaseolus vulgaris]
Lc_scaffold_57462	138.341	105.746	200673	83909	17.1628	56	1320.72	vicilin precursor [Vicia narbonensis]
Lc_contig_14479	50798.6	59514.1	170086	224599	20198.2	36405	126049	unknown [Medicago truncatula]
Lc_contig_12263	562.011	703.214	774.02	279.789	204208	990	14.4815	#N/A
Lc_contig_38455	204297	2511.48	621.504	366.484	934.149	482	903.647	hypothetical protein VITISV_005778 [Vitis vinifera]
Lc_contig_16203	51876.5	26515.9	3534.56	760.552	21659.5	212538	111770	#N/A
Lc_contig_16036	84879.5	88811.1	243740	180239	33384.2	40592	140955	unknown [Medicago truncatula]
Lc_contig_38031	56300.5	19933.2	22541.9	15349	223367	61574	183.915	fructose-1 6-bisphosphatase [Pisum sativum]
Lc_contig_35377	3343.25	1670.79	210198	36388.3	11060.2	682	8040.15	hypothetical protein SORBIDRAFT_0070s002020 [Sorghum bicolor] >gi|241947393|gb|EES20538.1| hypothetical protein SORBIDRAFT_0070s002020 [Sorghum bicolor]
Lc_scaffold_53810	37319	37148.7	136914	220726	24221.7	8419	68242.8	L-asparaginase [Glycine max]
Lc_contig_25431	3988.84	2146.65	208829	34839.6	8439.22	570	6387.8	hypothetical protein [Phaseolus vulgaris]
Lc_contig_20831	9196.81	37.0112	51714.4	211564	6374.77	1355	28411.3	beta-amyrin 24-hydroxylase CYP93E7 [Lens culinaris]
Lc_contig_35703	4444.21	1998.61	211929	35450.4	39609.4	814	11760.5	hypothetical protein SORBIDRAFT_0070s002020 [Sorghum bicolor] >gi|241947393|gb|EES20538.1| hypothetical protein SORBIDRAFT_0070s002020 [Sorghum bicolor]
Lc_contig_02369	20.1748	10.5746	183050	119509	12.2592	14	2175.13	#N/A
Lc_contig_35777	37285.8	46988.4	173121	56442.4	200021	29044	6955.48	Cell wall-associated hydrolase partial [Medicago truncatula]
Lc_contig_14567	48348.8	16903.6	3321.04	1926.99	212464	50347	121.645	unknown [Medicago truncatula] >gi|657401313|gb|KEH40291.1| photosystem I reaction center subunit X psaK [Medicago truncatula]
Lc_contig_21921	156612	62903.2	210438	92787.3	223132	149255	20029.4	ATP-dependent zinc metalloprotease FTSH protein [Medicago truncatula]
Lc_contig_00534	8.64632	0	7.62581	3.94068	199540	15	0	PREDICTED: protein RALF-like 20-like [Cicer arietinum]
Lc_scaffold_48599	38526.6	17231.4	7473.29	5051.96	212498	72122	3795.61	ribulose-5-phosphate-3-epimerase [Pisum sativum]
Lc_contig_19918	66680.5	70062.3	137856	149632	31560	57778	248365	putative transcription factor EREBP [Trifolium pratense]
Lc_contig_08676	28988.2	3352.16	2352.56	433.475	83107.4	191928	129731	phloem specific protein [Pisum sativum]
Lc_contig_38003	201536	2892.16	221.149	165.509	47099.8	171	118.749	PREDICTED: callose synthase 5-like [Cicer arietinum]
Lc_contig_35296	36033.6	14952.5	124274	47481.3	206646	16394	1820.33	Cell wall-associated hydrolase partial [Medicago truncatula]
Lc_contig_16314	52118.6	34594.9	4613.62	2309.24	212434	44004	162.193	unknown [Medicago truncatula] >gi|657391077|gb|AES92158.2| thioredoxin-dependent peroxidase [Medicago truncatula]
Lc_contig_37301	174280	32109.9	2669.03	6596.71	141883	1894	120.197	hypothetical protein MTR_2g103170 [Medicago truncatula] >gi|355486891|gb|AES68094.1| plant/F18G18-200 protein [Medicago truncatula]
Lc_contig_16443	59723	42335.6	56724.6	32644.6	221335	129708	2296.77	CDSP32 protein (drought-induced stress protein of 32 kDa) [Medicago truncatula]
Lc_contig_16714	43753.3	27108.1	15999	17189.3	217647	44892	3756.51	ribosomal protein S5 [Medicago truncatula]
Lc_contig_12642	30609.4	201923	12506.3	6340.56	1498.07	1258	383.761	#N/A
Lc_contig_37904	60.5243	21.1493	35986.2	137238	85.8142	340	171256	late embryogenesis abundant protein [Pisum sativum]
Lc_contig_15292	194414	0	80.071	31.5255	7.3555	14	17.3778	unknown [Medicago truncatula] >gi|388504734|gb|AFK40433.1| unknown [Medicago truncatula] >gi|657378185|gb|KEH22978.1| enoyl-(acyl carrier) reductase [Medicago truncatula]
Lc_scaffold_47641	49141.4	113175	108752	206137	29642.7	9471	583.606	Chalcone synthase [Medicago truncatula] >gi|355499539|gb|AES80742.1| chalcone and stilbene synthase family protein [Medicago truncatula]
Lc_contig_35701	4393.77	2278.83	201756	41586	11717.3	1016	11669.2	hypothetical protein SORBIDRAFT_0070s002020 [Sorghum bicolor] >gi|241947393|gb|EES20538.1| hypothetical protein SORBIDRAFT_0070s002020 [Sorghum bicolor]
Lc_contig_20508	15.8516	0	41.942	66.9916	191385	13	10.1371	pectinesterase/pectinesterase inhibitor [Medicago truncatula]
Lc_contig_15058	212459	54618	18183.7	16251.4	25153.4	61571	2813.76	#N/A
Lc_contig_22449	111767	36968.9	59092.4	36609	220722	118736	10462.9	PREDICTED: translation initiation factor IF-2 chloroplastic-like [Cicer arietinum]
Lc_scaffold_58287	123112	35604.8	6028.2	4531.79	188257	77576	112.956	chlorophyll a/b-binding protein [Pisum sativum] >gi|141448064|gb|ABO87611.1| chloroplast chlorophyll-a/b binding protein [Pisum sativum]
Lc_contig_16256	211.835	9316.26	143133	156355	257.443	99	6452.97	RecName: Full=Alcohol dehydrogenase 1 [Pisum sativum] >gi|20639|emb|CAA29609.1| alcohol dehydrogenase [Pisum sativum]
Lc_contig_22289	34857.7	50996.2	135675	155547	47455.3	195648	6951.13	starch branching protein I [Lens culinaris]
Lc_scaffold_49235	235860	242270	192277	289388	100081	136371	278891	PREDICTED: heat shock cognate protein 80-like [Cicer arietinum]
Lc_contig_35680	36759.8	12256	162293	55922.2	170383	18246	1258.44	hypothetical protein MTR_4g129340 [Medicago truncatula]
Lc_contig_37533	30648.3	27589.2	51592.4	45711.9	8971.26	220172	57212.2	transducin/WD40 repeat protein [Medicago truncatula]
Lc_scaffold_54082	726.291	592.18	2897.81	756.611	21902.2	47504	194471	PREDICTED: uncharacterized protein LOC100775900 isoform X1 [Glycine max]
Lc_contig_11472	1.44105	5.28732	15.2516	19.7034	187347	4	4.34446	#N/A
Lc_contig_19714	62841.5	132738	19449.6	47993.6	54926	228158	110656	S-adenosylmethionine synthetase [Medicago truncatula] >gi|223635320|sp|A4PU48.1|METK_MEDTR RecName: Full=S-adenosylmethionine synthase; Short=AdoMet synthase; AltName: Full=Methionine adenosyltransferase; Short=MAT [Medicago truncatula] >gi|140055593|gb|ABO80948.1| S-adenosylmethionine synthetase [Medicago truncatula] >gi|355501050|gb|AES82253.1| S-adenosylmethionine synthase-like protein [Medica…
Lc_contig_16414	50869.2	33902.3	8110.05	4066.79	198206	86667	369.279	PREDICTED: UPF0603 protein At1g54780 chloroplastic-like [Cicer arietinum]
Lc_contig_21722	15350.1	179177	1975.08	709.323	6465.49	104858	628.498	PREDICTED: 5-methyltetrahydropteroyltriglutamate--homocysteine methyltransferase-like isoform X1 [Cicer arietinum] >gi|502091962|ref|XP_004489679.1| PREDICTED: 5-methyltetrahydropteroyltriglutamate--homocysteine methyltransferase-like isoform X2 [Cicer arietinum] >gi|502091965|ref|XP_004489680.1| PREDICTED: 5-methyltetrahydropteroyltriglutamate--homocysteine methyltransferase-like isoform X3 [Cic…
Lc_contig_35836	6494.83	2696.53	193867	36010	11786	912	6024.32	transmembrane protein putative [Medicago truncatula]
Lc_scaffold_56856	12189.9	3627.1	11537.9	149.746	172999	117763	227.36	PREDICTED: 1-deoxy-D-xylulose 5-phosphate reductoisomerase chloroplastic-like [Glycine max]
Lc_contig_35669	3746.74	2400.44	191393	38496.5	8162.16	621	5765.1	hypothetical protein [Phaseolus vulgaris]
Lc_contig_18319	174620	4118.82	6501	658.094	123935	71516	9963.29	PREDICTED: 1-aminocyclopropane-1-carboxylate oxidase-like [Cicer arietinum]
Lc_scaffold_39930	82801.5	74598.8	155315	167881	64390.1	45281	235181	protein localized in the nucleoli of pea nuclei; ORF; putative [Pisum sativum]
Lc_scaffold_46067	2599.66	1009.88	159010	123935	343.257	49	918.129	Snakin-1 [Medicago truncatula] >gi|87241420|gb|ABD33278.1| Gibberellin regulated protein [Medicago truncatula] >gi|217075656|gb|ACJ86188.1| unknown [Medicago truncatula] >gi|355478162|gb|AES59365.1| gibberellin-regulated family protein [Medicago truncatula] >gi|388501454|gb|AFK38793.1| unknown [Medicago truncatula]
Lc_scaffold_48975	134.018	10.5746	11.4387	23.6441	182289	16	17.3778	pectinesterase/pectinesterase inhibitor [Medicago truncatula]
Lc_scaffold_45943	19115.6	14667	14203.1	5607.59	193786	55649	133.23	PREDICTED: fructose-bisphosphate aldolase 1 chloroplastic-like [Cicer arietinum]
Lc_contig_13787	179434	11182.7	15663.4	216.738	1127.84	92087	118.749	ripening-related protein [Pisum sativum]
Lc_contig_20534	40838	70612.2	65501.9	131390	43743.2	98923	235826	PREDICTED: ATP sulfurylase 1 chloroplastic-like [Cicer arietinum]
Lc_scaffold_58845	31953.9	13921.5	953.226	981.23	190248	53757	530.024	lipoxygenase [Pisum sativum]
Lc_contig_01242	2831.67	1528.04	186321	22320	5229.76	516	5695.59	hypothetical protein MTR_0052s0140 [Medicago truncatula]
Lc_contig_18104	51922.6	19309.3	6150.22	1335.89	192756	45778	215.775	MRNA-binding protein [Medicago truncatula] >gi|355479697|gb|AES60900.1| stem-loop-binding protein of 41 kDa protein A [Medicago truncatula]
Lc_contig_18899	114326	65139.8	11583.6	9567.98	185574	100061	2037.55	putative desaturase-like protein [Trifolium repens]
Lc_scaffold_41743	8.64632	121.608	134096	147874	68.6514	3070	4124.34	Allergen Gly m Bd [Medicago truncatula] >gi|355507531|gb|AES88673.1| allergen gly M Bd 28 kDa protein [Medicago truncatula]
Lc_contig_13465	180720	3362.74	122.013	47.2882	41.6812	117	14.4815	Pollen-specific C2 domain containing protein [Medicago truncatula] >gi|355525143|gb|AET05597.1| calcium-dependent lipid-binding (CaLB domain) family protein [Medicago truncatula]
Lc_scaffold_44497	7871.04	8459.71	3301.98	4665.77	4626.61	186685	12192	alkaline alpha-galactosidase [Pisum sativum]
Lc_contig_20533	180571	3346.87	38.1291	39.4068	14.711	3329	98.4744	PREDICTED: uncharacterized protein LOC101506643 [Cicer arietinum]
Lc_contig_12066	34650.1	39501.6	37526.6	642.331	165506	147842	125.989	TrPRP2 [Trifolium repens]
Lc_contig_37165	29762.1	23697.8	55512.1	210909	51118.3	28775	23093.7	PREDICTED: cysteine-rich receptor-like protein kinase 2-like [Glycine max]
Lc_contig_13203	101444	12795.3	499.491	413.772	175426	65149	33.3075	#N/A
Lc_contig_38202	66416.7	65546.9	50803.2	31375.7	29782.4	105574	223447	PREDICTED: auxin response factor 2-like [Cicer arietinum]
Lc_contig_20619	81468.5	249688	152760	77489.6	69833.2	91703	177745	RecName: Full=Calnexin homolog; Flags: Precursor [Pisum sativum] >gi|3702620|emb|CAA76741.1| calnexin [Pisum sativum]
Lc_contig_15738	5288.67	173451	4259.02	374.365	4359.36	91425	1005.02	rhicadhesin receptor [Medicago truncatula]
Lc_scaffold_39875	136301	151455	18218.1	823.603	156.917	15450	362.038	Sieve element-occluding protein [Medicago truncatula] >gi|307101686|gb|ADN32808.1| sieve element occlusion c [Medicago truncatula] >gi|355479808|gb|AES61011.1| sieve element occlusion protein [Medicago truncatula]
Lc_scaffold_57203	54623.2	171362	82782	47323.7	191856	84482	6418.21	Lactoylglutathione lyase [Medicago truncatula] >gi|355511502|gb|AES92644.1| lactoylglutathione lyase-like protein [Medicago truncatula]
Lc_contig_30915	19052.2	129719	289.781	2632.38	171123	51552	22956.1	hypothetical protein [Citrobacter sp. 30_2]
Lc_contig_17275	11.5284	5.28732	68.6323	220.678	51.4885	23	177657	PREDICTED: extensin-2-like [Cicer arietinum]
Lc_scaffold_50937	9144.93	12493.9	87715.9	180274	2954.46	4910	12855.3	octicosapeptide/phox/Bem1p domain kinase superfamily protein [Medicago truncatula]
Lc_scaffold_53811	21389.6	29714.7	139392	180365	28080.9	8024	52033.6	L-asparaginase [Glycine max]
Lc_contig_35829	13995.5	4367.33	176278	97299.4	20073.2	1939	6342.91	PREDICTED: uncharacterized protein LOC101490042 partial [Cicer arietinum]
Lc_contig_12314	33959.9	8581.32	2276.3	1607.8	184434	26496	55.0298	unknown [Medicago truncatula] >gi|388505206|gb|AFK40669.1| unknown [Medicago truncatula] >gi|657401802|gb|KEH40761.1| cytochrome b6f complex subunit (PetM) putative [Medicago truncatula]
Lc_contig_20185	36506.2	8999.02	1967.46	1934.88	182046	8887	223.016	cyanogenic beta-glucosidase putative [Medicago truncatula]
Lc_scaffold_55449	92435	4763.88	369.852	323.136	172847	37804	124.541	#N/A
Lc_scaffold_46383	19434.1	2606.65	529.994	531.992	3253.59	6807	179396	unknown [Medicago truncatula] >gi|657389799|gb|KEH31447.1| caffeoyl-CoA 3-O-methyltransferase [Medicago truncatula]
Lc_contig_15415	48858.9	19145.4	8552.35	3270.77	186273	65397	169.434	unknown [Medicago truncatula]
Lc_scaffold_42862	34330.2	83539.7	28532	11049.7	39597.1	198319	16785.5	PREDICTED: cation/H(+) antiporter 15-like [Cicer arietinum]
Lc_scaffold_51895	39391.2	21868.4	5627.85	1690.55	185876	57905	1178.8	Protein cbbY [Medicago truncatula] >gi|657394326|gb|KEH34991.1| haloacid dehalogenase-like hydrolase [Medicago truncatula]
Lc_scaffold_54418	7842.22	4372.61	43032.4	172334	49451.1	124967	7243.66	temperature-induced lipocalin' [Populus balsamifera] >gi|209967465|gb|ACJ02357.1| temperature-induced lipocalin [Populus tremula x Populus alba]
Lc_scaffold_43648	65454.1	182719	6558.2	6766.15	10930.3	75279	4923.72	PREDICTED: adenosylhomocysteinase-like [Cicer arietinum]
Lc_scaffold_47313	175101	2294.7	53.3807	47.2882	8858.48	161	11.5852	PREDICTED: L-ascorbate oxidase homolog [Cicer arietinum]
Lc_contig_17726	49155.8	10135.8	3565.07	654.154	180364	67452	52.1335	Thylakoid membrane phosphoprotein 14 kDa [Medicago truncatula] >gi|87240857|gb|ABD32715.1| thylakoid membrane phosphoprotein 14 kda chloroplast precursor
Lc_contig_37528	47732	10490	7202.58	5694.29	185293	47716	2321.39	rhodanese/cell cycle control phosphatase superfamily protein [Medicago truncatula]
Lc_contig_20651	185858	8660.63	13387.1	17480.9	18665.8	33265	191.156	Aspartic proteinase nepenthesin-2 [Medicago truncatula] >gi|355483447|gb|AES64650.1| eukaryotic aspartyl protease family protein [Medicago truncatula]
Lc_contig_36350	41636.4	4124.11	331.723	98.5171	178717	30212	8.68892	RecName: Full=Ribulose bisphosphate carboxylase small chain 3A chloroplastic; Short=RuBisCO small subunit 3A; Flags: Precursor [Pisum sativum] >gi|20855|emb|CAA27864.1| ribulose bisphosphate carboxylase [Pisum sativum] >gi|225288|prf||1211236A carboxylase
Lc_contig_22438	42979.4	39850.5	114174	206835	69666.4	55643	13748.8	starch branching protein II [Lens culinaris]
Lc_contig_15605	48912.3	43625.7	64377.1	121570	204946	83196	7132.15	RecName: Full=Superoxide dismutase [Cu-Zn] chloroplastic; Flags: Precursor [Pisum sativum] >gi|169160|gb|AAA33688.1| superoxide dismutase precursor (EC 1.15.1.1) [Pisum sativum]
Lc_contig_37178	20.1748	5.28732	41.942	35.4662	171091	15	10.1371	PREDICTED: uncharacterized protein LOC101515541 [Cicer arietinum]
Lc_contig_13260	59207.1	234017	226639	154688	123989	158223	95033.6	thioredoxin h [Pisum sativum]
Lc_contig_38293	3728.01	12055.1	86861.8	168303	2258.14	394	5740.48	PREDICTED: soyasapogenol B glucuronide galactosyltransferase-like [Glycine max]
Lc_contig_14156	31537.5	18516.2	3721.4	973.349	180862	40583	115.852	unknown [Medicago truncatula] >gi|657372775|gb|KEH18562.1| thylakoid membrane phosphoprotein 14 kDa protein [Medicago truncatula]
Lc_contig_19468	89786.3	132638	176252	239050	40722.5	173438	129055	unknown [Medicago truncatula] >gi|388496820|gb|AFK36476.1| unknown [Medicago truncatula] >gi|657375944|gb|KEH21160.1| seed maturation protein [Medicago truncatula]
Lc_scaffold_41331	42142.2	182079	7008.12	6104.12	2682.31	14582	27795.8	PREDICTED: protein E6-like [Cicer arietinum]
Lc_contig_15991	3023.33	171055	3618.45	2817.59	61.2959	24	493.82	cinnamoyl-CoA reductase [Medicago truncatula]
Lc_contig_05739	76407.6	180218	66622.9	49940.3	3949.91	2640	667.599	#N/A
Lc_contig_37068	88547	61819.3	147094	197050	30858.8	63974	176055	PREDICTED: pre-mRNA-processing-splicing factor 8-like [Cicer arietinum]
Lc_contig_35631	9322.18	2892.16	175687	61470.7	19550.9	1174	5138.05	senescence-associated protein [Medicago truncatula]
Lc_contig_36976	14645.4	3701.12	1967.46	595.043	14578.6	174644	62298.1	hypothetical protein MTR_8g099365 [Medicago truncatula]
Lc_contig_18944	10045.6	176004	15815.9	4417.51	5899.12	56351	935.507	polysaccharide biosynthesis protein [Medicago truncatula]
Lc_contig_11237	60032.9	65705.5	79685.9	100941	46396.1	91992	234569	Translation factor Sui1-like protein [Medicago truncatula] >gi|355485698|gb|AES66901.1| eukaryotic translation initiation factor SUI1 [Medicago truncatula] >gi|388511597|gb|AFK43860.1| unknown [Medicago truncatula]
Lc_contig_14333	140645	200199	231703	162301	51780.3	80386	123478	Ribosomal protein S8 [Medicago truncatula]
Lc_scaffold_47553	43727.3	21841.9	37431.3	39056.1	201215	66964	21525.3	DEAD-box ATP-dependent RNA helicase [Medicago truncatula]
Lc_scaffold_54081	569.216	512.87	2474.58	642.331	14179	40965	172797	Myb-like transcription factor [Medicago truncatula]
Lc_contig_37282	192701	227196	98487.3	87644.8	212984	236789	124554	Vacuolar proton-inorganic pyrophosphatase [Medicago truncatula] >gi|206748391|gb|ACI22377.1| vacuolar-type H-pyrophosphatase [Medicago truncatula] >gi|355510518|gb|AES91660.1| vacuolar H+-translocating inorganic pyrophosphatase [Medicago truncatula]
Lc_scaffold_44499	7192.3	8433.28	3260.03	4890.39	4614.35	173841	11205.8	alkaline alpha-galactosidase [Pisum sativum]
Lc_contig_20799	334.325	285.515	221.149	480.763	167720	693	304.112	PREDICTED: putative pectinesterase/pectinesterase inhibitor 45-like [Cicer arietinum]
Lc_contig_22067	66132.9	23962.1	26766.6	23671.7	196000	73049	20168.4	Translation elongation factor EF-G [Medicago truncatula] >gi|355509825|gb|AES90967.1| translation elongation factor EF protein [Medicago truncatula]
Lc_scaffold_49691	190277	18674.8	33427.7	38465	19818.2	19068	17380.7	putative arginine decarboxylase [Trifolium pratense]
Lc_contig_19982	23224	174545	117502	32100.8	37084	21857	2456.07	Purple acid phosphatase [Medicago truncatula] >gi|355525165|gb|AET05619.1| purple acid phosphatase family protein [Medicago truncatula]
Lc_contig_18915	169482	44381.8	293.594	374.365	6070.74	3126	20.2741	GDSL esterase/lipase [Medicago truncatula] >gi|355518168|gb|AES99791.1| GDSL-like lipase/acylhydrolase [Medicago truncatula]
Lc_contig_37814	7166.36	11399.5	60095.2	174860	144.658	16207	9699.73	6-phosphofructokinase [Medicago truncatula] >gi|657391506|gb|KEH32713.1| 6-phosphofructokinase [Medicago truncatula]
Lc_contig_18620	166654	2262.97	491.865	453.179	1164.62	2116	935.507	PREDICTED: cysteine proteinase RD21a-like isoform X1 [Cicer arietinum]
Lc_contig_20948	165478	2405.73	64.8194	23.6441	95.6216	105	14.4815	hypothetical protein MTR_5g065970 [Medicago truncatula]
Lc_contig_19972	36278.5	35044.4	46483.1	40214.7	23363.5	79863	201690	Hydroquinone glucosyltransferase [Medicago truncatula] >gi|355501571|gb|AES82774.1| UDP-glucosyltransferase family protein [Medicago truncatula]
Lc_contig_38182	165753	2648.95	106.761	47.2882	52935.1	104	26.0668	PREDICTED: probable pectate lyase 3-like isoform X1 [Cicer arietinum]
Lc_contig_12714	217.599	290.803	96146.2	151527	85.8142	440	2056.38	hypothetical protein MTR_7g109230 [Medicago truncatula] >gi|355500957|gb|AES82160.1| hypothetical protein MTR_7g109230 [Medicago truncatula]
Lc_contig_18124	17991.6	5514.67	23643.8	25165.2	3442.38	50666	180405	Auxin-induced protein 5NG4 [Medicago truncatula] >gi|355490101|gb|AES71304.1| nodulin MtN21/EamA-like transporter family protein [Medicago truncatula]
Lc_contig_38230	39273	61332.9	171180	179703	24452.2	70590	114568	PREDICTED: calcium-transporting ATPase 8 plasma membrane-type-like [Glycine max]
Lc_scaffold_55671	31769.5	16020.6	7805.02	2277.72	175387	48266	73.8558	PREDICTED: glycerate dehydrogenase-like isoform X2 [Cicer arietinum]
Lc_scaffold_50982	11501.1	69961.8	59896.9	3010.68	179707	12170	24764.9	pathogenesis-related protein 10a [Lens culinaris]
Lc_contig_36120	3880.76	1834.7	170525	23155.5	8959.01	834	8061.87	senescence-associated protein [Medicago truncatula]
Lc_contig_24516	3291.37	1194.93	169606	23975.1	6247.28	673	6954.03	senescence-associated protein [Medicago truncatula]
Lc_contig_21983	151364	18161.9	54067	6695.22	156025	97768	33950.5	nine-cis-epoxycarotenoid dioxygenase4 [Pisum sativum]
Lc_scaffold_48081	38.9085	0	85904.8	154049	76.0069	389	4047.59	Dehydrin [Medicago truncatula] >gi|355493026|gb|AES74229.1| dehydrin [Medicago truncatula]
Lc_contig_20443	162714	2543.2	11.4387	0	44.133	82	27.5149	PREDICTED: pollen-specific leucine-rich repeat extensin-like protein 1-like [Cicer arietinum]
Lc_contig_38221	76.3759	21.1493	46002.7	166494	31.8739	12	44837.7	hypothetical protein CARUB_v10025528mg [Capsella rubella] >gi|482565064|gb|EOA29254.1| hypothetical protein CARUB_v10025528mg [Capsella rubella]
Lc_scaffold_53809	28182.7	27758.4	90289.6	180980	17557.6	6558	47547.2	L-asparaginase [Medicago truncatula] >gi|87240756|gb|ABD32614.1| Peptidase T2 asparaginase 2 [Medicago truncatula] >gi|355478174|gb|AES59377.1| isoaspartyl peptidase/L-asparaginase [Medicago truncatula]
Lc_contig_07901	30422.1	14852.1	3176.15	717.204	170903	37096	86.8892	Photosystem II 5 kDa protein [Medicago truncatula] >gi|355488306|gb|AES69509.1| photosystem II 5 kDa protein [Medicago truncatula] >gi|388501032|gb|AFK38582.1| unknown [Medicago truncatula]
Lc_contig_20421	161395	1602.06	537.62	315.255	112.784	343	282.39	hypothetical retrotransposon [Ipomoea batatas]
Lc_contig_19318	60.5243	3563.65	122715	127272	26.9702	19	1075.98	Embryonic abundant-like protein [Medicago truncatula] >gi|355522238|gb|AET02692.1| embryonic abundant-like protein [Medicago truncatula]
Lc_scaffold_41894	1050.53	861.833	12666.5	3132.84	4442.73	42477	166145	myb transcription factor [Medicago truncatula]
Lc_contig_37538	879.043	10.5746	26.6903	31.5255	159887	22	34.7557	PREDICTED: probable pectinesterase/pectinesterase inhibitor 21-like [Cicer arietinum]
Lc_contig_38352	46.1137	31.7239	26.6903	3.94068	159492	19	8.68892	plant invertase/pectin methylesterase inhibitor [Medicago truncatula]
Lc_contig_36032	7859.51	3204.12	166784	51823.9	16155.1	1068	5304.58	hypothetical protein [Phaseolus vulgaris]
Lc_contig_38183	65232.2	38375.4	80067.2	88685.1	23076.7	56312	206110	ATP-dependent helicase BRM [Medicago truncatula]
Lc_contig_35944	18507.5	6683.17	160447	36522.3	100025	9507	1617.59	hypothetical protein MTR_4g129340 [Medicago truncatula]
Lc_contig_14973	159427	2416.31	95.3226	55.1696	26.9702	87	14.4815	PREDICTED: fasciclin-like arabinogalactan protein 3-like [Cicer arietinum]
Lc_scaffold_49344	106.638	306.665	116564	131004	142.206	15	4454.52	ABI3-like factor [Pisum sativum]
Lc_contig_37014	64252.3	38364.8	132994	135406	15007.7	35629	167844	hypothetical protein PHAVU_005G055300g [Phaseolus vulgaris] >gi|593697576|ref|XP_007149261.1| hypothetical protein PHAVU_005G055300g [Phaseolus vulgaris] >gi|561022524|gb|ESW21254.1| hypothetical protein PHAVU_005G055300g [Phaseolus vulgaris] >gi|561022525|gb|ESW21255.1| hypothetical protein PHAVU_005G055300g [Phaseolus vulgaris]
Lc_scaffold_42442	4.32316	0	22.8774	27.5848	158832	12	8.68892	#N/A
Lc_scaffold_44281	2665.95	52.8732	22.8774	19.7034	158842	15	5.79261	PREDICTED: L-ascorbate oxidase homolog [Cicer arietinum]
Lc_contig_12185	121330	179483	16414.6	80697.3	53425.5	136962	31126.6	PREDICTED: probable non-specific lipid-transfer protein AKCS9-like [Cicer arietinum]
Lc_scaffold_43313	25924.6	819.535	491.865	354.662	164584	4383	40995.8	Ferredoxin-nitrite reductase [Medicago truncatula] >gi|355509024|gb|AES90166.1| ferredoxin-nitrite reductase [Medicago truncatula]
Lc_scaffold_54375	1647.12	1755.39	151414	89138.3	4844.83	5225	4773.11	PREDICTED: pullulanase 1 chloroplastic-like isoform X1 [Cicer arietinum]
Lc_contig_38214	34403.7	39247.8	153572	105595	40099.8	90756	184592	U1 small nuclear ribonucleoprotein 70 kDa [Medicago truncatula]
Lc_contig_37219	160254	1993.32	53.3807	90.6357	33644.1	120	20.2741	malectin/receptor-like kinase family protein [Medicago truncatula]
Lc_contig_16913	78438	54237.3	32970.2	39253.2	46651.1	162749	174523	unknown [Medicago truncatula] >gi|388494106|gb|AFK35119.1| unknown [Medicago truncatula] >gi|388510554|gb|AFK43343.1| unknown [Medicago truncatula] >gi|657400157|gb|AES67697.2| zinc finger A20 and AN1 domain stress-associated protein [Medicago truncatula]
Lc_scaffold_38814	38362.3	17929.3	11267.1	11305.8	172746	48181	773.314	PREDICTED: uncharacterized protein ycf39-like [Cicer arietinum]
Lc_contig_20339	1945.42	2204.81	93652.6	144962	568.826	123	700.906	Aspartic proteinase nepenthesin-2 [Medicago truncatula] >gi|355509773|gb|AES90915.1| eukaryotic aspartyl protease family protein [Medicago truncatula]
Lc_scaffold_57796	48719.2	9141.78	17608	1548.69	86905.3	161174	108882	hypothetical protein MTR_3g086650 [Medicago truncatula] >gi|217075456|gb|ACJ86088.1| unknown [Medicago truncatula] >gi|355490953|gb|AES72156.1| hypothetical protein MTR_3g086650 [Medicago truncatula] >gi|388503402|gb|AFK39767.1| unknown [Medicago truncatula]
Lc_scaffold_47921	35506.1	44291.9	107040	100413	17422.7	54353	190775	PREDICTED: protein starmaker-like isoform X1 [Cicer arietinum] >gi|502124617|ref|XP_004498603.1| PREDICTED: protein starmaker-like isoform X2 [Cicer arietinum]
Lc_scaffold_46068	1709.09	814.247	139636	100223	294.22	26	757.384	uncharacterized protein LOC100500113 [Glycine max] >gi|255629301|gb|ACU14995.1| unknown [Glycine max]
Lc_contig_17952	161614	190095	164473	218905	57419.5	78013	121239	60S acidic ribosomal protein p0 [Medicago truncatula] >gi|355517930|gb|AES99553.1| 60S acidic ribosomal protein P0-1 [Medicago truncatula]
Lc_scaffold_45215	15413.5	10886.6	327.91	287.67	1314.18	159255	53.5817	delta-1-pyrroline-5-carboxylate synthetase [Sophora davidii]
Lc_contig_38139	21778.6	122423	31711.9	14738.2	11033.3	145463	1510.42	cellulose synthase 7-A [Medicago sativa]
Lc_contig_20713	165102	69930.1	9787.73	5276.58	13016.8	7920	64525.4	BAHD acyltransferase DCR [Medicago truncatula] >gi|355505679|gb|AES86821.1| anthocyanin 5-aromatic acyltransferase [Medicago truncatula]
Lc_contig_38122	3467.18	16692.1	87605.3	158546	2123.29	12176	28288.2	RecName: Full=Alcohol dehydrogenase 1 [Pisum sativum] >gi|20639|emb|CAA29609.1| alcohol dehydrogenase [Pisum sativum]
Lc_contig_20770	4160.32	58.1605	19.0645	23.6441	154885	14	4.34446	PREDICTED: pectinesterase/pectinesterase inhibitor-like [Cicer arietinum]
Lc_contig_20128	74336.8	225631	83819.1	90655.4	51571.9	77282	72593	PREDICTED: UDP-glucuronic acid decarboxylase 2-like [Cicer arietinum]
Lc_contig_19705	1719.18	740.225	107642	135311	1990.89	9765	4114.2	unknown [Medicago truncatula] >gi|657369695|gb|KEH16039.1| TPR1-like protein [Medicago truncatula]
Lc_contig_14025	1482.84	148738	73871.2	1694.49	34.3257	46	573.469	#N/A
Lc_contig_20827	41021	191924	87117.3	69931.4	11158.3	46731	56409.9	protein disulfide isomerase (PDI)-like protein [Medicago truncatula]
Lc_contig_00709	146725	12684.3	163.955	287.67	96952.9	45039	167.986	#N/A
Lc_scaffold_51632	42947.7	76502.2	16910.2	10025.1	433.975	84	159369	RecName: Full=Chalcone synthase 4; AltName: Full=CHS12-1; AltName: Full=Naringenin-chalcone synthase 4 >gi|393001|gb|AAB41559.1| chalcone synthase [Medicago sativa]
Lc_contig_38294	238123	72621.3	103192	117428	103333	80985	73742.8	Cellulose synthase A catalytic subunit [Medicago truncatula] >gi|355524196|gb|AET04650.1| cellulose synthase-like protein [Medicago truncatula]
Lc_contig_04330	7333.52	3008.49	159395	54649.4	15659.9	1117	5290.1	hypothetical protein SORBIDRAFT_1368s002010 [Sorghum bicolor] >gi|241947119|gb|EES20264.1| hypothetical protein SORBIDRAFT_1368s002010 [Sorghum bicolor]
Lc_scaffold_53403	11795	16004.7	121289	141108	12764.3	9367	17176.5	PREDICTED: 4-alpha-glucanotransferase chloroplastic/amyloplastic-like [Cicer arietinum]
Lc_contig_19790	51658.9	38423	774.02	169.449	157888	79260	62.2706	hypothetical protein ARALYDRAFT_489781 [Arabidopsis lyrata subsp. lyrata] >gi|297320395|gb|EFH50817.1| hypothetical protein ARALYDRAFT_489781 [Arabidopsis lyrata subsp. lyrata]
Lc_scaffold_51586	242.097	560.456	31719.6	159369	338.353	9224	48798.4	putative galactinol synthase [Pisum sativum]
Lc_contig_16915	54996.4	50171.4	22949.9	40009.8	187860	59416	19970	triosephosphate isomerase [Medicago truncatula]
Lc_contig_17324	43.2316	25807.4	111691	130330	24.5184	10	2065.07	Protein RUPTURED POLLEN GRAIN [Medicago truncatula] >gi|355482155|gb|AES63358.1| bidirectional sugar transporter [Medicago truncatula]
Lc_scaffold_57617	60099.2	38142.7	99089.8	100361	30522.9	65398	199251	Protein TIME FOR COFFEE [Medicago truncatula] >gi|355481463|gb|AES62666.1| TIME FOR coffee-like protein putative [Medicago truncatula]
Lc_scaffold_47552	20373.6	10532.3	19560.2	14580.5	166845	41734	7184.29	DEAD-box ATP-dependent RNA helicase [Medicago truncatula]
Lc_scaffold_54377	1812.85	1935.16	144585	83432.2	4621.71	5032	4544.3	PREDICTED: pullulanase 1 chloroplastic-like isoform X1 [Cicer arietinum]
Lc_contig_07260	36022	56648.3	172664	101977	15463.7	21374	32975.9	RecName: Full=60S ribosomal protein L34 >gi|498908|gb|AAA86953.1| ribosomal protein L34 homolog [Pisum sativum]
Lc_contig_17068	13328.3	130354	40687.5	11447.7	8076.34	125647	991.985	PREDICTED: chitinase-like protein 2-like [Cicer arietinum]
Lc_contig_14554	19180.4	4985.94	3706.14	1560.51	156547	30333	27.5149	NAD(P)H-quinone oxidoreductase subunit N [Medicago truncatula] >gi|355489626|gb|AES70829.1| NADH-quinone oxidoreductase cyanobacterial subunit N [Medicago truncatula]
Lc_contig_10909	34010.3	4536.52	11343.4	583.221	32508.9	89915	155054	PsAD2 [Pisum sativum]
Lc_scaffold_38768	26838.2	19695.3	132300	135323	8728.53	21877	97439	eukaryotic translation initiation factor 2c putative [Medicago truncatula]
Lc_contig_15718	30729	172520	23861.2	25208.6	19489.6	48560	11966.1	glutathione S-transferase [Medicago truncatula]
Lc_contig_36997	49457	70215.6	96733.4	173776	40541.1	67198	174682	fungal proteinase A aspartic proteinase superfamily protein [Medicago truncatula]
Lc_contig_20254	148877	2231.25	68.6323	19.7034	85.8142	85	15.9297	PREDICTED: uncharacterized protein LOC101501825 [Cicer arietinum]
Lc_contig_21102	107880	132717	148.703	299.492	30633.2	11273	46.3409	gl1-like protein [Medicago truncatula] >gi|355520856|gb|AET01310.1| fatty acid hydroxylase superfamily protein [Medicago truncatula]
Lc_contig_37458	150744	2892.16	83.8839	15.7627	16346.4	148	15.9297	PREDICTED: protein RALF-like 20-like [Cicer arietinum]
Lc_scaffold_57187	101639	1348.27	41.942	15.7627	126672	58	10.1371	PREDICTED: pectinesterase 4-like [Cicer arietinum]
Lc_contig_19564	149885	1713.09	95.3226	31.5255	9321.88	304	253.427	PREDICTED: sugar transport protein 14-like [Cicer arietinum]
Lc_contig_15311	37208	28408.8	7034.81	14702.7	164457	37904	3046.91	50S ribosomal protein L21 [Medicago truncatula]
Lc_contig_38355	25738.7	42721.5	2348.75	3716.07	301.576	62	153315	RecName: Full=Chalcone synthase 1; AltName: Full=Naringenin-chalcone synthase 1 [Medicago sativa] >gi|166362|gb|AAA02823.1| chalcone synthase [Medicago sativa]
Lc_scaffold_54419	6307.49	5895.36	86564.4	155834	13217.8	72312	30640	temperature-induced lipocalin' [Populus balsamifera] >gi|209967465|gb|ACJ02357.1| temperature-induced lipocalin [Populus tremula x Populus alba]
Lc_contig_13906	60479.6	134430	180579	153769	121643	192264	48714.4	RecName: Full=Metallothionein-like protein type 2 [Vicia faba] >gi|747906|emb|CAA54471.1| metallothionein [Vicia faba] >gi|47076862|dbj|BAD18381.1| type 2 metallothionein [Vicia faba] >gi|205277594|gb|ACI02064.1| metallothionein [Vicia faba]
Lc_contig_15925	2364.77	95.1718	119862	108420	794.395	166	364.935	PREDICTED: mitochondrial carnitine/acylcarnitine carrier-like protein-like [Cicer arietinum]
Lc_contig_04326	3911.02	1956.31	151582	42051	8358.31	572	3775.33	hypothetical protein [Phaseolus vulgaris]
Lc_scaffold_49068	745.025	422.986	610.065	437.416	147059	622	479.339	RecName: Full=S-adenosylmethionine decarboxylase proenzyme; Short=AdoMetDC; Short=SAMDC; Contains: RecName: Full=S-adenosylmethionine decarboxylase alpha chain; Contains: RecName: Full=S-adenosylmethionine decarboxylase beta chain; Flags: Precursor [Vicia faba] >gi|7209279|emb|CAB76966.1| S-adenosylmethionine decarboxylase [Vicia faba]
Lc_scaffold_51145	147617	3965.49	480.426	126.102	1350.96	3110	188.26	PREDICTED: SEC14 cytosolic factor-like isoform X1 [Cicer arietinum] >gi|502153346|ref|XP_004509309.1| PREDICTED: SEC14 cytosolic factor-like isoform X2 [Cicer arietinum]
Lc_contig_18392	157416	74789.1	31811.1	87952.1	2645.53	25257	8741.05	PREDICTED: extensin-2-like partial [Prunus mume]
Lc_contig_19640	150822	47136.5	2646.16	4334.75	10991.6	4284	275.149	PREDICTED: DNA-damage-repair/toleration protein DRT100-like [Cicer arietinum]
Lc_contig_11327	36530.7	17908.2	2497.45	2376.23	155836	30163	1934.73	PREDICTED: 30S ribosomal protein S16-like [Cicer arietinum]
Lc_contig_19165	50132.8	69401.4	99932.4	140454	1539.75	526	2726.87	Proline rich protein [Medicago truncatula] >gi|355490523|gb|AES71726.1| Lipid transfer protein [Medicago truncatula]
Lc_contig_19264	4621.46	6429.38	124274	107498	2863.74	4103	3352.47	alpha-galactosidase 1 [Pisum sativum]
Lc_contig_22525	91044.4	71003.4	60221	43796.8	19386.7	39154	184505	nuclear matrix constituent-like protein [Medicago truncatula]
Lc_contig_37966	252471	317170	188037	246182	178025	184399	169348	RecName: Full=Glyceraldehyde-3-phosphate dehydrogenase cytosolic [Pisum sativum] >gi|169091|gb|AAA33667.1| glyceraldehyde-3-phosphate dehydrogenase [Pisum sativum] >gi|1345567|emb|CAA51675.1| glyceraldehyde 3-phosphate dehydrogenase (phosphorylating) [Pisum sativum]
Lc_contig_20777	15.8516	5.28732	19.0645	23.6441	143812	29	14.4815	pollen-specific pectin methylesterase [Pisum sativum]
Lc_contig_17055	145817	24591.3	49.5678	31.5255	17.1628	150	7.24076	Stem 28 kDa glycoprotein [Medicago truncatula] >gi|355521080|gb|AET01534.1| stem 28 kDa glycoprotein [Medicago truncatula] >gi|388504252|gb|AFK40192.1| unknown [Medicago truncatula]
Lc_contig_20477	47021.6	51884.5	135968	167333	28475.6	64309	32760.1	PREDICTED: xylose isomerase-like isoform X3 [Cicer arietinum]
Lc_contig_37818	43622.1	40950.3	60419.3	47501	32602	101909	184321	glucan synthase-like protein [Medicago truncatula]
Lc_scaffold_45213	13864.4	9813.27	400.355	197.034	1287.21	146623	34.7557	delta-1-pyrroline-5-carboxylate synthetase [Medicago truncatula]
Lc_contig_37402	17.2926	10.5746	110.574	153.687	34.3257	35	142895	chalcone reductase [Medicago sativa] >gi|1096530|prf||2111449B chalcone reductase
Lc_scaffold_41770	7378.2	1565.05	8876.44	3333.82	3503.67	31346	149460	PREDICTED: uncharacterized protein LOC101508712 [Cicer arietinum]
Lc_scaffold_55550	31125.3	28778.9	9253.92	2971.28	1623.11	152694	7963.39	homeobox-leucine zipper protein [Medicago sativa]
Lc_contig_17547	143698	2791.7	1079.05	2305.3	311.383	194	265.012	PREDICTED: uncharacterized protein LOC101501163 [Cicer arietinum]
Lc_contig_20003	147637	454.71	4979.65	6640.05	9753.4	6971	3019.4	cytochrome P450 family 71 protein [Medicago truncatula]
Lc_contig_38407	28.8211	0	11.4387	7.88137	142081	4	2.89631	plant invertase/pectin methylesterase inhibitor [Medicago truncatula]
Lc_scaffold_56827	18213.5	23295.9	91582.2	159539	21470.7	28612	25318.1	isoamylase isoform 3 [Pisum sativum]
Lc_contig_15631	1.44105	5.28732	123820	93500.6	2.45183	15	669.047	Abscisic acid insensitive [Medicago truncatula] >gi|355485855|gb|AES67058.1| bZIP transcription factor [Medicago truncatula]
Lc_contig_33590	57155.1	34986.2	7896.53	5784.92	150712	75986	233.153	unknown [Medicago truncatula]
Lc_contig_36036	3798.62	2099.07	147113	40206.8	8189.13	675	5912.81	hypothetical protein SORBIDRAFT_1368s002010 [Sorghum bicolor] >gi|241947119|gb|EES20264.1| hypothetical protein SORBIDRAFT_1368s002010 [Sorghum bicolor]
Lc_scaffold_56404	6738.37	119139	108058	63914	529.596	63	2039	Annexin-like protein RJ4 [Medicago truncatula] >gi|217073400|gb|ACJ85059.1| unknown [Medicago truncatula] >gi|355487696|gb|AES68899.1| annexin D8 [Medicago truncatula] >gi|388491890|gb|AFK34011.1| unknown [Medicago truncatula]
Lc_contig_12307	155063	97450.6	62257.1	10832.9	64429.3	140635	33682.6	unknown [Medicago truncatula]
Lc_scaffold_38797	21.6158	10.5746	119237	98477.7	24.5184	28	1120.87	Argininosuccinate synthase [Medicago truncatula] >gi|355491134|gb|AES72337.1| argininosuccinate synthase [Medicago truncatula]
Lc_contig_12220	29543	149541	21516.2	16554.8	208.406	2407	156.401	unknown [Medicago truncatula] >gi|657387001|gb|AES87490.2| Lipid transfer protein [Medicago truncatula]
Lc_scaffold_51058	1108.17	2717.68	20738.4	145092	487.915	263	6335.67	RecName: Full=Galactinol--sucrose galactosyltransferase; AltName: Full=Raffinose synthase >gi|18181865|emb|CAD20127.2| raffinose synthase [Pisum sativum]
Lc_contig_37349	1491.49	1454.01	18149.4	11266.4	1956.56	30741	148822	pentatricopeptide (PPR) repeat protein [Medicago truncatula]
Lc_contig_17084	90211.4	154231	42239.4	68335.4	39913.4	6089	2024.52	Naringenin 2-oxoglutarate 3-dioxygenase [Medicago truncatula] >gi|237688254|gb|ACR15123.1| flavanone-3-hydroxylase [Medicago truncatula] >gi|355523345|gb|AET03799.1| naringenin 3-dioxygenase (flavanone-3-hydroxylase) [Medicago truncatula]
Lc_scaffold_49385	3849.06	433.56	1929.33	646.272	141932	5494	37.652	PREDICTED: probable glutathione S-transferase [Malus domestica]
Lc_scaffold_58329	96900.8	1533.32	16250.6	370.424	18744.3	56532	137176	unknown [Medicago truncatula] >gi|388500800|gb|AFK38466.1| unknown [Medicago truncatula] >gi|657397605|gb|KEH37321.1| DREPP plasma membrane protein [Medicago truncatula]
Lc_scaffold_55670	15574.9	6572.14	1521.35	646.272	145548	30511	28.9631	PREDICTED: glycerate dehydrogenase-like isoform X2 [Cicer arietinum]
Lc_contig_19325	65112.6	51599	122200	174537	35186.3	72139	145662	DnaJ [Medicago truncatula] >gi|355507035|gb|AES88177.1| DnaJ-class molecular chaperone [Medicago truncatula]
Lc_scaffold_42870	4837.62	9543.61	60358.3	147949	2167.42	11764	35539.1	ATP-dependent chaperone ClpB [Medicago truncatula]
Lc_contig_12381	660.003	142308	12941	1127.04	12685.8	61	115.852	MLP-like protein [Medicago truncatula]
Lc_contig_20925	63758	47115.3	34518.2	27647.8	169451	48479	9866.27	thylakoid rhodanese-like protein [Medicago truncatula]
Lc_scaffold_49374	8469.07	872.408	514.742	461.06	134424	1797	70028.3	Nitrate reductase [Medicago truncatula] >gi|317135446|gb|ADV03139.1| nitrate reductase 2 [Medicago truncatula] >gi|355516155|gb|AES97778.1| nitrate reductase [NADH]-like protein [Medicago truncatula]
Lc_contig_19959	1271.01	8702.93	57639.7	142964	161.821	59841	10283.3	ABI five-binding protein [Medicago truncatula]
Lc_scaffold_51720	137050	94267.6	58775.9	7053.82	38104	3566	430.101	linoleate 13S-lipoxygenase 2-1 related protein [Medicago truncatula]
Lc_contig_21965	66608.4	119626	106948	147188	18325	32262	21854.1	PREDICTED: dentin sialophosphoprotein-like [Cicer arietinum]
Lc_scaffold_41528	410.7	138644	4114.12	299.492	252.539	4471	49.2372	Peroxidase [Medicago truncatula] >gi|355500290|gb|AES81493.1| peroxidase family protein [Medicago truncatula]
Lc_contig_20220	124680	167011	116397	134192	38032.9	79126	27532.3	tubulin beta-1 chain [Medicago truncatula]
Lc_contig_22142	19821.7	16665.6	46811	44482.4	15297	19174	158835	PREDICTED: acyl-CoA dehydrogenase family member 10-like [Cicer arietinum]
Lc_contig_38071	47778.1	102447	40832.4	15900.7	131230	140939	27151.4	granule-bound starch synthase [Pisum sativum]
Lc_scaffold_57144	47.5548	401.836	129967	68922.6	61.2959	14	2185.26	ornithine carbamoyltransferase [Medicago truncatula]
Lc_contig_19994	104753	39914	51028.1	43493.3	91757.5	31634	174998	Omega-6 fatty acid desaturase endoplasmic reticulum [Medicago truncatula] >gi|355500274|gb|AES81477.1| microsomal omega-3 fatty acid desaturase [Medicago truncatula]
Lc_scaffold_42883	17546.3	19727	85756.1	141656	7767.41	10522	15971.7	PREDICTED: uncharacterized protein LOC101515516 [Cicer arietinum]
Lc_scaffold_40639	33.1442	42.2986	20238.9	93563.7	225.569	96	120208	Late embryogenesis abundant protein D-34 [Medicago truncatula] >gi|355479677|gb|AES60880.1| late embryogenesis abundant D-like protein [Medicago truncatula]
Lc_contig_04505	69421.3	8940.86	10756.2	2403.82	127103	101117	13263.6	#N/A
Lc_contig_20179	94599.4	124976	3618.45	165.509	39724.6	9090	272.253	uncharacterized protein LOC100819144 [Glycine max] >gi|255635295|gb|ACU18001.1| unknown [Glycine max]
Lc_contig_21228	86794.7	62638.9	27117.4	26221.3	166259	59857	21034.4	RecName: Full=RuBisCO large subunit-binding protein subunit alpha chloroplastic; AltName: Full=60 kDa chaperonin subunit alpha; AltName: Full=CPN-60 alpha; Flags: Precursor [Pisum sativum] >gi|1185390|gb|AAA87731.1| alphacpn60 precursor [Pisum sativum]
Lc_contig_35127	175.809	0	131244	61490.4	112.784	28	1052.81	Convicilin [Medicago truncatula] >gi|87162572|gb|ABD28367.1| Cupin RmlC-type [Medicago truncatula] >gi|355499169|gb|AES80372.1| vicilin 47 kDa protein [Medicago truncatula]
Lc_contig_16654	93574.8	138581	45762.5	65009.5	167956	71083	24662	unknown [Medicago truncatula] >gi|657400110|gb|KEH39439.1| cytosolic triosephosphate isomerase [Medicago truncatula]
Lc_contig_12813	31576.4	32427.1	13894.2	11006.3	151921	42610	3072.98	30S ribosomal protein S13 [Medicago truncatula] >gi|355490158|gb|AES71361.1| 30S ribosomal protein S13 [Medicago truncatula] >gi|388516343|gb|AFK46233.1| unknown [Medicago truncatula]
Lc_contig_22460	86067	51704.7	25195.7	13043.7	152585	61615	7704.17	PREDICTED: enolase-phosphatase E1-like [Glycine max]
Lc_contig_21231	79227.7	126642	2916.87	244.322	156.917	14620	41.9964	Sieve element-occluding protein [Medicago truncatula] >gi|307101684|gb|ADN32807.1| sieve element occlusion b [Medicago truncatula] >gi|355479811|gb|AES61014.1| sieve element occlusion protein [Medicago truncatula]
Lc_contig_16132	32596.6	391.262	19.0645	3.94068	135540	10	8.68892	PREDICTED: fasciclin-like arabinogalactan protein 3-like [Cicer arietinum]
Lc_contig_18534	60009.8	27874.8	16162.9	10907.8	112343	128586	4674.64	PREDICTED: 50S ribosomal protein L1 chloroplastic-like [Cicer arietinum]
Lc_scaffold_46473	89232.9	121207	6054.89	4555.43	1498.07	3527	1669.72	hypothetical protein MIMGU_mgv1a015651mg [Erythranthe guttata]
Lc_contig_37371	4213.64	4827.32	713.013	484.704	757.617	135362	2490.82	hypothetical protein MTR_4g114000 [Medicago truncatula]
Lc_scaffold_47861	36739.7	20879.6	7808.83	2663.9	143479	53062	1451.05	PREDICTED: tRNA-dihydrouridine synthase A-like isoform X2 [Cicer arietinum]
Lc_contig_12124	133342	2654.23	228.774	137.924	88.2661	153	24.6186	PREDICTED: uncharacterized protein LOC101515541 [Cicer arietinum]
Lc_contig_18930	56709.8	30560.7	24776.3	9445.82	24609.1	149109	1818.88	#N/A
Lc_contig_16754	123495	167677	70508.2	59823.5	23346.4	39557	94730.9	histone H1 [Lens nigricans]
Lc_contig_11505	20.1748	0	45022.8	135469	44.133	16	17986.1	seed maturation protein [Medicago truncatula] >gi|355513158|gb|AES94781.1| reticulon-like protein [Medicago truncatula]
Lc_contig_35625	4970.2	2516.76	136430	54204.1	12158.6	991	5468.23	PREDICTED: uncharacterized protein LOC101218508 partial [Cucumis sativus]
Lc_contig_21814	22824.9	22910	101057	139063	21559	15355	18495.8	zincin-like metalloprotease family protein [Medicago truncatula]
Lc_contig_38425	1906.51	2204.81	11461.6	2167.38	2010.5	7948	136514	RecName: Full=Cytochrome P450 94A1; AltName: Full=P450-dependent fatty acid omega-hydroxylase [Vicia sativa] >gi|4204095|gb|AAD10204.1| CYP94A1 [Vicia sativa]
Lc_contig_35092	3847.61	2009.18	137265	32475.2	6892.11	566	3786.92	hypothetical protein [Phaseolus vulgaris]
Lc_scaffold_43196	52046.5	60238.4	9215.79	5237.17	136138	1547	123.093	proline-rich protein [Medicago truncatula]
Lc_contig_19548	31.7032	31.7239	30.5032	7.88137	132205	15	20.2741	PREDICTED: pectate lyase-like [Cicer arietinum]
Lc_scaffold_40810	904.982	819.535	109278	98505.3	1865.85	2592	2889.07	Pyrimidine-specific ribonucleoside hydrolase rihA [Medicago truncatula]
Lc_contig_22316	124325	65002.3	53003.2	15683.9	122739	104641	1361.26	Protein CHUP1 [Medicago truncatula] >gi|355515744|gb|AES97367.1| CHUP1-like protein [Medicago truncatula]
Lc_contig_37499	60713	67899.8	81241.6	185102	39440.2	69533	39783.7	RecName: Full=Probable sucrose-phosphate synthase; AltName: Full=UDP-glucose-fructose-phosphate glucosyltransferase >gi|1022365|emb|CAA91217.1| sucrose phosphate synthase [Vicia faba var. minor]
Lc_scaffold_47862	36584	20414.3	7911.78	2675.72	142025	53215	1623.38	PREDICTED: tRNA-dihydrouridine synthase A-like isoform X2 [Cicer arietinum]
Lc_contig_19254	149342	210330	241426	307740	203713	202541	184586	RecName: Full=L-ascorbate peroxidase cytosolic; Short=AP; AltName: Full=PsAPx01 [Pisum sativum] >gi|20648|emb|CAA43992.1| L-ascorbate peroxidase [Pisum sativum] >gi|169043|gb|AAA33645.1| ascorbate peroxidase [Pisum sativum]
Lc_contig_22630	29236.1	13234.2	117556	124522	7983.17	17225	43774.8	hypothetical protein PHAVU_011G035200g [Phaseolus vulgaris] >gi|593130197|ref|XP_007131708.1| hypothetical protein PHAVU_011G035200g [Phaseolus vulgaris] >gi|561004707|gb|ESW03701.1| hypothetical protein PHAVU_011G035200g [Phaseolus vulgaris] >gi|561004708|gb|ESW03702.1| hypothetical protein PHAVU_011G035200g [Phaseolus vulgaris]
Lc_contig_18936	50449.9	36577.7	44450.8	49325.5	166448	113040	37666.5	ATP-dependent Clp protease proteolytic subunit [Medicago truncatula] >gi|355481537|gb|AES62740.1| ATP-dependent Clp protease proteolytic protein [Medicago truncatula]
Lc_contig_29747	9639.21	1898.15	139121	28274.4	16927.5	755	5892.53	hypothetical protein [Phaseolus vulgaris]
Lc_scaffold_57997	61354.3	29201.9	7873.65	5721.87	140694	54886	195.501	geranylgeranyl reductase [Medicago truncatula]
Lc_contig_22550	27834	40342.3	131133	106631	9120.83	25318	108181	transcription elongation factor Spt5-like protein putative [Medicago truncatula]
Lc_contig_17204	85.0222	0	42982.9	133617	220.665	18	16743.5	PREDICTED: glucose and ribitol dehydrogenase-like [Cicer arietinum]
Lc_contig_21759	141693	44683.1	65448.5	78159.5	22382.8	66610	156710	putative ethylene insensitive transcription factor [Vicia faba]
Lc_contig_13530	114451	63141.2	29752.1	17122.3	18021	52446	144311	#N/A
Lc_contig_21812	62609.5	22021.7	44115.3	34185.4	132335	128132	11378.1	Zeaxanthin epoxidase [Medicago truncatula]
Lc_contig_22018	34788.5	27885.3	142618	127591	48090.3	30931	102319	PREDICTED: uncharacterized protein LOC101489214 isoform X1 [Cicer arietinum] >gi|502142058|ref|XP_004504772.1| PREDICTED: uncharacterized protein LOC101489214 isoform X2 [Cicer arietinum] >gi|502142060|ref|XP_004504773.1| PREDICTED: uncharacterized protein LOC101489214 isoform X3 [Cicer arietinum]
Lc_scaffold_40296	47190.2	30560.7	101214	149900	10834.7	30649	83620.7	methyl-CpG-binding domain protein [Medicago truncatula]
Lc_contig_21069	27295	21323.8	47901.5	47197.6	159842	22451	74684.1	plastidic ATP/ADP-transporter-like protein [Medicago truncatula]
Lc_contig_22309	101597	60777.7	62024.5	33543.1	161439	35164	21137.2	PREDICTED: lipoxygenase 6 choloroplastic-like [Cicer arietinum]
Lc_scaffold_52493	3334.6	8650.06	112877	103557	48367.3	1858	86902.2	glycine-rich protein [Bruguiera gymnorhiza]
Lc_contig_37137	57610.5	72589.6	62745.2	64666.6	167156	38244	9192.88	Tubulin beta chain [Medicago truncatula] >gi|355505873|gb|AES87015.1| tubulin beta-1 chain [Medicago truncatula] >gi|388519653|gb|AFK47888.1| unknown [Medicago truncatula]
Lc_scaffold_53149	159055	196345	200734	139114	154848	185705	286817	Methyl binding domain protein [Medicago truncatula] >gi|355510410|gb|AES91552.1| methyl-CpG-binding domain protein [Medicago truncatula]
Lc_contig_20683	30.2621	5.28732	240.213	122.161	41.6812	16	129159	High-affinity nitrate transporter [Medicago truncatula] >gi|358346959|ref|XP_003637531.1| High-affinity nitrate transporter [Medicago truncatula] >gi|657387978|gb|KEH30007.1| high affinity nitrate transporter 2.7 [Medicago truncatula]
Lc_contig_16980	38538.1	31993.6	53689.5	100109	155912	56089	12331	MPBQ/MSBQ methyltransferase [Medicago truncatula] >gi|355479606|gb|AES60809.1| 2-methyl-6-phytylbenzoquinone methyltransferase [Medicago truncatula]
Lc_scaffold_58027	34758.2	19806.3	130836	138744	74212.1	44692	32343	phosphoglucan water dikinase [Medicago truncatula]
Lc_contig_37319	38996.4	55030.4	130657	128029	11687.9	25394	35235	methyltransferase PMT14-like protein putative [Medicago truncatula]
Lc_scaffold_49375	6967.5	777.236	457.549	547.755	126458	1757	61627.6	Nitrate reductase [Medicago truncatula] >gi|317135446|gb|ADV03139.1| nitrate reductase 2 [Medicago truncatula] >gi|355516155|gb|AES97778.1| nitrate reductase [NADH]-like protein [Medicago truncatula]
Lc_contig_20225	185198	94257.1	58558.6	94529.1	54141.4	82080	152902	Elongation factor 1-alpha [Medicago truncatula] >gi|355505642|gb|AES86784.1| GTP-binding elongation factor Tu family protein [Medicago truncatula]
Lc_scaffold_51030	52781.5	25981.9	6451.44	4330.81	139750	60070	7287.11	PREDICTED: uncharacterized protein LOC101494889 [Cicer arietinum]
Lc_contig_17500	76.3759	8052.59	126771	58109.3	26.9702	32	1349.68	nodulin MtN21/EamA-like transporter family protein [Medicago truncatula]
Lc_contig_17483	17426.7	15645.2	46578.5	8295.14	21875.3	144755	14378.7	PREDICTED: TATA-binding protein-associated factor 2N-like [Cicer arietinum]
Lc_scaffold_52648	116120	91941.2	39993.6	53565.7	168228	76482	29223.7	Actin 7 isoform 1 [Theobroma cacao] >gi|590708359|ref|XP_007048255.1| DEAD/DEAH box RNA helicase family protein isoform 1 [Theobroma cacao] >gi|508700514|gb|EOX92410.1| Actin 7 isoform 1 [Theobroma cacao] >gi|508700516|gb|EOX92412.1| DEAD/DEAH box RNA helicase family protein isoform 1 [Theobroma cacao]
Lc_contig_18724	118.166	512.87	1685.3	831.484	223.117	5790	129560	hypothetical protein PHAVU_009G211300g partial [Phaseolus vulgaris] >gi|561011551|gb|ESW10458.1| hypothetical protein PHAVU_009G211300g
Lc_scaffold_51967	48889.2	47178.8	151510	142582	43811.8	42663	61419.1	110 kDa 4SNc-Tudor domain protein [Pisum sativum]
Lc_scaffold_42884	16294	17707.2	82652.3	132592	7882.65	9913	14494.6	PREDICTED: uncharacterized protein LOC101515516 [Cicer arietinum]
Lc_contig_14889	5251.2	253.791	64.8194	15.7627	129222	2644	990.537	putative ABA-induced guard cell protein [Vicia faba]
Lc_contig_14257	5689.28	10971.2	34350.5	130850	7549.2	66842	90317	seed maturation protein LEA 4 [Glycine tomentella]
Lc_scaffold_39611	56095.9	25886.7	114044	140615	13735.2	25815	52754.8	hypothetical protein MTR_4g132200 [Medicago truncatula] >gi|355511495|gb|AES92637.1| proton pump interactor putative [Medicago truncatula]
Lc_scaffold_47784	34624.2	43059.9	120309	115466	20440.9	50718	138029	structural maintenance of chromosomes protein [Medicago truncatula]
Lc_contig_35674	3820.23	1802.98	132296	30784.6	6838.17	492	5618.83	hypothetical protein MTR_5g051000 [Medicago truncatula]
Lc_contig_17591	50838.9	14159.4	2890.18	1284.66	23760.7	135380	7158.22	#N/A
Lc_scaffold_49040	61478.2	145703	118856	78782.2	31653.2	81337	6542.76	unknown [Medicago truncatula]
Lc_contig_22547	40567.1	23232.5	27975.3	33417	19215	43366	155329	PREDICTED: probable disease resistance protein At5g66900-like [Cicer arietinum] >gi|574460692|gb|AHG28990.1| NBS-LRR protein [Cicer arietinum]
Lc_contig_37413	904.982	15.862	11.4387	11.8221	125843	5	8.68892	pectate lyase-like protein [Medicago truncatula]
Lc_contig_20001	59521.3	161073	27857.1	25102.2	53589.8	83045	36772.9	Tubulin beta chain [Medicago truncatula]
Lc_contig_07358	5189.24	2405.73	129284	50602.3	11928.2	928	4668.85	hypothetical protein [Phaseolus vulgaris]
Lc_contig_19955	6166.27	8470.29	472.8	114.28	78.4587	127272	15.9297	#N/A
Lc_contig_18224	18.7337	10.5746	3.81291	0	124943	15	13.0334	PREDICTED: polygalacturonase-like [Cicer arietinum]
Lc_contig_08902	3167.44	1438.15	131946	22548.6	17032.9	638	10397.7	hypothetical protein MTR_132s0010 partial [Medicago truncatula]
Lc_scaffold_42877	19043.5	15021.3	45080	49640.8	11913.5	32694	147151	RNA recognition motif (RRM) containing protein [Medicago truncatula]
Lc_contig_12394	28313.8	19436.2	7980.41	1666.91	131725	58161	162.193	hypothetical protein MTR_5g042420 [Medicago truncatula] >gi|355515238|gb|AES96861.1| NAD(P)H dehydrogenase [Medicago truncatula] >gi|388506878|gb|AFK41505.1| unknown [Medicago truncatula]
Lc_contig_17464	127202	1697.23	167.768	118.221	2802.45	1727	21264.7	xyloglucan endotransglucosylase/hydrolase family protein [Medicago truncatula]
Lc_scaffold_47863	32730.7	18066.8	4743.25	1331.95	132299	48902	275.149	PREDICTED: tRNA-dihydrouridine synthase A-like isoform X2 [Cicer arietinum]
Lc_scaffold_53252	61494.1	32913.6	98609.4	123257	15713.8	44738	137627	E3 ubiquitin-protein ligase HUWE1 [Medicago truncatula] >gi|355516670|gb|AES98293.1| E3 ubiquitin-protein ligase UPL1-like protein [Medicago truncatula]
Lc_scaffold_51977	153567	27911.8	54108.9	90572.7	18052.9	39546	82392.7	SQUAMOSA promoter binding protein [Medicago truncatula] >gi|355480373|gb|AES61576.1| squamosa promoter-binding-like protein [Medicago truncatula]
Lc_contig_16038	42880	30825.1	12338.6	11755.1	141091	47009	5059.85	50S ribosomal protein L13 [Medicago truncatula]
Lc_contig_37468	10771.9	105345	564.31	8165.1	111090	41968	69764.8	hypothetical protein BN871_AB_00880 [Paenibacillus sp. P22]
Lc_contig_22479	123200	1670.79	129.639	27.5848	61.2959	100	31.8594	PREDICTED: uncharacterized protein LOC101489418 [Cicer arietinum]
Lc_scaffold_40714	123029	1406.43	91.5097	106.398	1701.57	71	24.6186	PREDICTED: ATPase 8 plasma membrane-type-like [Cicer arietinum]
Lc_contig_21467	33808.6	16713.2	44938.9	68540.3	126809	12946	117408	hypothetical protein LOTGIDRAFT_113400 partial [Lottia gigantea] >gi|556110820|gb|ESO99471.1| hypothetical protein LOTGIDRAFT_113400
Lc_contig_16549	100103	25437.3	50113	79046.2	170496	60907	83975.5	Pyridoxal biosynthesis protein PDX1.3 [Medicago truncatula] >gi|72256515|gb|AAZ67140.1| pyridoxine biosynthesis protein [Medicago truncatula] >gi|355482830|gb|AES64033.1| pyridoxal biosynthesis protein PDX1 putative [Medicago truncatula]
Lc_contig_15413	3276.96	126367	17142.8	9879.29	208.406	910	663.254	Annexin-like protein [Medicago truncatula]
Lc_contig_19947	173232	168449	141169	115529	66476.6	206418	118583	hypothetical protein MTR_6g012780 [Medicago truncatula] >gi|355493554|gb|AES74757.1| pro-resilin putative [Medicago truncatula]
Lc_scaffold_44364	18975.8	41352.1	119645	98808.7	16214	10458	5414.64	argininosuccinate lyase [Medicago truncatula]
Lc_contig_15516	39121.7	35721.1	122783	60686.5	162012	79967	66350	dehydrin-cognate [Pisum sativum]
Lc_scaffold_58026	34141.5	18082.6	122139	131851	68109.5	40985	29191.9	PREDICTED: phosphoglucan water dikinase
Lc_contig_38170	17348.8	134573	9269.17	7298.15	17256	47533	10322.4	UDP-D-glucuronate carboxy-lyase [Pisum sativum]
Lc_contig_37167	2214.9	1861.14	8540.91	7901.07	3574.78	18353	127933	ABC transporter B family member [Medicago truncatula]
Lc_scaffold_39041	7388.28	116903	3729.02	1698.43	5796.14	78844	15263.5	trans-caffeoyl-coa 3-o-methyltransferase [Populus trichocarpa] >gi|30580334|sp|O65922.1|CAMT2_POPTR RecName: Full=Caffeoyl-CoA O-methyltransferase 2; AltName: Full=Trans-caffeoyl-CoA 3-O-methyltransferase 2; Short=CCoAMT-2; Short=CCoAOMT-2 >gi|2960358|emb|CAA12199.1| caffeoyl-CoA 3-O-methyltransferase [Populus trichocarpa] >gi|2960360|emb|CAA12200.1| caffeoyl-CoA 3-O-methyltransferase [Populus tr…
Lc_contig_29639	2746.65	3119.52	121937	53081	6051.13	1008	703.802	hypothetical protein MTR_1g042370 [Medicago truncatula]
Lc_scaffold_51822	46863.1	127488	5898.56	2498.39	4648.68	19977	1949.21	PREDICTED: fasciclin-like arabinogalactan protein 7-like isoform X1 [Cicer arietinum] >gi|502099993|ref|XP_004491608.1| PREDICTED: fasciclin-like arabinogalactan protein 7-like isoform X2 [Cicer arietinum] >gi|502099997|ref|XP_004491609.1| PREDICTED: fasciclin-like arabinogalactan protein 7-like isoform X3 [Cicer arietinum]
Lc_contig_21856	14917.8	41172.4	101641	104665	9684.75	360	1348.23	TCP family transcription factor [Medicago truncatula]
Lc_contig_11280	10877.1	1221.37	49.5678	98.5171	122768	161	1.44815	PREDICTED: protein GAST1-like [Cicer arietinum]
Lc_contig_35324	2514.64	1179.07	125525	27667.5	5666.19	544	5109.08	PREDICTED: uncharacterized protein LOC101515437 [Cicer arietinum] >gi|502128997|ref|XP_004500147.1| PREDICTED: uncharacterized protein LOC101512735 [Cicer arietinum] >gi|502143815|ref|XP_004505476.1| PREDICTED: uncharacterized protein LOC101504397 [Cicer arietinum] >gi|502166279|ref|XP_004513845.1| PREDICTED: uncharacterized protein LOC101505093 [Cicer arietinum] >gi|502178467|ref|XP_004516261.1|…
Lc_contig_20987	72776.1	16924.7	24055.6	5678.53	126247	16647	912.336	Omega-3 fatty acid desaturase [Medicago truncatula] >gi|355505713|gb|AES86855.1| temperature-sensitive omega-3 fatty acid desaturase [Medicago truncatula]
Lc_contig_22628	44266.3	41669.4	82820.1	103155	13958.3	63368	151303	Centromere protein [Medicago truncatula] >gi|355479643|gb|AES60846.1| kinase interacting (KIP1-like) family protein [Medicago truncatula]
Lc_contig_22397	141383	36260.4	29839.8	19971.4	36507.8	96737	28146.3	P-type H+-ATPase [Vicia faba]
Lc_scaffold_56509	8146.28	1369.42	43783.6	125775	4881.6	6213	58411.3	multidrug resistance protein ABC transporter family protein [Medicago truncatula]
Lc_contig_37210	29685.7	21424.2	53594.2	36415.9	58346.3	68634	156686	pseudo response regulator 37 [Pisum sativum]
Lc_scaffold_55793	15537.4	15613.5	41758.9	41822.5	108847	11161	120372	PREDICTED: glycine-rich RNA-binding abscisic acid-inducible protein-like [Cicer arietinum]
Lc_contig_17519	35290	26595.2	12403.4	14887.9	141584	36392	18135.2	unknown [Medicago truncatula]
Lc_contig_19598	120370	1691.94	11.4387	11.8221	12.2592	42	8.68892	PREDICTED: pectate lyase-like [Cicer arietinum]
Lc_contig_37647	103035	44233.7	32424.9	22103.3	119272	104020	8852.56	Tetratricopeptide-like helical domain-containing protein [Medicago truncatula]
Lc_contig_21299	13786.6	28234.3	3473.56	9390.65	2520.49	2287	127416	4-coumarate CoA ligase [Medicago truncatula] >gi|355512178|gb|AES93801.1| 4-coumarate:CoA ligase-like protein [Medicago truncatula]
Lc_contig_37773	30.2621	5.28732	320.284	283.729	119875	16	124.541	O-methyltransferase [Medicago truncatula] >gi|355490666|gb|AES71869.1| flavonoid O-methyltransferase-like protein [Medicago truncatula]
Lc_contig_20807	104329	134044	35921.4	61167.3	35507.5	92406	5814.33	fasciclin-like arabinogalactan protein 16 precursor [Medicago truncatula]
Lc_contig_10287	11550	3008.49	5391.45	768.433	123953	8150	57.9261	#N/A
Lc_contig_18675	117437	102690	27029.7	41199.9	157454	68060	75774.6	PREDICTED: ADP ATP carrier protein 1
Lc_contig_17559	69499.2	35076.1	29191.6	10584.7	126515	96091	8050.28	PREDICTED: protein THYLAKOID FORMATION1 chloroplastic-like [Cicer arietinum]
Lc_contig_38029	40244.3	32295	54993.5	66668.5	157685	63097	21851.2	Ascorbate peroxidase [Medicago truncatula]
Lc_contig_19154	11384.3	126229	8788.75	25094.3	5470.04	3237	686.425	GDSL-like lipase/acylhydrolase [Medicago truncatula]
Lc_contig_20137	3036.3	6038.12	80673.5	105449	414.36	656	2553.09	U-box domain-containing protein [Medicago truncatula] >gi|355492353|gb|AES73556.1| armadillo/beta-catenin-like repeat protein [Medicago truncatula]
Lc_scaffold_46354	5937.14	5419.5	64327.5	123927	8184.23	7368	32076.6	Katanin p60 ATPase-containing subunit [Medicago truncatula] >gi|355480600|gb|AES61803.1| P-loop nucleoside triphosphate hydrolase superfamily protein [Medicago truncatula]
Lc_scaffold_49888	5079.72	121.608	53.3807	55.1696	118784	21	20.2741	PREDICTED: ATPase 8 plasma membrane-type-like [Cicer arietinum]
Lc_contig_17702	35232.3	24760.5	4922.46	3948.57	129901	35392	4516.79	PREDICTED: 50S ribosomal protein L4 chloroplastic-like [Cicer arietinum]
Lc_contig_35792	4634.43	2040.91	122097	41329.9	10334.5	707	3436.47	PREDICTED: uncharacterized protein LOC101218508 partial [Cucumis sativus]
Lc_contig_19830	31932.3	10405.4	3553.63	3223.48	126068	20790	1836.26	membrane protein putative [Medicago truncatula]
Lc_contig_37934	97275.5	195731	60945.5	81193.9	91500	113269	75108.5	PREDICTED: serine hydroxymethyltransferase 1-like [Cicer arietinum]
Lc_contig_20810	51483.1	57864.4	26648.4	17547.9	137371	17186	9566.5	PREDICTED: phospholipase A1-Igamma3 chloroplastic-like [Cicer arietinum]
Lc_contig_20021	136975	31353.8	34186.5	17618.8	109781	65306	85794.4	4-hydroxy-3-methylbut-2-enyl diphosphate reductase [Medicago truncatula]
Lc_contig_10743	4831.85	6492.83	278.342	90.6357	2956.91	119797	569.124	PREDICTED: uncharacterized protein LOC101514838 [Cicer arietinum]
Lc_contig_11914	11.5284	10.5746	97621.8	83979.9	490.367	5	446.031	#N/A
Lc_scaffold_45496	131150	16448.9	48046.4	49613.2	23812.2	12607	96038.6	PREDICTED: proline dehydrogenase 2 mitochondrial-like [Cicer arietinum]
Lc_contig_38256	172241	91650.4	98925.8	75747.8	106826	101192	22488.4	class1 chitinase [Pisum sativum]
Lc_contig_37812	49036.2	19346.3	10851.5	13496.8	57493.1	131164	7045.26	PREDICTED: uncharacterized protein LOC101501423 [Cicer arietinum]
Lc_scaffold_56858	16602.4	5075.83	16452.7	220.678	103379	90364	150.608	1-deoxy-D-xylulose 5-phosphate reductoisomerase [Medicago truncatula]
Lc_scaffold_55673	35723.7	17643.8	8849.75	2198.9	125698	48537	95.5781	unknown [Lotus japonicus]
Lc_scaffold_57013	40534	29683	5921.44	5343.57	129018	41156	3080.22	PREDICTED: 50S ribosomal protein L12 chloroplastic-like [Cicer arietinum]
Lc_contig_37162	30466.8	50345.9	88760.6	134070	14117.7	14415	36119.8	Microtubule-associated protein MAP65-1a [Medicago truncatula] >gi|355518978|gb|AET00602.1| microtubule associated protein MAP65/ASE1 family protein [Medicago truncatula]
Lc_scaffold_44632	113346	117627	34674.6	28499	116700	126210	48508.8	hypothetical protein MTR_5g093390 [Medicago truncatula] >gi|355518934|gb|AET00558.1| GDP-L-galactose phosphorylase [Medicago truncatula] >gi|388505660|gb|AFK40896.1| unknown [Medicago truncatula]
Lc_contig_36940	81085.2	37095.8	49186.5	16822.8	1240.63	4167	121513	Glutelin type-A [Medicago truncatula]
Lc_contig_22035	112365	68655.9	15434.6	2210.72	3077.05	2499	934.059	linoleate 9S-lipoxygenase-like protein [Medicago truncatula]
Lc_contig_14522	18866.3	34224.8	25352	6770.1	1213.66	84356	119455	hypothetical protein MTR_4g122800 [Medicago truncatula] >gi|217075202|gb|ACJ85961.1| unknown [Medicago truncatula] >gi|355510871|gb|AES92013.1| plant invertase/pectin methylesterase inhibitor [Medicago truncatula] >gi|388516711|gb|AFK46417.1| unknown [Medicago truncatula] >gi|388520951|gb|AFK48537.1| unknown [Medicago truncatula]
Lc_contig_04339	4408.18	2194.24	119737	43686.4	9302.26	789	4109.86	hypothetical protein SORBIDRAFT_1368s002010 [Sorghum bicolor] >gi|241947119|gb|EES20264.1| hypothetical protein SORBIDRAFT_1368s002010 [Sorghum bicolor]
Lc_scaffold_43252	80508.8	57822.1	31650.9	16302.6	105743	112219	511.198	CP12 [Pisum sativum]
Lc_contig_37815	8.64632	0	7.62581	0	115553	4	11.5852	MLP-like protein [Medicago truncatula] >gi|217071692|gb|ACJ84206.1| unknown [Medicago truncatula] >gi|355522224|gb|AET02678.1| pathogenesis-related protein bet V I family protein [Medicago truncatula] >gi|388493072|gb|AFK34602.1| unknown [Medicago truncatula]
Lc_scaffold_41768	6496.27	1073.33	4640.31	2640.26	1341.15	14686	119599	hypothetical protein MTR_8g066820 [Medicago truncatula] >gi|355522818|gb|AET03272.1| PLATZ transcription factor family protein [Medicago truncatula]
Lc_scaffold_42694	31517.3	121815	3172.34	11565.9	10182.5	55952	592.295	RecName: Full=Non-specific lipid-transfer protein 2; Short=LTP2; Contains: RecName: Full=Non-specific lipid-transfer protein 7; Short=LTP7; Flags: Precursor [Lens culinaris] >gi|60735410|gb|AAX35807.1| lipid transfer protein 2 precursor [Lens culinaris]
Lc_scaffold_56426	21418.4	18896.9	1437.47	476.823	1640.28	119759	81.0966	RecName: Full=Acid beta-fructofuranosidase; AltName: Full=Acid invertase; Short=AI; AltName: Full=Acid sucrose hydrolase; AltName: Full=Vacuolar invertase; Flags: Precursor [Vicia faba] >gi|861159|emb|CAA89992.1| vacuolar invertase; beta-fructofuranosidase [Vicia faba var. minor]
Lc_contig_01198	2380.62	1089.19	119115	24073.6	5318.03	368	3910.01	hypothetical protein SORBIDRAFT_0070s002020 [Sorghum bicolor] >gi|241947393|gb|EES20538.1| hypothetical protein SORBIDRAFT_0070s002020 [Sorghum bicolor]
Lc_scaffold_39897	81299.9	103769	13390.9	567.458	144.658	12036	315.697	Sieve element-occluding protein [Medicago truncatula] >gi|307101686|gb|ADN32808.1| sieve element occlusion c [Medicago truncatula] >gi|355479808|gb|AES61011.1| sieve element occlusion protein [Medicago truncatula]
Lc_scaffold_56427	16681.6	14191.2	1315.45	449.238	2427.32	119133	44.8927	RecName: Full=Acid beta-fructofuranosidase; AltName: Full=Acid invertase; Short=AI; AltName: Full=Acid sucrose hydrolase; AltName: Full=Vacuolar invertase; Flags: Precursor [Vicia faba] >gi|861159|emb|CAA89992.1| vacuolar invertase; beta-fructofuranosidase [Vicia faba var. minor]
Lc_contig_15879	52586.9	29133.1	13974.3	14218	131119	51760	4999.02	unknown [Medicago truncatula] >gi|657389999|gb|KEH31622.1| light harvesting-like protein [Medicago truncatula]
Lc_contig_38260	7.20527	114661	541.433	398.009	36.7775	5	30.4112	BURP domain-containing protein [Medicago truncatula]
Lc_contig_27727	3402.33	3415.61	99440.6	81323.9	4572.67	492	189.708	hypothetical protein MTR_5g089380 [Medicago truncatula] >gi|355518574|gb|AET00198.1| hypothetical protein MTR_5g089380 [Medicago truncatula]
Lc_scaffold_53136	62025.8	112519	68052.7	100172	45785.6	150660	23952.5	L-myo inositol-1 phosphate synthase [Medicago truncatula] >gi|355491035|gb|AES72238.1| myo-inositol 1-phosphate synthase [Medicago truncatula]
Lc_contig_21973	18363.4	15476	37370.3	34717.4	141226	52720	31100.5	unknown [Medicago truncatula]
Lc_scaffold_46355	5944.35	4922.49	61711.9	120207	8767.76	6918	30619.7	Katanin p60 ATPase-containing subunit [Medicago truncatula] >gi|355480600|gb|AES61803.1| P-loop nucleoside triphosphate hydrolase superfamily protein [Medicago truncatula]
Lc_contig_37555	96432.5	47924.3	39642.8	35950.9	131391	21255	12064.6	#N/A
Lc_contig_11032	29370.1	126224	16151.5	10127.6	12045.9	12842	4484.93	Defensin [Medicago truncatula] >gi|358345086|ref|XP_003636614.1| Defensin [Medicago truncatula] >gi|355522999|gb|AET03453.1| Defensin MtDef4.2 [Medicago truncatula] >gi|388495522|gb|AFK35827.1| unknown [Medicago truncatula]
Lc_scaffold_52763	114558	1596.77	61.0065	31.5255	2925.04	81	27.5149	PREDICTED: calcium-dependent protein kinase 24-like isoform X2 [Cicer arietinum]
Lc_scaffold_47157	114662	2664.81	415.607	342.84	2334.15	118	114.404	PREDICTED: proline-rich receptor-like protein kinase PERK4-like isoform X1 [Cicer arietinum] >gi|502161101|ref|XP_004512026.1| PREDICTED: proline-rich receptor-like protein kinase PERK4-like isoform X2 [Cicer arietinum]
Lc_contig_18012	38399.8	73604.8	5421.95	10403.4	18793.3	118371	3941.87	PREDICTED: annexin D1-like isoform X1 [Cicer arietinum] >gi|502178090|ref|XP_004516177.1| PREDICTED: annexin D1-like isoform X2 [Cicer arietinum] >gi|502178095|ref|XP_004516178.1| PREDICTED: annexin D1-like isoform X3 [Cicer arietinum]
Lc_contig_37983	10988	14074.8	2764.36	4137.72	15713.8	122951	13841.4	amino acid transporter [Vicia faba]
Lc_contig_38002	5.76422	31.7239	2920.69	107506	183.888	22	59934.7	wound-inducible putative cytosolic terpene synthase 1 [Medicago truncatula] >gi|657388973|gb|KEH30760.1| sesquiterpene synthase [Medicago truncatula]
Lc_contig_21313	5967.4	20409.1	72670.2	102765	1149.91	37541	98249.9	heat shock cognate 70 kDa protein [Medicago truncatula]
Lc_contig_23903	268.036	21.1493	86125.9	89591.5	4.90367	228	974.607	#N/A
Lc_scaffold_39865	85169.2	97265.5	10313.9	342.84	147.11	11308	251.979	Sieve element-occluding protein [Medicago truncatula] >gi|307101686|gb|ADN32808.1| sieve element occlusion c [Medicago truncatula] >gi|355479808|gb|AES61011.1| sieve element occlusion protein [Medicago truncatula]
Lc_contig_21215	171859	170104	67919.3	93894.7	132782	104490	75078	PREDICTED: uncharacterized protein LOC101500213 [Cicer arietinum]
Lc_contig_37774	25.939	21.1493	568.123	216.738	113096	9	201.293	O-methyltransferase [Medicago truncatula] >gi|355490666|gb|AES71869.1| flavonoid O-methyltransferase-like protein [Medicago truncatula]
Lc_scaffold_42997	29682.8	43329.6	81813.5	140745	25165.6	42882	22701.2	PREDICTED: cysteine proteinase inhibitor 12-like [Cicer arietinum]
Lc_contig_11739	22342.1	114608	209.71	315.255	83.3624	36	70.9595	Pectinesterase inhibitor [Medicago truncatula] >gi|355510867|gb|AES92009.1| plant invertase/pectin methylesterase inhibitor [Medicago truncatula]
Lc_scaffold_42075	234.892	100.459	36920.4	115738	22.0665	3113	40937.8	PREDICTED: late embryogenesis abundant protein D-34-like isoform X2 [Cicer arietinum]
Lc_contig_15359	36039.3	24887.4	16243	15652.4	133157	43398	11950.2	PREDICTED: uncharacterized protein LOC101496924 isoform X2 [Cicer arietinum]
Lc_contig_20812	59041.4	50800.6	52103.4	127524	14061.3	8121	6914.93	PREDICTED: L-ascorbate oxidase homolog [Cicer arietinum]
Lc_scaffold_47691	63732.1	75851.9	106399	158518	33541.1	40957	85058.7	unknown [Medicago truncatula] >gi|388508204|gb|AFK42168.1| unknown [Medicago truncatula] >gi|657401106|gb|KEH40126.1| 60S ribosomal L13-like protein [Medicago truncatula]
Lc_contig_35407	2876.34	1496.31	116801	26118.9	6350.25	529	4871.59	Uncharacterized protein TCM_002697 [Theobroma cacao] >gi|508701880|gb|EOX93776.1| Uncharacterized protein TCM_002697 [Theobroma cacao]
Lc_scaffold_54741	14141.1	16813.7	59206.8	41357.5	9111.02	16255	127555	NADH glutamate synthase [Medicago truncatula]
Lc_scaffold_53103	116617	113228	47459.2	54148.9	41811.1	148177	57826.2	Endoglucanase [Medicago truncatula] >gi|87241060|gb|ABD32918.1| Glycoside transferase six-hairpin
Lc_scaffold_54604	3246.69	4742.73	36867	118079	2437.12	5143	14435.2	GRF1-interacting factor-like protein [Medicago truncatula]
Lc_scaffold_51034	15681.5	50943.3	16220.1	19612.8	11550.6	31067	129569	2-dehydro-3-deoxyphosphoheptonate aldolase (3-deoxy-d-arabino-heptulosonate 7-phosphate synthase) [Medicago truncatula] >gi|355516488|gb|AES98111.1| phospho-2-dehydro-3-deoxyheptonate aldolase [Medicago truncatula]
Lc_contig_21523	63.4064	112456	6916.61	2510.22	164.273	105	958.677	Subtilisin-type protease [Medicago truncatula] >gi|355492244|gb|AES73447.1| subtilisin-like serine protease [Medicago truncatula]
Lc_contig_22146	24789	18976.2	52831.6	105378	7345.7	112531	68361.5	RecName: Full=Sucrose synthase 2; AltName: Full=Sucrose-UDP glucosyltransferase 2 [Pisum sativum] >gi|2570067|emb|CAA04512.1| second sucrose synthase [Pisum sativum]
Lc_contig_37204	26029.8	29117.3	66729.7	131170	21799.3	54323	7246.56	unknown [Medicago truncatula]
Lc_contig_16493	1.44105	5.28732	7.62581	7.88137	110475	8	8.68892	PREDICTED: uncharacterized protein LOC101501163 [Cicer arietinum]
Lc_contig_21028	31399.1	14381.5	4503.04	3010.68	120902	25308	6657.16	Glutamyl-tRNA reductase [Medicago truncatula] >gi|355492739|gb|AES73942.1| glutamyl-tRNA reductase family protein [Medicago truncatula]
Lc_contig_20125	3040.62	586.893	5265.62	3917.04	1733.45	3786	113315	cytochrome P450 family protein [Medicago truncatula]
Lc_contig_37176	17223.5	19124.2	86884.7	118213	7443.77	27254	32816.6	cellulose synthase-like protein [Medicago truncatula]
Lc_scaffold_47363	12091.9	211.493	45.7549	27.5848	111671	7	15.9297	PREDICTED: pectinesterase 4-like [Cicer arietinum]
Lc_scaffold_53378	25483.6	24274.1	96119.5	97468.9	5472.5	6027	5701.38	glucan synthase-like protein [Medicago truncatula]
Lc_scaffold_51504	8742.87	21889.5	71301.3	125290	10052.5	33920	51933.7	unknown [Medicago truncatula]
Lc_contig_15150	128248	137005	78652.6	186292	62360	95018	124666	RecName: Full=Histone H1; AltName: Full=PsH1b; AltName: Full=PsH1b-40 >gi|20762|emb|CAA29123.1| unnamed protein product [Pisum sativum]
Lc_contig_10221	3331.72	110214	34.3161	374.365	24.5184	4	8.68892	hypothetical protein MTR_7g083580 [Medicago truncatula] >gi|355499476|gb|AES80679.1| Lipid transfer protein [Medicago truncatula]
Lc_scaffold_43644	156922	155912	203857	219575	115587	116118	193969	Poly(A)-binding protein [Medicago truncatula] >gi|355508977|gb|AES90119.1| polyadenylate-binding protein [Medicago truncatula]
Lc_contig_17422	549.042	110045	701.575	236.441	56.3922	99	1071.63	Peroxidase [Medicago truncatula] >gi|355513413|gb|AES95036.1| peroxidase family protein [Medicago truncatula]
Lc_scaffold_55317	21519.3	5821.34	52297.8	118327	16650.4	5152	6353.05	PREDICTED: nudix hydrolase 3-like [Cicer arietinum]
Lc_contig_21051	59884.4	66466.9	128403	105709	21750.2	46878	126576	PREDICTED: T-complex protein 1 subunit beta-like isoform X2 [Cicer arietinum]
Lc_scaffold_48387	335.766	671.49	46147.6	108333	164.273	307	3969.39	plastid OEP16.2 [Pisum sativum]
Lc_contig_15462	63295.4	52059	32135.2	5903.14	9351.3	116583	1131.01	unknown [Medicago truncatula] >gi|657379694|gb|AES81833.2| fasciclin-like arabinogalactan protein [Medicago truncatula]
Lc_scaffold_49412	13984	5631	12727.5	3223.48	9057.08	11343	118048	Pleiotropic drug resistance protein [Medicago truncatula] >gi|355486866|gb|AES68069.1| drug resistance transporter-like ABC domain protein [Medicago truncatula]
Lc_contig_14168	10887.2	19177.1	106963	90927.3	35885.1	18806	2655.91	RecName: Full=Outer envelope pore protein 16 chloroplastic; AltName: Full=Chloroplastic outer envelope pore protein of 16 kDa [Pisum sativum] >gi|1370287|emb|CAA97910.1| core protein [Pisum sativum]
Lc_scaffold_54742	14221.8	16660.3	56289.9	41621.5	9287.55	16637	125120	NADH glutamate synthase [Medicago truncatula]
Lc_scaffold_45998	4909.67	5784.33	97549.4	81556.4	4356.91	4514	9282.66	PREDICTED: transcriptional corepressor LEUNIG-like isoform X3 [Cicer arietinum]
Lc_contig_38331	35438.4	27504.6	20223.6	13481.1	64966.3	121761	525.68	phototropin-2 protein [Medicago truncatula]
Lc_contig_19794	61285.1	127118	47325.8	30764.9	5352.36	11397	30797.9	beta-1 3 glucanase [Pisum sativum]
Lc_contig_11389	50.4369	58.1605	49926.2	106710	100.525	1827	4225.71	transmembrane protein putative [Medicago truncatula]
Lc_contig_15889	30841.4	7513.28	91071.2	89228.9	159.369	362	5314.72	gibberellin 2-oxidase [Pisum sativum]
Lc_scaffold_42201	37513.5	8893.27	10397.8	6431.2	13249.7	114711	69226.1	PREDICTED: uncharacterized protein LOC100791221 [Glycine max]
Lc_contig_21078	9548.42	17173.2	19640.3	15711.5	5126.79	5641	119445	PREDICTED: nitrile-specifier protein 5-like [Cicer arietinum]
Lc_scaffold_47285	4627.22	64938.9	4632.68	106.398	3094.22	102141	983.296	Laccase 1a [Medicago truncatula] >gi|355505674|gb|AES86816.1| laccase/diphenol oxidase family protein [Medicago truncatula]
Lc_contig_20616	120109	12277.2	10397.8	3917.04	66062.2	46021	47553	homeobox associated leucine zipper protein [Medicago truncatula]
Lc_contig_17931	6653.35	87637.3	5010.16	421.653	4788.43	86478	1107.84	CAZy family GT8 glycosyltransferase [Medicago truncatula]
Lc_scaffold_52932	108693	1586.2	404.168	177.331	355.516	1600	1162.87	PREDICTED: probable phosphatidylinositol 4-kinase type 2-beta At1g26270-like isoform X1 [Cicer arietinum] >gi|502107617|ref|XP_004493321.1| PREDICTED: probable phosphatidylinositol 4-kinase type 2-beta At1g26270-like isoform X2 [Cicer arietinum]
Lc_contig_19711	35245.3	39216.1	50139.7	93910.4	16108.6	40636	133405	DnaJ protein-like protein [Medicago truncatula] >gi|355520752|gb|AET01206.1| DnaJ-class molecular chaperone [Medicago truncatula]
Lc_contig_22311	786.815	42.2986	52259.7	105275	384.938	46	8244.34	sucrose-phosphate synthase family protein [Medicago truncatula]
Lc_contig_19015	81278.3	87410	162056	177067	94930.1	77153	102240	transcription factor [Vicia faba var. minor]
Lc_scaffold_53374	39018	35070.8	74687.2	133633	16518	31891	82653.3	CHD3-type chromatin-remodeling factor pickle protein [Medicago truncatula]
Lc_contig_11307	61471	103557	3008.38	3814.58	1375.48	4027	3626.18	histone H1 subtype 7 [Pisum fulvum] >gi|528066036|emb|CCP19642.1| histone H1 subtype 7 [Pisum fulvum]
Lc_contig_38042	50.4369	10.5746	34.3161	19.7034	107356	8	8.68892	PREDICTED: uncharacterized protein LOC101499123 [Cicer arietinum]
Lc_contig_22552	113879	77956.2	140387	164701	71676.9	120371	178550	PREDICTED: uncharacterized protein LOC101510527 isoform X1 [Cicer arietinum]
Lc_scaffold_54286	7800.43	15608.2	89813	109882	16304.7	29055	63171.3	hypothetical protein MTR_5g038260 [Medicago truncatula] >gi|355514911|gb|AES96534.1| ubiquitin-protein ligase [Medicago truncatula]
Lc_contig_17640	89280.5	51107.2	87197.3	16141	407.005	8449	89755.1	RecName: Full=1-aminocyclopropane-1-carboxylate oxidase; Short=ACC oxidase; AltName: Full=Ethylene-forming enzyme; Short=EFE [Pisum sativum] >gi|169041|gb|AAA33644.1| 1-aminocyclopropane-1-carboxylate oxidase [Pisum sativum]
Lc_contig_03430	32449.7	11653.3	52629.5	17741	119407	93769	33261.2	type 1 metallothionein [Pisum sativum]
Lc_scaffold_56503	19653.1	115454	26720.8	18083.8	5972.67	908	603.88	PREDICTED: long chain acyl-CoA synthetase 1-like [Cicer arietinum]
Lc_scaffold_49633	58799.3	28609.7	69490.2	128482	20345.3	38792	105989	E3 ubiquitin-protein ligase UPL3 [Medicago truncatula] >gi|355508251|gb|AES89393.1| E3 ubiquitin-protein ligase [Medicago truncatula]
Lc_contig_18286	11227.3	39274.2	1689.12	1166.44	4864.44	110122	609.672	PREDICTED: probable protein phosphatase 2C 51-like [Cicer arietinum]
Lc_contig_38168	51268.4	33484.6	64163.6	64051.9	13980.4	37924	139616	PREDICTED: uncharacterized protein LOC101490910 isoform X4 [Cicer arietinum]
Lc_contig_31351	184.455	31.7239	26629.3	107975	4.90367	330	1371.4	#N/A
Lc_scaffold_43129	1.44105	21.1493	17287.7	108558	24.5184	4	3892.64	RecName: Full=Legumin A2; Contains: RecName: Full=Legumin A2 alpha chain; AltName: Full=Legumin A2 acidic chain; Contains: RecName: Full=Legumin A2 beta chain; AltName: Full=Legumin A2 basic chain; Flags: Precursor [Pisum sativum] >gi|295828|emb|CAA35056.1| legumin [Pisum sativum]
Lc_contig_38476	56485	11410	14550	17945.9	126990	47789	52972	Phosphoenolpyruvate carboxylase [Medicago truncatula] >gi|355486172|gb|AES67375.1| phosphoenolpyruvate carboxylase [Medicago truncatula]
Lc_scaffold_47284	4256.87	63151.8	4930.09	145.805	3216.81	100521	816.758	Laccase 1a [Medicago truncatula] >gi|355505674|gb|AES86816.1| laccase/diphenol oxidase family protein [Medicago truncatula]
Lc_contig_04397	3006.04	1390.57	110101	33484	7583.53	537	4086.69	hypothetical protein SORBIDRAFT_0070s002020 [Sorghum bicolor] >gi|241947393|gb|EES20538.1| hypothetical protein SORBIDRAFT_0070s002020 [Sorghum bicolor]
Lc_contig_38107	17487.2	115343	14203.1	3739.71	19487.2	8148	1546.63	retinoid-inducible serine carboxypeptidase [Medicago truncatula]
Lc_contig_14738	17876.3	52021.9	82206.2	111482	22757.9	16237	4416.87	PREDICTED: uncharacterized protein LOC101515366 [Cicer arietinum]
Lc_contig_16178	1968.48	5128.7	56072.6	102734	1171.98	1424	2983.2	Dihydroflavonol 4-reductase-like protein [Medicago truncatula] >gi|355517151|gb|AES98774.1| cinnamoyl-CoA reductase-like protein [Medicago truncatula]
Lc_contig_12277	63844.5	144138	54768.6	53069.2	64019.9	31942	20167	Acyl-CoA-binding protein [Medicago truncatula] >gi|355513928|gb|AES95551.1| acyl-CoA-binding domain protein [Medicago truncatula] >gi|388503750|gb|AFK39941.1| unknown [Medicago truncatula]
Lc_scaffold_55318	19275.5	4695.14	52519	112861	16478.8	4967	5875.16	PREDICTED: nudix hydrolase 3-like [Cicer arietinum]
Lc_contig_37071	27308	13530.3	16193.4	13071.2	118220	51614	4069.31	PREDICTED: NHL repeat-containing protein 2-like [Cicer arietinum]
Lc_contig_18197	108252	27695	301.22	82.7544	1373.03	8689	18.826	GDSL esterase/lipase [Medicago truncatula] >gi|355478576|gb|AES59779.1| GDSL-like lipase/acylhydrolase [Medicago truncatula]
Lc_contig_22051	126143	32342.5	27178.4	15096.8	20019.2	72108	31555.3	Protease-associated PA; Proteinase inhibitor I9 subtilisin propeptide [Medicago truncatula]
Lc_contig_37448	6819.07	5689.16	45152.4	115695	19877	14137	9327.55	PREDICTED: putative fimbrin-like protein 3-like [Cicer arietinum]
Lc_scaffold_56267	4555.17	7952.13	86228.9	94986.2	20335.5	12993	5030.88	isoamylase isoform 1 [Pisum sativum]
Lc_contig_38438	184148	88583.8	90297.2	127454	69843	75514	116158	PREDICTED: cellulose synthase A catalytic subunit 1 [UDP-forming]-like [Cicer arietinum]
Lc_scaffold_46790	112788	9850.28	5822.31	5812.51	6774.42	10455	9163.91	Shaggy-related protein kinase [Medicago truncatula] >gi|355498837|gb|AES80040.1| shaggy-like kinase [Medicago truncatula]
Lc_contig_16070	100.874	37.0112	45.7549	63.0509	104995	54	98.4744	putative tonoplast intrinsic protein [Pisum sativum]
Lc_scaffold_52164	44805.3	22857.1	6268.42	4204.71	112944	45539	165.089	Ultraviolet-B-repressible protein [Medicago truncatula] >gi|355492246|gb|AES73449.1| ultraviolet-B-repressible protein [Medicago truncatula] >gi|388516387|gb|AFK46255.1| unknown [Medicago truncatula]
Lc_scaffold_46175	5219.5	2781.13	90632.8	48383.7	85022.3	1325	11553.4	hypothetical protein MTR_0055s0130 [Medicago truncatula]
Lc_contig_22622	88817.9	90339.1	86503.4	98871.8	29726	61309	159248	PREDICTED: clathrin heavy chain 2-like [Cicer arietinum]
Lc_contig_11857	5.76422	31.7239	11.4387	74.873	104071	4	39.1001	#N/A
Lc_contig_13496	20069.6	24163.1	83407.3	7057.77	37594	65856	115907	glutathione S-transferase [Medicago truncatula]
Lc_scaffold_39044	5597.05	102569	2726.23	1655.09	4106.82	60747	13886.3	RecName: Full=Caffeoyl-CoA O-methyltransferase; AltName: Full=Trans-caffeoyl-CoA 3-O-methyltransferase; Short=CCoAMT; Short=CCoAOMT >gi|62737984|pdb|1SUI|A Chain A Alfalfa Caffeoyl Coenzyme A 3-O-Methyltransferase >gi|62737985|pdb|1SUI|B Chain B
Lc_contig_22156	86.4632	259.079	381.291	319.195	27634.6	1681	105195	lipoxygenase [Pisum sativum]
Lc_scaffold_39750	65837.4	88404	26915.3	15821.8	81744.2	99967	1064.39	RecName: Full=NADP-dependent glyceraldehyde-3-phosphate dehydrogenase; AltName: Full=Glyceraldehyde-3-phosphate dehydrogenase [NADP(+)]; AltName: Full=Non-phosphorylating glyceraldehyde 3-phosphate dehydrogenase; AltName: Full=Triosephosphate dehydrogenase [Pisum sativum] >gi|4379384|emb|CAA53076.1| glyceraldehyde-3-phosphate dehydrogenase (nonphosphorylating NADP+) [Pisum sativum] >gi|28274680|g…
Lc_contig_20996	14262.1	19436.2	28856.1	109610	5222.41	40582	84660.5	Allene oxide synthase [Medicago truncatula] >gi|33504428|emb|CAC86898.1| 9/13 hydroperoxide lyase [Medicago truncatula] >gi|355507915|gb|AES89057.1| fatty acid hydroperoxide lyase [Medicago truncatula]
Lc_contig_37699	104904	5.28732	68.6323	47.2882	19202.8	12	11.5852	Myb26 [Pisum sativum]
Lc_contig_17553	24760.2	28424.6	93061.6	102044	7708.57	26418	9646.15	PREDICTED: aldose 1-epimerase-like [Cicer arietinum]
Lc_scaffold_57145	38.9085	274.941	96813.5	56844.4	80.9106	20	1577.04	ornithine carbamoyltransferase [Medicago truncatula]
Lc_contig_11079	81274	101342	22995.6	9902.94	8797.18	11905	10406.4	PREDICTED: uncharacterized protein LOC104087621 [Nicotiana tomentosiformis]
Lc_contig_22259	114196	55263.1	63835.7	58609.8	29929.5	87414	143678	PREDICTED: uncharacterized protein LOC101503502 [Cicer arietinum]
Lc_scaffold_38767	19258.2	14767.5	98231.9	91534.2	7718.38	18193	65631.7	eukaryotic translation initiation factor 2c putative [Medicago truncatula]
Lc_scaffold_51854	45257.7	139289	39330.1	32089	27499.8	35706	55671.3	Subtilisin-like protease [Medicago truncatula] >gi|355509517|gb|AES90659.1| subtilisin-like serine protease [Medicago truncatula]
Lc_contig_30929	6922.82	1337.69	108687	17106.5	12298.4	478	4437.14	hypothetical protein [Phaseolus vulgaris]
Lc_scaffold_41463	18288.4	8628.91	41591.2	113779	1807	38956	7912.71	PREDICTED: protein phosphatase 2C 37-like [Cicer arietinum]
Lc_contig_15083	100937	75862.5	16944.6	4078.61	24675.3	88571	74763.8	PREDICTED: auxin-responsive protein IAA16-like [Cicer arietinum]
Lc_contig_12634	63.4064	121.608	190.645	204.916	411.908	120	102783	ABA-responsive protein [Medicago truncatula]
Lc_scaffold_38695	9193.92	3045.5	36615.3	111013	5634.32	6794	17923.8	PREDICTED: glutaredoxin-C1-like [Cicer arietinum]
Lc_scaffold_57998	25584.5	12932.8	3126.58	1804.83	109286	35646	92.6818	geranylgeranyl reductase [Medicago truncatula]
Lc_scaffold_42590	14942.3	12853.5	7965.16	2025.51	104610	56601	318.594	NAD(P)H-quinone oxidoreductase subunit M [Medicago truncatula]
Lc_contig_37140	24484.9	20636.4	99089.8	112002	22105.7	31274	46333.7	neutral alpha-glucosidase [Medicago truncatula]
Lc_contig_16620	17624.1	2701.82	10249.1	267.967	21230.4	58129	106464	PsAD2 [Pisum sativum]
Lc_contig_13012	1433.85	116.321	2215.3	2431.4	183.888	102872	335.971	#N/A
Lc_contig_35586	3154.47	1787.11	104790	35998.1	6914.17	554	3065.74	BnaAnng22160D partial [Brassica napus]
Lc_contig_14767	9986.5	10241.5	1746.31	2029.45	1873.2	107085	10270.3	HVA22-like protein e [Medicago truncatula] >gi|355491836|gb|AES73039.1| TB2/DP1 HVA22 family protein [Medicago truncatula]
Lc_scaffold_52799	16553.4	18510.9	99909.6	88161	6271.79	12758	46511.8	PREDICTED: protein ROS1-like [Cicer arietinum]
Lc_scaffold_42754	36578.3	102489	50681.1	56938.9	58.844	1530	609.672	PREDICTED: extensin-like [Cicer arietinum]

## Sheet: Embryogeneis
Supplementary Table S9: Expression of transcripts (normalised read counts) associated with embryogenesis for three tissue clusters. Heat map showing the hierarchical clustering of different tissue clusters.
	Reproductive tissue	Vegetative tissues	Subterranean tissue
Lc_scaffold_57404	29785	5983	8660
Lc_scaffold_48091	28660	7005	6372
Lc_scaffold_42081	22462	7273	9312
Lc_scaffold_42080	21155	6318	8459
Lc_contig_16208	45032	6306	11159
Lc_contig_16798	24214	2741	10851
Lc_scaffold_54334	27544	7438	20142
Lc_contig_37149	19342	6792	14762
Lc_contig_21908	26668	9305	11921
Lc_scaffold_46394	31089	8328	3541
Lc_scaffold_58809	19316	8306	4565
Lc_scaffold_58258	28857	4377	3875
Lc_scaffold_58257	26928	3681	3882
Lc_scaffold_55641	11244	11241	5945
Lc_scaffold_39575	6648	4905	6714
Lc_scaffold_50508	11360	4423	3746
Lc_scaffold_42082	10050	4755	3916
Lc_scaffold_50744	8516	5736	3377
Lc_scaffold_50743	8370	5781	3276
Lc_scaffold_55330	14945	5077	2930
Lc_contig_13611	13622	4813	2261
Lc_contig_13630	9457	4938	1216
Lc_scaffold_55739	6950	5573	1450
Lc_contig_15002	11769	8007	1212
Lc_scaffold_44272	12670	9110	2303
Lc_scaffold_53573	7906	8445	2124
Lc_scaffold_40543	4661	6996	2389
Lc_scaffold_55737	8734	14944	1677
Lc_contig_14948	4957	13003	1442
Lc_scaffold_40540	7047	24054	2552
Lc_contig_16199	56948	20030	33247
Lc_scaffold_46161	63752	14369	29455
Lc_scaffold_52538	68032	11103	16890
Lc_contig_38211	47897	18188	16186
Lc_scaffold_46152	39247	21239	16083
Lc_contig_10631	46138	28506	13797
Lc_contig_37470	22029	15979	15032
Lc_scaffold_47421	14132	19252	9103
Lc_contig_19477	13348	15006	30337
Lc_contig_18240	32857	13211	7491
Lc_contig_21704	26491	15436	6298
Lc_scaffold_42647	32802	25713	5076
Lc_contig_14127	19147	103198	6480
Lc_contig_37904	173306	426	171256
Lc_scaffold_40639	113878	322	120208
Lc_contig_14795	574452	554	30391
Lc_contig_09640	285266	50	81183
Lc_contig_07942	56725	16	30708
Lc_contig_07214	27501	25	14214
Lc_contig_09220	89931	51	10108
Lc_scaffold_39761	20801	256	18885
Lc_contig_16596	4760974	226	19948
Lc_contig_34685	4988728	262	16231
Lc_contig_04094	3060371	115	8341
Lc_scaffold_54907	1271393	89	6242
Lc_contig_11738	3070619	646	3730
Lc_scaffold_42075	152993	3135	40938
Lc_scaffold_48127	79349	3139	18661
Lc_scaffold_54878	372540	47	1823
Lc_contig_19318	253612	46	1076
Lc_contig_17373	147706	17	475
Lc_contig_16123	50218	243	630
Lc_contig_37608	48972	97	103
Lc_contig_30174	28288	17	109
Lc_scaffold_53571	180888	45868	44134
Lc_scaffold_46130	98812	46027	39593
Lc_scaffold_52064	83332	27770	61025
Lc_contig_12249	342799	101067	144986
Lc_scaffold_46229	4779429	40503	142446
Lc_contig_03354	767480	11863	108468
Lc_scaffold_54893	28561700	1133	85852
Lc_scaffold_54884	23835612	1084	64301
Lc_contig_37485	4652810	2237	378756
Lc_contig_14634	4143	2670	1602
Lc_scaffold_50507	3385	2688	1382
Lc_scaffold_43541	1652	2628	1929
Lc_contig_11219	1789	1621	2114
Lc_scaffold_40542	1785	3492	1119
Lc_scaffold_40541	1332	2892	867
Lc_contig_15576	1791	1891	660
Lc_contig_10404	4134	777	1651
Lc_contig_13976	4438	607	1466
Lc_contig_18465	5536	550	760
Lc_scaffold_54335	1961	364	1079
Lc_scaffold_50157	1713	6211	222
Lc_scaffold_42648	2053	4940	191
Lc_contig_07665	2146	3369	198
Lc_contig_15469	676	4479	287
Lc_scaffold_47230	1327	1847	49
Lc_scaffold_48092	1443	1199	340
Lc_contig_13985	1164	1382	353
Lc_contig_01532	587	809	495
Lc_contig_08944	561	816	361
Lc_contig_16709	13544	2765	1240
Lc_contig_20999	8176	3278	1159
Lc_contig_12943	11667	1972	549
Lc_scaffold_55329	5291	1243	1028
Lc_scaffold_58259	4693	1410	526
Lc_scaffold_40544	3217	14757	727
Lc_contig_08249	2088	9207	760
Lc_contig_13028	14994	8171	272
Lc_contig_05922	382	429	149
Lc_contig_11541	126	434	242
Lc_contig_12822	214	1569	392
Lc_contig_12434	375	151	810
Lc_contig_04702	61	146	404
Lc_contig_26862	107	218	16
Lc_contig_23007	97	68	45
Lc_contig_04206	5434	103	7
Lc_contig_16866	5274	52	9
Lc_contig_35933	719	64	14
Lc_scaffold_40248	5615	494	3
Lc_scaffold_57440	408	6425	7

## Sheet: Chlorophyll-ab binding protein
Supplementary Table S9: Expression of transcripts (normalised read counts) annotated with chlorophyll-a/b binding protein for three tissue clusters. Heat map showing the hierarchical clustering of different tissue clusters.
	Subterranean tissue	Reproductive tissue	Vegetative tissues
Lc_contig_17758	566	589715	1358749
Lc_scaffold_43147	597	448937	1647677
Lc_contig_17372	712	395403	882711
Lc_contig_17220	555	307142	770860
Lc_contig_16064	414	251717	724279
Lc_contig_15539	1864	199183	586620
Lc_contig_17152	3932	831427	2524034
Lc_scaffold_58288	59	45204	136624
Lc_scaffold_58286	46	42207	133576
Lc_scaffold_45400	36	58533	97833
Lc_contig_16846	20	33889	90351
Lc_contig_16534	22	21752	114387
Lc_scaffold_39573	59	29197	41358
Lc_scaffold_39572	26	30846	44548
Lc_scaffold_58287	113	169277	265833
Lc_scaffold_40770	417	7166	12806
Lc_contig_35175	6	558	2085
Lc_contig_34169	6	411	1382
Lc_contig_01634	12	319	1652
Lc_scaffold_46346	9	295	4381
Lc_scaffold_40321	17	846	2866
Lc_contig_23234	9	877	3720
Lc_contig_32655	3	801	4110
Lc_contig_28314	4	579	2894
Lc_scaffold_45042	30	2372	13515
Lc_contig_34428	6	2220	8660
Lc_scaffold_50701	46	67	2021
Lc_contig_08721	29	85	1795
Lc_contig_13542	23	103	3874
Lc_scaffold_45108	17	93	1743
Lc_scaffold_40771	46	1070	3930
Lc_scaffold_40772	64	876	3425
Lc_contig_12847	101	206	3323
Lc_contig_04664	3	167	1118
Lc_contig_34066	3	18	419
Lc_contig_10826	1494	196	32
Lc_scaffold_42824	361	214	28
Lc_contig_30932	145	24	15
Lc_contig_12324	2672	22	3252
